# Supplementary material for: Analyzing the horizontal orientation of the crustal stress adjacent to plate boundaries
Source: Sci Rep. 2023 Sep 20;13:15590. doi: 10.1038/s41598-023-42433-2 (PMC10511519; doi:10.1038/s41598-023-42433-2)
Supplement: Supplementary file 2 — Supplementary Information 2. [file 41598_2023_42433_MOESM2_ESM.zip]

Archive with 14 entries (14 files):
- asia.csv
- global_gsrm.csv
- global_morvel.csv
- global_nuvel.csv
- global_revel.csv
- iceland.csv
- iceland_smooth.csv
- iceland_smooth_shp.zip
- plate_boundaries.zip
- san_andreas.csv
- san_andreas_smooth.csv
- san_andreas_smooth_shp.zip
- tibet_smooth.csv
- tibet_smooth_shp.zip
