# Supplementary material for: Analyzing the horizontal orientation of the crustal stress adjacent to plate boundaries
Source: Sci Rep. 2023 Sep 20;13:15590. doi: 10.1038/s41598-023-42433-2 (PMC10511519; doi:10.1038/s41598-023-42433-2)
Supplement: Supplementary file 2 — Supplementary Information 2. [file 41598_2023_42433_MOESM2_ESM.zip › asia.csv]

id	lat	lon	azi	unc	regime	azi_PoR	azi_PoR_predicted	deviation	lat_PoR	lon_PoR	distance_pb_deg	distance_pb_km	beta	geometry
wsm02915	51.8	105	35	1	S	105.69263915368526	90	15.692639153685263	25.82929972856787	136.6505778559176	29.498037890984563	2952.348175451242	45.92152050931111	c(105, 51.8)
wsm02912	57	117.8	79	1.3	N	142.58045201446794	90	52.58045201446794	20.97059615106772	144.99240550857868	40.83892147996198	4240.3046631505	80.05702407600222	c(117.8, 57)
wsm02913	57	118.75	87	1.9	S	149.8719657970296	90	59.87196579702959	20.508662209369508	145.2416288145274	41.999485916781865	4374.139370803351	88.82188423768912	c(118.75, 57)
wsm36439	32.64	105.41	107	2	T	170.29801694219918	90	80.29801694219918	17.984604781231827	117.77289785386185	18.40070310977505	1946.0957896784669	70.78416101618518	c(105.41, 32.64)
wsm04203	54	112	35	2.2	NS	101.7201656926868	90	11.720165692686805	22.692702249139504	140.57626209114753	30.60087706431463	3139.257106083018	56.342092089296784	c(112, 54)
wsm36444	32.67	105.44	91	3	T	154.2942107964874	90	64.29421079648739	17.97552212330992	117.81300731683605	18.513639035843497	1958.1408589385699	86.79324771551558	c(105.44, 32.67)
wsm02910	55.5	114.5	80	3.4	N	145.48190606053902	90	55.48190606053902	21.981053063815278	142.69053703042752	32.88693580222386	3391.039419673419	67.49903752417754	c(114.5, 55.5)
wsm02911	57	116.8	52	3.5	S	116.32629467620575	90	26.326294676205748	21.459916518272603	144.73586995913587	39.41012041765329	4078.409151368096	48.68411169720332	c(116.8, 57)
wsm02916	52.25	102.8	39	3.6	N	111.42626706432407	90	21.426267064324065	27.255764785780944	136.64905486904993	30.326495155199723	2997.7500521888833	39.93976033139165	c(102.8, 52.25)
wsm36451	40.77	97.07	19	4	NS	89.32040555632511	90	-0.6795944436748869	27.335747619735923	122.99391468604391	16.716079249738115	1651.1813020186655	62.061366422425635	c(97.07, 40.77)
wsm36452	32.57	105.54	97	4	S	160.22368516913468	90	70.22368516913468	17.855307876350295	117.758981236305	18.6780923445952	1976.8751351911542	80.87953981455814	c(105.54, 32.57)
wsm36453	31.21	103.92	102	4	T	165.47833830869558	90	75.47833830869558	18.47480846398355	115.83048849722114	15.619132146932643	1647.2628252197796	70.33527387456479	c(103.92, 31.21)
wsm36456	43.900002	87.669998	171	5	S	68.30228312268571	90	-21.697716877314292	34.87689890711262	124.23229197603321	19.91794369626676	1816.9645530390162	70.5327198044339	c(87.669998, 43.900002)
wsm36457	31.05	103.57	84	5	T	147.56627510538192	90	57.56627510538192	18.671646508161515	115.53848774063603	15.073237065212453	1587.8562675953917	88.22168816864382	c(103.57, 31.05)
wsm21186	47	118	74	6	S	134.46771129084868	90	44.46771129084868	16.15972159576902	135.73887286260603	38.21783894837661	4081.7307451213114	70.80231028517483	c(118, 47)
wsm36270	33.65	108.72	20.9	6	NA	83.04997447281755	90	-6.950025527182447	15.983844315800567	120.03909640151006	22.518062487280645	2407.095512048597	19.384573467143696	c(108.72, 33.65)
wsm36464	32.08	104.72	79	6	T	142.4180217282277	90	52.4180217282277	18.254463424405923	116.97125238972137	17.162437141495303	1812.338894816969	85.39719882976021	c(104.72, 32.08)
wsm36465	22.049999	100.849998	21	6	S	82.87256157101581	90	-7.127438428984192	16.70729992058065	105.97195928558055	8.450925371351133	900.0326516249156	19.20716056534195	c(100.849998, 22.049999)
wsm36478	31.46	104.16	121	7	T	4.458632952427251	90	-85.54136704757275	18.40307469359405	116.1627890251723	16.111782690675767	1699.9293812427331	52.539555443702284	c(104.16, 31.46)
wsm36479	31.15	103.69	91	7	T	154.54994821419086	90	64.54994821419086	18.624172653563576	115.68127704552602	15.279499951386214	1610.0346990960586	81.244450757447	c(103.69, 31.15)
wsm14667	53.2	107.7	38	7.8	N	107.43707281474371	90	17.437072814743715	24.76127985286411	138.7257260870057	30.79235134572265	3109.1617826775578	12.634023693229665	c(107.7, 53.2)
wsm36487	25.16	102.73	168	8	S	50.18454511504797	90	-39.81545488495203	16.64419315447015	109.6825861834306	12.16155226920118	1295.6458187671153	13.48085589062589	c(102.73, 25.16)
wsm38778	29.5	78.5	151	9	N	42.02996815332949	90	-47.97003184667051	38.084292710917055	104.51354040830633	0.4071462370612835	35.634297179871645	34.604566109420944	c(78.5, 29.5)
wsm21189	47	118	78	10	S	138.46771129084868	90	48.46771129084868	16.15972159576902	135.73887286260603	38.21783894837661	4081.7307451213114	74.80231028517483	c(118, 47)
wsm36516	43.799999	87.529999	2	11	T	79.31569157091076	90	-10.684308429089242	34.95342352352141	124.08626737627797	19.775612825675225	1802.299784329066	81.54402046697737	c(87.529999, 43.799999)
wsm38784	30.4	79.3	40	11	T	111.4675114634955	90	21.467511463495498	37.71719787963042	105.87595792241213	1.0728949547969222	94.37157133434039	81.68563903444385	c(79.3, 30.4)
wsm19393	39	72.75	170	11.9	S	71.4688368088216	90	-18.531163191178393	44.98653116809965	115.31884712308344	7.881151024739765	619.8152973202483	40.989168539471166	c(72.75, 39)
wsm36525	40.84	97.349998	18	12	S	88.20821866854226	90	-1.7917813314577415	27.159893433323475	123.1485280464836	16.781244055088976	1660.2402782267318	63.14210787993579	c(97.349998, 40.84)
wsm36526	25.09	102.63	63	12	NS	125.1958202603264	90	35.1958202603264	16.691616783652005	109.57386334928051	12.052829435051095	1283.7447267781527	61.53041925465254	c(102.63, 25.09)
wsm06171	51.664	101.674	103	15	N	175.9142759064124	90	85.9142759064124	27.74362856985331	135.78540812999356	29.819330714710603	2934.5808003768975	29.7704387056624	c(101.674, 51.664)
wsm06172	51.672	101.741	72	15	N	144.87216183638486	90	54.87216183638486	27.706265691005317	135.8078546708601	29.810018760443725	2934.6700051233975	1.261504442367709	c(101.741, 51.672)
wsm06173	51.9	102.37	65	15	N	137.5518724015958	90	47.5518724015958	27.402498959725534	136.18382723718756	29.950716078426183	2956.688883954989	13.845687905375598	c(102.37, 51.9)
wsm06174	52.3	107.75	93	15	N	162.01712997816537	90	72.01712997816537	24.413776022618283	137.8121265722203	29.223266552096604	2958.9286456140026	42.92895019403818	c(107.75, 52.3)
wsm06175	51.7	107.8	18	15	S	86.73013457199454	90	-3.2698654280054598	24.168803721049297	137.2102635820368	28.164507953016894	2857.235032999293	43.487603892217635	c(107.8, 51.7)
wsm06176	51.77	107.5	37	15	S	105.96488821410594	90	15.96488821410594	24.367335086788444	137.20833403847578	28.55198559252507	2892.0224529908087	13.116722966155407	c(107.5, 51.77)
wsm06177	51.55	105.08	21	15	N	91.52401041203382	90	1.5240104120338174	25.699498078901563	136.40701944841734	29.167012969636446	2922.4108462463114	60.060838755794634	c(105.08, 51.55)
wsm06178	53.4	107.78	41	15	N	110.4671058071458	90	20.4671058071458	24.786709661644768	138.95046606179775	31.081346583103468	3137.6993982522067	9.610733866616101	c(107.78, 53.4)
wsm06179	53.4	107.77	24	15	N	93.47416832215038	90	3.4741683221503763	24.792293263426796	138.94816295520033	31.079043476506044	3137.3256902280145	26.603671351611524	c(107.77, 53.4)
wsm06180	53.12	106.83	62	15	N	132.01411248582644	90	42.014112485826445	25.222875388263812	138.44350496037356	30.94109894004903	3112.4705237407247	19.483834001733385	c(106.83, 53.12)
wsm06181	53.12	106.82	52	15	N	122.02114523891328	90	32.02114523891328	25.228515500666475	138.44123789608045	30.938831875755923	3112.0981432864714	29.476801248646552	c(106.82, 53.12)
wsm06182	53.12	106.81	69	15	N	139.02817807153156	90	49.028178071531556	25.23415586476123	138.43897149196303	30.936565471638502	3111.7258137902136	12.469768416028273	c(106.81, 53.12)
wsm06183	53.23	107.57	36	15	N	105.5415683622922	90	15.541568362292196	24.844702222083974	138.72663208597027	30.98602313245351	3126.612718500996	14.549791905277857	c(107.57, 53.23)
wsm06184	54	108.2	30	15	N	99.42820468789603	90	9.428204687896027	24.764525446888932	139.66536755518175	31.79624807648746	3210.443239455748	20.649634985865873	c(108.2, 54)
wsm06185	53.27	108.8	40	15	N	108.69264618910483	90	18.692646189104835	24.17137020407529	139.0560054769242	30.01024984790432	3044.4207874054637	21.52509227510734	c(108.8, 53.27)
wsm06186	53.48	108.52	13	15	N	81.97851830309924	90	-8.021481696900764	24.402963501791067	139.20468983560394	30.61582981548024	3100.1946325706635	37.109661481027956	c(108.52, 53.48)
wsm06187	53.63	108.67	38	15	N	106.9358309509571	90	16.935830950957097	24.37365802366108	139.39353294201658	30.737184496065865	3113.204987991197	12.14578022930425	c(108.67, 53.63)
wsm06188	53.82	109.03	42	15	N	110.76036042329565	90	20.76036042329565	24.24356970163311	139.67230546129554	30.74600331203679	3117.2935557561054	8.295090272564721	c(109.03, 53.82)
wsm06189	55.5	110.48	80	15	N	148.41637305229756	90	58.41637305229756	24.075970638774116	141.7219893754351	32.57230363854693	3306.7957160398287	18.2162973434547	c(110.48, 55.5)
wsm06190	54.7	110.7	28	15	N	95.92802823512523	90	5.928028235125225	23.66166125132313	140.96107066572625	31.39534469772549	3197.523527465713	63.42768547818639	c(110.7, 54.7)
wsm06191	53.83	109.9	26	15	N	94.14621258968168	90	4.1462125896816815	23.76960964318456	139.88893918103727	30.375498066610135	3091.095724895821	65.22788582931253	c(109.9, 53.83)
wsm06192	51.703	100.959	23	15	N	96.42694995920351	90	6.426949959203512	28.179235596014156	135.68236218533968	29.818889234468514	2922.71763138005	82.45371369021746	c(100.959, 51.703)
wsm36440	40.880001	97.440002	70	2	S	140.18044464934246	90	50.18044464934246	27.109402629038442	123.21673440242577	16.804726133486724	1663.3144793037295	11.154224778290768	c(97.440002, 40.880001)
wsm36441	24.79	102.21	44	2	N	106.2392764028134	90	16.239276402813402	16.888717849761218	109.11121106474931	11.590177150519892	1233.187034447666	42.573875397139545	c(102.21, 24.79)
wsm36445	40.759998	97.290001	13	3	S	83.20089580265017	90	-6.799104197349834	27.175533332435435	123.0466303620064	16.679346370611768	1649.9279464516187	68.14943074582789	c(97.290001, 40.759998)
wsm35606	26.917	100.324997	18.8	3.4	NA	82.22746171749287	90	-7.772538282507128	19.36913330737634	110.28711563068163	8.800181145434223	923.1530920369415	37.445514392721236	c(100.324997, 26.917)
wsm19394	37.25	69.5	152	3.9	S	53.277848800596075	90	-36.722151199403925	47.252504925598096	112.27029359294984	19.182148301728944	1447.7867063728131	76.70991141283343	c(69.5, 37.25)
wsm36454	25.03	102.83	59	4	S	121.1205134957612	90	31.1205134957612	16.503394469704784	109.60679469101417	12.085760776784753	1288.5133017039739	57.455112490087345	c(102.83, 25.03)
wsm36378	31.71	104.44	107.3	4.2	NA	170.7215391456271	90	80.7215391456271	18.30150727612989	116.51075457389733	16.605062891163072	1753.005176534049	66.29025452340403	c(104.44, 31.71)
wsm36458	44.110001	87.830002	163	5	T	60.35133173913391	90	-29.64866826086609	34.81068659982964	124.51269676952387	20.19465476059372	1843.6894595711558	62.5838720858369	c(87.830002, 44.110001)
wsm36459	40.77	97.059998	72	5	S	142.32561842731548	90	52.325618427315476	27.34288017629065	122.99104337359725	16.757932214835876	1655.2089217126847	9.071941879655924	c(97.059998, 40.77)
wsm36466	40.87	114.75	64	6	S	124.90250325766192	90	34.90250325766192	15.199815828770497	128.99825207715338	31.47721816292396	3377.6685533235664	61.23710225198806	c(114.75, 40.87)
wsm36467	23.68	99.25	14	6	S	76.73683944084405	90	-13.26316055915595	18.770263663481327	106.76768761922223	6.112016199947348	643.4811560428559	20.968277294932136	c(99.25, 23.68)
wsm36468	21.799999	100.279999	16	6	S	77.94290219928212	90	-12.057097800717884	17.056058481763635	105.48127341682233	7.960239502592913	846.2094749130039	14.27750119360826	c(100.279999, 21.799999)
wsm36469	21.799999	100.25	18	6	S	79.95002085937779	90	-10.049979140622213	17.08063956228265	105.4675704019841	7.946536487754685	844.6415150029309	16.28461985370393	c(100.25, 21.799999)
wsm02914	52.25	105	45	6.6	S	115.89901947718238	90	25.899019477182378	25.977321572283497	137.12299957101644	30.061347318060086	3004.955173139352	37.095547458333044	c(105, 52.25)
wsm19463	20.38	87.154	130	8	NA	13.885948344110375	90	-76.11405165588963	27.328532762157188	98.11058789843278	8.16724753787301	806.7970926048168	42.504176365359626	c(87.154, 20.38)
wsm21188	54.8	127.7	59	8	S	114.67192855067424	90	24.671928550674238	15.077041205047621	145.95161690871063	48.43058299448121	5199.86600652996	51.00652754500038	c(127.7, 54.8)
wsm36488	25.13	102.66	157	8	S	39.19749597026305	90	-50.80250402973695	16.686245547941486	109.62402931182743	12.102995397598008	1289.1241253106184	24.46790503541081	c(102.66, 25.13)
wsm36489	22.030001	100.849998	14	8	S	75.86726970242944	90	-14.13273029757056	16.697871363532652	105.95354662174265	8.432512707513226	898.116029421296	12.201868696755582	c(100.849998, 22.030001)
wsm36063	33.986	108.977997	29	8.1	NA	91.1200434853597	90	1.1200434853597017	15.951393358317015	120.45226158822649	22.93122767399707	2451.6585862183697	27.454642479685845	c(108.977997, 33.986)
wsm36135	40.775002	97.195	34.5	8.8	NA	104.75767649647787	90	14.75767649647787	27.248317813882284	123.03514049363784	16.71258077978763	1652.1359890996164	46.60835089923785	c(97.195, 40.775002)
wsm36498	43.830002	87.669998	167	9	S	64.25470374914232	90	-25.745296250857677	34.86148403835008	124.14906831132177	19.83472003155532	1809.7119175739977	66.48514043089051	c(87.669998, 43.830002)
wsm36501	39.99	114.26	42	9	N	102.96297888154754	90	12.962978881547542	15.098293176530182	128.01366569165424	30.49263177742482	3273.5873777926618	39.297577875873685	c(114.26, 39.99)
wsm36502	22.709999	99.82	17	9	S	79.30749801656066	90	-10.692501983439342	17.857866119602328	106.11585585323658	7.034966961526777	744.5648604942614	18.20427303286783	c(99.82, 22.709999)
wsm19392	39.2	73	80	9.9	T	161.53689260109797	90	71.53689260109797	44.82420055567152	115.63859849633995	7.607592597707679	599.9931282085342	49.139896663562354	c(73, 39.2)
wsm01927	24.83	92.77	3	10	NA	67.77193720762807	90	-22.22806279237193	24.577208232562484	105.0658524442009	3.188798610025998	322.45446202586	52.265614394248814	c(92.77, 24.83)
wsm36511	24.98	102.62	171	10	S	53.16965355589048	90	-36.83034644410952	16.648298394155905	109.46789319256158	11.946859278332155	1272.7459728424844	10.49574744978338	c(102.62, 24.98)
wsm01931	23	72.3	19	11	NA	86.11881731423182	90	-3.881182685768181	40.9710334651998	94.06993033730737	12.099169497539947	1015.8083062205998	67.865593964769	c(72.3, 23)
wsm36518	24.78	102.84	162	11	S	44.052365498348536	90	-45.947634501651464	16.378344739708236	109.38089036610589	11.859856451876468	1265.2433127145475	19.61303550732532	c(102.84, 24.78)
wsm01372	37.5	72.25	180	11.7	S	80.23163058357	90	-9.768369416430005	45.135704991145026	113.1338322087633	6.208370994249464	486.98677553678533	31.587902311472135	c(72.25, 37.5)
wsm14504	21.275	94.59	64	12	NA	127.01422000022887	90	37.014220000228875	21.508344359004916	102.39831308409012	3.077496849757324	318.37295610292813	52.68038150793018	c(94.59, 21.275)
wsm14670	55	112.7	63	12	N	129.60180801579804	90	39.60180801579804	22.715632530943804	141.74612047782034	31.770735450987445	3258.7238534681715	28.460449766185548	c(112.7, 55)
wsm14671	50.9	120.6	81	12	T	140.75095828297356	90	50.750958282973556	16.622533983304784	140.1497119092971	42.62867799506769	4542.011171020237	77.0855572772997	c(120.6, 50.9)
wsm36201	44.06	82.28	153.2	12	NA	53.8080802972666	90	-36.1919197027334	38.71361523213272	123.50062017406887	18.23378583551198	1582.0270392552584	30.395324494302542	c(82.28, 44.06)
wsm36527	24.129999	102.779999	158	12	S	39.90247993819116	90	-50.09752006180884	16.121174093648794	108.75648919390427	11.235455279674852	1200.1995527273234	23.762921067482694	c(102.779999, 24.129999)
wsm14669	56	110.1	57	12.3	N	125.90535099786484	90	35.90535099786484	24.457119655782964	142.14747953990258	33.62610794560588	3403.557238438424	6.810591196936002	c(110.1, 56)
wsm14668	54.2	110.4	47	12.8	N	114.94050605133634	90	24.940506051336342	23.635474949109767	140.38368158229864	30.791813187511053	3136.6833190691486	44.40605189030009	c(110.4, 54.2)
wsm02091	29.105	104.437	38	13	NA	100.68091615391063	90	10.68091615391063	17.123058152336394	114.0718657573963	16.477390746621126	1750.991574845489	37.019775420607175	c(104.437, 29.105)
wsm04327	17.35	78.475	35	13	T	97.95814666178262	90	7.958146661782621	33.33001271231357	90.72224522918155	13.535521564732846	1257.526766160607	84.66748976032545	c(78.475, 17.35)
wsm10434	16.46	81.72	12	13	NA	74.40686953621889	90	-15.593130463781108	30.163115377691412	91.46807495329062	13.186328425266652	1267.721656680777	37.85378773109687	c(81.72, 16.46)
wsm11618	17.416	78.55	40	13	T	102.99575204394569	90	12.995752043945686	33.29623929648968	90.83151441500192	13.42625237891248	1247.8583584605778	79.62988437816239	c(78.55, 17.416)
wsm19476	16.601	81.72	12	13	N	74.4796111556019	90	-15.520388844398099	30.228345837449453	91.61270320052863	12.880785032263049	1237.5268570752417	37.792651338281416	c(81.72, 16.601)
wsm36533	32.049999	103.699997	109	13	S	172.82094918155371	90	82.82094918155371	19.01551639633611	116.53756570509633	15.512569872821729	1630.7931242667323	60.33395260762086	c(103.699997, 32.049999)
wsm36534	27.52	103.870003	98	13	NA	160.45006701920238	90	70.45006701920238	16.83582398589681	112.36053816435927	14.839504250129849	1579.3551160654902	83.21533398647148	c(103.870003, 27.52)
wsm36535	27.32	103.849998	107	13	S	169.40328182389771	90	79.40328182389771	16.758987854122267	112.16676694970715	14.645733035477733	1559.3633513496893	74.26211918177614	c(103.849998, 27.32)
wsm36540	44.07	86.529999	153	14	S	51.08781868690653	90	-38.91218131309347	35.714530809541486	124.22160688191761	19.645878420919757	1773.6934311425432	17.98830018417584	c(86.529999, 44.07)
wsm36542	30.469999	101.279999	90	14	S	154.24860763602237	90	64.24860763602237	20.18393617878001	114.06852694129053	11.487874037994331	1198.949977748023	83.62596435936871	c(101.279999, 30.469999)
wsm36543	25.6	100.199997	173	14	S	56.057509010893796	90	-33.942490989106204	18.876276781149993	108.98904214943774	8.206423567595309	863.4383722475136	2.8742256784203164	c(100.199997, 25.6)
wsm01373	39	69.5	151	14.5	T	54.161756435399184	90	-35.838243564600816	47.48945802489847	114.83060502485381	22.127474006818616	1662.6006376840182	75.37272008143145	c(69.5, 39)
wsm36548	39.23	93.019997	72	14.829929	S	143.58155976170212	90	53.581559761702124	29.76634747080487	120.18499536271308	15.100863088747104	1457.5910210783177	27.050583612304877	c(93.019997, 39.23)
wsm21191	54.8	127.7	68	15	S	123.67192855067424	90	33.67192855067424	15.077041205047621	145.95161690871063	48.43058299448121	5199.86600652996	60.00652754500038	c(127.7, 54.8)
wsm36350	36.6	111.7	151	15	S	32.48262971166571	90	-57.51737028833429	15.227942290252255	123.9334859432031	26.412452028973675	2833.8145674081916	31.18277129400815	c(111.7, 36.6)
wsm36550	27.5	102.199997	127	15	T	10.002009476111652	90	-79.99799052388835	18.143177954817023	111.63028076312885	11.96678016666506	1264.489081010865	47.03229592321145	c(102.199997, 27.5)
wsm36551	25.19	102.85	66	15	S	128.15652687079046	90	38.15652687079046	16.562157593211722	109.7631761525461	12.242142238316674	1304.7884932979123	64.4911258651166	c(102.85, 25.19)
wsm36552	25.11	102.57	150	15	S	32.21897665977872	90	-57.78102334022128	16.749008438586113	109.56588431782224	12.044850403592818	1282.5089119982867	31.44642434589514	c(102.57, 25.11)
wsm36553	24.84	102.66	180	15	NA	62.12095974833596	90	-27.879040251664037	16.550810652475757	109.35641914162234	11.83538522739292	1261.5099033998067	1.544441257337894	c(102.66, 24.84)
wsm38787	30	79	19	15	T	90.26045222294272	90	0.2604522229427175	37.83506550052693	105.29160071623056	0.4097636170811114	35.98528653530164	82.81157438480284	c(79, 30)
wsm36065	33.213001	109.042999	126	15.1	NA	7.8987768819565645	90	-82.10122311804344	15.540790456319721	119.76947352082018	22.248439606590765	2383.4704976006165	55.76662412371729	c(109.042999, 33.213001)
wsm01934	30.1	76.53	40	16	NA	112.03133386066293	90	22.031333860662926	39.89578508356452	104.5488847977922	1.0960209038031792	93.50180309965855	84.3857211675695	c(76.53, 30.1)
wsm21439	24	96	56	16	S	119.66322137570978	90	29.66322137570978	21.567935663500574	105.64414249329971	0.059127314467332326	6.114323773446198	45.33550225734598	c(96, 24)
wsm36556	31.02	103.620003	75	16	T	138.53787110202643	90	48.53787110202643	18.619923983100644	115.53027929941616	15.128502205276362	1594.1635657134395	82.74347213038857	c(103.620003, 31.02)
wsm36557	25.200001	100.599998	165	16	T	47.821285400727675	90	-42.178714599272325	18.37252571909871	108.78661781626602	8.78404969902357	926.9558357355214	9.181446282579373	c(100.599998, 25.200001)
wsm36558	25.11	103.11	156	16	TS	38.05765392893295	90	-51.94234607106705	16.316722794135174	109.8042518295649	12.283217915335484	1310.8221793462642	25.607747076740907	c(103.11, 25.11)
wsm36559	25.09	102.68	147	16	T	29.18094521049011	90	-60.81905478950989	16.65156534573098	109.59591750519506	12.07488359096564	1286.3629715452228	34.48445579518375	c(102.68, 25.09)
wsm01929	23.92	92	132	17	NA	16.57340954795859	90	-73.42659045204141	24.821891716730015	103.8302509396308	3.974613276474713	401.128150943618	76.48881529091705	c(92, 23.92)
wsm21440	28.75	88.25	178	17	N	65.82250853836672	90	-24.17749146163328	29.84784043116141	107.27473594031629	2.2086904070021802	213.01730897998382	75.18162964626686	c(88.25, 28.75)
wsm21441	24	92	16	17	S	80.60685857498697	90	-9.393141425013027	24.85621897675514	103.90987804956326	3.8307309039534942	386.4999706108604	39.48450169258308	c(92, 24)
wsm36563	43.790001	87.489998	169	17	T	66.33212297571663	90	-23.66787702428337	34.979399359824946	124.06663280795392	19.755978257351174	1799.9395724739386	68.56045187178324	c(87.489998, 43.790001)
wsm36564	28.43	99.629997	166	17	S	50.144944168886354	90	-39.855055831113646	20.58970373989402	111.44209534489036	8.054030707108907	838.3621262315252	12.845312040430485	c(99.629997, 28.43)
wsm36566	38.419998	94.32	179	17.110838	T	69.52257115024872	90	-20.477428849751277	28.545430211475985	119.68436016333922	13.984412072497278	1365.9699392201833	77.77248857108691	c(94.32, 38.419998)
wsm01665	18.27	71.83	10	18	NA	73.49714939950911	90	-16.502850600490888	39.393210638561385	88.20346854637482	17.296052880115624	1486.2936536376476	73.03466161227504	c(71.83, 18.27)
wsm36568	43.330002	87.629997	174	18	TS	70.93879252971999	90	-19.06120747028001	34.77807603008318	123.54751591384449	19.229473904914343	1756.2668488416011	73.17133287642298	c(87.629997, 43.330002)
wsm36569	40.799999	97.279999	6	18	NS	76.22544404891823	90	-13.774555951081766	27.196201118711976	123.08606179642311	16.7635020825729	1657.9454639761118	75.14058334679748	c(97.279999, 40.799999)
wsm36570	25.06	102.74	60	18	S	122.1551716028008	90	32.155171602800806	16.58950033810313	109.59471012308124	12.073676208851822	1286.6503180338602	58.48977059712695	c(102.74, 25.06)
wsm36571	24.87	102.24	61	18	NA	123.25203279855407	90	33.25203279855407	16.901878020997728	109.19845177179637	11.677417857566951	1242.382710175048	59.58663179288021	c(102.24, 24.87)
wsm14515	24.857	92.757	8	19	NA	72.78627596248373	90	-17.213724037516272	24.599385561441277	105.08718631730525	3.1032094743328855	313.74402963457766	47.25796186315222	c(92.757, 24.857)
wsm36373	32.4	105.69	95	19	NA	158.11282721806992	90	68.11282721806992	17.665667514301674	117.65966278863321	18.964218663221658	2009.287565330926	84.95393004849791	c(105.69, 32.4)
wsm36574	25.13	102.85	67	19	S	129.14076431804642	90	39.14076431804642	16.53412683259081	109.70783417420772	12.186800259978298	1299.078875365982	65.47536331237256	c(102.85, 25.13)
wsm36575	23.82	101.019997	17	19	S	79.30859446569025	90	-10.691405534309752	17.39749040062009	107.68466369002061	9.519882963533192	1010.1384619980329	15.811267819187492	c(101.019997, 23.82)
wsm36377	31.78	104.39	129.3	19.2	NA	12.762296949155882	90	-77.23770305084412	18.370837889417242	116.55668968279086	16.554121565548414	1746.926559024782	44.240434734151165	c(104.39, 31.78)
wsm02045	31.5	88.5	18	20	N	87.23599976966227	90	-2.7640002303377287	30.653378633582694	110.32900552775614	5.781640260929038	553.0572744824192	49.6560358796836	c(88.5, 31.5)
wsm36578	31.33	100.769997	88	20	NA	152.73103331317702	90	62.73103331317702	20.949273996832545	114.69621160474003	10.542727576123326	1094.8073185233886	89.7923946252887	c(100.769997, 31.33)
wsm36579	30.530001	101.519997	96	20	S	160.1795006167331	90	70.1795006167331	20.023839208803473	114.22185150493243	11.8746077045531	1240.580203666938	77.7178353838392	c(101.519997, 30.530001)
wsm36580	28.629999	103.800003	117	20	T	179.77783059799367	90	89.77783059799367	17.401262455560524	113.36209432818386	15.197313601696436	1612.5276268687965	63.719496048509086	c(103.800003, 28.629999)
wsm36581	27.25	103.959999	119	20	TS	1.347848205885498	90	-88.6521517941145	16.639912985507742	112.1493413256584	14.628307411428978	1558.4793893753783	62.31755279978836	c(103.959999, 27.25)
wsm36582	26.67	102.1	154	20	S	36.794379496222064	90	-53.205620503777936	17.844302698808356	110.81077441731321	11.729885525603407	1241.5589845323059	24.308845487470762	c(102.1, 26.67)
wsm36583	24.57	102.58	167	20	S	49.07353890658885	90	-40.92646109341115	16.4886865483467	109.07205946561764	11.551025551388221	1231.5965732200357	14.591862099085006	c(102.58, 24.57)
wsm36587	39.32	93.150002	30	20	S	101.5661974125303	90	11.5661974125303	29.69931530851365	120.31995974386012	15.226784099568206	1470.727802931011	69.06158789965662	c(93.150002, 39.32)
wsm02282	22.96	88.92	97	1	NA	161.79086751213003	90	71.79086751213003	26.96616964082289	101.52267888568888	4.978777938339007	493.42343602519384	10.487381184680316	c(88.92, 22.96)
wsm36442	40.84	97.349998	4	2	T	74.20821866854226	90	-15.791781331457742	27.159893433323475	123.1485280464836	16.781244055088976	1660.2402782267318	77.14210787993579	c(97.349998, 40.84)
wsm41377	31.786	103.8	149	2	S	32.69977881829982	90	-57.30022118170018	18.82265905842482	116.32692074249337	15.607775741934717	1642.6959236421	23.062284902939837	c(103.8, 31.786)
wsm01660	21.67	88.6	85	3	NA	149.25912433353744	90	59.25912433353744	26.678561304792765	100.07501187488393	6.584358259385638	654.2033372291772	3.6925902450726653	c(88.6, 21.67)
wsm35676	37.16	98.87	39.3	3	NA	107.0849208605377	90	17.084920860537693	24.737274579069403	119.79922212030988	11.865847379026818	1198.3484150639808	12.986175647435687	c(98.87, 37.16)
wsm35687	29.95	102.8	130.3	3	NA	13.82311429757084	90	-76.17688570242916	18.775597285671697	114.18657254344899	13.530901124174108	1424.5061076307586	41.945447848341075	c(102.8, 29.95)
wsm36384	30.318001	106.874001	122	3	NA	4.080604703708104	90	-85.9193952962919	15.809721748198568	116.21559669855185	18.69456278432243	2000.1082370045551	59.58479630196575	c(106.874001, 30.318001)
wsm36447	40.86	114.81	54	3	N	114.8668657781758	90	24.866865778175793	15.155308453818751	129.0120760076613	31.491042093431886	3379.864080631461	51.201464772501936	c(114.81, 40.86)
wsm36448	40.84	97.349998	2	3	T	72.20821866854226	90	-17.79178133145774	27.159893433323475	123.1485280464836	16.781244055088976	1660.2402782267318	79.14210787993579	c(97.349998, 40.84)
wsm41371	30.957	103.465	129	3	S	12.57863338113691	90	-77.42136661886309	18.71084957998592	115.40828381617814	14.879559559470792	1567.0909538222581	43.202878530089606	c(103.465, 30.957)
wsm01932	26.83	72.3	5	4	NA	75.2961839144948	90	-14.703816085505196	42.3628032114483	98.84747135614224	8.857921544095404	727.777995865708	67.04453907544553	c(72.3, 26.83)
wsm36267	32.44	105.84	156.3	4	NA	39.36193676641852	90	-50.63806323358148	17.57086494156471	117.75721928917909	19.241619043849852	2039.7500717849657	23.71602486930152	c(105.84, 32.44)
wsm36269	32.44	105.84	153.3	4	NA	36.36193676641852	90	-53.63806323358148	17.57086494156471	117.75721928917909	19.241619043849852	2039.7500717849657	26.71602486930152	c(105.84, 32.44)
wsm36356	27.53	103.09	129.7	4	NA	12.41501366222866	90	-77.58498633777134	17.45444652375459	112.03650329046641	13.757738804805996	1459.3546644892433	51.0754872773212	c(103.09, 27.53)
wsm01926	26.52	94.1	153	5	NA	38.120100118087066	90	-51.879899881912934	24.206855905918427	107.30420013907343	1.689590436012324	171.35456879691162	87.89350463891151	c(94.1, 26.52)
wsm35668	30.02	101.01	131.3	5	NA	15.498283178167014	90	-74.50171682183299	20.19828723949607	113.52870024106518	10.870244303463366	1134.3855871007138	45.59950368315816	c(101.01, 30.02)
wsm36316	40.82	113.01	60	5	NA	121.85012050300304	90	31.85012050300304	16.33127009502013	128.29745573703573	30.776421822806313	3284.1081900106647	58.18471949732918	c(113.01, 40.82)
wsm36460	27.280001	103.879997	101	5	S	163.38257830136627	90	73.38257830136627	16.71682954015968	112.14265364088014	14.62161972665072	1557.140483083108	80.28282270430759	c(103.879997, 27.280001)
wsm41382	31.771	104.142	118	5	S	1.558805417160329	90	-88.44119458283967	18.555519276756485	116.44905770820365	16.110754195347624	1698.310098067877	54.24201359791232	c(104.142, 31.771)
wsm04786	29.55	91	15	6	N	82.39579955848171	90	-7.604200441518287	27.931718173203496	109.16419557528152	3.2944406424005024	323.65102332961	83.51808486966593	c(91, 29.55)
wsm35679	37.16	98.87	37.3	6	NA	105.0849208605377	90	15.084920860537693	24.737274579069403	119.79922212030988	11.865847379026818	1198.3484150639808	14.986175647435687	c(98.87, 37.16)
wsm36470	40.72	114.34	56	6	S	117.0933245952233	90	27.093324595223294	15.398559174367115	128.70622288993673	31.185188975707305	3343.1585332643963	53.42792358954944	c(114.34, 40.72)
wsm36473	24.91	102.38	162	6	S	44.22175603955884	90	-45.77824396044116	16.808133908809157	109.29724822224777	11.776214308018353	1253.5150602065328	19.443644966115016	c(102.38, 24.91)
wsm41383	31.709	104.104	105	6	S	168.55532998937974	90	78.55532998937974	18.556846122733294	116.375319868904	16.03701635604797	1690.523905097726	67.2454890256929	c(104.104, 31.709)
wsm35688	29.81	102.37	125.3	6.1	NA	8.937545569270299	90	-81.0624544307297	19.0472068186227	113.87868302310763	12.853687190833028	1351.0144368888086	44.217356219904275	c(102.37, 29.81)
wsm35697	36.1	110.68	157	6.4	S	38.85749929266103	90	-51.14250070733897	15.713809776289478	123.07233389514428	25.551299980914862	2734.994032000062	24.807901713012825	c(110.68, 36.1)
wsm02008	37.2	74.9	31	7	NA	109.71091505254753	90	19.710915052547534	43.00982801027983	113.25914546907616	5.231844676910782	425.40089268820685	83.90507580842473	c(74.9, 37.2)
wsm35670	30.02	101.01	128.5	7	NA	12.698283178167003	90	-77.301716821833	20.19828723949607	113.52870024106518	10.870244303463366	1134.3855871007138	48.39950368315817	c(101.01, 30.02)
wsm36481	43.330002	87.199997	154	7	S	51.184947907663854	90	-38.815052092336146	35.08292265152107	123.4620943279626	19.15513350652354	1742.9883509584809	53.4111649011752	c(87.199997, 43.330002)
wsm36482	25.13	102.66	11	7	NA	73.19749597026305	90	-16.80250402973695	16.686245547941486	109.62402931182743	12.102995397598008	1289.1241253106184	9.532094964589191	c(102.66, 25.13)
wsm36483	22.6	101.019997	18	7	NA	79.97649887174191	90	-10.02350112825809	16.827397598747282	106.5560858140866	9.03505189985718	961.635246242866	16.311097866068053	c(101.019997, 22.6)
wsm36396	30.318001	106.874001	119	7.2	NA	1.0806047037081044	90	-88.9193952962919	15.809721748198568	116.21559669855185	18.69456278432243	2000.1082370045551	62.58479630196575	c(106.874001, 30.318001)
wsm36143	35.083	103.711998	17.7	7.5	NA	82.49301552080016	90	-7.5069844791998435	20.32175573469051	119.44461538125549	16.567276833599777	1727.5358783312229	21.413022435447886	c(103.711998, 35.083)
wsm36490	25.22	103.08	155	8	S	37.09520093975755	90	-52.90479906024245	16.392226396474882	109.89229173692921	12.37125782269979	1319.7070509987338	26.57020006591631	c(103.08, 25.22)
wsm36491	24.870001	98.919998	158	8	S	41.1935749879915	90	-48.8064250120085	19.579133664185825	107.74513947463892	6.061459434742417	635.0332285047996	3.555201201307341	c(98.919998, 24.870001)
wsm36492	24.450001	100.129997	5	8	S	67.73200150336106	90	-22.26799849663894	18.408754842090246	107.87816110700844	7.778716555257802	820.6933302572494	10.738364596371184	c(100.129997, 24.450001)
wsm36493	22.030001	100.870003	22	8	NS	83.86238779769087	90	-6.137612202309128	16.681518226843735	105.96267586517116	8.441641950941744	899.1652926441318	20.196986792017015	c(100.870003, 22.030001)
wsm41381	31.845	103.793	117	8	NA	0.7206175643743791	90	-89.27938243562562	18.8541238414509	116.38002835347926	15.597409771636833	1641.2973755913147	52.4626657680991	c(103.793, 31.845)
wsm01666	20	72.3	23	9	NA	87.7898187695896	90	-2.2101812304103987	39.748153314736456	90.47437059891183	15.06374486918051	1287.855592945092	60.090614416637095	c(72.3, 20)
wsm01933	27.13	94.1	70	9	NA	135.3706216776401	90	45.37062167764009	24.46228579846985	107.91216119139196	0.541721977077728	54.829602610316165	16.269270437021873	c(94.1, 27.13)
wsm35690	29.81	102.37	123	9	NA	6.637545569270287	90	-83.36245443072971	19.0472068186227	113.87868302310763	12.853687190833028	1351.0144368888086	46.517356219904286	c(102.37, 29.81)
wsm36199	44.13	82.5	165.2	9	NA	65.73089726979282	90	-24.26910273020718	38.569219010806805	123.62217471446878	18.43877085745109	1603.0388511476594	35.69701416507286	c(82.5, 44.13)
wsm36504	25.06	102.28	108	9	NA	170.29147974773332	90	80.29147974773332	16.958182572589568	109.39188856420785	11.870854649978426	1262.5850854115886	73.37392125794054	c(102.28, 25.06)
wsm36505	24.299999	102.75	112	9	NA	173.95455400324408	90	83.95455400324408	16.22531246370999	108.89926652322353	11.37823260899411	1214.8108546936153	69.71084700242977	c(102.75, 24.299999)
wsm22034	31.155	103.7	121	9.2	T	4.547567908652127	90	-85.45243209134787	18.61873779771462	115.69002351408403	15.28824641994423	1611.007824300931	51.246831062985734	c(103.7, 31.155)
wsm36400	33.535999	107.986	143	9.8	NA	25.443985597996175	90	-64.55601440200383	16.472175315768798	119.6379442674967	22.116910353267286	2358.356254408035	38.22141540767768	c(107.986, 33.535999)
wsm01667	20.262	87.635	30	10	NA	93.76652874178421	90	3.7665287417842137	26.87167226576272	98.21512682695756	8.331054274614743	826.3435975311537	57.521431587460256	c(87.635, 20.262)
wsm36146	31.062	103.491997	45	10	NA	108.60008828621437	90	18.600088286214373	18.736830100475487	115.51844718043016	14.926249342439036	1571.7666572380447	52.82504341401216	c(103.491997, 31.062)
wsm36200	44.04	82.22	14.2	10	NA	94.82833134472588	90	4.828331344725882	38.752902156929125	123.46631258838629	18.173957161959095	1575.9690853824088	71.42901110449219	c(82.22, 44.04)
wsm36209	32.67	102.5	162.5	10	NA	47.004666649749765	90	-42.995333350250235	20.198023481317257	116.66095854134197	14.002502603740155	1461.2609978847504	14.09312021157541	c(102.5, 32.67)
wsm36514	25.11	102.57	14	10	S	76.21897665977872	90	-13.781023340221282	16.749008438586113	109.56588431782224	12.044850403592818	1282.5089119982867	12.553575654104861	c(102.57, 25.11)
wsm36515	23.15	101.150002	29	10	S	91.09065484107646	90	1.0906548410764572	16.979530017353433	107.12250133044222	9.601467416212799	1021.0967771871731	27.4252538354026	c(101.150002, 23.15)
wsm36401	30.318001	106.874001	134	10.1	NA	16.080604703708104	90	-73.9193952962919	15.809721748198568	116.21559669855185	18.69456278432243	2000.1082370045551	47.58479630196575	c(106.874001, 30.318001)
wsm36402	39.105	112.806999	19	10.1	NA	80.52658881754348	90	-9.473411182456516	15.654840918967212	126.65005122696726	29.129017312737844	3118.8516897792238	16.861187811869627	c(112.806999, 39.105)
wsm01862	41.462	73.533	57	11	NA	140.46964860175433	90	50.46964860175433	44.71641636907679	118.87242838985767	10.563419409750978	834.6684903170168	26.566227081545662	c(73.533, 41.462)
wsm10426	16.14	81.59	40	11	NA	102.24513479792427	90	12.245134797924266	30.124995580563862	91.0733507075093	13.688329434891713	1316.4921122194264	10.00780309472782	c(81.59, 16.14)
wsm19460	16.115	81.6	40	11	N	102.23212083461544	90	12.232120834615444	30.104850116288052	91.052949133119	13.762369391203876	1323.8829629167535	10.016962596555459	c(81.6, 16.115)
wsm36363	26.99	100.37	148.8	11	NA	32.236321315628004	90	-57.763678684371996	19.365904805816758	110.37534137518823	8.888406889940825	932.4265826181767	12.545626009143632	c(100.37, 26.99)
wsm36520	25.299999	103.029999	118	11	S	0.13115260110703275	90	-89.86884739889297	16.469612751828	109.94396019845865	12.422926284229234	1324.6910555203783	63.534248404566824	c(103.029999, 25.299999)
wsm36521	25.18	103.06	156	11	TS	38.090827720624134	90	-51.909172279375866	16.389496962809968	109.84661727723935	12.325583363009926	1314.853140408845	25.574573285049723	c(103.06, 25.18)
wsm36522	24.799999	98.220001	3	11	S	66.36190402277123	90	-23.638095977228772	20.11507193656187	107.37497334664879	4.872123477658221	508.7111014512751	8.479724351215623	c(98.220001, 24.799999)
wsm36523	22.370001	99.68	27	11	S	89.24497026551853	90	-0.755029734481468	17.814157483597338	105.73650234357092	6.7284399149553735	712.2975534681033	28.13651482381033	c(99.68, 22.370001)
wsm36408	33.535999	107.986	148	11.4	NA	30.443985597996175	90	-59.556014402003825	16.472175315768798	119.6379442674967	22.116910353267286	2358.356254408035	33.22141540767768	c(107.986, 33.535999)
wsm19462	20.82	88	61	12	NA	124.96814491250757	90	34.96814491250757	26.810586529215932	98.94529630289226	7.64560907622446	758.7646647839231	26.30433310718263	c(88, 20.82)
wsm36528	24.6	98.720001	166	12	S	49.162277754685874	90	-40.837722245314126	19.619408543358606	107.40236429246058	5.669497863901796	593.8204410406325	4.421847937443772	c(98.720001, 24.6)
wsm35586	26.83	101.75	13	12.8	NA	75.9518792608468	90	-14.048120739153205	18.195419076321013	110.81066051995242	11.098721706234542	1172.4134055683924	18.922059855045973	c(101.75, 26.83)
wsm36536	43.990002	88.889999	173	13	T	69.65163213623316	90	-20.34836786376684	34.04136828088585	124.5786953425962	20.281815540483308	1868.7660898260317	66.9479721747831	c(88.889999, 43.990002)
wsm36538	22.4	99.709999	46	13	T	108.24622335457673	90	18.246223354576728	17.803580301618823	105.77795358232468	6.769891153709139	716.7282373522967	47.137767912868526	c(99.709999, 22.4)
wsm35640	35.47	110.43	66	13.7	T	127.8212166422685	90	37.821216642268496	15.59528209960148	122.39611259428071	24.87507868005129	2664.1557595193917	64.15581563659464	c(110.43, 35.47)
wsm36412	38.584999	113.254997	35.7	13.7	NA	96.86611259947841	90	6.866112599478413	15.099302348051568	126.35031940435785	28.829285490128427	3095.0013532841135	33.200711593804556	c(113.254997, 38.584999)
wsm10427	15.73	81.07	54	14	NA	116.04024120872236	90	26.040241208722364	30.375493222298392	90.3832532047276	14.078794101237406	1350.5975107355723	53.910998328077994	c(81.07, 15.73)
wsm19461	15.7	81.087	54	14	N	116.02461109745013	90	26.024611097450133	30.34697067825129	90.36143973617891	14.106895755151427	1353.6880342386014	53.92355010604865	c(81.087, 15.7)
wsm35673	30.02	101.01	119	14	NA	3.198283178167003	90	-86.801716821833	20.19828723949607	113.52870024106518	10.870244303463366	1134.3855871007138	57.89950368315817	c(101.01, 30.02)
wsm36544	29.629999	100.730003	101	14	S	165.16924282473747	90	75.16924282473747	20.247115587492498	113.04182642267068	10.3104096150509	1075.6252118623938	75.9226255153385	c(100.730003, 29.629999)
wsm36546	39.07	92.300003	50	14.331452	T	121.84723109561583	90	31.847231095615825	30.246306289530892	119.80726608305126	15.320066035624919	1471.612895738225	48.09171234234441	c(92.300003, 39.07)
wsm05089	58.035	60.017	136	15	NA	69.64707168416112	90	-20.35292831583888	51.06195688574408	145.22309046713335	52.851617299532364	3693.474251027552	59.98680162280448	c(60.017, 58.035)
wsm10433	16.42	81.74	28	15	NA	90.3857856367747	90	0.385785636774699	30.1275823810151	91.43736245039861	13.32431769200241	1281.4492566541123	21.867152255877386	c(81.74, 16.42)
wsm19478	16.405	81.794	28	15	N	90.37674397023443	90	0.37674397023442907	30.074731429254815	91.44975671623227	13.472838571934346	1296.4261218136112	21.864640977879844	c(81.794, 16.405)
wsm36554	43.93	88.080002	167	15	S	64.08358525204994	90	-25.916414747950057	34.59554209839281	124.34755613276333	20.01843293634208	1832.3597650566335	61.39802192788079	c(88.080002, 43.93)
wsm36417	38.575001	113.235001	62	15.7	NA	123.17418395601715	90	33.174183956017146	15.108175393426906	126.33343977021505	28.81240585598563	3093.05993938355	59.50878295034329	c(113.235001, 38.575001)
wsm36561	30.48	101.129997	110	16	S	174.30731296167278	90	84.30731296167278	20.304745702818558	114.01832798527509	11.213950307637347	1169.4517330299632	66.77862412319564	c(101.129997, 30.48)
wsm36419	34.152	109.702003	150.1	16.3	NA	31.93505704472372	90	-58.06494295527628	15.499951643045229	120.89721958905173	23.37618567482231	2504.7814411877052	31.730343960950137	c(109.702003, 34.152)
wsm36298	36.07	101.185	44	17	NA	110.28194458036751	90	20.281944580367508	22.601171919796645	119.49526780350608	9.480057276537991	973.1805852637723	47.76713713570007	c(101.185, 36.07)
wsm36565	43.220001	87.150002	6	17	T	83.13819250266783	90	-6.861807497332165	35.09397014300742	123.32113864012612	19.01787154785076	1730.2640474846098	85.36229348064671	c(87.150002, 43.220001)
wsm36099	39.536999	112.206001	39.6	17.4	NA	101.55329447361976	90	11.553294473619758	16.26889970276489	126.81684943325106	29.295815519021644	3127.110065758313	37.8878934679459	c(112.206001, 39.536999)
wsm36325	31.96	104.67	56.65	17.4	NA	120.05289889829888	90	30.052898898298878	18.23866140950998	116.83828310350793	17.029467855281865	1798.4609695805216	63.03207599983139	c(104.67, 31.96)
wsm36335	31.95	104.67	40.2	17.4	NA	103.59995273216276	90	13.599952732162762	18.234184041134217	116.82886858985334	17.020053341627275	1797.512995825905	46.579129833695276	c(104.67, 31.95)
wsm36423	36.057999	101.210999	44	17.4	NA	110.26558657068074	90	20.26558657068074	22.577102914987023	119.4925272672746	9.457403990238902	971.0247910452632	47.776926921142945	c(101.210999, 36.057999)
wsm36154	22.64	100.45	51	17.5	NA	113.13086869878725	90	23.130868698787253	17.310938154034826	106.33511069511519	8.34130560738727	885.4995625189063	49.62334791938224	c(100.45, 22.64)
wsm36572	24.87	102.24	97	18	NA	159.25203279855407	90	69.25203279855407	16.901878020997728	109.19845177179637	11.677417857566951	1242.382710175048	84.41336820711979	c(102.24, 24.87)
wsm36576	31.620001	100.529999	93	19	S	157.92403610846463	90	67.92403610846463	21.25787241164058	114.88421802421854	10.07815152347753	1044.390285800461	89.74560807844136	c(100.529999, 31.620001)
wsm36577	23.049999	102	165	19	S	46.84045751103167	90	-43.15954248896833	16.242420835998654	107.41386200967754	9.892828095448124	1056.1280078191467	16.824943494642184	c(102, 23.049999)
wsm36147	31.048	103.516998	29	19.3	NA	92.58616970090907	90	2.5861697009090676	18.711420788191823	115.51526489028032	14.986540633572972	1578.3526965963279	36.80465778968255	c(103.516998, 31.048)
wsm04424	29.902	90.11	35	20	N	102.85399943088623	90	12.853999430886233	28.780402656641833	109.19973967606845	3.6601754542508047	356.7181668487731	44.4954368810794	c(90.11, 29.902)
wsm04425	29.902	90.11	170	20	N	57.85399943088623	90	-32.14600056911377	28.780402656641833	109.19973967606845	3.6601754542508047	356.7181668487731	89.4954368810794	c(90.11, 29.902)
wsm11617	17.33	78.5	73	20	TS	135.94612063645468	90	45.94612063645468	33.29966425359438	90.71391554203439	13.543851251880014	1258.7387716976373	46.67951578565339	c(78.5, 17.33)
wsm36585	26.48	101.849998	167	20	S	49.81863281224514	90	-40.18136718775486	17.956349208039494	110.5258013748554	11.226433093862852	1187.5203332807055	11.268825699757826	c(101.849998, 26.48)
wsm36344	27.07	102.75	66	20.3	NA	128.69855904717133	90	38.69855904717133	17.512012181543195	111.46266684936838	13.06696252409401	1385.6418733959176	65.61316219941511	c(102.75, 27.07)
wsm36374	32.62	104.49	106.3	20.7	NA	169.9736002905998	90	79.97360029059979	18.668983548802686	117.38968353383548	16.924432858411905	1782.8943261142037	65.81436298342595	c(104.49, 32.62)
wsm36426	37.951	112.410004	14	20.8	NA	75.45119845130012	90	-14.548801548699885	15.376905660876789	125.44380050911039	27.92276659488097	2993.7271000870082	11.785797445626258	c(112.410004, 37.951)
wsm36590	30	100.25	94	21	NA	158.46513581550744	90	68.46513581550744	20.782793075903	113.20513561912558	9.433434587344124	980.6986269106937	84.49705315757512	c(100.25, 30)
wsm36591	26.9	102.900002	97	21	S	159.6023962755703	90	69.6023962755703	17.315182233089466	111.36877709310218	13.37497200537426	1419.8326923829056	83.90512450383471	c(102.900002, 26.9)
wsm36592	26.9	100.279999	23	21	S	86.4361626328764	90	-3.5638373671235968	19.397418723788206	110.25197193056863	8.765037445321227	919.3067752159726	41.65421530810477	c(100.279999, 26.9)
wsm36593	26.799999	100.779999	3	21	S	66.24885587064819	90	-23.751144129351815	18.95387501488049	110.36925165025546	9.465444443196958	995.4440925880647	13.079727830763886	c(100.779999, 26.799999)
wsm36594	25.93	99.980003	20	21	S	83.2238418162874	90	-6.776158183712596	19.202121059296662	109.20578491230411	7.938411829597342	833.6019250473687	30.09760579515273	c(99.980003, 25.93)
wsm35635	29.81	102.37	119	22	NA	2.637545569270287	90	-87.36245443072971	19.0472068186227	113.87868302310763	12.853687190833028	1351.0144368888086	50.517356219904286	c(102.37, 29.81)
wsm36595	27.49	104	128	22	T	10.398106464537022	90	-79.60189353546298	16.719731460152946	112.38851379953451	14.867479885305087	1583.2994606202606	53.267294541136835	c(104, 27.49)
wsm36596	25.950001	100.050003	23	22	S	86.2092980547892	90	-3.790701945210799	19.154939479204206	109.25472157857828	8.047942808479561	845.3457130739016	33.07586890252571	c(100.050003, 25.950001)
wsm36597	25.2	102.73	2	22	NA	64.19512832869736	90	-25.804871671302635	16.662854896836066	109.7195150852627	12.19848117103328	1299.4534732351558	0.5297273230235078	c(102.73, 25.2)
wsm36598	25.09	102.68	87	22	TS	149.1809452104901	90	59.18094521049011	16.65156534573098	109.59591750519506	12.07488359096564	1286.3629715452228	85.51554420481625	c(102.68, 25.09)
wsm36428	34.104	109.689003	129.2	22.2	NA	11.029212673278323	90	-78.97078732672168	15.48677968732748	120.8480371848046	23.327003270575176	2499.670788274039	52.636188332395534	c(109.689003, 34.104)
wsm36366	30.97	103.41	39.2	22.5	NA	102.80376502264488	90	12.803765022644882	18.758872174437965	115.39842851938981	14.742757100114929	1552.2418272806035	47.03520287673297	c(103.41, 30.97)
wsm01925	26.8	94.4	98	23	NA	163.14989783404747	90	73.14989783404747	24.081337375702976	107.70613912422348	1.44354661266469	146.54517544847246	32.949822125204605	c(94.4, 26.8)
wsm36599	27.200001	103.949997	111	23	S	173.33796129420057	90	83.33796129420057	16.62458224109899	112.09881272119011	14.577778806960694	1553.2202875907071	70.32743971147329	c(103.949997, 27.200001)
wsm36061	33.931999	108.950996	146	23.4	NA	28.11849245184817	90	-61.88150754815183	15.945936753717893	120.39172580698727	22.870691892757847	2445.2530412238166	35.54690855382569	c(108.950996, 33.931999)
wsm36118	26.073999	104.638	103.8	23.6	NA	165.62555776513847	90	75.62555776513847	15.553951083015994	111.36300657191022	13.841972657680799	1482.7927603138044	78.03984324053539	c(104.638, 26.073999)
wsm14517	24.826	92.727	19	24	NA	83.7807243432361	90	-6.219275656763898	24.610808183552187	105.04358263122636	3.1468131604117815	318.1234515729402	36.263513482399844	c(92.727, 24.826)
wsm36601	33.049999	103.720001	70	24	S	134.12617840097732	90	44.126178400977324	19.439160551153634	117.4970774805327	15.960956606623029	1673.609248760834	89.35249173026841	c(103.720001, 33.049999)
wsm36602	33	103.699997	83	24	S	147.11862420751663	90	57.11862420751663	19.432428741175155	117.44161105457293	15.905490180663264	1667.8623811689638	77.65506246319228	c(103.699997, 33)
wsm36603	32.330002	103.660004	76	24	NA	139.92411041272783	90	49.92411041272783	19.169208577823493	116.7878181695707	15.581039399471976	1636.4710038805943	86.79068126046434	c(103.660004, 32.330002)
wsm36604	31.620001	100.330002	74	24	S	139.00073927345795	90	49.00073927345795	21.412175004029898	114.80683938480938	9.629570712110109	996.8551046649704	71.35067902521155	c(100.330002, 31.620001)
wsm36605	31.16	100.779999	96	24	S	160.66852356093818	90	70.66852356093818	20.868891457034195	114.53559543714623	10.572076208364777	1098.4436132784526	82.27952295044099	c(100.779999, 31.16)
wsm36606	30	101.919998	100	24	S	163.8611566554523	90	73.8611566554523	19.481098322361774	113.87642612154475	12.291118858972808	1288.4698170330041	60.904247949011506	c(101.919998, 30)
wsm36607	28.559999	102.18	112	24	S	175.32322486503244	90	85.32322486503244	18.637488173858742	112.6186129025797	12.153362227156123	1280.5263202826725	60.4647384089933	c(102.18, 28.559999)
wsm36608	24.79	102.97	156	24	S	38.01666962006152	90	-51.98333037993848	16.278790569605206	109.44776685403589	11.92673293980647	1273.0257373324687	25.648731385612336	c(102.97, 24.79)
wsm36430	34.125	109.735001	133	24.8	NA	14.813518407036327	90	-75.18648159296367	15.463127321997941	120.8859044929371	23.36487057870768	2504.0147301278644	48.85188259863753	c(109.735001, 34.125)
wsm00805	40.4	63.5	17	25	N	105.24015343010922	90	15.240153430109217	52.19736179735754	116.45610637383925	24.084633206238266	1641.519347289204	24.39371987685638	c(63.5, 40.4)
wsm00806	40.6	63.6	25	25	N	113.43542836959432	90	23.43542836959432	52.12715429827193	116.78560199857779	24.414128830976807	1666.6036558063558	16.198444937371278	c(63.6, 40.6)
wsm00807	40.3	63.4	31	25	N	119.17280664251143	90	29.172806642511432	52.27040512612694	116.28901039395306	23.91753722635208	1627.4504791009676	10.461066664454165	c(63.4, 40.3)
wsm00808	40.5	63.6	22	25	N	110.30690551492194	90	20.306905514921937	52.124311828687624	116.62278295684078	24.251309789239798	1655.594594219532	19.32696779204366	c(63.6, 40.5)
wsm00809	40.5	63.5	128	25	T	36.369010894316716	90	-53.630989105683284	52.20032043051573	116.61918760624435	24.24771443864337	1652.524350207825	86.73513758735112	c(63.5, 40.5)
wsm00811	40.38	63.36	143	25	T	51.3008963361018	90	-38.6991036638982	52.30334080706907	116.41819624588136	24.04672307828038	1635.024903618503	78.3329769708638	c(63.36, 40.38)
wsm00812	40.04	67.6	175	25	T	80.36689485446107	90	-9.633105145538934	49.05179363444751	116.16499311989709	23.79351995229611	1733.9443230131885	49.26697845250453	c(67.6, 40.04)
wsm00813	40	67.65	176	25	T	81.29242036618166	90	-8.70757963381834	49.010372863395034	116.10894269929163	23.73746953169065	1731.3004565224362	48.34145294078394	c(67.65, 40)
wsm00814	40.38	63.64	151	25	T	59.12806377668926	90	-30.87193622331074	52.09015039729289	116.42903860245423	24.057565434853245	1643.62668900145	70.50580953027634	c(63.64, 40.38)
wsm00815	41.1	72.1	1	25	TS	84.93327351756534	90	-5.06672648243466	45.74708376185032	118.1937846016661	13.594568390796496	1054.8694426903055	26.20988764895651	c(72.1, 41.1)
wsm00817	40.9	71.14	172	25	T	76.2790868473138	90	-13.720913152686194	46.447238817541155	117.79961354677152	23.202703475663412	1777.6956369174532	51.71664056435645	c(71.14, 40.9)
wsm00819	40.88	71.14	142	25	T	46.2581559681106	90	-43.7418440318894	46.44524152375362	117.77073254060167	23.173822469493558	1775.5479926091798	81.73757144355966	c(71.14, 40.88)
wsm00820	40.9	71.1	161	25	T	65.30211111414724	90	-24.697888885852763	46.47732297237209	117.79524704893905	21.606731191091285	1654.5043162624916	3.693981294509854	c(71.1, 40.9)
wsm00821	40.89	71.12	146	25	T	50.280126373534586	90	-39.719873626465414	46.46128500423528	117.7829833577313	21.6668954943584	1659.6002451451943	18.722702967093483	c(71.12, 40.89)
wsm00822	40.91	71.06	170	25	T	74.33563393804957	90	-15.664366061950432	46.50839625334033	117.80535413215993	21.471982285362472	1643.2469671046547	3.6834641701302644	c(71.06, 40.91)
wsm00823	40.85	71.16	124	25	T	28.215283789205728	90	-61.78471621079427	46.42718034983365	117.72962532635623	21.68596545745818	1662.101128459486	40.79427623427898	c(71.16, 40.85)
wsm00824	40.86	71.08	126	25	TS	30.271698622638837	90	-59.72830137736116	46.48838761503623	117.73525818117898	16.57204120623011	1268.7221264633429	17.68773553780568	c(71.08, 40.86)
wsm00825	40.93	71.06	123	25	T	27.35661389107213	90	-62.64338610892787	46.51036662706939	117.83427257008132	21.500900723283863	1645.400441717391	43.295555876847175	c(71.06, 40.93)
wsm00826	40.93	71.1	140	25	T	44.33354589071814	90	-45.66645410928186	46.48029327607339	117.83859820177062	23.31146645867406	1784.9445223825855	83.68135957830475	c(71.1, 40.93)
wsm00827	40.9	71.1	167	25	T	71.30211111414724	90	-18.697888885852763	46.47732297237209	117.79524704893905	21.606731191091285	1654.5043162624916	2.306018705490146	c(71.1, 40.9)
wsm00830	40.27	63.42	112	25	T	20.121769714345874	90	-69.87823028565413	52.25418643911708	116.24082613030758	23.8693529627066	1624.7659696572614	70.48789640738028	c(63.42, 40.27)
wsm00831	40.4	63.4	148	25	T	56.3019995660145	90	-33.6980004339855	52.273480955585065	116.45235465166022	24.080881484059233	1638.4514212236459	73.3318737409511	c(63.4, 40.4)
wsm00832	40.3	63.5	132	25	T	40.11131912807696	90	-49.88868087192304	52.19417839162781	116.29304767550789	23.92157450790691	1630.5226408945193	89.52255417888864	c(63.5, 40.3)
wsm00833	40.3	63.6	109	25	T	17.049928068058875	90	-72.95007193194112	52.117954352449956	116.29721126927099	23.925738101670007	1633.601386026505	67.41605476109328	c(63.6, 40.3)
wsm00834	40.5	63.4	23	25	N	111.43121493322269	90	21.43121493322269	52.2763313801361	116.61572074964175	24.24424758204077	1649.4606908311116	18.202658373742906	c(63.4, 40.5)
wsm00836	40.5	63.3	114	25	T	22.493518362386567	90	-67.50648163761343	52.35234459162569	116.61238304061536	24.240909873014374	1646.403624716118	72.85964505542097	c(63.3, 40.5)
wsm00837	40.4	63.5	112	25	T	20.240153430109217	90	-69.75984656989078	52.19736179735754	116.45610637383925	24.084633206238266	1641.519347289204	70.60628012314362	c(63.5, 40.4)
wsm00838	40.5	63.4	108	25	T	16.43121493322269	90	-73.56878506677731	52.2763313801361	116.61572074964175	24.24424758204077	1649.4606908311116	66.7973416262571	c(63.4, 40.5)
wsm00839	40.5	63.5	28	25	N	116.36901089431672	90	26.369010894316716	52.20032043051573	116.61918760624435	24.24771443864337	1652.524350207825	13.264862412648881	c(63.5, 40.5)
wsm01365	38.25	69.22	129	25	T	31.49312961685291	90	-58.50687038314709	47.6128590928762	113.68760211192492	21.20557632751253	1589.5843586426754	81.89246766348447	c(69.22, 38.25)
wsm01366	38.42	69.65	103	25	T	5.458191491849789	90	-84.54180850815021	47.300732525674306	114.00218279610597	14.016107902771495	1056.912281160012	70.09120280953289	c(69.65, 38.42)
wsm01367	38.7	69.87	50	25	T	132.645342966332	90	42.64534296633201	47.166449241553956	114.44391017230839	21.191855841524585	1602.068108736601	2.7072060698585574	c(69.87, 38.7)
wsm01368	40.28	69.83	168	25	T	72.3666984228804	90	-17.633301577119596	47.3758536512914	116.75247137341067	16.36175512838541	1232.036319536013	4.452138009854593	c(69.83, 40.28)
wsm01369	40.2	70.5	159	25	T	62.90445950766264	90	-27.095540492337364	46.858916266011285	116.71231872938289	15.251694571333346	1159.6607593881138	52.68430833782543	c(70.5, 40.2)
wsm01370	40.22	69.97	130	25	N	34.22301608605471	90	-55.77698391394529	47.26356583043783	116.6800710894634	16.92360947767564	1277.0550303955713	41.336845257030745	c(69.97, 40.22)
wsm01371	38.45	69.2	17	25	TS	99.72078877076387	90	9.720788770763875	47.65414855709925	113.97893293562613	21.60745976802515	1618.4305444209058	29.913084536201723	c(69.2, 38.45)
wsm01374	38.7	73	158	25	S	59.046324384335094	90	-30.953675615664906	44.748496596102456	114.94223319774285	6.741710213313837	532.4007671824037	54.86965351972822	c(73, 38.7)
wsm01375	39.2	71.4	154	25	N	56.37196140487208	90	-33.62803859512792	46.05189381728649	115.39128728300334	14.788980564146584	1141.267338464133	55.55909331798421	c(71.4, 39.2)
wsm01376	38.45	69.1	140	25	S	42.77210771096884	90	-47.22789228903116	47.731836918294896	113.96424261124503	21.592769443644045	1614.92256370716	86.86176559599676	c(69.1, 38.45)
wsm01377	38.81	69.88	48	25	T	130.75785309805235	90	40.75785309805235	47.17268819274849	114.60586142829618	21.353807097512373	1614.121732257268	0.819716201578899	c(69.88, 38.81)
wsm01378	37.89	69.68	143	25	T	44.875070911869216	90	-45.124929088130784	47.20512542729194	113.23337090805029	13.82132921858259	1044.1078696715597	30.700450712254565	c(69.68, 37.89)
wsm01379	37.6	71.7	34	25	T	114.59313496367008	90	24.59313496367008	45.58232110209875	113.17079935169511	12.419951400356751	966.5657103860665	35.000366989540794	c(71.7, 37.6)
wsm01380	38.93	70.5	135	25	T	37.56212912105093	90	-52.43787087894907	46.709259741700286	114.87050387832545	20.76302781390382	1583.1091750616465	89.85847969585143	c(70.5, 38.93)
wsm01381	39.4	72.9	159	25	T	60.78609459683241	90	-29.213905403167587	44.92977101213935	115.90201542603153	8.294802241891105	652.992636091385	51.65442827936033	c(72.9, 39.4)
wsm01382	39.3	73.1	14	25	S	95.58311202716527	90	5.583112027165271	44.76227725162199	115.7940024695191	7.593479485090086	599.5229991521703	18.33286587689804	c(73.1, 39.3)
wsm01383	38.8	72.8	176	25	T	77.24587618208716	90	-12.754123817912841	44.91800644830586	115.04771127726124	7.355739550222452	579.1852964044011	35.185920848584146	c(72.8, 38.8)
wsm01384	39.21	71.34	173	25	S	75.41378822027218	90	-14.586211779727819	46.09930178871128	115.39670341101949	14.793636186855977	1140.6462751455829	74.60146754703669	c(71.34, 39.21)
wsm01385	38.88	70.1	164	25	S	66.71787179556134	90	-23.282128204438663	47.01156522994125	114.73966749197974	15.824447515782708	1199.7850089783367	6.69494637817013	c(70.1, 38.88)
wsm01386	39.25	71.26	164	25	S	66.49717181878395	90	-23.502828181216046	46.16598627100639	115.44218363204067	14.838355902570399	1142.7098905683877	65.68539890199247	c(71.26, 39.25)
wsm01387	38.67	70.13	126	25	T	28.479097804606113	90	-61.52090219539389	46.96131902737151	114.43880848174867	15.80036962026621	1199.086048124762	44.950173472727556	c(70.13, 38.67)
wsm01389	39.05	71.36	127	25	T	29.238651874802827	90	-60.76134812519717	46.062561115052894	115.171089080538	14.568782361681244	1124.0574510718936	28.425783787914952	c(71.36, 39.05)
wsm01390	38.7	72.4	155	25	N	56.349869878318714	90	-33.650130121681286	45.21123962771577	114.8409376531168	12.291465471394119	962.8688829512569	24.062718818977373	c(72.4, 38.7)
wsm01391	38.87	71.42	164	25	N	66.02273070825049	90	-23.977269291749508	45.99170069692826	114.92348306460379	14.322697356360536	1106.4882141275111	65.20876882326456	c(71.42, 38.87)
wsm01392	39.3	72.9	152	25	T	53.68739980600924	90	-36.31260019399076	44.91539885029225	115.76225098016185	8.070279253123061	635.4764418011157	58.744397224662066	c(72.9, 39.3)
wsm01393	39.37	68.32	125	25	T	29.203609525304614	90	-60.796390474695386	48.439245053362264	115.22949581772811	22.858022650127126	1686.198747580127	79.56973621833902	c(68.32, 39.37)
wsm01394	38.87	71.41	165	25	N	67.027887901653	90	-22.972112098346997	45.99941112316432	114.92192824277096	14.32114253452771	1106.2139558007898	66.21392601666707	c(71.41, 38.87)
wsm01395	38.2	73.1	160	25	N	60.50866374364887	90	-29.491336256351133	44.591056875014104	114.2659026774065	5.522949714589075	437.34017809427723	53.344732079626965	c(73.1, 38.2)
wsm01396	37.4	73	97	25	TS	176.78039633941648	90	86.78039633941648	44.531973879991035	113.14067086494605	4.180745910773254	331.3928245968931	62.9518939517817	c(73, 37.4)
wsm01397	37.4	73.1	180	25	N	79.7335374611182	90	-10.266462538881797	44.45379853263531	113.16047437825256	3.9835774327244025	316.18754023938124	34.07015072792876	c(73.1, 37.4)
wsm01398	37.4	72.5	5	25	T	85.01507246638425	90	-4.984927533615746	44.923022646719424	113.04260479695948	5.35063306992069	421.2679673258073	27.41672456428705	c(72.5, 37.4)
wsm01399	39.4	73.6	154	25	N	55.41984494856388	90	-34.58015505143612	44.39465728753892	116.01307145638768	6.727688515181839	534.5357140226489	21.37534283048626	c(73.6, 39.4)
wsm01400	37.5	72	6	25	T	86.35009829830688	90	-3.6499017016931248	45.33120240180292	113.08633418377562	9.46688894689538	740.0359478202532	27.96587519165746	c(72, 37.5)
wsm01401	37.7	70.2	170	25	N	71.41887642413235	90	-18.58112357586765	46.77097442445315	113.04530515744776	11.607748573413573	884.0382780144562	61.18244734935524	c(70.2, 37.7)
wsm01402	38.76	70.75	13	25	N	95.25432514364434	90	5.254325143644337	46.49379542597621	114.66268549318775	18.40174164086514	1408.6602409674156	26.264975922799067	c(70.75, 38.76)
wsm01403	38.45	69.3	148	25	TS	50.66951649002317	90	-39.33048350997683	47.57646907962409	113.99370459392802	21.45640250110992	1609.5053534863198	78.91456947797133	c(69.3, 38.45)
wsm01404	37.6	72.7	161	25	T	61.11661756859576	90	-28.883382431404243	44.801233765395686	113.35915742353023	5.243392981999591	413.698921350689	51.271703600750925	c(72.7, 37.6)
wsm01405	37.5	73	173	25	N	72.87725963610421	90	-17.122740363895787	44.54963284329242	113.27876741461178	4.427328456116669	350.8321183153156	40.96367954735399	c(73, 37.5)
wsm01406	37.4	71.9	168	25	N	68.29756129638008	90	-21.70243870361992	45.392653528074725	112.9270447671474	6.858152948226731	535.5265249135904	47.11655053545826	c(71.9, 37.4)
wsm01407	38.02	70.23	102	25	N	3.7410450638853945	90	-86.2589549361146	46.79440176130438	113.51264560215195	15.810359492356852	1203.5824247697683	73.17204904032451	c(70.23, 38.02)
wsm01408	39.4	71.6	64	25	T	146.47162635682457	90	56.47162635682457	45.924852942766826	115.70599995386375	15.106735256234018	1168.4672160622629	34.34342795237069	c(71.6, 39.4)
wsm01409	37.2	68.4	161	25	T	62.74700474499116	90	-27.25299525500884	48.11142233811383	112.00482486332618	19.633351695725196	1457.6427232314327	66.88686856197444	c(68.4, 37.2)
wsm01410	38.93	70.61	65	25	N	147.50479457101267	90	57.50479457101267	46.624414739099365	114.88670762317184	18.086093033552274	1381.1683124862122	76.88989075433074	c(70.61, 38.93)
wsm01411	39.4	73.5	49	25	TS	130.47204950285288	90	40.47204950285288	44.47107105123715	115.99697527285791	6.820078327329753	541.1683157289715	16.668361313805917	c(73.5, 39.4)
wsm01412	38.86	70.57	0	25	T	82.45211916825201	90	-7.547880831747989	46.646115871544986	114.77970421691789	17.901215836827973	1366.5018207066655	11.843446489266398	c(70.57, 38.86)
wsm01413	38.45	69.32	125	25	S	27.659267597688654	90	-62.340732402311346	47.560934254940946	113.99666865773482	21.45936656491672	1610.205218610015	78.07518162969416	c(69.32, 38.45)
wsm01414	37.98	70.08	15	25	T	96.77308694539545	90	6.773086945395448	46.90564743756529	113.42998365940996	11.957825714352722	908.4202199647053	86.56108411914045	c(70.08, 37.98)
wsm01415	39.4	73.5	73	25	T	154.47204950285288	90	64.47204950285288	44.47107105123715	115.99697527285791	6.820078327329753	541.1683157289715	40.66836131380592	c(73.5, 39.4)
wsm01416	38.8	70.4	143	25	S	45.477139063157324	90	-44.522860936842676	46.76953561516241	114.6676340504733	13.230077466439113	1007.6206658370116	35.24070998838022	c(70.4, 38.8)
wsm01417	37.1	69.3	150	25	T	51.21162324296142	90	-38.78837675703858	47.38717492835996	112.0158204544683	19.146860511216005	1441.4445286051841	78.27342112536667	c(69.3, 37.1)
wsm01418	38.42	69.67	160	25	TS	62.44799275231958	90	-27.55200724768042	47.28519872862865	114.0052170796166	14.133948827055477	1066.111414902158	13.106637759875639	c(69.67, 38.42)
wsm01419	38.6	69.67	150	25	T	52.64138697949534	90	-37.35861302050466	47.30855429200722	114.26838207531661	13.10143937246444	987.793725986048	81.1663863122726	c(69.67, 38.6)
wsm01420	38.47	68.65	149	25	T	52.02574275548454	90	-37.97425724451546	48.083975321212286	113.92886666182267	21.557393494221685	1601.3443903312593	77.60813055148105	c(68.65, 38.47)
wsm01421	38.67	68.7	5	25	S	88.22089984571653	90	-1.7791001542834692	48.069110677025535	114.2330586428894	21.861585475288422	1624.4098734697686	41.41297346124907	c(68.7, 38.67)
wsm01422	38.45	69.55	134	25	S	36.5415372989994	90	-53.4584627010006	47.38230960718885	114.03098750334036	13.580049828944396	1022.449360797119	40.2749985750861	c(69.55, 38.45)
wsm01423	38.45	69.55	160	25	T	62.5415372989994	90	-27.4584627010006	47.38230960718885	114.03098750334036	13.580049828944396	1022.449360797119	14.274998575086101	c(69.55, 38.45)
wsm01424	39	70.5	123	25	TS	25.63582795013042	90	-64.36417204986958	46.7182766739873	114.97174720741617	17.74160218425638	1352.5099037958817	51.29481813664313	c(70.5, 39)
wsm01425	39	70.5	115	25	TS	17.63582795013042	90	-72.36417204986958	46.7182766739873	114.97174720741617	17.74160218425638	1352.5099037958817	59.29481813664313	c(70.5, 39)
wsm01426	39.1	70.6	164	25	T	66.6885458172161	90	-23.311454182783905	46.65402488741614	115.13078592910998	18.174423758549707	1387.1544837285157	3.9138899512848866	c(70.6, 39.1)
wsm01427	37.1	69.3	10	25	N	91.21162324296142	90	1.2116232429614229	47.38717492835996	112.0158204544683	19.146860511216005	1441.4445286051841	38.27342112536667	c(69.3, 37.1)
wsm01638	24.597	66.307	65	25	NA	133.99261563742925	90	43.99261563742925	46.65327976081173	93.28137915435674	3.5971092257331776	274.5514799851244	63.38394295844364	c(66.307, 24.597)
wsm01715	59.6	60.3	120	25	N	55.07145520685344	90	-34.92854479314656	50.28285703977134	147.37735825092227	55.00588508332129	3908.35696517736	74.56241810011215	c(60.3, 59.6)
wsm01716	59.6	60.3	140	25	NS	75.07145520685344	90	-14.928544793146557	50.28285703977134	147.37735825092227	55.00588508332129	3908.35696517736	54.562418100112154	c(60.3, 59.6)
wsm01717	59.6	60.3	100	25	T	35.07145520685344	90	-54.92854479314656	50.28285703977134	147.37735825092227	55.00588508332129	3908.35696517736	85.43758189988785	c(60.3, 59.6)
wsm01718	55.5	60.2	100	25	S	30.493212964063105	90	-59.506787035936895	51.92192975969534	141.38902952150318	49.017556353902194	3361.518956732216	80.85933965709751	c(60.2, 55.5)
wsm01719	56.2	111.82	62	25	N	129.71881869150468	90	39.71881869150468	23.63962535918381	142.73916501447914	33.14729661969156	3376.5233454743952	29.627739250131754	c(111.82, 56.2)
wsm01720	55.4	111.43	91	25	N	158.6818540725734	90	68.6818540725734	23.538883540055455	141.84074301124443	32.22273218967004	3284.8643998285584	0.6555724889742578	c(111.43, 55.4)
wsm01721	56.7	60.1	83	25	S	15.019576379764203	90	-74.9804236202358	51.5388174170661	143.2273854117398	50.85591224413881	3517.2758518926166	65.3857030727986	c(60.1, 56.7)
wsm01725	55.58	110.83	91	25	T	159.19347630340667	90	69.19347630340667	23.921531519841775	141.88349246311208	32.52594651048736	3306.0544515365336	29.028521347892365	c(110.83, 55.58)
wsm01727	52.68	106.98	41	25	N	110.71551134545541	90	20.71551134545541	24.986458880860617	138.02169748719317	30.397429561736985	3063.698259572959	46.1171891340706	c(106.98, 52.68)
wsm01729	54.1	122	9	25	T	68.61993763618773	90	-21.38006236381227	17.502060553522806	143.48920564898387	45.0935013237095	4782.0499162444385	5.534540788431514	c(122, 54.1)
wsm01730	54.9	110.97	45	25	N	112.81409179849868	90	22.81409179849868	23.592827100030224	141.22728085888514	31.635412464097556	3223.6674821210313	46.53246614313775	c(110.97, 54.9)
wsm01732	58.2	59.8	118	25	S	52.075636923930006	90	-37.924363076069994	51.100028882949346	145.53709038664792	53.165617219046936	3712.361455366842	77.55823638303559	c(59.8, 58.2)
wsm01733	56.02	111.95	40	25	N	107.55031159956889	90	17.550311599568886	23.50409786319467	142.58764518213405	32.94349193377285	3359.227996282211	51.778007976614845	c(111.95, 56.02)
wsm01734	55.2	111	37	25	N	104.91398247597272	90	14.913982475972716	23.689949945824658	141.53769645332898	31.971970485328214	3255.5463178937707	54.4417312373389	c(111, 55.2)
wsm01735	56.17	114.62	117	25	S	2.6414787779258404	90	-87.35852122207416	22.196891452904953	143.37891610347174	33.26858127766319	3425.151242217655	46.087065783244384	c(114.62, 56.17)
wsm01736	52.81	107.74	7	25	S	76.24132892221905	90	-13.758671077780946	24.6011518077294	138.33346655849104	30.1430707668529	3047.5142235944504	43.80290890341689	c(107.74, 52.81)
wsm01737	52.07	96.92	24	25	S	100.43955586836114	90	10.43955586836114	30.68154496324921	135.34510810493833	30.76855311618904	2942.3851217568085	62.86893544878603	c(96.92, 52.07)
wsm01738	50.54	96.87	85	25	S	160.59911570759664	90	70.59911570759664	30.34220999741106	133.6130125201721	29.14467702884177	2796.8392399847708	9.349045495902146	c(96.87, 50.54)
wsm01739	51.78	101.36	122	25	S	15.189443234804912	90	-74.81055676519509	27.963511027143394	135.8467771263682	29.97806919048884	2944.2257266072984	16.311238958438594	c(101.36, 51.78)
wsm01740	52.09	106.46	84	25	S	153.81762498064177	90	63.81762498064177	25.080211841275194	137.28956903908136	29.704365437729038	2991.5587077491336	3.029033776571623	c(106.46, 52.09)
wsm01741	50.77	110.76	93	25	S	159.35721912581369	90	69.35721912581369	22.100960736018358	137.04570471160832	27.06372528920039	2788.2328146341865	69.39240607816998	c(110.76, 50.77)
wsm01742	54.76	110.28	72	25	S	140.25558559498904	90	50.25558559498904	23.909054581361314	140.92301575617813	31.565469803553412	3208.7379867887485	10.090630639474739	c(110.28, 54.76)
wsm01743	54.03	110.41	34	25	N	101.86454926338945	90	11.86454926338945	23.566092676725837	140.21419784775082	30.596187026176437	3118.4048014317204	57.47287729815821	c(110.41, 54.03)
wsm01746	53.52	108.77	51	25	N	119.81865435550594	90	29.81865435550594	24.27863011440199	139.30440848820314	30.4455947647714	3085.9843521527546	0.7566806084244035	c(108.77, 53.52)
wsm01747	57.975	120.76	87	25	N	148.68086591641054	90	58.68086591641054	20.005848966042123	146.69718032357557	44.427739557501866	4642.046273914656	89.22401877239201	c(120.76, 57.975)
wsm01749	56.11	111.57	54	25	N	121.86681457351847	90	31.866814573518468	23.7345181825021	142.59070857746195	33.051125036247996	3364.2816213199503	37.4980792999736	c(111.57, 56.11)
wsm01752	55.84	113.22	29	25	N	95.54602544055138	90	5.546025440551375	22.778781497200452	142.70911260373924	32.773831505813874	3360.058325805867	62.38004844788156	c(113.22, 55.84)
wsm01755	57.04	122.28	135	25	S	15.250242982338818	90	-74.74975701766118	18.83818423165559	146.25063062888853	45.531485628329875	4791.680508537947	40.51182073890084	c(122.28, 57.04)
wsm01756	57.09	122.12	48	25	S	108.38465300191262	90	18.384653001912625	18.938519242519554	146.25101341266682	45.347206205608316	4769.428630033206	55.215524962028326	c(122.12, 57.09)
wsm01757	56.61	120.87	69	25	S	130.1703252643689	90	40.1703252643689	19.300741119895033	145.45448391828427	44.06592221036142	4624.522296101217	85.37192082202296	c(120.87, 56.61)
wsm01759	56.9	60.7	90	25	S	21.597081023568762	90	-68.40291897643124	51.159493387847846	143.3292654859366	50.957792318335606	3553.618525673636	71.96320771660316	c(60.7, 56.9)
wsm01760	56	60.6	60	25	T	170.65563591574085	90	80.65563591574085	51.535450487043924	142.01705923744487	49.64558606984389	3433.82177393269	41.02176260877525	c(60.6, 56)
wsm01761	53.94	108.86	76	25	NS	144.9319053309647	90	54.931905330964696	24.380333081609034	139.7554268821934	31.099078436242692	3149.693008947926	25.85029415070335	c(108.86, 53.94)
wsm01767	50.04	105.5	72	25	S	141.5699048711864	90	51.569904871186395	24.93461647508324	134.93709118755	27.286780379357936	2751.3404600567046	15.253515724482781	c(105.5, 50.04)
wsm01768	50.12	105.32	110	25	S	179.724198331847	90	89.72419833184699	25.0707382661155	134.9755238032035	27.390320201851168	2758.722139957022	22.8775395746336	c(105.32, 50.12)
wsm01769	26.6	97	90	25	T	154.32536204951782	90	64.32536204951782	21.89536640452104	108.58641671721027	0.7669793937605647	79.13247002252707	76.33518024864804	c(97, 26.6)
wsm01856	40.22	71.5	175	25	T	78.36892329258967	90	-11.63107670741033	46.10215791522819	116.86409884290472	16.261031618741214	1253.7231624804235	77.55660261935418	c(71.5, 40.22)
wsm01858	41.37	72.04	170	25	T	74.24405841987596	90	-15.755941580124045	45.81977205604978	118.57223016974055	13.799194180063239	1069.352204658804	40.60907790721171	c(72.04, 41.37)
wsm01859	39.5	72.8	136	25	N	37.93762047408006	90	-52.06237952591994	45.02036740995908	116.02649966187161	8.673562106426303	681.7319186986525	74.52914152784035	c(72.8, 39.5)
wsm01860	42.1	75.98	62	25	T	144.65910435174249	90	54.659104351742485	42.98205038173807	120.05596382352186	12.028663031356487	978.491883216553	61.14673489238032	c(75.98, 42.1)
wsm01861	42	77.4	18	25	NS	99.74821297119024	90	9.748212971190242	41.923808346208986	120.11555054517083	12.492482069535896	1033.5394841297614	88.55745710171732	c(77.4, 42)
wsm01863	40.13	69.8	178	25	T	82.22138775896678	90	-7.7786122410332155	47.38373885694729	116.52868331379557	23.659723370543276	1781.3051866629517	47.263656609361306	c(69.8, 40.13)
wsm01864	39.9	70.5	151	25	N	54.58641914760483	90	-35.41358085239517	46.82623226630046	116.27633570121183	18.337979048099072	1395.174546166324	22.317873576475677	c(70.5, 39.9)
wsm01865	39.8	70.7	140	25	S	43.37120251671638	90	-46.62879748328362	46.66232367397685	116.15679689003126	19.20043471947099	1465.2393976596315	27.2312332517846	c(70.7, 39.8)
wsm01867	39.4	73	141	25	N	42.733654660716866	90	-47.266345339283134	44.85329542034178	115.91764823978612	8.056159426950586	635.0498004244841	69.68072139249091	c(73, 39.4)
wsm01868	39.4	73	159	25	N	60.733654660716866	90	-29.266345339283134	44.85329542034178	115.91764823978612	8.056159426950586	635.0498004244841	51.68072139249091	c(73, 39.4)
wsm01869	42.57	75.08	5	25	T	88.6306530255257	90	-1.369346974474297	43.69869466205549	120.58837522314343	12.002651472154923	964.9188330002617	54.87521207170437	c(75.08, 42.57)
wsm01870	39.4	73	110	25	T	11.733654660716866	90	-78.26634533928313	44.85329542034178	115.91764823978612	8.056159426950586	635.0498004244841	79.31927860750909	c(73, 39.4)
wsm01871	39.4	72.6	57	25	T	138.94365854744967	90	48.94365854744967	45.159258211261886	115.8555869364554	13.716624810767343	1075.4923223278736	58.52302194688173	c(72.6, 39.4)
wsm01872	40.1	71.5	130	25	T	33.24509551958363	90	-56.75490448041637	46.08817199388009	116.69223347142636	16.089166247262852	1240.787009723824	32.43277484634814	c(71.5, 40.1)
wsm01873	40	71.5	170	25	S	73.14197645653837	90	-16.858023543461627	46.07632038689271	116.54907943568543	15.946772716828676	1230.0699140385977	72.3291083696505	c(71.5, 40)
wsm01874	41.2	72.4	15	25	T	98.86209999127959	90	8.862099991279592	45.53309720254386	118.37034825810241	14.29154982913839	1113.1950373751097	40.56801627440609	c(72.4, 41.2)
wsm01875	41.7	72.8	85	25	S	169.13354665719487	90	79.13354665719487	45.28720507721407	119.12332292342653	12.71115666077651	994.4151178820025	53.76436087106492	c(72.8, 41.7)
wsm01876	40.2	71.6	8	25	N	91.29295271951275	90	1.2929527195127548	46.023983639932524	116.84825188096748	16.246705667417473	1254.3935886485974	89.52046243805091	c(71.6, 40.2)
wsm01877	40.9	73.93	177	25	T	79.6947367838186	90	-10.305263216181402	44.35209911199861	118.14025210938257	8.908923979809657	708.3562168239451	45.62429949239163	c(73.93, 40.9)
wsm01878	40.13	72.55	149	25	S	51.69969160447738	90	-38.30030839552262	45.29488829946451	116.87550061682627	13.585522188560745	1062.6742336293678	29.295212347794973	c(72.55, 40.13)
wsm01879	41.67	73.22	160	25	T	63.857221196571345	90	-26.142778803428655	44.97212688139271	119.12754171193563	11.605087070693585	912.9145897746045	48.59203778099243	c(73.22, 41.67)
wsm01880	42.63	75.33	167	25	T	70.53782370088561	90	-19.46217629911439	43.52252740980083	120.69912452337238	12.272511846271954	989.5075984010986	36.70667725841838	c(75.33, 42.63)
wsm01881	39.5	72.9	134	25	S	35.88486318469393	90	-54.11513681530607	44.94397262232078	116.04184941989628	8.43463623575586	663.8366031996151	76.55565969149882	c(72.9, 39.5)
wsm01882	42	71.1	32	25	T	117.45776550491064	90	27.45776550491064	46.57549830879554	119.38768488832959	22.82069167012108	1744.3062511120338	46.82420284863065	c(71.1, 42)
wsm01883	42.07	77.45	157	25	T	58.781690793560074	90	-31.218309206439926	41.897080868466276	120.21579040381002	12.606442665608867	1043.404563245952	20.026199540539437	c(77.45, 42.07)
wsm01884	40.24	71.29	20	25	T	103.50616451640508	90	13.506164516405079	46.26371929363722	116.8663315958901	16.10267836771166	1237.8710812985323	55.41739775286021	c(71.29, 40.24)
wsm01885	41.37	72.6	10	25	T	93.91821296923081	90	3.918212969230808	45.40175710243446	118.63418134061651	17.728708114342496	1384.1429424823468	55.5934023126249	c(72.6, 41.37)
wsm01886	42.72	79.1	59	25	T	140.39171763003776	90	50.39171763003776	40.7867124979848	121.30962442235668	15.209549846675117	1280.5068046969905	57.9021550433564	c(79.1, 42.72)
wsm01887	39.5	73.7	71	25	T	152.46425789787247	90	62.46425789787247	44.33318001064307	116.16746411389609	6.990190795956096	555.9754787728342	61.632072182993056	c(73.7, 39.5)
wsm01888	39.5	73.6	72	25	T	153.51669555969693	90	63.51669555969693	44.40949300592923	116.15149089166555	6.866107950459707	545.3952466249639	60.52780655838069	c(73.6, 39.5)
wsm01889	41.78	70.65	154	25	T	59.4971630015516	90	-30.5028369984484	46.89210189124818	119.02916130401236	25.27550543267627	1920.631895935457	68.0188971290695	c(70.65, 41.78)
wsm01890	42.87	77.37	1	25	T	83.54159681938813	90	-6.458403180611867	42.06464927755852	121.2710979055226	13.620587955020085	1124.380111682709	75.25388476016644	c(77.37, 42.87)
wsm01891	40.6	73	165	25	T	67.92021359406806	90	-22.07978640593194	45.013534147444794	117.5975875321729	10.244649976727587	805.3136977471759	44.546548407852356	c(73, 40.6)
wsm01897	44.1	79.4	22	25	N	104.3904125550074	90	14.390412555007401	40.76560396732304	123.15437174151823	17.054297165836672	1436.2741639930678	86.09653988161324	c(79.4, 44.1)
wsm01898	42.87	71.4	149	25	T	55.18660566285905	90	-34.81339433714095	46.41804441894331	120.67157738003664	24.70034550561344	1893.4528157822133	13.82967880119918	c(71.4, 42.87)
wsm01899	43.1	79.8	52	25	T	133.30269859901853	90	43.30269859901853	40.33701540775337	121.90564859587505	16.0126497976907	1357.2079359238899	65.11222504872728	c(79.8, 43.1)
wsm01900	44.27	79.13	170	25	T	72.70273518815782	90	-17.297264811842183	40.97963579026507	123.3440752128774	17.14046274844722	1438.8718274094272	54.46989247642523	c(79.13, 44.27)
wsm01901	45	77	172	25	S	76.69890038049016	90	-13.301099619509841	42.5662655853733	124.09384733226896	16.347292219729965	1338.7561759375428	68.47443786563133	c(77, 45)
wsm01902	42.4	66.4	135	25	N	43.870926515400924	90	-46.129073484599076	50.07237175520677	119.72904075065155	27.357567583050567	1952.4321498846105	85.76294679156467	c(66.4, 42.4)
wsm01903	41.81	69.95	129	25	N	34.95401074878896	90	-55.04598925121104	47.41475876141829	119.01595497415141	26.202271339304815	1971.568713688414	85.4525086618753	c(69.95, 41.81)
wsm01904	43.28	78	153	25	N	55.52918555039673	90	-34.47081444960327	41.6616184099316	121.89722877841234	14.501468293011442	1204.6663396450965	16.687368208519047	c(78, 43.28)
wsm01905	41.32	69.11	83	25	S	168.92505255372305	90	78.92505255372305	48.006987825929016	118.22343852944213	25.851965361841152	1923.2298825874689	39.29117924675745	c(69.11, 41.32)
wsm01906	41.31	69.11	166	25	T	71.91397200270899	90	-18.086027997291012	48.006276248341436	118.20852973110686	25.837056563505882	1922.1472765302588	57.71990130425661	c(69.11, 41.31)
wsm01907	41.33	69.05	146	25	T	51.972223044214275	90	-38.027776955785725	48.05264030101289	118.23359427301277	25.862121105411788	1922.2818061560301	77.66165026275132	c(69.05, 41.33)
wsm01908	43.1	77.4	164	25	T	66.7295609217988	90	-23.270439078201207	42.07236570045117	121.58216096955236	13.931651019049852	1149.918593232037	58.4418488625771	c(77.4, 43.1)
wsm01909	44.3	79.3	3	25	N	85.6233022666047	90	-4.376697733395304	40.862764536755414	123.40402119918662	17.269433993922178	1452.2641227239023	67.34973559011723	c(79.3, 44.3)
wsm01910	42.55	66.37	136	25	N	45.06998175208139	90	-44.93001824791861	50.0971905946709	119.96215455151585	27.59068138391487	1968.0495284987123	84.56389155488421	c(66.37, 42.55)
wsm01998	31.226	107.175	84	25	NA	146.1898330347667	90	56.18983303476671	16.005474529251423	117.17596914534026	19.65493523111084	2100.8107141428723	82.52443202909285	c(107.175, 31.226)
wsm02001	35.2	86.5	32	25	NS	104.1777755834006	90	14.177775583400603	33.453777613121474	113.79730226777993	9.531772433960171	884.2957149898522	78.44360675203382	c(86.5, 35.2)
wsm02007	39.3	73.9	92	25	T	173.16749440400247	90	83.16749440400247	44.15020732234784	115.92406432468934	6.908955441648118	551.2259780020989	41.006260009352786	c(73.9, 39.3)
wsm02010	42.17	81.2	117	25	N	16.732561536250387	90	-73.26743846374961	39.16789552131553	120.93330975408664	15.43618616527688	1330.7440354878415	16.26855705808339	c(81.2, 42.17)
wsm02017	39.2	74.1	5	25	T	85.96861056585658	90	-4.031389434143421	43.98168078547464	115.82004702366275	6.9671025755203	557.4499941631901	51.71781230999022	c(74.1, 39.2)
wsm02019	40	75.2	11	25	T	92.1462319382781	90	2.146231938278106	43.268731792996626	117.09375796776308	8.87929338918012	718.9240222124148	66.44407414543116	c(75.2, 40)
wsm02020	40	75.3	57	25	T	138.09307009842087	90	48.09307009842087	43.19304561950361	117.1099884816991	8.942314849720532	724.9263074834687	67.63507651741645	c(75.3, 40)
wsm02021	40.1	75.3	3	25	T	84.18585814819153	90	-5.814141851808472	43.208448614746125	117.24553318961091	9.077859557632337	735.7287415707679	58.45771153235421	c(75.3, 40.1)
wsm02022	40.1	75.2	49	25	T	130.23927921832956	90	40.23927921832956	43.28404288040771	117.22949066404206	9.015026085459098	729.7301690785262	75.46287857451739	c(75.2, 40.1)
wsm02023	40.1	75.3	31	25	T	112.18585814819153	90	22.185858148191528	43.208448614746125	117.24553318961091	9.077859557632337	735.7287415707679	86.45771153235421	c(75.3, 40.1)
wsm02024	40.1	75.2	15	25	T	96.23927921832956	90	6.239279218329557	43.28404288040771	117.22949066404206	9.015026085459098	729.7301690785262	70.53712142548261	c(75.2, 40.1)
wsm02027	39.3	74	148	25	N	49.11570912593379	90	-40.88429087406621	44.0737463459538	115.9406616987067	6.979607627298407	557.5838231487011	14.916231190928102	c(74, 39.3)
wsm02028	40	75.6	71	25	T	151.933801844909	90	61.933801844909	42.96605333574648	117.15913573857426	9.131834946408887	743.037772572949	53.87203739921381	c(75.6, 40)
wsm02034	41.3	79	172	25	T	72.24219303770326	90	-17.75780696229674	40.633432066436015	119.44465369631732	13.413604379801484	1131.9069448057019	53.90782043798856	c(79, 41.3)
wsm02035	41.4	79.3	139	25	NS	39.16101932897584	90	-50.83898067102416	40.4285288782126	119.62472885756955	13.662704800219473	1156.4580355284982	20.786296353913713	c(79.3, 41.4)
wsm02036	41.3	79.6	168	25	T	67.91232330782532	90	-22.087676692174682	40.18941722132689	119.5466677176217	13.72377829352125	1165.7473452468441	40.356538046586365	c(79.6, 41.3)
wsm02037	41.4	79.17	176	25	T	76.23282128271762	90	-13.767178717282377	40.52461947677501	119.60290202853018	13.606365341597225	1150.0421621657583	57.878254791937934	c(79.17, 41.4)
wsm02040	29.55	91	24	25	N	91.39579955848171	90	1.3957995584817127	27.931718173203496	109.16419557528152	3.2944406424005024	323.65102332961	87.48191513033407	c(91, 29.55)
wsm02041	29.3	90.708	180	25	N	67.36453318602776	90	-22.635466813972243	28.070333279452257	108.79204237806054	2.925428436184447	287.02920810841005	68.4853474464727	c(90.708, 29.3)
wsm02042	29.806	90.353	45	25	N	112.72799767398578	90	22.727997673985783	28.5489984742386	109.18923646581969	3.489288374977747	340.815296594925	34.56706204734985	c(90.353, 29.806)
wsm02043	30.049	90.327	27	25	N	94.85901336098891	90	4.859013360988911	28.66170125682119	109.43579121375099	3.7893044125838173	369.7224673896586	52.454122017619625	c(90.327, 30.049)
wsm02044	29.564	90.233	155	25	N	42.64407237882415	90	-47.35592762117585	28.55356034203628	108.88930047102438	3.1893523801824415	311.50563415936267	75.34901265748852	c(90.233, 29.564)
wsm02077	45.958	85.747	35	25	NA	114.9194044214928	90	24.9194044214928	36.618168440756385	126.38649387472894	21.748846730115375	1941.0481603114454	52.84280525925169	c(85.747, 45.958)
wsm02078	46.015	85.858	45	25	NA	124.89126409315622	90	34.891264093156224	36.55222716061035	126.47321654771555	21.825414510591912	1949.5464287056886	42.86517026053946	c(85.858, 46.015)
wsm02079	45.975	85.747	53	25	NA	132.93184398371227	90	42.93184398371227	36.621142189806825	126.40734811947094	21.769700974857372	1942.8344238677098	34.83036569703222	c(85.747, 45.975)
wsm02080	46.014	85.827	23	25	NA	102.9100390166592	90	12.910039016659198	36.5732469858936	126.46729067228407	21.819488635160425	1948.4868700221114	64.84639533703648	c(85.827, 46.014)
wsm02081	46.017	85.835	65	25	NA	144.9071961750268	90	54.9071961750268	36.56830288124119	126.47218040898754	21.8243783718639	1949.0482932368593	22.849238178668884	c(85.835, 46.017)
wsm02082	46.008	85.835	55	25	NA	134.9006234772629	90	44.90062347726291	36.56672518534091	126.46114812765231	21.81334609052867	1948.1028353224463	32.85581087643277	c(85.835, 46.008)
wsm02083	46.017	85.864	47	25	NA	126.88894872858384	90	36.88894872858384	36.54847618679205	126.47657799277157	21.828775955647927	1949.9413207125326	40.86748562511184	c(85.864, 46.017)
wsm02084	46.018	86.173	90	25	NA	169.6954143271687	90	79.69541432716869	36.337468504830674	126.52507339890042	21.879182523563813	1959.7663308681235	13.363525801924197	c(86.173, 46.018)
wsm02085	46.025	85.856	61	25	NA	140.89982175778312	90	50.899821757783116	36.55534886703637	126.48516881941605	21.837366782292406	1950.5352665701585	26.856612595912566	c(85.856, 46.025)
wsm02086	44.961	85.008	80	25	NA	159.64376522598866	90	69.64376522598866	36.951447963891574	125.04656969887442	20.482063849900953	1820.056960500828	26.825113742856843	c(85.008, 44.961)
wsm02087	45.247	85.146	96	25	NA	175.77059148375565	90	85.77059148375565	36.90671385609254	125.4203613537667	20.86395334923364	1855.0803446593497	7.961986190337257	c(85.146, 45.247)
wsm02088	45.95	85.05	52	25	NA	132.3522598760038	90	42.352259876003814	37.094212181352916	126.27289448851118	21.692192950656903	1923.971345641062	54.10700428430357	c(85.05, 45.95)
wsm02310	36.7	70.5	166	25	T	66.2347272554382	90	-23.7652727445618	46.375625459082144	111.66461354630503	15.838237660831538	1215.0549444104106	2.794987389806579	c(70.5, 36.7)
wsm02312	36.91	73.02	138	25	N	37.297972440163335	90	-52.702027559836665	44.42733129862727	112.46938361704389	3.1840006758380497	252.83743634768385	3.253470322085718	c(73.02, 36.91)
wsm02313	34.9	69	163	25	S	61.99220376863536	90	-28.007796231364637	47.24806371359787	108.75719716521175	9.115542194197346	688.0599248046611	13.572883032226514	c(69, 34.9)
wsm02314	34.7	69.8	141	25	S	39.463233071034324	90	-50.536766928965676	46.564724311440294	108.6580612684574	12.091068050248893	924.3679264560044	31.170329585245668	c(69.8, 34.7)
wsm02317	37.9	71.1	7	25	N	88.18815736761735	90	-1.8118426323826498	46.09824818343639	113.48817584392316	12.885108619759649	993.510439680906	87.37583669438186	c(71.1, 37.9)
wsm02318	37.2	69.7	139	25	N	40.12982659892555	90	-49.87017340107445	47.08747879887884	112.23343277540606	13.169812259312252	997.0945249325575	4.618241596731423	c(69.7, 37.2)
wsm02792	36.9	71.8	20	25	T	99.84477489030928	90	9.844774890309282	45.38495321856634	112.20618216164156	8.471898626740384	661.6277856433799	41.48301479947395	c(71.8, 36.9)
wsm02918	32.2	70.5	153	25	N	48.688766236288075	90	-41.311233763711925	45.43588323218159	105.33824663719858	1.4891248042764573	116.19099461343829	9.650483020677143	c(70.5, 32.2)
wsm02919	36.7	74.3	41	25	T	119.52250654965064	90	29.522506549650643	43.381215522215804	112.45697597026331	4.13643734242163	334.2926870953794	85.6410973278887	c(74.3, 36.7)
wsm02920	29.3	68.7	164	25	S	57.31020382403949	90	-32.68979617596051	46.15223253354791	100.73704943033441	0.13322170086414076	10.262040733303738	56.49843090724801	c(68.7, 29.3)
wsm02921	29.9	69.7	155	25	T	48.66256342400675	90	-41.33743657599325	45.48911271382434	101.91710205119256	3.8943339349310975	303.57396377704123	66.78539937311109	c(69.7, 29.9)
wsm02922	30.5	70.5	115	25	T	9.035280981886444	90	-80.96471901811356	44.9918612144154	103.00872211151918	4.428973986824502	348.28549227370723	76.57727563359367	c(70.5, 30.5)
wsm02924	29.7	80.7	10	25	T	80.56447182324814	90	-9.435528176751859	36.34358065285893	105.54066259277572	0.894771717439113	80.14037425576544	77.50553169415525	c(80.7, 29.7)
wsm02931	20.3	95	100	25	N	162.60143845991377	90	72.60143845991377	20.721832298728717	101.65643513411878	1.9873870996626692	206.6918141564946	80.37013847097523	c(95, 20.3)
wsm02934	33.1	75.9	82	25	T	156.6927722273233	90	66.6927722273233	41.269467279818684	108.13143471390295	1.1628487341025533	97.18621332451161	62.32006624402766	c(75.9, 33.1)
wsm02935	24.8	93.5	30	25	S	94.58112857690992	90	4.581128576909919	23.965449259371404	105.34699619338443	3.9585847053061514	402.2278910199054	35.59258100260456	c(93.5, 24.8)
wsm02936	32.3	76.5	62	25	T	135.8199508818078	90	45.81995088180781	40.56641908612694	107.29377043096652	1.2972337440335622	109.57685537611319	62.534615608971876	c(76.5, 32.3)
wsm02937	28.3	94.3	3	25	T	68.79945941307653	90	-21.200540586923466	24.78468535396285	109.16461255195762	1.29549307326333	130.78372077982291	51.27838026068537	c(94.3, 28.3)
wsm02938	27.5	92.6	163	25	T	48.95942380467875	90	-41.04057619532125	25.82907295916783	107.67788585556366	0.5253458906306321	52.580004094843126	77.34526414168238	c(92.6, 27.5)
wsm02939	32.2	76.1	78	25	T	151.86973262128527	90	61.869732621285266	40.863528299041526	107.04286602673828	0.9082788214738429	76.3803570552302	46.403834055202196	c(76.1, 32.2)
wsm02940	32.9	76.1	63	25	T	137.45429835336847	90	47.45429835336847	41.05457565013785	107.9346140242523	1.592246006934758	133.51057077547972	67.76459237116671	c(76.1, 32.9)
wsm02941	33	76.1	76	25	T	150.53826480776922	90	60.538264807769224	41.08130575499858	108.06242586042305	1.5813022902181473	132.53904440845542	80.85955145628293	c(76.1, 33)
wsm02942	30.2	79.9	41	25	T	112.14686026778577	90	22.14686026778577	37.162388898533436	105.84646116557418	1.2495639388390885	110.72925865768725	74.30276326503372	c(79.9, 30.2)
wsm02944	17.4	73.75	167	25	S	49.94614166492954	90	-40.05385833507046	37.36955355563047	88.26322905939118	16.357961700665143	1445.5673599410363	43.511027405240725	c(73.75, 17.4)
wsm02945	28.3	77.8	151	25	S	41.31849016096294	90	-48.68150983903706	38.26549093496238	102.81509382680878	2.1366724555333576	186.54168315006038	33.911959352837926	c(77.8, 28.3)
wsm02946	31.5	76	55	25	T	128.32204340100475	90	38.32204340100475	40.747324151857384	106.12403000357482	0.023955427893255887	2.0180265320305892	69.97182927238941	c(76, 31.5)
wsm02947	30	79.8	12	25	T	83.03228790314415	90	-6.967712096855848	37.17941668872209	105.57382823338273	0.9769310066476322	86.55057106273841	76.58266437032466	c(79.8, 30)
wsm02955	35.5	96.1	44	25	N	112.29583870808142	90	22.29583870808142	26.186591320983336	117.17018020127915	10.226414085954644	1020.4141192291407	40.7398104916507	c(96.1, 35.5)
wsm02956	28.5	96.5	20	25	S	85.19029670143209	90	-4.809703298567911	23.106689249707983	110.24193649545548	0.44701914870644543	45.71867366276873	72.78272162979465	c(96.5, 28.5)
wsm02957	35.4	87.1	22	25	S	94.05445196382686	90	4.054451963826864	33.04917177956129	114.20471706230256	9.943903462766528	926.8118981335804	82.16465205152679	c(87.1, 35.4)
wsm02958	35.7	87.2	19	25	S	91.19838232133782	90	1.1983823213378173	33.06381303055818	114.57517371197729	10.31796339428358	961.5158721100593	85.02267599752906	c(87.2, 35.7)
wsm02959	33	88	10	25	N	80.26385497308331	90	-9.736145026916688	31.56934744771633	111.80174450941145	7.293739388380757	691.0015882274965	86.63015688060716	c(88, 33)
wsm02978	34.6	70.9	160	25	T	57.928486662262	90	-32.071513337738	45.658503989834394	108.78388763536944	3.490793980943124	271.2973843660009	56.85897209393045	c(70.9, 34.6)
wsm02979	34.6	70.3	155	25	T	53.16363349503604	90	-36.83636650496396	46.14167532108707	108.63689343988969	8.033065710419422	618.9041168756081	52.351860578244555	c(70.3, 34.6)
wsm02980	34.5	70.5	168	25	T	65.98402370401448	90	-24.015976295985524	45.959839539355634	108.54496471254829	7.9449395096118	614.1330143171372	65.16951543507469	c(70.5, 34.5)
wsm02981	34.5	70.5	135	25	S	32.984023704014476	90	-57.015976295985524	45.959839539355634	108.54496471254829	7.9449395096118	614.1330143171372	32.169515435074686	c(70.5, 34.5)
wsm02982	34.7	70.4	112	25	N	10.226032159759939	90	-79.77396784024006	46.08160960837157	108.80236610466437	8.20005938580762	632.4589733778226	9.413164072872064	c(70.4, 34.7)
wsm02983	34.6	70.6	122	25	S	20.046026949791553	90	-69.95397305020845	45.900037176942384	108.71019424940471	8.11169005708173	627.6990197621602	19.230426944285	c(70.6, 34.6)
wsm02984	34.6	70.5	106	25	T	4.085221518654066	90	-85.91477848134593	45.98057161040335	108.6857168938259	8.084931185582647	624.7202978385444	3.271259633668137	c(70.5, 34.6)
wsm02985	34.3	70.5	136	25	T	33.78196347516109	90	-56.21803652483891	45.91785767790191	108.26377825932937	7.664513561699636	592.9052105305188	32.96690916596583	c(70.5, 34.3)
wsm03367	51.95	105.53	54	25	N	124.39622411951268	90	34.39622411951268	25.570733422030045	136.92848904928184	29.644749313576995	2973.4830311651044	27.17403412181602	c(105.53, 51.95)
wsm03369	52.63	107.22	52	25	N	121.52648915867405	90	31.526489158674053	24.832572777354777	138.0259171928403	30.28530823932354	3056.2072733502578	1.435128891104	c(107.22, 52.63)
wsm03370	56.14	113.75	36	25	N	102.27134185796467	90	12.271341857964671	22.627170265291028	143.135734195339	33.12052366837092	3399.3633106666634	55.777739858102905	c(113.75, 56.14)
wsm03371	54.27	111.15	26	25	N	93.43220141474126	90	3.4322014147412574	23.256530127817708	140.6356729976487	30.886950042140242	3155.412625032107	65.85993422868182	c(111.15, 54.27)
wsm03372	53.53	109.52	46	25	N	114.29254498602904	90	24.292544986029043	23.867298784700825	139.49313225585385	30.083621249294993	3059.090232953792	15.863672368206608	c(109.52, 53.53)
wsm03373	55.64	110.81	29	25	N	97.2328525481887	90	7.232852548188703	23.954290358850542	141.93986263990845	32.634281741217876	3316.224213042329	32.94085703132578	c(110.81, 55.64)
wsm03374	52.56	106.85	48	25	N	117.75356456102668	90	27.75356456102668	25.018931819231454	137.86732248083092	30.256075996742695	3048.6455916503005	39.0837835509119	c(106.85, 52.56)
wsm03375	53.55	108.65	29	25	N	97.91618642259186	90	7.9161864225918634	24.355969364581608	139.3068991854085	30.583062313630776	3098.0278986062895	21.158867556809582	c(108.65, 53.55)
wsm03381	55.2	124.8	22	25	T	79.88353869485218	90	-10.116461305147823	16.687548457095325	145.3519922000105	47.83095828578108	5094.57534455602	16.21813768917832	c(124.8, 55.2)
wsm03387	56.9	127.7	2	25	T	58.159737224760306	90	-31.840262775239694	16.254003560304426	147.75794052691677	50.23690661268735	5362.822215557668	5.505663780913551	c(127.7, 56.9)
wsm03388	50.52	111.92	20	25	S	85.48886880739792	90	-4.511131192602079	21.32739444030996	137.12304047683247	32.16849310730815	3332.017542918291	17.827039492901577	c(111.92, 50.52)
wsm03390	54.67	109.8	20	25	N	88.56463884595632	90	-1.435361154043676	24.133754470381394	140.7196982849912	31.621977602037177	3208.868719276417	41.64425969887793	c(109.8, 54.67)
wsm03397	52.85	106.87	27	25	S	96.86689644097748	90	6.866896440977484	25.107646152338962	138.17241298569172	30.600230825707342	3081.0913170455806	59.984425328917155	c(106.87, 52.85)
wsm03404	51.62	107.04	24	25	S	93.21576300340416	90	3.215763003404163	24.58015356158533	136.9425737604387	28.687922706211808	2900.882845132958	26.821788598472722	c(107.04, 51.62)
wsm03405	52.61	106.92	24	25	S	93.72671712558508	90	3.7267171255850826	24.99634618226394	137.93533241981538	30.3110644943592	3054.7479655276456	63.10598335394093	c(106.92, 52.61)
wsm03407	55.32	111.39	45	25	N	112.67877157902512	90	22.678771579025124	23.529534895817388	141.75060427603538	32.13259345446099	3275.9082198220935	46.658654982522535	c(111.39, 55.32)
wsm03408	55.84	111.31	98	25	N	165.94813805081844	90	75.94813805081844	23.767773066336265	142.25760310108768	32.718019559873724	3329.5242719833914	6.583244177326378	c(111.31, 55.84)
wsm03409	56.55	115.78	76	25	N	140.9235525003519	90	50.92355250035189	21.77204659067472	144.04092185932598	37.382333440775525	3860.2189960858664	62.0283586492219	c(115.78, 56.55)
wsm03410	52.53	108.94	156	25	T	44.28828925578068	90	-45.71171074421932	23.821471623308497	138.33630309793207	28.874827037439076	2937.21064723089	85.85920750784521	c(108.94, 52.53)
wsm03412	53.85	109.13	18	25	N	86.70183508495097	90	-3.2981649150490284	24.199460162209895	139.72643324464622	30.732642669560462	3117.018284421034	43.524760394224586	c(109.13, 53.85)
wsm03413	54.55	112.77	38	25	N	104.37949978176368	90	14.379499781763684	22.4991031109377	141.31657241408556	31.24162363691468	3209.4996201034382	53.6499168827105	c(112.77, 54.55)
wsm03414	55.82	110.56	86	25	N	154.4909611686453	90	64.4909611686453	24.15151723540254	142.06624239064658	33.020486761626685	3350.318122634894	24.273222704433124	c(110.56, 55.82)
wsm03436	35.9	73.4	15	25	TS	93.16793808762986	90	3.1679380876298637	43.93002055543248	111.17153160527043	2.3726419687609024	190.00432136232283	58.89154297866094	c(73.4, 35.9)
wsm03437	35.5	73.5	19	25	T	96.75007097183459	90	6.750070971834589	43.76715278425716	110.65257324254128	1.960775442294036	157.45084673930634	63.045308182795225	c(73.5, 35.5)
wsm03438	28.4	83	3	25	T	72.07640371323373	90	-17.92359628676627	34.00792635584298	104.89668851119357	0.5998087090806763	55.28814518739117	69.37274375178367	c(83, 28.4)
wsm03439	28	84.7	53	25	S	121.38492105804175	90	31.384921058041755	32.466678254634466	105.10083465761963	0.7969954359909934	74.77069221116247	54.85667301096828	c(84.7, 28)
wsm03440	29.3	81.5	90	25	TS	160.06748670384513	90	70.06748670384513	35.553252436369846	105.36514883493021	0.9154392878050714	82.81575193803246	53.08347947637674	c(81.5, 29.3)
wsm03441	28.1	84.8	178	25	S	66.41765477189188	90	-23.582345228108125	32.421431574485034	105.24950471257648	0.9421049611085976	88.4286264567684	70.17796095118763	c(84.8, 28.1)
wsm03442	29.6	81.1	18	25	T	88.38262889626037	90	-1.6173711037396288	35.98252417807555	105.5678414793384	0.9453014650361098	85.05694035444256	85.37508576375592	c(81.1, 29.6)
wsm03447	45	94.1	38	25	S	112.2108496489493	90	22.210849648949306	30.698412117585494	126.84142210449862	22.264867115749325	2128.8088508202964	74.6402292293742	c(94.1, 45)
wsm03448	49.9	90.9	47	25	TS	126.27475385895104	90	36.274753858951044	33.93088937291055	131.8954806139908	27.602631236166445	2546.6141568315825	56.43114962889331	c(90.9, 49.9)
wsm03449	48	103.3	92	25	S	162.09279684071498	90	72.09279684071498	25.58580267097923	132.26997720301534	24.986237467310502	2505.900785495317	10.52253859938628	c(103.3, 48)
wsm03450	45.2	93.9	52	25	S	126.44455153686613	90	36.44455153686613	30.888365057077024	127.0211946900851	22.31548185820266	2129.436769405176	38.78788880374918	c(93.9, 45.2)
wsm03456	42.37	78.69	37	25	TS	118.32978768742146	90	28.329787687421458	41.03277930981112	120.79172100000535	14.518730759131486	1217.8056225122345	48.63459287797025	c(78.69, 42.37)
wsm03457	42.1	77.5	167	25	T	68.77955897604954	90	-21.220441023950457	41.8646433792463	120.26279543155837	12.653447693357222	1047.8268262371373	30.024067723028907	c(77.5, 42.1)
wsm03460	34.2	78.7	177	25	S	71.56405546145436	90	-18.43594453854564	39.31328392755463	110.3315981391719	4.833275631521801	415.8110172715497	71.10080839810246	c(78.7, 34.2)
wsm03461	29.9	80.3	9	25	T	79.81808259542959	90	-10.181917404570413	36.73729374251601	105.63273660905811	1.0357090344847961	92.29227406593313	87.96728202931217	c(80.3, 29.9)
wsm03462	23.7	91.7	48	25	T	112.54758484010824	90	22.547584840108243	24.975244137542155	103.48124484747056	4.156044519353571	418.917906612849	44.280473133976216	c(91.7, 23.7)
wsm03493	41.4	89.6	120	25	T	14.596881732143288	90	-75.40311826785671	32.89252564534121	121.72648064840028	17.45485720333727	1629.750872082006	18.38362615594974	c(89.6, 41.4)
wsm03494	37.7	101.5	70	25	T	136.7639079256844	90	46.76390792568441	23.019465674915438	121.22607307404552	11.391051798388958	1165.7698533976543	21.19563138137903	c(101.5, 37.7)
wsm03495	31.2	86.8	180	25	S	69.64005021276046	90	-20.359949787239543	31.907358401952024	109.40375718034602	4.988933684418214	470.9250435280504	82.6996434160468	c(86.8, 31.2)
wsm03499	30	95	80	25	S	146.29298986007302	90	56.29298986007302	24.916179268711648	111.15026009571635	3.48692784615632	351.64135585332764	10.525798484354596	c(95, 30)
wsm03500	34.3	91.3	59	25	S	128.70824946604648	90	38.70824946604648	29.432648613004588	114.3100132681459	9.148624851306394	885.9854812166385	30.88831441647858	c(91.3, 34.3)
wsm03502	40.1	78.4	160	25	TS	59.54662656050505	90	-30.453373439494953	40.87073024554467	117.77978848561763	11.645201280353191	979.1793894902252	41.273059884017584	c(78.4, 40.1)
wsm03503	35.7	82.1	13	25	S	87.33914818247604	90	-2.6608518175239624	37.02990874528887	113.11924853682271	8.546644843408842	758.6804925768087	80.87507338830062	c(82.1, 35.7)
wsm03505	39.1	95.6	20	25	T	90.24407972476524	90	0.24407972476524264	27.83350889513901	120.79123756796962	14.888677142953526	1464.0141271076836	55.92014918914924	c(95.6, 39.1)
wsm03511	35.9	105.6	70	25	TS	134.20066290562045	90	44.20066290562045	19.28600415905459	120.93172651626872	19.543164808345878	2051.152791507244	89.4022584632745	c(105.6, 35.9)
wsm03512	23.1	101	177	25	S	59.116263655890066	90	-30.883736344109934	17.07805505220803	107.00878272912082	9.487748814891404	1008.4717550874329	4.549137349783791	c(101, 23.1)
wsm03513	36.1	77.7	31	25	S	107.50980232026836	90	17.509802320268363	40.57975101842696	112.46494407640215	6.433894759886314	543.3604412532748	89.17542972055367	c(77.7, 36.1)
wsm03514	32.2	87.8	60	25	S	129.8752902074009	90	39.875290207400894	31.4550420927605	110.85219010433529	6.320889577028879	599.5676663334808	37.00719574424943	c(87.8, 32.2)
wsm03517	44.8	84.9	49	25	S	128.59036436599945	90	38.59036436599945	36.997705175537035	124.83107939183513	20.258475698421265	1799.094844323092	57.87371042817597	c(84.9, 44.8)
wsm03521	29.5	85.2	53	25	NS	122.13764369237651	90	32.137643692376514	32.60146875795062	106.94757138100519	2.654413748894342	248.65227611577504	54.109665500697474	c(85.2, 29.5)
wsm03522	27.4	88.8	80	25	S	146.96734486081618	90	56.96734486081618	28.880883684973252	106.05877424173403	0.5726713095911578	55.75829780306839	0.4003167733549162	c(88.8, 27.4)
wsm03523	43.8	86.2	132	25	S	30.090851413683367	90	-59.90914858631663	35.89133258277059	123.83539347393275	19.21897618956497	1731.2935601110757	27.079728373973012	c(86.2, 43.8)
wsm03524	30.4	94.9	39	25	S	105.49832533710037	90	15.498325337100368	25.15554396146839	111.51660633527581	3.9704670580273387	399.6236215179979	51.36233783757825	c(94.9, 30.4)
wsm03525	33	88.6	41	25	TS	111.04107981625361	90	21.041079816253614	31.096035709648103	112.00176006351764	7.3464195310686335	699.5015344383345	54.21557411597621	c(88.6, 33)
wsm03526	33	88.6	21	25	S	91.04107981625361	90	1.041079816253614	31.096035709648103	112.00176006351764	7.3464195310686335	699.5015344383345	74.21557411597621	c(88.6, 33)
wsm03528	38.2	90.4	6	25	TS	78.26708632015004	90	-11.732913679849958	31.390361698741373	118.31121209079548	13.756616157213344	1305.7834151706104	87.03835775564858	c(90.4, 38.2)
wsm03529	42	85.9	40	25	T	116.9929191307474	90	26.992919130747396	35.71759860048613	121.6097211571633	17.033992696165456	1537.8247387414528	83.8934006280167	c(85.9, 42)
wsm03530	31.3	88	4	25	S	73.29479263144935	90	-16.705207368550646	30.981705834050352	109.935271686073	5.246349620668369	500.14010891068426	88.05429454931163	c(88, 31.3)
wsm03531	35.1	80.8	4	25	S	78.43093958680413	90	-11.56906041319587	37.88899829803797	112.03198285047256	7.142375842079474	626.7819193716496	70.98674682532635	c(80.8, 35.1)
wsm03533	37.9	81.5	165	25	TS	61.24034665615852	90	-28.759653343841478	38.05346708365464	115.64903615693343	10.736119420809459	940.0438431923683	53.81023937701457	c(81.5, 37.9)
wsm03534	32.5	93.5	33	25	S	100.95144908365683	90	10.951449083656826	27.06985108822541	113.15785902412966	6.745850755190617	667.9331559568225	50.383220343976404	c(93.5, 32.5)
wsm03535	35	81.2	49	25	S	123.19523950746793	90	33.19523950746793	37.54669681150098	112.02220322621407	7.337480629083203	646.8854216636852	86.64098407419647	c(81.2, 35)
wsm03536	31.9	100	62	25	S	127.2282539012466	90	37.2282539012466	21.7845355540182	114.95303102058875	8.222957050189137	849.0548300094241	48.33404967804279	c(100, 31.9)
wsm03537	30.6	88.6	172	25	N	60.70859374250347	90	-29.291406257496533	30.250463742546202	109.39017216348782	4.902972116061477	470.94912501490853	70.76965030454323	c(88.6, 30.6)
wsm03543	32.5	104.3	108	25	TS	171.71537361188814	90	81.71537361188814	18.759358965484022	117.20117822805284	16.545506808777958	1742.0454966063558	64.053188534023775	c(104.3, 32.5)
wsm03546	40.2	112.1	76	25	S	138.1830553986456	90	48.18305539864559	16.65134656500668	127.38790723533985	29.866873321110432	3181.7850254484324	74.51765439297174	c(112.1, 40.2)
wsm03547	28.2	104.1	89	25	S	151.55440626869972	90	61.55440626869972	16.969422730417794	113.0890744781899	15.56804056396048	1655.7190013431093	87.88900526302587	c(104.1, 28.2)
wsm03548	44.2	83.6	3	25	S	82.9240877612076	90	-7.075912238792398	37.803484179428516	123.88033273899431	19.006265549088496	1669.8373700653892	53.17495127046732	c(83.6, 44.2)
wsm03549	32.4	92.2	13	25	S	81.3876437788224	90	-8.612356221177606	28.051018413727938	112.59300680265193	6.726392860775832	660.0804751946782	82.50845803926734	c(92.2, 32.4)
wsm03550	24.2	102.7	161	25	S	42.943176499367155	90	-47.056823500632845	16.218519790078936	108.78502816668137	11.263994252451951	1202.655539324948	20.722224506306702	c(102.7, 24.2)
wsm03553	39.8	74.2	137	25	T	38.488791231568484	90	-51.511208768431516	43.996915190271935	116.6605996143875	7.753600354612118	620.2198361262008	4.2636320247008825	c(74.2, 39.8)
wsm03554	44.7	81.6	138	25	T	39.53464614897166	90	-50.46535385102834	39.29307283738844	124.21712693913659	18.71880443148649	1610.86053293822	39.07139908561976	c(81.6, 44.7)
wsm03556	31.5	104	116	25	T	179.53380115626123	90	89.53380115626123	18.54303615590176	116.13632934302065	15.861499411448378	1672.1572255434864	56.273422259027484	c(104, 31.5)
wsm03573	27.2	89.3	166	25	T	52.732983557972375	90	-37.267016442027625	28.39372405474414	106.0482685746692	0.24139790447772214	23.613153314045867	85.47392564758434	c(89.3, 27.2)
wsm03647	39.34	72.16	149	25	S	51.11496464342895	90	-38.88503535657105	45.487801019123964	115.70399162271153	9.892555636587872	771.1696817686466	64.33299815368889	c(72.16, 39.34)
wsm03704	21.7	88	10	25	T	74.37177845669908	90	-15.628221543300924	27.19401369601552	99.8342863998411	6.488273314009106	641.7164073754404	76.99424893901664	c(88, 21.7)
wsm03719	56.29	118.08	179	25	S	62.132375121596624	90	-27.867624878403376	20.514596483860668	144.3876385285377	41.14549563079218	4285.032419531896	1.0822935622561545	c(118.08, 56.29)
wsm03722	55.96	110.58	99	25	N	167.5347147983564	90	77.53471479835639	24.192362063247252	142.21353507481498	33.21974449972923	3369.456908182106	37.30811931918083	c(110.58, 55.96)
wsm03728	51.4	107.3	60	25	T	128.9450444725362	90	38.94504447253621	24.35044929124212	136.78028288640652	28.056446014628804	2842.208609314134	9.869990493134765	c(107.3, 51.4)
wsm03730	29.3	81.2	23	25	T	93.15039591701088	90	3.150395917010883	35.79926526542759	105.25557217836733	0.6452776239340494	58.1957434823356	89.86429885663529	c(81.2, 29.3)
wsm03731	29.5	81.3	141	25	S	31.258260685850246	90	-58.741739314149754	35.78502548381318	105.52394181617191	0.9136472617386318	82.41400042002202	28.243565912204076	c(81.3, 29.5)
wsm03732	48.4	103.3	96	25	S	166.27352947114264	90	76.27352947114264	25.7214090836344	132.68743993576174	25.49116671390479	2553.636411225111	14.67404649885043	c(103.3, 48.4)
wsm03734	26.7	97.1	61	25	S	125.33224389723489	90	35.33224389723489	21.858132551881635	108.7252632294298	0.23733212804209813	24.49293788102446	40.36299186117856	c(97.1, 26.7)
wsm03737	42.9	78.2	74	25	T	156.07598642602215	90	66.07598642602215	41.46597888258955	121.42007777662461	14.237904544023962	1186.3581075825298	62.851612732166586	c(78.2, 42.9)
wsm03739	25.1	94.7	77	25	TS	141.39699835936563	90	51.396998359365625	23.11270226062129	106.15342236952362	3.641494977225406	372.41551110590336	16.576019971861115	c(94.7, 25.1)
wsm03740	21.7	73	44	25	T	110.05578424527198	90	20.05578424527198	39.86030903851437	92.84096387071047	12.768345086383903	1089.8341786123551	82.39228227301987	c(73, 21.7)
wsm03741	29	95.8	74	25	T	139.6135523732495	90	49.61355237324949	23.87282816257127	110.45909232554466	1.0495813189858012	106.72341675963924	9.45733501901384	c(95.8, 29)
wsm03747	33.3	95.3	58	25	S	125.62838538926974	90	35.62838538926974	25.972983019388288	114.62398416282547	7.5623319098691155	755.9643454241843	27.366181546245684	c(95.3, 33.3)
wsm03748	35.8	79.9	32	25	S	107.3361174166489	90	17.336117416648904	38.779344345423944	112.64972720794582	7.357371781518623	637.763914664124	83.93679717641521	c(79.9, 35.8)
wsm03749	36	80	43	25	S	118.44929901776368	90	28.44929901776368	38.75139685944665	112.92413986842702	7.631784441999827	661.8101864525374	84.95002122247001	c(80, 36)
wsm03750	32.6	93.6	39	25	S	106.96112819597408	90	16.961128195974084	27.029252155308843	113.29745469471484	6.840722148231379	677.5718557838566	44.357927827793105	c(93.6, 32.6)
wsm03752	34.8	87.2	116	25	S	7.64436476791866	90	-82.35563523208134	32.78451493063857	113.55589761247079	9.277067603723111	867.2494708245222	11.434996079542088	c(87.2, 34.8)
wsm03753	42.8300018310547	87.7300033569336	176	25	T	72.54527340313484	90	-17.454726596865157	34.592308265718515	122.9760366811577	18.646913484736444	1706.8860587752708	69.85971007896569	c(87.7300033569336, 42.8300018310547)
wsm03754	30.5	84.4	47	25	S	116.99085064805263	90	26.99085064805263	33.599863387910574	107.77737248496703	3.5040796112419343	324.5369576273658	65.62626158538569	c(84.4, 30.5)
wsm03768	34.3	70.5	16	25	S	93.78196347516109	90	3.781963475161092	45.91785767790191	108.26377825932937	7.664513561699636	592.9052105305188	87.03309083403417	c(70.5, 34.3)
wsm04205	52.7	88	140	25	T	43.28690384848471	90	-46.71309615151529	36.14814553451766	134.93904261936203	30.307318510157984	2721.276402373003	40.28474588071606	c(88, 52.7)
wsm04206	53.1	87.5	25	25	TS	108.95328745349639	90	18.953287453496387	36.49233155929949	135.39081903045397	30.73487310986978	2747.5064617784246	74.09970385448241	c(87.5, 53.1)
wsm04221	21.7	92.9	177	25	S	60.49868112686886	90	-29.50131887313114	23.103906004921868	102.04365416864795	7.751263178101084	792.7732342363925	82.52566279564212	c(92.9, 21.7)
wsm04294	39.8	71.4	147	25	S	49.99016877827239	90	-40.00983122172761	46.12833105647696	116.24938653228864	15.645558802818371	1205.697520944815	49.17839586148091	c(71.4, 39.8)
wsm04302	43	76.7	83	25	S	166.05943683625037	90	76.05943683625037	42.56759781756287	121.36238094438936	13.615825831850358	1115.039811587954	22.16502567860846	c(76.7, 43)
wsm04328	23.8	91.8	91	25	T	155.56763196144811	90	65.56763196144811	24.935550185885603	103.62421707527943	4.026093732912642	405.95007919943447	1.2557886342210622	c(91.8, 23.8)
wsm04329	27.4	94	167	25	T	52.511769376420716	90	-37.488230623579284	24.655353726259666	108.14154141476253	0.015400885713162893	1.5563798599500527	67.53916604202811	c(94, 27.4)
wsm04423	30.083	90.467	45	25	N	112.83097560256658	90	22.830975602566582	28.562306067052837	109.52370934564071	3.823761254798768	373.4376390555369	34.46408411876905	c(90.467, 30.083)
wsm04546	31	101.2	96	25	S	160.45548426371715	90	70.45548426371715	20.47533123115662	114.54630467578903	11.377122648061473	1185.1559511188814	80.600605172727	c(101.2, 31)
wsm04624	40.38	63.29	42	25	NS	130.34422433924397	90	40.344224339243965	52.35664146946819	116.41564201826336	24.044168850662373	1632.882529788269	0.7103510322783677	c(63.29, 40.38)
wsm04660	38.8	70.8	7	25	NS	89.27026839033113	90	-0.7297316096688746	46.460558019631584	114.7278624682995	18.61177460492661	1425.6088574433127	20.267439049703057	c(70.8, 38.8)
wsm04746	54.67	109.8	20	25	N	88.56463884595632	90	-1.435361154043676	24.133754470381394	140.7196982849912	31.621977602037177	3208.868719276417	41.64425969887793	c(109.8, 54.67)
wsm04747	56.33	113.42	103	25	N	169.5879495942329	90	79.5879495942329	22.87125426063414	143.24504436084982	33.349867191831976	3416.793275008442	11.648529337813898	c(113.42, 56.33)
wsm04748	53.84	109.12	16	25	N	84.7047589535573	90	-5.2952410464426976	24.201325023954453	139.71386919797666	30.72007862289091	3115.6984158528453	45.521836525618255	c(109.12, 53.84)
wsm04749	52.36	100.38	90	25	T	164.17131007006014	90	74.17131007006014	28.704618205206906	136.28683707680753	30.693811565315116	2993.568461695903	16.840049168919222	c(100.38, 52.36)
wsm04750	57.01	122.14	43	25	NS	103.34588679428612	90	13.345886794286116	18.889506502383067	146.18319490179812	45.33998200734764	4770.066788596816	50.16967224445352	c(122.14, 57.01)
wsm04751	57.08	122.12	60	25	S	120.38167044041916	90	30.381670440419157	18.93357726875458	146.24182251671493	45.33801530965643	4768.603080094769	67.21254240053486	c(122.12, 57.08)
wsm04752	56.61	121	56	25	N	117.07386163198885	90	27.073861631988848	19.238093956342322	145.49108604845128	44.16311865313648	4636.494581804222	63.95483655532257	c(121, 56.61)
wsm04753	56.39	117.89	62	25	N	125.30622723826662	90	35.306227238266615	20.65366835770801	144.43231413682747	40.91637070104602	4257.287933667948	62.3252945769342	c(117.89, 56.39)
wsm04754	51.8	105.5	72	25	NS	142.34929575522983	90	52.34929575522983	25.53779373595979	136.7649890060207	29.437516013391928	2953.508492380109	9.206414429243182	c(105.5, 51.8)
wsm04759	35.6	73.6	120	25	N	17.801933330248517	90	-72.19806666975148	43.70880996618661	110.81168487275713	2.1729240971392443	174.65654468023268	15.92818934177808	c(73.6, 35.6)
wsm04761	45.2	93.8	163	25	S	57.50421063197177	90	-32.49578936802823	30.956257325425046	126.99920884181162	22.310286776406997	2127.4304444584136	72.26371254983405	c(93.8, 45.2)
wsm04762	20.3	94.1	128	25	S	10.764234414796874	90	-79.23576558520313	21.471800700437086	101.241238308362	4.08451123312058	422.65664746938916	56.87794856420555	c(94.1, 20.3)
wsm04773	24.8	72.4	8	25	T	76.57166413838979	90	-13.428335861610208	41.565245875700185	96.33383694786451	10.919532035669562	908.4639371190497	37.67259855350551	c(72.4, 24.8)
wsm04785	30.628	91.516	99	25	S	166.75570947099857	90	76.75570947099857	27.93021680553905	110.48483036723377	4.615075434352747	453.39855835266513	12.122005217817218	c(91.516, 30.628)
wsm04788	37.9	99.1	60	25	N	127.99319006683083	90	37.993190066830834	24.846828214695712	120.63002581098401	12.889416857467253	1300.5709738825517	7.901829799260781	c(99.1, 37.9)
wsm04789	35.6	82.1	147	25	NS	41.26655995419924	90	-48.73344004580076	37.00285348437731	112.9986787948724	8.426075101458537	748.2439487423774	34.80248516002382	c(82.1, 35.6)
wsm04790	30.1	95.5	78	25	S	144.1651579391962	90	54.165157939196206	24.560408532087713	111.44310093991295	3.1241946230972815	315.9639949462101	25.050589510653253	c(95.5, 30.1)
wsm04791	29.3	85	119	25	S	8.076300327404965	90	-81.92369967259503	32.69293020137343	106.65186330639484	2.365826733962507	221.39233906899895	11.825169080809587	c(85, 29.3)
wsm04792	39.2	91	11	25	S	83.55803717531637	90	-6.441962824683628	31.24613718743917	119.59267275437256	14.987704521356989	1424.819356446101	81.72295137832782	c(91, 39.2)
wsm04794	33.6	87.6	7	25	S	77.76533029481914	90	-12.234669705180863	32.084667168376185	112.3362184693164	7.967985785940044	750.6766809652866	89.19844851349774	c(87.6, 33.6)
wsm04797	32.7	88.4	17	25	N	86.94464948614063	90	-3.0553505138593664	31.151273871039336	111.60531259227847	6.966762826307274	662.9658541650454	78.3201025451574	c(88.4, 32.7)
wsm04816	40.12	63.28	5	25	T	93.01345530308436	90	3.0134553030843563	52.356007170480424	115.98975244964664	23.618279282045663	1603.982628645658	36.62041800388124	c(63.28, 40.12)
wsm04817	40.41	63.6	161	25	T	69.1912538743727	90	-20.808746125627295	52.121561915595656	116.47626423041432	24.104791062813334	1645.6935580459374	60.44261943259289	c(63.6, 40.41)
wsm04818	40.36	63.73	15	25	T	103.04706784519601	90	13.047067845196011	52.02095216954676	116.40025238288702	24.028779215286036	1644.2047787680647	26.586805461769586	c(63.73, 40.36)
wsm04819	40.35	63.45	131	25	T	39.20655456422719	90	-50.79344543577281	52.233884379409325	116.37261099946336	24.00113783186238	1634.4841133515636	89.57268125726159	c(63.45, 40.35)
wsm04847	30.1	68.6	143	25	S	37.13806028724889	90	-52.86193971275111	46.45983647389627	101.81347086080032	5.697382997427425	436.40907306341484	31.864769053379177	c(68.6, 30.1)
wsm04887	36.28	69.69	118	25	T	18.160352593894572	90	-71.83964740610543	46.94583223000686	110.90005532716293	9.416363595098005	714.8122747998912	7.956504366438935	c(69.69, 36.28)
wsm04888	36.2	69.2	136	25	S	36.292805153699874	90	-53.707194846300126	47.321724973412934	110.68554990166315	17.706677303484184	1334.6767038788644	86.2718639184078	c(69.2, 36.2)
wsm04889	35.1	68.8	31	25	T	110.28662070785356	90	20.286620707853558	47.44664406255078	109.0015304813292	16.243123154888295	1221.4604248227458	19.231358754697112	c(68.8, 35.1)
wsm04890	36.13	68.98	128	25	T	28.315049687761757	90	-61.68495031223824	47.48500899206091	110.53940828230058	17.83627726426539	1340.284836401865	78.78057317093112	c(68.98, 36.13)
wsm04982	36.3	69.2	178	25	T	78.39975228405547	90	-11.600247715944533	47.338494300474274	110.83100255928343	10.61531438440224	799.896830709462	2.8608465712693487	c(69.2, 36.3)
wsm05052	55.85	111.08	81	25	N	149.1212314806554	90	59.12123148065541	23.891269727052634	142.21493988688965	32.805428880330794	3335.2428107439873	18.96501412641976	c(111.08, 55.85)
wsm05053	55.23	111	37	25	N	104.92618318829932	90	14.92618318829932	23.701226930541427	141.56805575168306	32.0023297836823	3258.3561845900517	54.4295305250123	c(111, 55.23)
wsm05054	53.59	108.83	31	25	N	99.80563335685565	90	9.805633356855651	24.270696398714318	139.39013869365132	30.531324970219586	3094.8672800814193	19.256340390225887	c(108.83, 53.59)
wsm05055	56.2	116.54	60	25	S	124.23733113739115	90	34.23733113739115	21.241704983140618	143.89532305116896	39.1634969848196	4058.9253057366977	56.56378885214065	c(116.54, 56.2)
wsm05058	50.45	97.15	90	25	S	165.3583177935759	90	75.3583177935759	30.147212950409134	133.5638590969299	28.85581733645074	2774.6194740509836	53.10152195632145	c(97.15, 50.45)
wsm05062	51.86	105.33	82	25	N	152.493162603389	90	62.49316260338901	25.656884950962088	136.78863495567688	29.548628476895985	2961.7059838099535	0.908313435560558	c(105.33, 51.86)
wsm05065	51.79	98.93	38	25	S	112.87778231115726	90	22.87778231115726	29.411445490994463	135.3864104003605	30.204480652736095	2925.7202614662233	46.70992847243599	c(98.93, 51.79)
wsm05067	43.5	104.5	46	25	S	113.46785831528177	90	23.467858315281774	23.175144867010964	127.99755836927865	18.222692986983375	1862.7659581268379	44.511919422896426	c(104.5, 43.5)
wsm05068	31.2	78.1	9	25	N	81.43084155154372	90	-8.569158448456278	38.94511141144758	106.43839289071262	1.0439531128042319	90.28294935426273	58.085425633942464	c(78.1, 31.2)
wsm05070	34.4	80.2	46	25	S	120.14144585113627	90	30.141445851136268	38.17399237482131	111.00699750912237	6.070771045267506	530.6741691899388	67.27453062801487	c(80.2, 34.4)
wsm05072	44.2	114.3	64	25	S	126.00782038936086	90	36.00782038936086	17.0827688560196	131.87841636322273	34.357382448993306	3651.8224270551013	62.342419383687	c(114.3, 44.2)
wsm05074	36.1	92	16	25	S	86.37122817160116	90	-3.6287718283988397	29.509450857741626	116.4776414818726	11.336794395817975	1097.0642909140483	73.23420303103728	c(92, 36.1)
wsm05077	31.5	91.7	169	25	S	57.12236116875556	90	-32.87763883124444	28.111663907300482	111.46736315281909	5.601796207944645	549.4101853187524	58.24268355427421	c(91.7, 31.5)
wsm05492	19.56	90.65	13	25	S	76.04481281342282	90	-13.955187186577177	24.022613780350216	98.92543482779814	10.276215963024171	1043.6925872196355	54.14645713064533	c(90.65, 19.56)
wsm05496	18.01	85.84	27	25	T	89.9341302226934	90	-0.06586977730660237	27.377549508872768	95.09909106970076	11.134020089060613	1099.3814487016243	61.463430084278	c(85.84, 18.01)
wsm05504	20.96	90.2	34	25	S	97.6852990036333	90	7.685299003633304	25.027643302239373	100.09292212985774	7.5183243542304865	757.5033746041236	59.15204910830528	c(90.2, 20.96)
wsm05863	51.72	102.71	24	25	N	96.22897596482812	90	6.228975964828123	27.147682209756734	136.06235202707367	29.695068035679043	2938.1813093743062	55.12135058364993	c(102.71, 51.72)
wsm05868	50.3	89.87	2	25	T	82.25331084895208	90	-7.746689151047917	34.65214414231261	132.22980431076593	27.90437484350838	2552.4469881978616	84.49004614796934	c(89.87, 50.3)
wsm05871	32.44	70.13	148	25	T	44.046381824345985	90	-45.953618175654015	45.79769730785612	105.56183587891944	0.8467398155113557	65.64310870712835	14.654612536693321	c(70.13, 32.44)
wsm05873	21.89	99.22	15	25	S	77.21706282732839	90	-12.782937172671609	17.967563843489877	105.0815845883674	5.782216307374853	611.597974933698	16.129604315325423	c(99.22, 21.89)
wsm05874	21.92	99.28	16	25	S	78.21168352439292	90	-11.788316475607076	17.932299218981058	105.13676176832226	5.910219950423965	625.2618645833242	17.118956996406496	c(99.28, 21.92)
wsm05876	41.73	72.4	161	25	T	65.39973930799385	90	-24.600260692006145	45.587293718774504	119.1233534065831	18.37250545524475	1429.6884332207796	84.19376264521702	c(72.4, 41.73)
wsm05877	39.62	70.84	136	25	S	39.106154486494006	90	-50.893845513505994	46.53418006612803	115.91510606111484	19.50386042384703	1491.9187690538756	31.53981864794264	c(70.84, 39.62)
wsm05909	43.49	84.54	142	25	S	40.83483883357803	90	-49.16516116642197	37.00628927609158	123.15916727252912	18.58656357911525	1650.430957784167	34.370764039402616	c(84.54, 43.49)
wsm05911	36.26	103.03	13	25	T	78.50835032985879	90	-11.491649670141214	21.319135113166816	120.338139492182	15.383592122657674	1593.524541323857	10.846521015362441	c(103.03, 36.26)
wsm05912	35.55	100.35	20	25	T	86.45604286558944	90	-3.5439571344105616	23.01311555476916	118.68402160741108	8.849000331754524	905.6568002759989	71.503496441474	c(100.35, 35.55)
wsm05913	22.88	103.16	147	25	S	28.488502826909325	90	-61.511497173090675	15.221644316248927	107.7850756091782	10.264041694948773	1101.270756652332	35.17689817876453	c(103.16, 22.88)
wsm06151	29.29	67.63	127	25	T	20.542170909373	90	-69.457829090627	47.04377148978612	100.33571076358693	6.865111046719264	520.1880870611748	72.94923933474593	c(67.63, 29.29)
wsm06153	45.19	96.97	36	25	S	108.61262745913302	90	18.612627459133023	28.810993401012748	127.71729624419021	22.177732022372567	2160.7922014176593	38.73680885283261	c(96.97, 45.19)
wsm06165	29.74	88.67	159	25	N	47.22319697399155	90	-42.77680302600845	29.878493906206305	108.49150971120162	3.434507548213446	331.1395972002734	56.57794063079234	c(88.67, 29.74)
wsm06166	29.77	88.32	180	25	N	68.34803564390859	90	-21.651964356091412	30.17188607496768	108.39385632940659	3.7930913327711835	364.6319156202958	43.916486541283916	c(88.32, 29.77)
wsm06167	29.92	88.19	169	25	N	57.46987684665612	90	-32.53012315334388	30.33192991811195	108.50728536918518	4.038949877854847	387.6344102520977	67.52171564315734	c(88.19, 29.92)
wsm06168	27.18	100.7	147	25	N	30.39148204093874	90	-59.60851795906126	19.18819403516962	110.69464522651984	9.42727214381307	990.0289160274814	22.734753980195933	c(100.7, 27.18)
wsm06170	50.745	103.641	70	25	S	141.1294070932131	90	51.1294070932131	26.28778538380839	135.23132465937496	28.358290226629563	2827.1905461662786	11.93105252896521	c(103.641, 50.745)
wsm06239	41.23	71.87	174	25	T	78.19938550001768	90	-11.800614499982316	45.93274315350819	118.35369451766964	17.754429820039903	1373.064267258833	77.38433119082242	c(71.87, 41.23)
wsm06243	38.4	73.26	163	25	N	63.62394575554049	90	-26.37605424445951	44.49997167771208	114.57161040575095	5.5031994559004715	436.4586337766037	50.19213964551034	c(73.26, 38.4)
wsm06479	56.25	114.31	33	25	N	98.90001579811928	90	8.900015798119284	22.386941814543107	143.38129264138925	33.26651836408317	3420.2845923506493	59.11635687228318	c(114.31, 56.25)
wsm06485	28.61	69	175	25	S	67.56322032382411	90	-22.436779676175888	45.69881110029811	99.89948870798038	4.583847650350762	355.99075177991654	8.817490301072326	c(69, 28.61)
wsm06494	42.1	77.98	129	25	T	30.50386059748712	90	-59.49613940251288	41.512278246654134	120.33212125043833	13.07875226690426	1088.9944581945717	8.395204987397165	c(77.98, 42.1)
wsm06495	42.99	80.31	172	25	T	72.91152139111682	90	-17.08847860888318	39.95177466164611	121.83885397172517	16.158351525628774	1377.3460029804885	45.28382337467542	c(80.31, 42.99)
wsm06512	44.01	85.47	177	25	T	75.67001799251284	90	-14.32998200748716	36.44880677495054	123.95896858233945	19.3070446798543	1726.899086107858	72.61464458554337	c(85.47, 44.01)
wsm06513	48.46	88.27	7	25	S	87.07340739660663	90	-2.926592603393374	35.364323887477596	129.7992464935824	25.507060588798126	2312.936651454533	89.2911356888153	c(88.27, 48.46)
wsm06514	37.36	102.8	54	25	S	120.01391109275141	90	30.013911092751414	21.938659894652883	121.33580596589157	11.732295900902486	1210.1020632540776	42.02778768982921	c(102.8, 37.36)
wsm06515	26.84	100.38	174	25	N	57.38614606701526	90	-32.61385393298474	19.290793431756924	110.2374226186709	8.848860910748058	928.7049966739556	12.58774162466932	c(100.38, 26.84)
wsm06516	40.72	109.69	85	25	S	148.62909359955358	90	58.629093599553585	18.5205466753948	126.99740336100555	26.722573429433282	2817.528334674147	87.17812981573513	c(109.69, 40.72)
wsm06517	27.52	100.12	165	25	NS	48.68443697610178	90	-41.31556302389822	19.800890238905815	110.77400938769796	8.815780758846742	922.3133909407525	9.250446367363224	c(100.12, 27.52)
wsm06518	39.93	76.8	169	25	T	69.2375973117837	90	-20.762402688216298	42.04727330555662	117.26953362953286	9.619023679030349	794.2680938893809	60.94988525256201	c(76.8, 39.93)
wsm06519	27.15	100.28	162	25	N	45.51516850212181	90	-44.48483149787819	19.509062561522867	110.48920106152181	8.854707410287588	928.0727173289953	0.7580673876093442	c(100.28, 27.15)
wsm06520	37.72	78.16	30	25	T	107.65656107494124	90	17.656561074941237	40.58336674556738	114.65230752812852	8.621258211612684	728.0500594016521	89.32218847522654	c(78.16, 37.72)
wsm06521	34.74	97.63	92	25	S	159.3056865486808	90	69.3056865486808	24.740763804414158	116.91457644451484	8.981201703231775	906.9985887629406	39.23459004070742	c(97.63, 34.74)
wsm06522	25.87	102.54	148	25	S	30.43303263889777	90	-59.56696736110223	17.125969876376704	110.25631450588789	12.661839495112716	1345.5059405691902	33.228108094405684	c(102.54, 25.87)
wsm06878	37.18	68.22	93	25	T	174.81076582676508	90	84.81076582676508	48.250483262612704	111.94438676565021	19.572913598049226	1449.218945397814	45.17689251979948	c(68.22, 37.18)
wsm07672	56.11	110.56	47	25	N	115.61229254926025	90	25.612292549260246	24.257559678959	142.36217531827947	33.50336159484773	3396.4845777314385	3.449681197821292	c(110.56, 56.11)
wsm07673	55.82	110.52	42	25	N	110.52035835639253	90	20.520358356392535	24.172426192647755	142.05721790169434	33.01146227267445	3348.854178943322	19.69738010781964	c(110.52, 55.82)
wsm07674	51.97	104.83	63	25	N	133.8875959617377	90	43.8875959617377	25.984323308434117	136.7906644495227	29.729012196566345	2971.5577340117616	19.10697097377772	c(104.83, 51.97)
wsm07685	29.13	64.61	128	25	T	22.017728861975456	90	-67.98227113802454	49.5302115235404	98.99845443012138	6.6269812625204025	478.2747597791669	72.38385555500986	c(64.61, 29.13)
wsm07686	29.43	64.81	123	25	T	17.313395035743497	90	-72.6866049642565	49.444239635832155	99.51601467624039	7.144541508639406	516.5337817498998	67.6795217287779	c(64.81, 29.43)
wsm07687	29.5	67.92	8	25	T	81.69181914193337	90	-8.308180858066635	46.86059661605242	100.7352648078127	0.7253593502368432	55.15088477735782	71.47166797209616	c(67.92, 29.5)
wsm07688	29.71	67.99	180	25	T	73.89056255168578	90	-16.109437448314225	46.86077328814752	101.05502167461842	0.4056024834311245	30.838869332573783	63.67041138184857	c(67.99, 29.71)
wsm07689	29.72	68.07	168	25	T	61.8817045914908	90	-28.118295408509198	46.79679834998913	101.0972490132094	3.39496290341431	258.43407992620564	15.031389512719102	c(68.07, 29.72)
wsm07690	29.93	68.24	18	25	T	92.0550515294774	90	2.055051529477396	46.71304560443942	101.451293556587	7.343817492165371	559.9014494101637	35.36555728742496	c(68.24, 29.93)
wsm07691	30	69.68	139	25	S	32.76531760781745	90	-57.23468239218255	45.53378992464757	102.04714200744289	2.0316564215211343	158.24749698931657	25.52876610905605	c(69.68, 30)
wsm07692	49.21	88.89	54	25	T	134.1778372884687	90	44.17783728846871	35.090872151306336	130.789454156747	26.48618706447165	2409.830047529619	43.59806173355241	c(88.89, 49.21)
wsm07693	46.04	106.04	47	25	S	114.56574267308065	90	24.56574267308065	23.136115812346027	131.00475129821388	21.209833951464844	2168.750173327719	43.40727565814609	c(106.04, 46.04)
wsm07697	41.35	75.67	168	25	T	70.14245018009149	90	-19.857549819908513	43.11221036008835	118.99682218483268	10.87593949945851	882.8463326112087	44.38836038270915	c(75.67, 41.35)
wsm07724	27.87	93.6	122	25	T	7.8284099576272865	90	-82.17159004237271	25.171886474586117	108.4527615224348	0.9066222451863268	91.2384145585776	30.967746782948666	c(93.6, 27.87)
wsm07725	24.51	92.36	30	25	S	94.7370683198867	90	4.737068319886703	24.777723859567683	104.57245260776197	3.296666870932313	332.8265921593497	25.340771353875198	c(92.36, 24.51)
wsm07743	41.98	82.38	153	25	T	51.922183904797976	90	-38.077816095202024	38.27199085255512	120.90191281590188	15.950146533559746	1392.3991534553925	44.51565309667296	c(82.38, 41.98)
wsm07744	41.67	88.7	20	25	T	95.24969947136447	90	5.249699471364465	33.61325808613838	121.82867793921703	17.555385065491933	1625.6725876328542	87.36741276207385	c(88.7, 41.67)
wsm07745	44.67	116.37	83	25	S	143.89103844441524	90	53.891038444415244	16.00902659143038	133.04594163391633	35.52490771968691	3796.9995094070964	80.22563743874139	c(116.37, 44.67)
wsm07746	27.25	101.47	167	25	S	50.16614552877968	90	-39.83385447122032	18.608037724839626	111.08617262586206	10.68439553172226	1125.9451863519403	5.628253442858181	c(101.47, 27.25)
wsm07747	29.89	88.6	14	25	N	82.3252940189384	90	-7.6747059810616065	29.990438903086282	108.62636270935263	3.587447287016346	345.4964300580552	88.328736597628	c(88.6, 29.89)
wsm07748	27.45	101.52	151	25	N	34.21011581006451	90	-55.78988418993549	18.658613915329664	111.29568524561019	10.830434570186611	1140.9954459782866	21.577847463961234	c(101.52, 27.45)
wsm07749	29.64	88.25	158	25	N	46.29942083986066	90	-43.70057916013934	30.180370708942203	108.22813351519649	3.6273685185610844	348.6708685680156	65.96510134533185	c(88.25, 29.64)
wsm07750	39.47	77.3	54	25	N	133.57336245405963	90	43.573362454059634	41.58789959720193	116.75234235449065	9.427777620023164	784.0805258049817	85.29710921389187	c(77.3, 39.47)
wsm07751	30.08	88.41	19	25	N	87.48755734411588	90	-2.512442655884115	30.213382674113607	108.7605616068716	4.267073374079928	410.023244570637	24.784705149767433	c(88.41, 30.08)
wsm07752	39.51	77.22	14	25	S	93.64930432826873	90	3.6493043282687267	41.65583935344901	116.79008089826739	9.394320412866492	780.4752557023362	54.80748698639104	c(77.22, 39.51)
wsm07753	29.86	88.31	177	25	N	65.39982657481846	90	-24.600173425181538	30.21312098066683	108.4869529063507	3.993464673559018	383.73319463657026	46.872435919064856	c(88.31, 29.86)
wsm07754	39.67	77.13	20	25	N	99.8359524273501	90	9.835952427350094	41.752578441359	116.98442140959405	9.517465173259737	789.5172987812904	61.022849886265135	c(77.13, 39.67)
wsm07755	29.93	88.5	34	25	N	102.37816554938252	90	12.378165549382516	30.085762226780638	108.63237101730333	3.76341411105858	362.09476512741975	9.867066901044382	c(88.5, 29.93)
wsm07756	29.83	88.47	9	25	N	77.33371786402677	90	-12.666282135973233	30.073056372931635	108.51386891621482	3.5912736280481994	345.5767496601303	34.90766708408751	c(88.47, 29.83)
wsm07757	41.16	80.44	143	25	T	42.3386905450991	90	-47.6613094549009	39.5427977389965	119.51547184274406	14.014751497413258	1201.7369321333417	41.87696389223561	c(80.44, 41.16)
wsm07758	39.94	76.88	161	25	T	61.20450962839641	90	-28.79549037160359	41.9885212003069	117.29682193024787	9.66003271717915	798.3915878978137	52.90781225249134	c(76.88, 39.94)
wsm07759	41.34	114.34	87	25	T	148.24444500780055	90	58.24444500780055	15.697543958716002	129.2700011940914	31.748967279861986	3398.6594877140196	84.5790440021267	c(114.34, 41.34)
wsm07760	33.58	88.56	20	25	N	90.38683354902264	90	0.38683354902264	31.323835620612847	112.62663617605737	8.055249475997428	765.1486336355667	74.91044526064957	c(88.56, 33.58)
wsm07761	35.33	86.96	32	25	S	104.06916374638786	90	14.069163746387858	33.13623012176587	114.08325471870732	9.82964768285595	915.2560225835762	72.15385128586286	c(86.96, 35.33)
wsm07762	28.6	85.39	4	25	N	72.55148096917719	90	-17.44851903082281	32.12174312600492	106.02486421213295	1.6566315287565914	156.0105560397259	85.58770216086032	c(85.39, 28.6)
wsm07763	27.14	100.55	171	25	N	54.42662137594118	90	-35.57337862405882	19.289632880248007	110.5934876941185	9.204925986195647	966.081561155077	9.62821693359524	c(100.55, 27.14)
wsm07764	39.59	77.07	25	25	S	104.79660220669848	90	14.79660220669848	41.783916801446225	116.86789594322174	9.329743955954001	773.5669914747424	66.01227500668347	c(77.07, 39.59)
wsm07765	30.16	97.46	73	25	N	138.51141905106954	90	48.51141905106954	23.038282089710954	112.26124088005096	2.4262196043944044	248.26670211119364	19.4481202559939	c(97.46, 30.16)
wsm07766	37.18	78.06	26	25	T	103.25140063129197	90	13.251400631291972	40.543558421902816	113.93575867397857	7.939221987045613	670.8521636352026	84.89683414051228	c(78.06, 37.18)
wsm07767	39.64	77.2	45	25	N	124.77345855617091	90	34.77345855617091	41.69422621752598	116.95764231704058	9.561881831639681	793.9225311240957	85.93164121429322	c(77.2, 39.64)
wsm07768	39.61	76.93	22	25	N	101.88643334710059	90	11.886433347100592	41.893625038733084	116.86878308149747	9.259435343296317	766.4223864414474	63.130942094079955	c(76.93, 39.61)
wsm07769	39.48	76.99	22	25	N	101.74092331368945	90	11.74092331368945	41.82509629495163	116.70797356742044	9.1698215801527	759.8186775740559	62.956596113674436	c(76.99, 39.48)
wsm07770	39.52	77.03	27	25	N	106.75560376582291	90	16.75560376582291	41.801842993102426	116.76815523309331	9.230003245825571	765.0830838118363	67.9712765658079	c(77.03, 39.52)
wsm07771	39.41	76.93	27	25	S	106.70996976254344	90	16.709969762543437	41.858201835303454	116.60442619405003	8.995078455848883	744.9538076520839	67.9544785095228	c(76.93, 39.41)
wsm07778	37.03	70.07	144	25	S	44.776603944801195	90	-45.223396055198805	46.769370405936264	112.05553140277566	10.617974818741473	808.681861490748	34.54017487002409	c(70.07, 37.03)
wsm07779	37.21	69.91	19	25	S	100.04124213383511	90	10.041242133835112	46.923788585542624	112.28592786200649	13.785879557881316	1046.940579827792	26.6037617922658	c(69.91, 37.21)
wsm07780	37.38	70.08	155	25	S	56.13988158047539	90	-33.86011841952461	46.8165089687219	112.56222801677788	11.113137645736018	845.6532226280815	45.91158832641429	c(70.08, 37.38)
wsm07781	37.13	69.92	165	25	S	65.95205677751255	90	-24.047943222487447	46.90339891277879	112.17208321316652	10.699925268109283	812.8932802617207	55.74005395125755	c(69.92, 37.13)
wsm08175	38.61	66.14	134	25	T	38.50436218192408	90	-51.49563781807592	50.05076024892742	113.81581952186936	21.444346354268376	1531.1119046856663	88.87048887495848	c(66.14, 38.61)
wsm08176	38.74	66.14	129	25	T	33.65890942961482	90	-56.34109057038518	50.06303582752846	114.01739866723801	21.64592549963703	1545.1091565830193	84.02503612264923	c(66.14, 38.74)
wsm08238	37.47	69.22	152	25	T	53.648280186431975	90	-36.351719813568025	47.505252780342	112.54279610076351	19.894941391134026	1494.4043596199303	75.90271308496506	c(69.22, 37.47)
wsm08582	18.69	91.8	84	25	N	146.5484686266825	90	56.54846862668251	22.658550601902625	98.62371889117534	11.371578885725143	1166.8685548969984	11.507194519693485	c(91.8, 18.69)
wsm09921	56.02	110.63	59	25	N	127.52294873725066	90	37.52294873725066	24.188298008777586	142.2859684065344	33.292177831448655	3376.911371451502	2.7036467419248993	c(110.63, 56.02)
wsm09924	55.99	110	87	25	N	155.9748498849333	90	65.97484988493329	24.50571714363178	142.11514349630568	33.728748753663	3412.6280639688603	36.86689577177458	c(110, 55.99)
wsm09925	54.91	95.28	153	25	T	52.331839737646646	90	-37.668160262353354	32.231994654113365	138.35989891136188	34.03825704053696	3201.6185175304554	65.34457275795148	c(95.28, 54.91)
wsm09926	56.03	110.04	45	25	N	113.96235884056125	90	23.96235884056125	24.499200056635065	142.1649933965635	33.77859865392081	3417.8489923885904	5.145595272597461	c(110.04, 56.03)
wsm09927	55.55	109.17	44	25	S	113.39627733515601	90	23.396277335156014	24.785789338677287	141.4801156470322	33.610996168337905	3393.0957403040234	6.681562338605886	c(109.17, 55.55)
wsm09929	51.47	104.92	56	25	N	126.59691128227496	90	36.59691128227496	25.766776883052206	136.286484566017	29.090211344160053	2913.066507604702	25.00257169001725	c(104.92, 51.47)
wsm09959	30.02	69.76	164	25	T	57.76455948124476	90	-32.23544051875524	45.47286893906993	102.10217418014841	1.861785950794669	145.17314702014184	0.5521310193125828	c(69.76, 30.02)
wsm09960	29.97	69.77	140	25	T	33.71324507399129	90	-56.28675492600871	45.45055396279483	102.03719615636065	1.8693448255719574	145.82025579153114	24.61473080162466	c(69.77, 29.97)
wsm09961	28.95	68.65	6	25	S	78.97301915104265	90	-11.02698084895735	46.09253050792674	100.2355116045556	0.36755561960791283	28.343432707439234	78.16069847780716	c(68.65, 28.95)
wsm09962	32.15	69.32	144	25	S	40.015032796325386	90	-49.984967203674614	46.39214914599286	104.91767310790513	3.914281631664437	300.1993051815518	7.996276720246897	c(69.32, 32.15)
wsm09963	29.74	68.13	2	25	T	75.88777935561234	90	-14.112220644387662	46.752294784387466	101.14642057342687	3.6802050069494214	280.3791173533722	1.034099189482049	c(68.13, 29.74)
wsm09964	28.91	81.49	23	25	T	92.80899943380041	90	2.808999433800409	35.42767604136687	104.91154031339799	0.5563449516773744	50.408789114549556	59.619616332563055	c(81.49, 28.91)
wsm09967	46.03	93.57	5	25	T	80.1271527806989	90	-9.872847219301093	31.32892743405758	127.88587669223303	23.31448999217308	2214.4671422797596	85.1701260289733	c(93.57, 46.03)
wsm09968	26.43	97.41	53	25	T	117.144859825455	90	27.144859825455	21.49106888858458	108.59327681479336	3.1932868389191214	330.3908901593125	42.80898610326528	c(97.41, 26.43)
wsm09983	19.92	101.33	18	25	S	79.22471371397933	90	-10.775286286020673	15.298377890759376	104.24590209910842	6.724868184879	721.2748609126171	15.55931270830547	c(101.33, 19.92)
wsm09984	39.4	72.03	74	25	N	156.2440677959471	90	66.2440677959471	45.59552905578794	115.76933675656937	10.302890547226724	801.6196966980509	41.47838751990207	c(72.03, 39.4)
wsm09985	42.75	76.25	153	25	T	56.099788989000785	90	-33.900211010999215	42.864852130402234	120.97051607050832	13.03679717155174	1062.519621935218	30.242382838789354	c(76.25, 42.75)
wsm09986	41.9	76.83	34	25	T	115.98547664248031	90	25.985476642480307	42.3293223071222	119.90121218097008	12.195819280732437	1002.5576788166325	72.26616819656897	c(76.83, 41.9)
wsm09987	41	74.16	172	25	T	74.6622736740569	90	-15.337726325943095	44.192544177266115	118.30968932008196	9.240525625407813	736.7195644304429	40.51428505904346	c(74.16, 41)
wsm10080	23.72	70.07	172	25	T	59.89664349616203	90	-30.103356503837972	43.13791531916736	93.91097063547797	14.209912049896204	1152.9945009572712	34.14255369877969	c(70.07, 23.72)
wsm10081	23.61	70.61	2	25	T	69.7586522122632	90	-20.2413477877368	42.63838557722215	94.0266959623959	13.766650096747497	1126.111036309691	43.82423792497809	c(70.61, 23.61)
wsm10082	23.63	70.24	177	25	T	64.80534516920227	90	-25.19465483079773	42.95978048836202	93.87722567381573	14.150075118349648	1151.4785841892137	38.99950592507946	c(70.24, 23.63)
wsm10083	25.88	91.89	18	25	S	83.43891866504157	90	-6.5610813349584305	25.740561392118607	105.7482400601415	1.4480331617154576	145.03669454079454	68.16056430725064	c(91.89, 25.88)
wsm10084	17.26	73.93	177	25	N	59.85725659604577	90	-30.142743403954228	37.152814362441106	88.2049789854831	16.383820396811586	1452.0249846088775	53.40280952436922	c(73.93, 17.26)
wsm10085	29.43	80.29	26	25	T	96.49077863953926	90	6.490778639539258	36.58979660516793	105.0763088148415	0.4386616702279298	39.16422195688369	71.27143104120523	c(80.29, 29.43)
wsm10086	17.45	73.93	175	25	N	57.98564756858775	90	-32.01435243141225	37.239304678093546	88.41735520964073	16.187639861534777	1432.995739315234	51.54085402039334	c(73.93, 17.45)
wsm10087	35.45	77.86	45	25	S	120.9046456261226	90	30.9046456261226	40.2987100934213	111.67619930800083	5.783200509816481	490.4534847384898	77.51027802162321	c(77.86, 35.45)
wsm10171	34.06	94.28	45	25	S	113.38699444128258	90	23.38699444128258	27.044616646947656	115.05624226263822	8.599509716154756	851.6627739647773	37.93206158248461	c(94.28, 34.06)
wsm10172	30.13	81.25	8	25	N	78.70263273141416	90	-11.297367268585845	36.03641898537722	106.23918462769711	1.6135832484275738	145.08880200893597	75.69688261449608	c(81.25, 30.13)
wsm10173	36.07	93.13	44	25	N	113.86266775917557	90	23.862667759175565	28.640484751679008	116.80072109796443	11.154234296797256	1088.538958471804	33.45046761943297	c(93.13, 36.07)
wsm10174	35.58	93.93	120	25	N	9.269368957410506	90	-80.7306310425895	27.86158288825646	116.53655913903752	10.665757209154862	1048.4999821328631	43.094919242472315	c(93.93, 35.58)
wsm10175	35.83	93.52	10	25	T	79.57103012724531	90	-10.428969872754692	28.261147303463762	116.66916187511406	10.806735921244524	1058.4168419383257	80.68987231851088	c(93.52, 35.83)
wsm10176	35.94	93.51	176	25	T	65.63084985027706	90	-24.36915014972294	28.30708241437956	116.78303498608338	10.921656029215498	1069.210820626532	66.74919712145709	c(93.51, 35.94)
wsm10177	26.36	101.01	168	25	S	51.04415367018646	90	-38.95584632981354	18.571610229276466	110.05279813505157	9.714494622195545	1023.9538241565566	4.756665344886187	c(101.01, 26.36)
wsm10178	27.53	101.11	143	25	S	26.36797360537446	90	-63.63202639462554	19.019467501721127	111.19845655825362	10.173460725979027	1069.4820785367426	26.786928183800114	c(101.11, 27.53)
wsm10179	29.44	101.32	78	25	N	141.89800454971214	90	51.89800454971214	19.702417157994468	113.09921967855222	11.267980472668896	1179.5920387897725	82.82566813645644	c(101.32, 29.44)
wsm10180	33.94	95.12	38	25	S	105.99136417714863	90	15.991364177148625	26.353492714849814	115.22115595981654	8.37186200467957	834.1626146082133	46.89324850238597	c(95.12, 33.94)
wsm10181	35.5	99.48	27	25	S	93.82069173140485	90	3.8206917314048496	23.643302926658187	118.32827284381847	8.762546875817705	892.5648787632488	65.53502198190677	c(99.48, 35.5)
wsm10182	39.85	113.74	77	25	S	138.21075956251116	90	48.21075956251116	15.379705821549695	127.68680704844546	30.16577313421604	3234.166583557039	74.5453585568373	c(113.74, 39.85)
wsm10183	32.74	92.55	24	25	N	92.42481511175924	90	2.4248151117592442	27.901888776675627	113.07389051430116	7.204135581420132	707.9408538798277	86.45289957705654	c(92.55, 32.74)
wsm10184	37.39	86.88	23	25	T	96.40483962479993	90	6.4048396247999335	33.80918508507509	116.41870460197384	12.133767168390705	1121.0565462997429	86.20583748341437	c(86.88, 37.39)
wsm10185	37.02	103.91	50	25	S	115.36425748762736	90	25.364257487627356	20.992841517810493	121.39404595640225	17.17754922736792	1783.2791621305657	52.84564706940637	c(103.91, 37.02)
wsm10186	32.81	93.77	36	25	S	103.99581073314062	90	13.995810733140615	26.97538005032216	113.57615177630113	7.119419229817666	705.5146837129964	47.32324529062657	c(93.77, 32.81)
wsm10187	32.85	95.65	43	25	S	110.2911211534531	90	20.291121153453105	25.529601100357525	114.28735639398919	6.959883401360415	698.3428512943093	41.26458903101991	c(95.65, 32.85)
wsm10188	33.15	85.02	171	25	N	62.45443095208827	90	-27.545569047911727	33.977545012306344	110.99653299465945	6.703683616835093	618.1417115228066	59.74852746424392	c(85.02, 33.15)
wsm10189	34.05	90.88	31	25	S	100.74294321874288	90	10.74294321874288	29.671969551728065	113.90201945649244	8.808843812200521	851.0619659032988	69.88484209344404	c(90.88, 34.05)
wsm10190	39.4	76.89	45	25	S	124.7215957201538	90	34.7215957201538	41.88682710481998	116.5838022730756	8.974454534874454	742.9129981812652	85.96610446713316	c(76.89, 39.4)
wsm10191	38	88.75	34	25	S	106.92357481622639	90	16.92357481622639	32.569537973107664	117.62837928234981	13.331661120399701	1249.288625131543	69.32182694013852	c(88.75, 38)
wsm10192	35.7	95.82	46	25	S	114.50938804398743	90	24.50938804398743	26.471892091404435	117.28416217170107	10.50608964938938	1045.740712229718	38.4002867449085	c(95.82, 35.7)
wsm10193	30.79	95.72	49	25	S	115.37801325890928	90	25.378013258909277	24.66443433986576	112.2218447991252	4.159959532664601	420.3658335619511	4.679631131099768	c(95.72, 30.79)
wsm10194	25.39	101.4	162	25	S	44.64291720136532	90	-45.35708279863468	17.81664854145008	109.31290538196147	10.304842953345926	1090.8935745594788	16.46553824034288	c(101.4, 25.39)
wsm10195	39.51	77.26	180	25	S	79.62879058629494	90	-10.37120941370506	41.62548201519398	116.7975076781037	9.472942943636212	787.3780075747717	40.758318918343434	c(77.26, 39.51)
wsm10196	25.34	101.28	160	25	S	42.66397487688823	90	-47.33602512311177	17.88999379770978	109.21391589753357	10.060200542729518	1064.5561624279367	18.434007138605693	c(101.28, 25.34)
wsm10197	39	76.84	53	25	T	132.39432157841156	90	42.394321578411564	41.85243607973307	116.04611285768128	8.436765119480128	698.7784429314963	86.36116967460907	c(76.84, 39)
wsm10198	40.23	96.23	32	25	T	102.48887213488945	90	12.488872134889448	27.756404775370235	122.17855229043177	16.212474875148814	1595.3153545376654	43.65496506586055	c(96.23, 40.23)
wsm10218	35	69.22	131	25	T	30.009179947759094	90	-59.990820052240906	47.0901323555323	108.95219687706438	9.868775045666041	747.1337597774688	14.731571621656258	c(69.22, 35)
wsm10219	35.95	68.3	141	25	T	41.418556904240745	90	-48.581443095759255	47.996989037944026	110.13869787323112	17.76722470563014	1322.0302927110517	88.21531640272485	c(68.3, 35.95)
wsm10220	36.37	69.23	149	25	S	49.461223526371214	90	-40.538776473628786	47.32630067618695	110.93877709808793	10.837895563980098	816.8575959230294	26.082929177477467	c(69.23, 36.37)
wsm10221	35.89	68.8	105	25	TS	5.135423403762729	90	-84.86457659623727	47.587754320989234	110.1524619158404	17.67043613142802	1325.223615569795	55.534761450394285	c(68.8, 35.89)
wsm10222	36.15	69.12	102	25	T	2.2746946571127182	90	-87.72530534288728	47.3769376555709	110.59672470544588	10.20600846042062	768.4942421025467	74.54414177562228	c(69.12, 36.15)
wsm10223	36.12	68.75	92	25	T	172.40581917934458	90	82.40581917934458	47.66648993001177	110.47868133122174	18.107208163620754	1355.9359793380438	42.77194587237898	c(68.75, 36.12)
wsm10224	36.28	69.06	95	25	T	175.4407563278006	90	85.44075632780061	47.44643670080592	110.77413074351114	18.015723417070234	1354.7628568211974	45.92277686524994	c(69.06, 36.28)
wsm10445	16.85	81.89	30	25	NA	92.6030693780823	90	2.6030693780822958	30.19869483336112	91.95525795829451	12.591868656419038	1210.13372550425	19.66532121518219	c(81.89, 16.85)
wsm11241	50.09	87.75	167	25	S	68.58348310052997	90	-21.416516899470025	35.95913027060552	131.71326352062016	27.093784871285123	2438.584438659253	65.57414899336163	c(87.75, 50.09)
wsm11242	50.02	87.86	180	25	S	81.45654199981686	90	-8.543458000183136	35.878954191843036	131.6406325633575	27.02421527898973	2434.789604294611	78.44541896010651	c(87.86, 50.02)
wsm11243	56.19	111.41	58	25	N	126.01762643220036	90	36.01762643220036	23.847161430965514	142.6351608409318	33.173684780438805	3373.8315296192854	4.129870331425536	c(111.41, 56.19)
wsm11259	35.52	74.66	48	25	N	125.2870529637305	90	35.2870529637305	42.84953773520854	110.95985271254311	3.026133813586526	246.69587422502826	80.57035318648093	c(74.66, 35.52)
wsm11260	35.1	74.7	27	25	N	103.89176498449422	90	13.891764984494216	42.72387947661968	110.41196235955724	2.5718253538094444	210.0858593579662	77.98297445002561	c(74.7, 35.1)
wsm11261	35.56	74.64	36	25	N	113.3315743712401	90	23.331574371240094	42.87420186612699	111.00821257033068	3.0744936713741	250.53815084048267	87.47416822102866	c(74.64, 35.56)
wsm11262	29.1	68.26	6	25	T	79.20859374639292	90	-10.791406253607079	46.46243451822289	100.29964519710941	4.183557333736516	320.43751664657907	10.205764405764853	c(68.26, 29.1)
wsm11264	48.45	89.57	17	25	T	96.20189658337938	90	6.20189658337938	34.51442626434978	129.97642238879598	25.651329616663276	2350.2496310808583	86.48594321891937	c(89.57, 48.45)
wsm11265	19.86	95.72	55	25	S	117.32552876643376	90	27.325528766433763	19.91878796321566	101.57377465328125	0.6178630784868346	64.59325774720533	59.41311501675773	c(95.72, 19.86)
wsm11266	26.7	97.15	54	25	T	118.31753366662599	90	28.31753366662599	21.81787431942407	108.74611285777725	1.444311640006049	149.0965334295412	28.793613589195502	c(97.15, 26.7)
wsm11267	18.46	96.23	40	25	S	101.80246169560724	90	11.802461695607235	18.83725829746052	100.50191345319755	0.21723154736110928	22.86132103739162	46.04039797436758	c(96.23, 18.46)
wsm11273	46.51	69.61	20	25	S	111.3337351566986	90	21.333735156698594	47.770463454102845	125.97692200942599	33.60544884182501	2511.4857138295392	18.300138150267003	c(69.61, 46.51)
wsm11274	42.81	72.78	9	25	TS	94.2643413120876	90	4.264341312087595	45.404506109536285	120.69398587855997	16.90228319464832	1319.556816120336	35.91383065441585	c(72.78, 42.81)
wsm11292	23.69	70.43	148	25	T	35.84173227327483	90	-54.15826772672517	42.821272487845384	94.04272037415487	13.890998524801716	1132.9372703414156	9.984326123063397	c(70.43, 23.69)
wsm11293	29.26	95.91	20	25	S	85.68242790958561	90	-4.317572090414387	23.892498890736217	110.7614713340928	1.351960327533945	137.44899142512196	44.47378944465004	c(95.91, 29.26)
wsm11294	23.06	80.22	164	25	T	50.284456058898286	90	-39.715543941101714	34.29834269761878	97.77743218586782	6.53556931339925	600.3566010263514	47.58981147794009	c(80.22, 23.06)
wsm11318	40.2	77.05	47	25	T	127.34513363758174	90	37.34513363758174	41.90421614338422	117.67091485916536	10.047846383530427	831.542856812139	60.96053643532582	c(77.05, 40.2)
wsm11319	29.03	100.97	88	25	N	151.88850889127116	90	61.88850889127116	19.79625889321832	112.5652442376518	10.60701560880058	1109.7459751065674	86.04637445219385	c(100.97, 29.03)
wsm11320	38.71	75.32	148	25	NS	47.89300254477439	90	-42.10699745522561	42.96470541357836	115.37159101848022	7.34429022631484	597.6021968300698	22.087163300651582	c(75.32, 38.71)
wsm11322	25.98	101.32	155	25	S	37.83712165546547	90	-52.16287834453453	18.150976277896323	109.82959968643088	10.16609908996709	1074.1692976978288	19.197183743857636	c(101.32, 25.98)
wsm11323	34.67	89.59	15	25	S	85.6006548357351	90	-4.399345164264901	30.884035224801295	114.1590790006921	9.453366168809666	902.1205821522428	79.63178550488021	c(89.59, 34.67)
wsm11324	39.66	77.69	2	25	T	81.53816105122542	90	-8.461838948774584	41.32667090735107	117.07438249929079	10.03460076855697	837.9162975595915	42.55367551525967	c(77.69, 39.66)
wsm11325	35.87	80.38	32	25	T	107.18816843894467	90	17.188168438944672	38.42081555286687	112.86301936530286	7.79543429562294	679.1207593671138	77.10031254984494	c(80.38, 35.87)
wsm11326	32.59	92.36	3	25	N	71.42214784670716	90	-18.577852153292838	27.99546907794824	112.84939802557601	6.981737086698274	685.4917732801302	72.54345321996823	c(92.36, 32.59)
wsm11327	32.16	92.29	159	25	N	47.236078270505914	90	-42.763921729494086	27.89162126589669	112.37233830563812	6.502583372757101	639.0608728200746	48.35836358169013	c(92.29, 32.16)
wsm11328	32.53	93.23	172	25	N	60.067084599182635	90	-29.932915400817365	27.292197617316756	113.09329047775802	6.815455041452225	673.4815129780387	88.68531262043189	c(93.23, 32.53)
wsm11329	37.53	96.45	25	25	T	94.0782594803361	90	4.078259480336101	26.662410981427623	119.39617251905312	12.736802384783559	1265.672089816957	58.87345509827401	c(96.45, 37.53)
wsm11330	39.29	77.32	167	25	T	66.40624265789006	90	-23.59375734210994	41.539865880892464	116.51957524266035	9.266206259126278	771.2162004668443	27.507177073005778	c(77.32, 39.29)
wsm11331	39.52	77.62	157	25	S	56.45301515180972	90	-33.54698484819028	41.35418704676074	116.87794053690804	9.83815880617422	821.1658398371242	17.468529615843977	c(77.62, 39.52)
wsm11332	39.35	77.04	174	25	T	73.60104057247418	90	-16.398959427525824	41.763784803998085	116.54571926450686	9.078763028172546	752.9934493438491	34.78793803138922	c(77.04, 39.35)
wsm11333	39.37	77.24	169	25	T	68.51667934531838	90	-21.48332065468162	41.61533452889312	116.60958538379148	9.285020649323997	771.8796147698168	29.646207677366874	c(77.24, 39.37)
wsm11334	39.85	97.23	3	25	T	72.79523177255942	90	-17.20476822744058	26.907257526760635	122.06899254736824	15.567535723340356	1543.6320724329273	78.5082545548903	c(97.23, 39.85)
wsm11335	35.18	96.14	57	25	S	125.13298929608527	90	35.13298929608527	26.037528966813955	116.85274580535308	9.838248007449465	982.9346972742512	27.87797028480668	c(96.14, 35.18)
wsm11336	32.95	93.49	36	25	S	104.16937534598742	90	14.169375345987419	27.24578860766903	113.62345704110602	7.300897327255811	721.7526477385175	47.1966520497283	c(93.49, 32.95)
wsm11339	22.83	92.34	94	25	T	158.05347539661398	90	68.05347539661398	24.068159304583155	102.89985053371225	6.24983520317592	634.5325545976219	27.853399687771116	c(92.34, 22.83)
wsm11340	22.9	92.31	74	25	T	138.08788145184542	90	48.08788145184542	24.12362766884389	102.95557221454372	6.142148468410312	623.3294058950397	7.878982907011164	c(92.31, 22.9)
wsm12595	41.06	68.2	34	25	T	120.17983349270901	90	30.179833492709008	48.67226853919836	117.76230898699069	25.390835819389707	1864.432869436035	9.45403981425659	c(68.2, 41.06)
wsm12611	39.28	71.71	153	25	S	55.290894854366115	90	-34.709105145633885	45.824620442361336	115.55136485536627	10.778328865688962	835.1810915858277	59.56224147272155	c(71.71, 39.28)
wsm12612	39.14	71.74	4	25	S	86.1325142483845	90	-3.8674857516155043	45.78261793953671	115.35690962453386	10.699753487395014	829.7178377544037	27.420318207869855	c(71.74, 39.14)
wsm12613	39.27	71.76	140	25	S	42.2544038003457	90	-47.7455961996543	45.78492150823511	115.5446157537017	10.684903486566228	828.5320511053277	72.5877505054408	c(71.76, 39.27)
wsm12614	39.44	71.75	149	25	S	51.43294270911508	90	-38.56705729088492	45.815234184159706	115.78480931436509	15.187826132655616	1177.0585116986342	50.616252343646806	c(71.75, 39.44)
wsm12615	40.15	68.99	179	25	T	83.69976213630275	90	-6.300237863697248	48.00199755268158	116.46945432513112	24.097981157530143	1792.9175141420458	45.934111170662845	c(68.99, 40.15)
wsm12917	15.76	95.83	40	25	N	101.07234425186334	90	11.072344251863342	17.8819595615039	97.81074756012673	1.342967794677321	142.1173796713615	39.974362236369416	c(95.83, 15.76)
wsm13640	50.24	87.53	3	25	T	84.84564422693916	90	-5.154355773060843	36.12020246835322	131.8717154742045	27.239991365000463	2446.7339740283005	81.8434862591705	c(87.53, 50.24)
wsm13641	50.47	86.97	70	25	T	152.40832248663082	90	62.40832248663082	36.505635433252515	132.0937170784754	27.43777115789122	2452.3446843911383	30.644668821347977	c(86.97, 50.47)
wsm13642	49.64	88.16	34	25	S	114.97817809163303	90	24.978178091633026	35.6296837068389	131.2142825785137	26.701563574452194	2413.267477071815	81.85290357354268	c(88.16, 49.64)
wsm13643	50.27	87.94	178	25	S	79.57940358426208	90	-10.420596415737919	35.86512190199836	131.9551072571702	27.341751337769665	2463.828614426758	76.5664936553278	c(87.94, 50.27)
wsm13644	50.25	87.75	12	25	S	93.69837166019352	90	3.6983716601935157	35.98239051097579	131.90886089868874	27.286320884386456	2455.19020663601	89.30917147231094	c(87.75, 50.25)
wsm13645	49.75	88.05	178	25	T	79.13212865242247	90	-10.867871347577534	35.71707579453871	131.33442577219347	26.75869731119562	2415.7845679754446	46.03261014969178	c(88.05, 49.75)
wsm13646	50.24	87.59	177	25	S	78.80349990806883	90	-11.19650009193117	36.082218065606	131.87846938628286	27.249806642046067	2448.7991940716474	75.7995448464626	c(87.59, 50.24)
wsm13655	35.16	74.34	52	25	N	129.09166807851182	90	39.091668078511816	43.02425458586143	110.40130163062916	2.374000838463786	192.98448263916018	76.71417116561099	c(74.34, 35.16)
wsm13656	34.91	74.44	70	25	N	146.82469653399244	90	56.82469653399244	42.888070499696326	110.09377090106355	2.113261055502562	172.16933127354082	59.00694897962296	c(74.44, 34.91)
wsm13657	30.76	69.92	142	25	S	36.4465443520819	90	-53.5534556479181	45.54279162876007	103.17166450240441	2.4681342618545727	192.21436405324613	79.02406057237056	c(69.92, 30.76)
wsm13658	29.31	68.34	4	25	T	77.40233188082198	90	-12.597668119178024	46.455873977990535	100.6207627196902	4.504674856317308	345.0749305582964	8.399502540193907	c(68.34, 29.31)
wsm13659	34.78	73.12	49	25	T	126.2291137546465	90	36.229113754646505	43.91456251930045	109.5847018758012	0.7858122392916727	62.94524118902691	88.04728135432242	c(73.12, 34.78)
wsm13660	34.75	73.22	44	25	T	121.16147230546812	90	31.161472305468124	43.8278068665327	109.5693777109331	0.8245428860564914	66.14386141092724	87.48211102554319	c(73.22, 34.75)
wsm13663	46.03	96.5	33	25	T	106.34184058323831	90	16.34184058323831	29.371294515798372	128.52629188647973	23.32382080807045	2260.1254657705645	53.23703132450942	c(96.5, 46.03)
wsm13664	27.06	97.21	57	25	T	121.42999486097278	90	31.429994860972783	21.925321079080344	109.12081843713129	0.3826460462504855	39.47089135615283	43.44224674164309	c(97.21, 27.06)
wsm13665	19.65	95.8	63	25	T	125.24405591898426	90	35.24405591898426	19.754468133961808	101.41336648139394	0.46705911315166304	48.87830204834017	67.30172184901812	c(95.8, 19.65)
wsm13666	19.82	95.73	50	25	T	112.31089095906714	90	22.310890959067137	19.891875745552234	101.54074984342559	0.5730848540368783	59.922198735197846	54.390967758322404	c(95.73, 19.82)
wsm13672	42.65	75.39	178	25	T	81.52076035172979	90	-8.479239648270209	43.480925025300685	120.73337908581823	12.306766408717806	992.9534660275838	47.68961390926256	c(75.39, 42.65)
wsm13673	45.14	80.16	177	25	TS	79.79911450218628	90	-10.200885497813715	40.36317016961675	124.60372609522229	18.67621466745507	1582.353878261218	61.404272468531644	c(80.16, 45.14)
wsm13709	24.66	92.72	12	25	TS	76.71374482929241	90	-13.28625517070759	24.54574029390711	104.87550555444588	3.443400762369791	348.2874940407438	42.40082359925054	c(92.72, 24.66)
wsm13733	35.83	93.35	42	25	T	111.6446582071809	90	21.644658207180896	28.390338290754112	116.61460376836948	10.807733098178005	1057.2287722300423	35.61439970320714	c(93.35, 35.83)
wsm13734	40.38	77.51	169	25	T	69.25875966290369	90	-20.741240337096315	41.58867226448707	117.98794260557476	10.663377871107272	886.8311494670537	30.38828799495218	c(77.51, 40.38)
wsm13735	29.78	95.7	171	25	S	56.964482066247115	90	-33.035517933752885	24.272177162355113	111.19911126357749	2.3402975401457553	237.22605829422767	62.09749168083442	c(95.7, 29.78)
wsm13736	33.76	104.9	99	25	T	162.84814926644003	90	72.84814926644003	18.86524220636787	118.62984398564515	17.847225403802724	1877.9183858078675	70.33513406603345	c(104.9, 33.76)
wsm13737	32.5	92.28	13	25	NS	81.40747063050537	90	-8.592529369494628	28.025067770923417	112.72650513607783	6.858844197200099	673.2406824420119	82.52877600376644	c(92.28, 32.5)
wsm13738	27.16	103.78	111	25	S	173.38397096668905	90	83.38397096668905	16.739994412407388	111.98858363948241	14.467549725252994	1540.5454701013998	70.28143003898481	c(103.78, 27.16)
wsm13739	30.35	83.63	171	25	N	61.134021172929124	90	-28.865978827070876	34.17288765323135	107.33478079827914	3.029840147589155	278.735766296479	58.43486065353795	c(83.63, 30.35)
wsm13740	30.56	83.78	167	25	N	57.22172836530399	90	-32.77827163469601	34.12245583536113	107.62647546493214	3.321534814242156	305.7532415981042	54.52256784591282	c(83.78, 30.56)
wsm13741	43.3	94.64	43	25	T	115.94672512876502	90	25.946725128765024	29.8460883260738	125.08015004166833	20.014104508354222	1930.29565330417	54.69415376333484	c(94.64, 43.3)
wsm13742	33.87	89.29	15	25	NS	85.26940082159331	90	-4.730599178406692	30.84974012003875	113.18416015071193	8.461656552351684	807.7721569964759	47.74566794395423	c(89.29, 33.87)
wsm13743	34.1	89.42	19	25	N	89.34770155041178	90	-0.6522984495882156	30.82574933621318	113.47866848459464	8.785354608156581	838.8829090248337	51.81456845863272	c(89.42, 34.1)
wsm13744	34.05	89.36	16	25	N	86.34322258299039	90	-3.6567774170096072	30.85573469406753	113.40435781780144	8.681854219441192	828.7410121607952	48.819489705351316	c(89.36, 34.05)
wsm13745	37.55	96.58	17	25	T	86.02687782383953	90	-3.973122176160473	26.5732932614585	119.4582863246333	12.727694757538458	1265.753313017185	66.89957243483957	c(96.58, 37.55)
wsm13746	37.61	96.62	5	25	S	74.0361745523071	90	-15.963825447692898	26.56516366828824	119.5336117608773	12.803020193782459	1273.3346821936498	78.890275706372	c(96.62, 37.61)
wsm13747	37.6	96.65	11	25	S	80.01745310378283	90	-9.982546896217173	26.539391883049635	119.53268333591677	12.802091768821924	1273.5285713339497	72.90899715489627	c(96.65, 37.6)
wsm13748	33.88	89.33	8	25	N	78.25941916175861	90	-11.740580838241385	30.821857433040552	113.20818307281384	8.514869196375784	813.088153527729	40.72628606997955	c(89.33, 33.88)
wsm13749	33.83	89.25	17	25	N	87.26248285665929	90	-2.7375171433407104	30.867502869592812	113.12723371717597	8.40473011881572	802.1891989002866	49.73874997902021	c(89.25, 33.83)
wsm13750	33.91	89.28	8	25	N	78.29580386072155	90	-11.704196139278451	30.87104975334068	113.22476277582636	8.502259177466115	811.4678285383042	40.77207098308247	c(89.28, 33.91)
wsm13751	33.87	89.19	8	25	N	78.3083790531216	90	-11.691620946878402	30.92790538589473	113.1515273668877	8.445814535005269	805.6020994572345	86.92406128749371	c(89.19, 33.87)
wsm13752	34	89.35	18	25	N	88.3190278311497	90	-1.6809721688503032	30.846709868384128	113.34626561353865	8.6237620151784	823.2731790686757	50.79529495351062	c(89.35, 34)
wsm13753	45.38	118.15	80	25	T	139.97837131292204	90	49.978371312922036	15.26501031418368	134.33177428037828	36.81074036614886	3948.7594363270223	76.31297030724818	c(118.15, 45.38)
wsm13754	37.6	96.56	19	25	T	88.05960740721514	90	-1.9403925927848604	26.6059790006649	119.5041614681672	12.797310378680777	1272.3131474964237	64.87525080839339	c(96.56, 37.6)
wsm13755	31.6	91.33	11	25	S	79.30295770076839	90	-10.697042299231612	28.441564838334486	111.43991352956053	5.633042859369056	550.766264169127	67.95610020961965	c(91.33, 31.6)
wsm13756	33.26	92.13	46	25	N	114.84410322123665	90	24.84410322123665	28.419369668779844	113.47761140738939	7.670740737197917	750.1578533595405	32.414954689151386	c(92.13, 33.26)
wsm13757	37.61	96.52	8	25	T	77.083023797348	90	-12.916976202651995	26.639149824904415	119.50194732436906	12.818836712491063	1274.083514585968	75.86025585791367	c(96.52, 37.61)
wsm13758	37.66	96.61	6	25	S	75.06422464883985	90	-14.935775351160146	26.590436826716136	119.58265777277607	12.875806683289653	1280.291164733791	77.87063356676867	c(96.61, 37.66)
wsm13759	36.6	78.58	97	25	N	173.54049358919724	90	83.54049358919724	40.00699358469132	113.3189397762239	7.602840585626481	647.5464621936185	34.06926434939862	c(78.58, 36.6)
wsm13760	32.6	83.42	13	25	N	84.67159731912625	90	-5.328402680873751	35.07844754488486	109.84741291518002	5.540452093740953	504.17154189702455	86.89781431263759	c(83.42, 32.6)
wsm13761	42.93	80.5	165	25	T	65.75106107516615	90	-24.24893892483385	39.804943079697665	121.7905390887135	16.21682687612015	1385.2933540619551	38.06969521754809	c(80.5, 42.93)
wsm13762	34.61	104.1	102	25	T	166.46498211435824	90	76.46498211435824	19.83136861048439	119.13485475658587	17.09882309342902	1788.5484349033793	71.46243094516399	c(104.1, 34.61)
wsm13763	38.15	100.84	38	25	S	105.26062057328	90	15.260620573279994	23.674480309044146	121.45582347967782	11.890097511677055	1210.8527172783722	54.09509314003162	c(100.84, 38.15)
wsm13764	38.3	101.02	43	25	T	110.2337258645448	90	20.233725864544795	23.60209187945241	121.66651856086355	12.074650166075969	1230.327176055056	49.11283207709164	c(101.02, 38.3)
wsm13765	25.89	101.52	153	25	S	35.750364162348774	90	-54.249635837651226	17.949868957417955	109.83190027972734	10.532531998734783	1114.1610318196722	25.337094349654194	c(101.52, 25.89)
wsm14869	41.11	71.97	14	25	T	98.01839593038744	90	8.018395930387442	45.84554807520608	118.19330342550019	17.595559738483956	1362.9156807999834	82.79774942730205	c(71.97, 41.11)
wsm14870	40.38	63.64	151	25	T	59.12806377668926	90	-30.87193622331074	52.09015039729289	116.42903860245423	24.057565434853245	1643.62668900145	70.50580953027634	c(63.64, 40.38)
wsm14928	38.88	69.63	26	25	N	108.96365786119304	90	18.96365786119304	47.374589645853504	114.67256495422885	14.281848709203587	1075.445633078215	32.144821428458044	c(69.63, 38.88)
wsm14929	38.59	69.6	42	25	N	124.6667026325631	90	34.6667026325631	47.36153688433034	114.24342570971108	13.91293089405653	1047.924838638796	47.84556677974251	c(69.6, 38.59)
wsm14930	37.38	68.54	82	25	T	163.87819852463997	90	73.87819852463997	48.026810230072506	112.29518330009627	19.923710132495287	1481.6338027788847	34.24432521767437	c(68.54, 37.38)
wsm14931	37.36	68.56	87	25	T	168.84655751676974	90	78.84655751676974	48.00824459785559	112.26894824976141	19.897475082160426	1480.2157459679202	39.21268420980414	c(68.56, 37.36)
wsm14932	38.98	70.17	131	25	TS	33.78759627179102	90	-56.21240372820898	46.970161391289096	114.89516995457424	16.18753581441314	1228.2649452241442	39.63756610528026	c(70.17, 38.98)
wsm14933	39.25	71.24	145	25	T	47.50772047295857	90	-42.49227952704143	46.18134170942612	115.43926523744952	14.755524758625171	1136.0137838354512	0.6067707902953998	c(71.24, 39.25)
wsm14934	39.15	71.12	145	25	T	47.467416939208874	90	-42.532583060791126	46.26046278766623	115.27839959875024	14.5147463705718	1115.867287678621	0.6213498243359936	c(71.12, 39.15)
wsm14935	39.22	71.7	157	25	TS	59.234959097384376	90	-30.765040902615624	45.824216228507545	115.46455205514181	10.691516065464498	828.4602376279539	55.61817722970329	c(71.7, 39.22)
wsm14936	37.57	74.67	171	25	S	70.1579209072703	90	-19.842079092729705	43.26019899015444	113.7086787568138	5.494214178230834	444.9088532683215	44.45576311442335	c(74.67, 37.57)
wsm16978	20.54	92.04	18	25	S	81.20990953470675	90	-8.790090465293247	23.300744752273484	100.52418488000012	9.19839564872153	939.3967051972649	78.09123548450077	c(92.04, 20.54)
wsm17182	17.58	92.68	30	25	N	92.0342445542924	90	2.0342445542923997	21.402029188574435	97.9831278356728	7.194140837026467	744.7906148002609	24.384184306045995	c(92.68, 17.58)
wsm18411	49.97	87.63	24	25	T	105.58104418060589	90	15.581044180605886	36.017819542817996	131.552608272573	26.927006893303457	2421.771314052991	77.4247059363122	c(87.63, 49.97)
wsm18412	55.46	110.36	28	25	N	96.48742935739062	90	6.487429357390624	24.12452984661854	141.65387090407143	32.55615022111739	3303.9029883058315	33.72146918744363	c(110.36, 55.46)
wsm18415	55.71	110.09	31	25	N	99.78997907792098	90	9.789979077920975	24.357707974048363	141.84825107383116	33.19190262788045	3362.2541361251037	19.291632102340373	c(110.09, 55.71)
wsm18418	55.72	110.12	37	25	N	105.77217918736562	90	15.772179187365623	24.34557370440934	141.86519717996842	33.1413603081907	3357.456138189441	13.302874792035823	c(110.12, 55.72)
wsm18422	56.71	117.9	51	25	N	114.40702822005187	90	24.40702822005187	20.79224138068197	144.74076263770587	40.90512220692442	4252.224961174185	51.44954532521001	c(117.9, 56.71)
wsm18423	56.16	114.34	55	25	N	120.84410182812564	90	30.844101828125645	22.334923144597735	143.2998527982992	33.16516577092554	3411.137831667854	37.16576865956324	c(114.34, 56.16)
wsm18424	56.01	113.69	59	25	N	125.26593586223566	90	35.265935862235665	22.60550680920881	142.99221344602867	32.97700291906058	3385.1660606636933	32.78314585383191	c(113.69, 56.01)
wsm18429	57.4	120.38	74	25	N	135.7831729303947	90	45.7831729303947	19.912431893958487	146.05604802569067	43.942213328228206	4594.035300062107	77.86324972964997	c(120.38, 57.4)
wsm18431	57.53	120.82	74	25	N	135.49405493909399	90	45.494054939093985	19.765951139592204	146.2971642052133	44.41673861066771	4647.93085827769	77.55172086912785	c(120.82, 57.53)
wsm18432	57.51	120.93	79	25	N	140.4050868332664	90	50.40508683326641	19.704505108281122	146.30849343646673	44.47725423058341	4656.054422205186	84.31858585290217	c(120.93, 57.51)
wsm18435	57.48	120.63	93	25	N	154.62097951808983	90	64.62097951808983	19.831889640129567	146.1987680966285	44.16273643347165	4619.436884728625	83.3064335414324	c(120.63, 57.48)
wsm18484	34.74	73.03	1	25	T	78.22706998489025	90	-11.77293001510975	43.97782957200165	109.50781754937046	0.6548731012280058	52.4009346105011	43.97627172902389	c(73.03, 34.74)
wsm18485	34.76	73.18	2	25	T	79.18663303442509	90	-10.813366965574915	43.862070665459015	109.57278172247815	0.8279468976015494	66.37878975447369	45.50727175450015	c(73.18, 34.76)
wsm18486	34.65	73.26	5	25	T	82.05225720986118	90	-7.947742790138818	43.7734368607787	109.4444860660799	0.7526882658326599	60.43473980230231	48.34749442082182	c(73.26, 34.65)
wsm18487	34.79	73.14	5	25	T	82.23058641091438	90	-7.769413589085616	43.900753253831134	109.60327817350176	0.804388536992235	64.44819248892003	47.95419130194546	c(73.14, 34.79)
wsm18488	34.62	72.87	6	25	T	83.17681770018487	90	-6.82318229981513	44.07955398726776	109.30452649671452	0.34347242530621713	27.43648104707453	48.97733976517918	c(72.87, 34.62)
wsm18489	34.33	73.58	6	25	T	82.63142442730827	90	-7.368575572691725	43.44376354683744	109.09706457175473	0.7234889192836675	58.40953846161623	48.775125857293915	c(73.58, 34.33)
wsm18490	34.7	72.94	14	25	T	91.22484658947292	90	1.224846589472918	44.041129482107074	109.43083695433467	0.5238376945592904	41.87117335908179	56.999687382605316	c(72.94, 34.7)
wsm18491	29.28	68.27	19	25	T	92.3879369948063	90	2.387936994806296	46.505802934066345	100.5536776727558	4.220305825958334	322.99465972126427	21.735767226886992	c(68.27, 29.28)
wsm18492	34.72	73.09	20	25	T	97.18461229431261	90	7.184612294312615	43.925314130307086	109.49589464675543	0.6970050102459027	55.82150397164761	62.90821718534369	c(73.09, 34.72)
wsm18493	34.76	73.05	22	25	T	99.23799146093268	90	9.237991460932676	43.966222833472294	109.53996674061757	0.6870222924751204	54.98415890342529	64.98719320506632	c(73.05, 34.76)
wsm18494	34.6	73.26	22	25	S	99.00558489696186	90	9.005584896961864	43.762213899408344	109.37701496259282	0.7382541869749417	59.28692367798836	65.27546222493527	c(73.26, 34.6)
wsm18495	34.74	73.03	23	25	T	100.22706998489025	90	10.22706998489025	43.97782957200165	109.50781754937046	0.6548731012280058	52.4009346105011	65.97627172902389	c(73.03, 34.74)
wsm18496	34.55	73.02	27	25	T	104.05235583746708	90	14.052355837467076	43.943560895502586	109.2479384793222	0.39499403117974907	31.624444766435712	69.80155758160072	c(73.02, 34.55)
wsm18497	34.67	73.19	28	25	S	105.098410849846	90	15.098410849846005	43.8340294070298	109.4536515465333	0.7088167216566887	56.85451653705556	71.41904956992107	c(73.19, 34.67)
wsm18498	34.78	73.14	29	25	T	106.2212014918864	90	16.221201491886404	43.89854217610668	109.58974348324834	0.7908538467388126	63.36613642492444	71.94480638291748	c(73.14, 34.78)
wsm18499	34.62	73.34	30	25	T	106.99296042805042	90	16.992960428050424	43.702557923607	109.42448343207221	0.838759681083701	67.42534065306948	73.23751947422909	c(73.34, 34.62)
wsm18500	34.52	73.22	31	25	T	107.94650081415546	90	17.946500814155456	43.77627915210298	109.25880150262509	0.5670037023778463	45.523617303912864	74.24173802511609	c(73.22, 34.52)
wsm18501	34.11	73.85	31	25	T	107.32714919278021	90	17.32714919278021	43.175256606269045	108.87483816625004	0.7071645342714703	57.34438863659116	81.5990025769429	c(73.85, 34.11)
wsm18502	29.28	67.94	34	25	T	107.46236985088672	90	17.462369850886716	46.78168186146811	100.43407503447375	6.468127047286345	492.5102382268462	19.996334704942228	c(67.94, 29.28)
wsm18503	34.81	73.08	34	25	T	111.27314673309706	90	21.273146733097064	43.953221015053614	109.61526752242152	0.7623230742790668	61.02402635656503	77.02234847723071	c(73.08, 34.81)
wsm18504	34.57	73.01	35	25	T	112.07504189395627	90	22.075041893956268	43.95606455858185	109.2724524274761	0.4195079793336447	33.580042248438325	77.82424363808991	c(73.01, 34.57)
wsm18505	34.58	73.06	38	25	T	115.06493550037635	90	25.06493550037635	43.91817684287391	109.29877994164049	0.4998903051309611	40.03985060290057	80.78854039140742	c(73.06, 34.58)
wsm18506	34.75	72.99	40	25	T	117.25227440547496	90	27.252274405474964	44.01209441781614	109.51128347848487	0.6042842187094948	48.325055979674914	83.02711519860736	c(72.99, 34.75)
wsm18507	34.88	73.08	40	25	T	117.33900273917061	90	27.33900273917061	43.96860301351771	109.71013799819664	0.8571935500541912	68.60065283588285	83.08820448330425	c(73.08, 34.88)
wsm18508	34.38	73.47	41	25	T	117.71980406852617	90	27.719804068526173	43.543653447851504	109.13528265077075	0.6556329490409638	52.8438326505623	83.9138512545378	c(73.47, 34.38)
wsm18509	34.6	73.06	46	25	T	123.0837076276299	90	33.083707627629906	43.922650582086554	109.3258424325804	0.5269527960708729	42.204308755855465	88.80731251866098	c(73.06, 34.6)
wsm18510	34.7	73.12	46	25	T	123.15402873625408	90	33.15402873625408	43.89682715683558	109.47642807433982	0.6775384378302931	54.288450211923234	88.87763362728515	c(73.12, 34.7)
wsm18511	34.64	72.86	47	25	T	124.19962257360658	90	34.199622573606575	44.09201250072737	109.3291366379993	0.36808256659099925	29.396140418407935	89.99985536139911	c(72.86, 34.64)
wsm18512	34.69	73.03	48	25	T	125.18003032488559	90	35.18003032488559	43.9667551666455	109.44006736831369	0.5871229201712396	46.988534416037176	89.07076793098076	c(73.03, 34.69)
wsm18513	34.83	73.18	49	25	T	126.25225737250014	90	36.25225737250014	43.877555897344926	109.66747470458424	0.9226398797076314	73.95137182713074	87.4271039074248	c(73.18, 34.83)
wsm18514	34.65	73.13	52	25	T	129.10321554500263	90	39.10321554500263	43.87767171904144	109.41133678547622	0.6665019605996179	53.42131809965257	84.5761457349223	c(73.13, 34.65)
wsm18515	34.69	72.86	52	25	T	129.24687214558935	90	39.24687214558935	44.10307014330484	109.3970354632161	0.4359813918078004	34.81222664111201	84.95260578941634	c(72.86, 34.69)
wsm18516	34.84	73.15	58	25	S	135.27355438703262	90	45.27355438703262	43.90377873988478	109.67347593813844	0.8745863016289093	70.0689273295569	79.00284072193631	c(73.15, 34.84)
wsm18517	34.91	73	57	25	T	134.39918423912093	90	44.39918423912093	44.039191265939266	109.73088853107247	0.8238892712970909	65.85692363426087	79.82597496774667	c(73, 34.91)
wsm18518	34.69	73.1	57	25	T	134.15251044725392	90	44.15251044725392	43.91063597624169	109.45782187685175	0.6589322403422244	52.785364439016405	80.12388466171501	c(73.1, 34.69)
wsm18519	34.64	73.15	58	25	T	135.08600838864515	90	45.086008388645155	43.859400118437016	109.40291354715544	0.6580787222788302	52.76235221236864	78.59335289127978	c(73.15, 34.64)
wsm18520	34.98	72.73	60	25	T	137.57362847098727	90	47.57362847098727	44.2704202544626	109.75929899599645	0.6360804896893768	50.64574200400539	76.5485520421388	c(72.73, 34.98)
wsm18521	34.93	73.17	63	25	T	140.35009484301338	90	50.35009484301338	43.907541382613076	109.8003432609046	1.0014536243950687	80.22804135153069	73.92630026595555	c(73.17, 34.93)
wsm18522	34.68	73.12	64	25	T	141.13526825797305	90	51.13526825797305	43.89237734767905	109.44936971628546	0.6504800797759316	52.124266761877244	73.14112685099587	c(73.12, 34.68)
wsm18523	34.68	73.1	79	25	T	156.1431251991006	90	66.14312519910061	43.90841161099223	109.44428913574231	0.6453994992327807	51.70322363233541	58.13326990986832	c(73.1, 34.68)
wsm18524	30.48	70.02	118	25	S	12.14533723354009	90	-77.85466276645991	45.38415956312781	102.82055490542132	0.9137286294798628	71.36024211471613	46.21642285729524	c(70.02, 30.48)
wsm18525	30.43	69.97	127	25	S	21.109960753660516	90	-68.89003924633948	45.41194288420247	102.73527489714286	1.0564277867687935	82.4641823763099	37.24054990401123	c(69.97, 30.43)
wsm18526	34.75	73.57	133	25	TS	30.02333441362066	90	-59.97666558637934	43.54749711063587	109.65821344582004	1.1785637440902548	94.98585202126687	3.78261840036771	c(73.57, 34.75)
wsm18527	29.53	69.72	151	25	T	44.29759275595791	90	-45.70240724404209	45.36724968276743	101.41868839660847	4.736022033244538	369.98376123852313	71.10526526052638	c(69.72, 29.53)
wsm18528	28.38	66.14	152	25	S	44.89694553674644	90	-45.10305446325356	48.03085820690919	98.4870550821911	6.115581914590123	454.751708257585	84.73692777021915	c(66.14, 28.38)
wsm18529	29.93	69.65	157	25	T	50.7044161893009	90	-39.2955838106991	45.53913384569066	101.94081452330522	3.698984240953763	288.08974117885407	64.76618873515156	c(69.65, 29.93)
wsm18530	36.79	73	172	25	N	71.19149454396756	90	-18.808505456032435	44.42066060007824	112.30012840629387	3.0147454650880263	239.42441441932726	37.14699242588995	c(73, 36.79)
wsm18531	32.62	73.51	178	25	T	73.09583509713116	90	-16.904164902868843	43.08269232422736	106.80030882030884	1.273782918460924	103.44824114771376	47.315847757691586	c(73.51, 32.62)
wsm18532	34.75	73.11	180	25	T	77.20489667389415	90	-12.795103326105846	43.91593611668732	109.54156537681074	0.742675740301209	59.48854217504587	42.92850156492523	c(73.11, 34.75)
wsm18536	26.94	86.7	8	25	T	75.27153636756702	90	-14.728463632432977	30.42338990594194	104.73533794320485	0.28586700797050923	27.410157296050134	85.3141315513767	c(86.7, 26.94)
wsm18537	28.38	84.88	25	25	T	93.56179943401139	90	3.561799434011391	32.45852945423629	105.58878937723381	1.2849501556051734	120.55941760610355	82.67979463499864	c(84.88, 28.38)
wsm18556	44.54	102.36	52	25	S	121.13265199698662	90	31.132651996986624	24.989425696154754	128.43259006806687	20.80832214261069	2097.1800186910127	35.70004848253939	c(102.36, 44.54)
wsm18557	45.44	98.31	58	25	S	129.94373614934284	90	39.94373614934284	27.989506081223222	128.31406756082285	22.446406621945115	2203.9899389515444	48.934958477396094	c(98.31, 45.44)
wsm18558	42.56	104.33	67	25	S	134.19437740297792	90	44.19437740297792	22.927528404575884	127.00285841810266	17.127733213538576	1754.0594461548608	23.7517359379259	c(104.33, 42.56)
wsm18559	43.04	109.04	79	25	T	143.71859556629022	90	53.71859556629022	19.967021441440412	128.9858765018813	26.716435735807607	2792.1632482297005	85.81371087748767	c(109.04, 43.04)
wsm18560	43.01	109.06	79	25	T	143.69736934852847	90	53.69736934852847	19.940984913233304	128.96366545094565	26.772027719177572	2798.434883272677	85.78495559885243	c(109.06, 43.01)
wsm18561	51.09	98.33	27	25	S	101.90944826990494	90	11.909448269904942	29.59010065156361	134.4979469120604	29.3866845271166	2841.488042200039	68.7096403259834	c(98.33, 51.09)
wsm18562	45.36	97.49	31	25	T	103.39193650400966	90	13.391936504009664	28.51311148098964	128.02745649179587	22.27404711127916	2176.352477300979	43.885097402268116	c(97.49, 45.36)
wsm18563	45.37	97.49	46	25	S	118.39711490061086	90	28.39711490061086	28.516136090614843	128.03830395822507	22.284894577708357	2177.349914742837	28.87991900566692	c(97.49, 45.37)
wsm18564	44.56	102.44	49	25	T	118.0946927734908	90	28.094692773490806	24.943291136298782	128.47562227468455	20.82531146649248	2099.679311354184	38.72872782217837	c(102.44, 44.56)
wsm18565	21.49	100	15	25	S	76.92437348397516	90	-13.07562651602484	17.1398570343275	105.06697035065956	7.44801497436913	791.4015698871004	13.264654985983952	c(100, 21.49)
wsm18566	19.06	95.77	44	25	T	106.06322009797316	90	16.063220097973158	19.50390267857421	100.84546267093414	0.7890309803000832	82.70194075816967	61.30611898346069	c(95.77, 19.06)
wsm18567	19.05	95.79	46	25	T	108.05669875761748	90	18.056698757617482	19.482516586627572	100.84548716175564	0.7398201008163028	77.55417009840936	63.29129415315367	c(95.79, 19.05)
wsm18568	22.04	98.3	45	25	S	107.4737465114764	90	17.473746511476406	18.792933235048274	104.80428868127122	4.1486172619963355	436.7131525668801	51.70518436556449	c(98.3, 22.04)
wsm18569	19.08	95.74	49	25	S	111.0745778847247	90	21.074577884724704	19.538321602487635	100.85011948516411	0.7843741660701085	82.19633103740814	66.31747677021224	c(95.74, 19.08)
wsm18570	25.4	96.79	60	25	S	123.9544898767798	90	33.9544898767798	21.541791339897344	107.33545159011366	1.7080017403198156	176.65537983319103	49.62472868509724	c(96.79, 25.4)
wsm18571	24.74	96.29	58	25	S	121.85280277767947	90	31.85280277767947	21.658200752613567	106.48370394124385	0.40133434361078457	41.475872446556714	47.535328307594455	c(96.29, 24.74)
wsm18572	19.61	96.05	64	25	T	126.18661382015193	90	36.18661382015193	19.52750010745102	101.49233751129735	0.1421561399368727	14.897859465809058	81.42951270563947	c(96.05, 19.61)
wsm18573	23.31	94.3	97	25	T	160.8139504660055	90	70.81395046600551	22.65915614874834	104.23259782328918	5.762699953611303	591.3236645892644	2.758287319629517	c(94.3, 23.31)
wsm18574	21.99	93.26	169	25	S	52.53831505723417	90	-37.46168494276583	22.934127701225584	102.48757349200204	7.387551712562043	756.5258816186887	74.59220171633035	c(93.26, 21.99)
wsm18587	20.52	100.89	9	25	S	70.46866693481184	90	-19.531333065188164	15.948406021212355	104.58704195889729	7.066008044667868	755.4631475536208	6.803265929137979	c(100.89, 20.52)
wsm18589	42.71	75.36	2	25	T	85.59531865516828	90	-4.404681344831715	43.50957211903754	120.81215526041741	12.38554258331699	998.8354562895148	51.764172212701055	c(75.36, 42.71)
wsm18590	40.34	73.05	16	25	T	98.63479702635186	90	8.634797026351862	44.9431104354123	117.23970764434085	9.632494460200434	758.1237955390167	13.805725849840883	c(73.05, 40.34)
wsm18591	39.82	70.04	128	25	T	31.754239791742634	90	-58.245760208257366	47.16836174430978	116.10267728193412	22.850622951150314	1727.4058721411736	81.81610289526918	c(70.04, 39.82)
wsm18592	39.85	70.17	141	25	S	44.71481071676226	90	-45.28518928323774	47.07240606380247	116.16251227669389	22.746548906347186	1722.6423637398548	85.1738802094236	c(70.17, 39.85)
wsm18593	39.5	72.62	159	25	T	61.03268852879228	90	-28.967311471207722	45.157903110740676	115.99906969439256	9.159103748065021	718.1635546114582	50.79522811086258	c(72.62, 39.5)
wsm18594	42.17	76.06	159	25	T	61.67712854637671	90	-28.322871453623293	42.932143295238014	120.1611725921141	12.18066274655311	991.6605089371307	35.84548303276131	c(76.06, 42.17)
wsm18595	42.65	75.32	169	25	T	72.56268985824408	90	-17.437310141755916	43.53208372751205	120.72539467733368	12.29878200023326	991.4686183149313	38.731543415776855	c(75.32, 42.65)
wsm18596	39.83	73.05	174	25	T	76.13089011202237	90	-13.86910988797763	44.87550721629949	116.52594972625425	8.664460913418722	682.7374271900842	36.283485941185404	c(73.05, 39.83)
wsm18631	23.68	70.64	5	25	T	72.81585916001757	90	-17.184140839982433	42.639406898659175	94.12891252645808	13.664433532685322	1117.7313821440368	46.88144487273246	c(70.64, 23.68)
wsm18632	21.04	70.49	9	25	S	74.62523389963803	90	-15.374766100361967	41.72315717386417	90.782146717516	16.684809518818312	1384.7155375659265	35.812131358553074	c(70.49, 21.04)
wsm18633	24.61	92.61	9	25	TS	73.71938288512854	90	-16.28061711487146	24.614795233688316	104.77882995611189	3.411565835526247	344.8773240133359	46.32485494050741	c(92.61, 24.61)
wsm18634	23.25	70.35	14	25	S	81.4713050831383	90	-8.528694916861696	42.72187411691917	93.4503181241216	14.389818881626198	1175.5056301375448	55.5625145486697	c(70.35, 23.25)
wsm18635	30.12	78.83	26	25	T	97.39748358378824	90	7.397483583788244	38.01287343698942	105.37600648422637	0.47085965734602553	41.250853836200235	89.96267610470397	c(78.83, 30.12)
wsm18636	24.59	92.86	28	25	S	92.65138047919106	90	2.6513804791910616	24.400762127155353	104.86577885365661	3.7230811664670966	377.0101122148305	26.43679930493613	c(92.86, 24.59)
wsm18637	27.22	88.64	171	25	T	57.91853395619489	90	-32.08146604380511	28.941196369583427	105.80596766873578	0.3733260262676765	36.32786431682466	89.46740293462028	c(88.64, 27.22)
wsm18638	17.1	73.79	176	25	N	58.7443220074631	90	-31.255677992536903	37.19864413650064	87.94964768193124	16.647249544803856	1474.4768344865279	52.29469847464361	c(73.79, 17.1)
wsm18639	23.36	70.26	178	25	T	65.57172600968192	90	-24.428273990318075	42.840308209366164	93.54574603435715	14.387972864599433	1173.1086914206226	39.71431985947049	c(70.26, 23.36)
wsm18640	23.72	70.77	178	25	S	65.83895602906057	90	-24.16104397093943	42.54426921045839	94.24025011571747	13.506304996821527	1106.4843855612182	57.61449351420174	c(70.77, 23.72)
wsm18641	30.06	80.31	10	25	NS	80.92812644399612	90	-9.07187355600388	36.78153580338252	105.8249657847502	1.2380931026869604	110.26314708958714	86.86304031603288	c(80.31, 30.06)
wsm18731	33.7	81.47	0	25	N	73.14161934984918	90	-16.85838065015082	36.96718108631132	110.5335441398748	5.969038290901338	530.3052134366986	66.67274038100368	c(81.47, 33.7)
wsm18732	41.97	82.46	0	25	T	78.86997302000191	90	-11.130026979998092	38.21170342771207	120.90400273513538	15.960006362036879	1394.4157347979326	71.45871686452551	c(82.46, 41.97)
wsm18733	39.83	74.56	2	25	T	83.32649164390853	90	-6.6735083560914745	43.72797923849446	116.75904046918984	8.120279693571959	652.4877381634218	49.59636897188193	c(74.56, 39.83)
wsm18734	40.53	77.64	3	25	T	83.32024720635332	90	-6.679752793646685	41.516470817297304	118.20780775905953	10.95443877552546	912.0556928871839	44.42118162146903	c(77.64, 40.53)
wsm18735	37.87	91.85	4	25	T	75.39900770394547	90	-14.600992296054528	30.2023477575493	118.3607449936847	13.813618378971157	1327.4999636632883	36.86938288931901	c(91.85, 37.87)
wsm18736	41.48	78.7	6	25	T	86.56117837693182	90	-3.438821623068179	40.88536258565809	119.62941884294992	13.494831637685479	1134.453592579827	68.28761170044436	c(78.7, 41.48)
wsm18737	35.56	89.5	7	25	N	78.14444013478214	90	-11.855559865217856	31.24522766678208	115.11256497897791	10.507596745962346	998.92357784893	87.13654841886205	c(89.5, 35.56)
wsm18738	42.93	82.38	7	25	S	86.66100054728304	90	-3.338999452716962	38.44851869108866	122.0923650699218	17.024780000241876	1482.5916825127438	56.57314465818331	c(82.38, 42.93)
wsm18739	31.61	90.67	10	25	S	78.54072950557145	90	-11.459270494428552	28.96795758977655	111.21482444093958	5.835644088146239	567.7121204487764	68.86353259942132	c(90.67, 31.61)
wsm18740	35.5	89.51	11	25	N	82.1057990038081	90	-7.894200996191898	31.218117002044156	115.04924800638963	10.444279773374063	993.1891607425446	83.17518954983609	c(89.51, 35.5)
wsm18741	35.5	89.49	12	25	N	83.11421732195299	90	-6.885782678047008	31.233522378505562	115.04308353016938	10.438115297153814	992.4411726116901	82.1667712316912	c(89.49, 35.5)
wsm18742	22.93	101.12	12	25	S	74.03925553616136	90	-15.960744463838637	16.9008582740241	106.90579916248018	9.384765248250758	998.468435318906	10.373854530487506	c(101.12, 22.93)
wsm18743	36.44	84.51	8	25	S	81.83165005421756	90	-8.168349945782438	35.359366129749965	114.66274102838499	10.370555123600724	940.4419581842352	84.04937834642624	c(84.51, 36.44)
wsm18744	23.02	101.13	15	25	S	77.06084648869637	90	-12.93915351130363	16.93490843456606	106.9934079954525	9.47237408122308	1007.6072036936433	13.395445483022513	c(101.13, 23.02)
wsm18745	37.13	79.35	16	25	T	92.62655449194426	90	2.626554491944262	39.530727563672286	114.17561271509179	8.674892369760983	743.9840404630258	87.83517216091923	c(79.35, 37.13)
wsm18746	34.47	87.82	20	25	N	91.19629631250086	90	1.1962963125008628	32.19582786147283	113.3777580539807	9.032820776880058	849.9598101254236	75.77921207097836	c(87.82, 34.47)
wsm18747	38.42	101.37	24	25	S	91.11089702656784	90	1.1108970265678408	23.395698047903085	121.90322330096345	12.232927625815421	1248.4083604154453	68.20833996206864	c(101.37, 38.42)
wsm18748	35.35	89.62	24	25	N	94.97389307184676	90	4.97389307184676	31.08460734538433	114.91751466785976	10.26217413541076	977.2474846128895	70.28276086038306	c(89.62, 35.35)
wsm18749	35.46	89.74	28	25	N	98.98619172826943	90	8.986191728269432	31.02798662068693	115.07611923737407	10.403987938447258	991.3419213213949	66.26237755265379	c(89.74, 35.46)
wsm18750	34.67	90.03	33	25	S	103.42208235631688	90	13.422082356316878	30.54289344102076	114.29950438039492	9.839708279334388	942.3158668415667	65.81415605682128	c(90.03, 34.67)
wsm18751	32.99	96.17	55	25	S	122.14977580724394	90	32.14977580724394	25.18134902026339	114.61721970457731	7.0710804273288375	711.5467194644639	34.71088736743468	c(96.17, 32.99)
wsm18752	49.72	120.93	58	25	T	117.23216677363803	90	27.232166773638028	15.841897817729217	139.20231286490105	41.681278950671626	4458.718862738365	53.56676576796417	c(120.93, 49.72)
wsm18753	33.14	105.04	59	25	S	122.6005447686507	90	32.60054476865071	18.48602924796691	118.09759344343233	17.886237093143833	1886.2382865152424	66.78693258539033	c(105.04, 33.14)
wsm18755	34.71	92.96	70	25	T	139.24386608680243	90	49.24386608680243	28.295226004878042	115.29604551275693	9.434666555889052	923.7401038632074	39.637786642017545	c(92.96, 34.71)
wsm18756	35.53	95.62	71	25	S	139.5172165122326	90	49.51721651223261	26.560913970411836	117.04082525958772	10.310233692492872	1025.4506189671154	13.409233746446489	c(95.62, 35.53)
wsm18757	31.44	97.95	75	25	S	140.83225182064075	90	50.83225182064075	23.182075242153786	113.71786075321107	3.9429953709157957	403.0412617949937	17.14752591753745	c(97.95, 31.44)
wsm18758	33.07	96.4	70	25	S	137.0940767766699	90	47.09407677666991	25.034790988693516	114.7814067297828	7.183181687062529	723.6941556952412	19.747924094529708	c(96.4, 33.07)
wsm18759	33.06	96.27	79	25	S	146.14086205611034	90	56.140862056110336	25.131275667361464	114.7244601169386	7.165299398322176	721.3237547192031	10.715127852944534	c(96.27, 33.06)
wsm18763	28	104.31	115	25	T	177.42769819025523	90	87.42769819025523	16.712742875794817	112.99313547355723	15.472101559327811	1647.7484833750955	66.23770281541863	c(104.31, 28)
wsm18764	26.46	103.19	118	25	S	0.3889422503793867	90	-89.61105774962061	16.88214795671899	111.08566208049426	13.56462816626484	1443.3175271629248	63.27645875529447	c(103.19, 26.46)
wsm18765	30.54	83.72	158	25	N	48.22760696975229	90	-41.77239303024771	34.16431310932416	107.58261247039164	3.277671819701652	301.5661338441309	45.528446450361116	c(83.72, 30.54)
wsm18766	39.47	77.43	161	25	S	60.50686553620312	90	-29.493134463796878	41.4892127906666	116.77668280091201	9.594509568311366	799.1656703894971	21.57926637801438	c(77.43, 39.47)
wsm18767	41.74	80.62	162	25	T	61.71041678067638	90	-28.289583219323617	39.51558139442433	120.28672005712839	14.785999711797587	1268.3670004915657	61.24869012781289	c(80.62, 41.74)
wsm18768	40.2	76.87	167	25	T	67.44067686848621	90	-22.559323131513793	42.03977125836863	117.64005331036297	10.003264097294249	826.0933714232846	59.14397949258114	c(76.87, 40.2)
wsm18769	44.26	83.47	167	25	T	67.04810098613825	90	-22.95189901386175	37.90564922020121	123.93465103666352	19.04504402827044	1670.9270803271754	59.60390822466047	c(83.47, 44.26)
wsm18770	30.24	83.77	171	25	N	61.02127111269374	90	-28.97872888730626	34.02175812169113	107.25963520564301	2.9627554035301102	273.05132918454865	58.31761115124368	c(83.77, 30.24)
wsm18771	30.25	83.76	173	25	N	63.030661509071706	90	-26.969338490928294	34.03329321391032	107.26741483304615	2.9705350309332488	273.73109704501996	60.32700154762165	c(83.76, 30.25)
wsm18772	39.6	74.81	178	25	S	78.97839523303708	90	-11.021604766962923	43.50258351207419	116.48599085447357	8.059378177373148	650.0260006496354	45.14724879056985	c(74.81, 39.6)
wsm18773	34.33	81.97	175	25	S	68.4036785347821	90	-21.596321465217898	36.75158964963961	111.4367008531903	6.839673278616985	609.3713592890126	80.61831391004034	c(81.97, 34.33)
wsm18774	47.69	89.61	179	25	S	77.66439688557853	90	-12.335603114421474	34.342304938928365	129.07837676428807	24.76134484073245	2273.3829975630465	74.97201645145742	c(89.61, 47.69)
wsm18775	35.36	89.67	16	25	NS	86.95866823436745	90	-3.041331765632549	31.04931898959579	114.94407697991883	10.28873644746983	980.1405764474965	78.29798569786237	c(89.67, 35.36)
wsm18776	35.4	89.67	22	25	NS	92.98143932565836	90	2.981439325658357	31.062361482120107	114.98821784505178	10.332877312602776	984.2106641847989	72.27521460657147	c(89.67, 35.4)
wsm18777	34.01	89.14	25	25	NS	95.40706128491536	90	5.407061284915358	31.014033302458053	113.28904278582517	8.61691148689836	821.1809502070632	69.84150799600786	c(89.14, 34.01)
wsm18839	26.91	91.94	6	25	S	71.88202439604106	90	-18.11797560395894	26.124273452169525	106.81229149297117	0.15505184987969756	15.479681173444538	81.1453815093646	c(91.94, 26.91)
wsm18844	22.15	92.5	27	25	S	90.75101837145507	90	0.7510183714550749	23.636260598486178	102.30325945410794	7.288608940679637	742.467510800994	68.59553957018136	c(92.5, 22.15)
wsm18852	35.68	67.61	115	25	S	15.419691969342693	90	-74.5803080306573	48.503778982456446	109.59902236596008	17.2275491983591	1269.2327295424109	65.7858186623771	c(67.61, 35.68)
wsm18853	36.41	69.37	128	25	TS	28.441114424629973	90	-61.55888557537003	47.221798050718036	111.02446896168325	11.497620631442203	868.2943875117716	47.12919246764636	c(69.37, 36.41)
wsm18854	35.68	65.46	135	25	S	36.35139473456502	90	-53.64860526543498	50.228121660770384	109.17423928115487	16.802766113553886	1195.2666233074722	86.71752142759942	c(65.46, 35.68)
wsm18855	36.75	69.16	137	25	T	37.900602131769574	90	-52.099397868230426	47.44332050705615	111.47916410109246	18.720756774651562	1407.8639990048018	88.3826226692189	c(69.16, 36.75)
wsm18856	36.44	68.98	138	25	S	38.64882374566923	90	-51.35117625433077	47.53627047785097	110.99204182469695	18.399463423473165	1381.2549755014966	89.08129399776226	c(68.98, 36.44)
wsm18857	32.03	67.29	169	25	S	65.52659050514546	90	-24.473409494854536	48.0343866986436	104.14521017773613	11.77373701013515	875.4294335721441	64.10728280182013	c(67.29, 32.03)
wsm19480	16.821	81.9	30	25	N	92.5877589667291	90	2.5877589667290977	30.17684969284221	91.93056964108683	12.670195355548572	1217.9313658399017	19.676763218463407	c(81.9, 16.821)
wsm21150	47.5	117	80.515	25	S	141.74861383251562	90	51.748613832515616	16.996088389327717	135.84949860682974	38.32846469260032	4075.79538423985	78.08321282684176	c(117, 47.5)
wsm21153	44.7	112.6	59.698	25	T	122.85959395992043	90	32.85959395992043	18.390223420167608	131.7577261963771	31.706719861880558	3345.5767553981987	65.8614055637909	c(112.6, 44.7)
wsm21154	55	124	96.42	25	T	154.83522004504965	90	64.83522004504965	16.97080574177873	144.92216337376448	47.401129459535056	5041.2492378916195	88.8301809606242	c(124, 55)
wsm21158	44.7	115.7	84.52999999999997	25	S	145.83283472772723	90	55.83283472772723	16.440548710879625	132.8335066554321	35.31247274120268	3766.031030745356	82.16743372205337	c(115.7, 44.7)
wsm21159	54.5	124.2	15.81999999999999	25	TS	73.96187322580221	90	-16.038126774197792	16.6097237519926	144.54131277963197	47.020278865402545	5010.262849743592	10.29647222012835	c(124.2, 54.5)
wsm21162	49.4	119.4	79.247	25	S	139.4180830210302	90	49.41808302103021	16.53734713234191	138.3932850768027	40.87225116257328	4356.795134350847	75.75268201535636	c(119.4, 49.4)
wsm21165	44.6	117.5	92.737	25	S	152.92776223107094	90	62.92776223107094	15.274465563412667	133.39331403424598	35.872280120016555	3847.9156268749352	89.26236122539709	c(117.5, 44.6)
wsm21167	47.7	117	86.918	25	N	148.2053755937235	90	58.20537559372349	17.09225410961796	136.0329174885517	38.51188357432228	4093.19317150576	84.53997458804963	c(117, 47.7)
wsm21174	45.4	118.3	83.311	25	T	143.2016592870966	90	53.20165928709659	15.183861857053254	134.40440744497658	36.883373530747164	3958.0762873854073	79.53625828142273	c(118.3, 45.4)
wsm21176	51.8	122.6	74.63999999999999	25	S	133.24250235375519	90	43.242502353755185	16.01092612579986	141.62180024806676	44.10076633383734	4713.5659449588675	69.57710134808133	c(122.6, 51.8)
wsm21180	51.8	116.3	80.06	25	S	143.0078154332868	90	53.007815433286794	19.4102840347117	139.6259048128224	38.08978393891273	3994.669425435185	81.76587123742212	c(116.3, 51.8)
wsm23287	36.7000007629395	104.900001525879	71	25	S	135.78674937972437	90	45.78674937972437	20.13966211376422	121.44063793886443	18.93778806987386	1977.0327829344208	77.90456970816876	c(104.900001525879, 36.7000007629395)
wsm23288	47.0999984741211	89.8000030517578	28	25	S	106.14904161164463	90	16.149041611644634	34.0977361518634	128.41066944190575	24.10975921550431	2219.995238295635	76.55237069252325	c(89.8000030517578, 47.0999984741211)
wsm23294	31.8999996185303	103.400001525879	59	25	S	122.8943728012274	90	32.894372801227405	19.177873936678303	116.2764151100514	15.06963633995268	1582.6752901307148	69.76094364896392	c(103.400001525879, 31.8999996185303)
wsm23308	39.0999984741211	97	45	25	S	114.55402478622773	90	24.55402478622773	26.813226567008716	121.21150835291593	14.620602973799208	1450.9424254004427	36.71845323346247	c(97, 39.0999984741211)
wsm23323	28.3999996185303	96.6999969482422	12	25	S	77.08788411716341	90	-12.912115882836588	22.90509876578008	110.22367878837272	0.3285016193548813	33.64757784560626	80.85153613925559	c(96.6999969482422, 28.3999996185303)
wsm23326	28.7000007629395	94.1999969482422	91	25	S	157.00005439925064	90	67.00005439925064	25.028244125434664	109.52762071471356	1.9163742306253368	193.08196492562396	0.16270628731206216	c(94.1999969482422, 28.7000007629395)
wsm23331	26.7000007629395	100	4	25	NS	67.45969559721539	90	-22.540304402784614	19.531580843813348	109.94373246257256	8.309238811338332	870.7801501649438	22.70259448270292	c(100, 26.7000007629395)
wsm23332	39.5999984741211	95.6999969482422	22	25	S	92.44354942062853	90	2.4435494206285284	27.92887615479012	121.3533631383484	15.483608205467377	1521.1739918972905	86.43416526818726	c(95.6999969482422, 39.5999984741211)
wsm23334	39.9000015258789	95.1999969482422	42	25	S	112.84658584049464	90	22.84658584049464	28.390997333407295	121.52990015966823	15.723029489476758	1538.040925793781	34.4124720698934	c(95.1999969482422, 39.9000015258789)
wsm23337	22.7000007629395	99.8000030517578	17	25	S	79.30960040793514	90	-10.690399592064864	17.86955421692371	106.09754748696643	6.943832132162385	734.8710414239271	18.21161839244121	c(99.8000030517578, 22.7000007629395)
wsm23339	31	91.5	27	25	S	94.94440112062375	90	4.944401120623752	28.083200532527684	110.86920963838817	5.003642693513726	490.87495814359465	83.9352764938576	c(91.5, 31)
wsm23340	28	94	123	25	S	8.764082757566257	90	-81.23591724243374	24.902857118897945	108.743541493422	1.0802092438619724	108.94612012323796	31.94529441313864	c(94, 28)
wsm23342	37.0999984741211	93.1999969482422	147	25	S	37.3637122285578	90	-52.6362877714422	28.93800819379339	117.92771916888721	12.49507752641911	1215.916960562887	69.97777533774263	c(93.1999969482422, 37.0999984741211)
wsm23344	39	101.300003051758	33	25	T	100.37840230283518	90	10.378402302835184	23.670411640091864	122.46355449937492	12.89782853137416	1313.5179845465252	58.97731141047643	c(101.300003051758, 39)
wsm23346	38.7999992370605	104.199996948242	6	25	S	71.85349395809783	90	-18.14650604190217	21.519574229315186	123.23490176113049	17.68327186930985	1829.2270832088188	2.4783070244667442	c(104.199996948242, 38.7999992370605)
wsm23351	30	101.800003051758	113	25	S	176.90492986626077	90	86.90492986626077	19.574406624092887	113.82788873135733	12.144208691460832	1272.3342306406544	47.843846323038065	c(101.800003051758, 30)
wsm23354	26.5	101.099998474121	167	25	S	50.05828348587511	90	-39.94171651412489	18.563216892742876	110.22297736100604	9.884673848150015	1041.9427916718619	5.742535529197539	c(101.099998474121, 26.5)
wsm23355	32.5	78.5999984741211	43	25	S	116.27175417821229	90	26.27175417821229	38.92257333413478	108.19632797297064	2.801888195062247	242.38936430178723	87.07366173938897	c(78.5999984741211, 32.5)
wsm23359	26.6000003814697	101.800003051758	166	25	S	48.869037246476864	90	-41.130962753523136	18.050915696990074	110.61660564854968	11.171584441368637	1181.084802733076	12.207847611447278	c(101.800003051758, 26.6000003814697)
wsm23364	30.5799999237061	84.2699966430664	175	25	S	65.08153063015095	90	-24.91846936984905	33.732417708779224	107.82178473865582	3.5407288250253686	327.42635876203843	62.46870448821494	c(84.2699966430664, 30.5799999237061)
wsm23371	44.7799987792969	84.879997253418	49	25	S	128.58769780185685	90	38.58769780185685	37.00805292263878	124.80323430979382	20.230630616379955	1796.3774879691919	57.87637699231857	c(84.879997253418, 44.7799987792969)
wsm23372	31.5	104	116	25	T	179.53380115626123	90	89.53380115626123	18.54303615590176	116.13632934302065	15.861499411448378	1672.1572255434864	56.273422259027484	c(104, 31.5)
wsm23381	32.7000007629395	103.699996948242	86	25	S	150.02378762832586	90	60.02378762832586	19.301252684364645	117.15562787043298	15.767066162510133	1654.678203887593	74.77461681402008	c(103.699996948242, 32.7000007629395)
wsm23386	27.7299995422363	99.75	169	25	S	52.87184306214817	90	-37.12815693785183	20.1877623118408	110.82034281003122	8.239689906735023	859.9270379928821	5.002728933242906	c(99.75, 27.7299995422363)
wsm23388	37.2000007629395	95.9000015258789	15	25	S	84.17754409548286	90	-5.822455904517142	26.953286560672574	118.87620517539715	12.374748351369263	1226.5438030166122	67.12594223196686	c(95.9000015258789, 37.2000007629395)
wsm23389	37.0999984741211	96	2	25	T	71.0841562640469	90	-18.915843735953104	26.843186634012394	118.80326575425784	12.257084652685535	1216.066228409589	80.20380406519757	c(96, 37.0999984741211)
wsm23390	25.2000007629395	101.199996948242	142	25	T	24.64725792480283	90	-65.35274207519717	17.889950179857518	109.0483213239705	9.894605969166449	1047.033436657809	36.4507240906911	c(101.199996948242, 25.2000007629395)
wsm23391	39.2000007629395	98.5999984741211	44	25	T	112.80741337798304	90	22.80741337798304	25.688994618223088	121.80742456560812	14.567418086827217	1459.7221805571355	38.77743578984541	c(98.5999984741211, 39.2000007629395)
wsm23392	44.6800003051758	81.5800018310547	138	25	T	39.53080658758256	90	-50.46919341241744	39.30419017086883	124.18885925752765	18.690536749877552	1608.1725268972798	39.06755952423066	c(81.5800018310547, 44.6800003051758)
wsm23394	38.1199989318848	106.269996643066	161	25	T	45.58927407415854	90	-44.41072592584146	19.762967963666117	123.30116745163448	21.420741857088885	2241.5871330750465	12.353059995807598	c(106.269996643066, 38.1199989318848)
wsm23399	35.7000007629395	97	54	25	S	121.99417829482923	90	31.994178294829226	25.58184311069402	117.67928999579411	10.395550260089266	1042.6171418097392	29.576079946499476	c(97, 35.7000007629395)
wsm23401	25.7999992370605	99.5	48	25	S	111.32415949212964	90	21.32415949212964	19.529433208162985	108.87681669228081	7.242323041046589	758.9810739380852	66.56705837761717	c(99.5, 25.7999992370605)
wsm23409	41.9000015258789	82.5999984741211	160	25	S	58.73835440257221	90	-31.261645597427787	38.0959489247889	120.84239554267596	15.92170889730835	1393.2793450912384	51.312952358663665	c(82.5999984741211, 41.9000015258789)
wsm23410	39.5	72.9000015258789	140	25	S	41.88486237999666	90	-48.11513762000334	44.9439714567052	116.04184965471735	8.434636470576933	663.8366351594818	70.55566049619608	c(72.9000015258789, 39.5)
wsm23412	27.3999996185303	91.1999969482422	32	25	T	98.31019071764695	90	8.310190717646947	26.924781801239003	107.01476412540522	0.5133073013773384	50.8901731079576	52.99329560980277	c(91.1999969482422, 27.3999996185303)
wsm23413	27.2000007629395	89.3000030517578	166	25	T	52.73298312146983	90	-37.26701687853017	28.393721862576673	106.04827059021832	0.24139992002685062	23.613350960178646	85.47392521108179	c(89.3000030517578, 27.2000007629395)
wsm23418	27.1200008392334	92.3300018310547	134	25	T	19.86768031940187	90	-70.13231968059813	25.89300608160398	107.1835607995053	0.07475409149621726	7.477825727116257	48.23880107120658	c(92.3300018310547, 27.1200008392334)
wsm23420	28	93.8000030517578	160	25	S	45.82423897252431	90	-44.17576102747569	25.063918145787003	108.66366398762162	1.078460386269299	108.62736086955508	68.97758021531092	c(93.8000030517578, 28)
wsm23422	25.2000007629395	101.400001525879	18	25	S	80.58883817570779	90	-9.411161824292208	17.729256384373773	109.13574219483701	10.26045418934315	1086.725673499107	17.533347233873087	c(101.400001525879, 25.2000007629395)
wsm23428	35.0999984741211	87	38	25	S	109.91017225854148	90	19.91017225854148	33.034037619051304	113.8342544876249	9.573440888088868	892.4366069410821	66.30893175681217	c(87, 35.0999984741211)
wsm23430	37.4500007629395	73.129997253418	135	25	N	34.76772647092582	90	-55.23227352907418	44.439253135612695	113.2353326628328	3.9499497216269646	313.59649402109284	0.7232243528482059	c(73.129997253418, 37.4500007629395)
wsm23436	32.2000007629395	87.8000030517578	60	25	S	129.8752895629218	90	39.87528956292181	31.45503993054897	110.8521919856596	6.320891458353188	599.5678586274199	37.00719638872852	c(87.8000030517578, 32.2000007629395)
wsm23438	22.3999996185303	101.599998474121	165	25	S	46.777174487335515	90	-43.222825512664485	16.26053762880566	106.63557365141683	9.114539737187414	972.9506449821514	16.888226518338342	c(101.599998474121, 22.3999996185303)
wsm23440	20.6000003814697	99.4000015258789	35	25	S	96.8156107157796	90	6.815610715779599	17.214089880292352	103.96911905994905	6.203281490567122	658.8763603031363	33.29458055866678	c(99.4000015258789, 20.6000003814697)
wsm23443	26.1000003814697	103.099998474121	114	25	S	176.32097063121182	90	86.32097063121182	16.78659698786869	110.71336200990085	13.192328095671428	1404.41215100212	67.34443037446204	c(103.099998474121, 26.1000003814697)
wsm23446	26.1000003814697	103.199996948242	140	25	S	22.289536029606325	90	-67.71046397039368	16.707083583156695	110.75694672324667	13.23591280901725	1409.640563555693	41.37586497606753	c(103.199996948242, 26.1000003814697)
wsm23461	40.2000007629395	78	39	25	S	118.84256413209891	90	28.842564132098914	41.189431009779845	117.83770614812835	11.009693695705039	921.2729478829598	49.19141994390452	c(78, 40.2000007629395)
wsm23465	29.6000003814697	80.8000030517578	40	25	T	110.46706852317652	90	20.467068523176522	36.22829400182602	105.45967164450043	0.8218248053618851	73.71569188248749	72.5314891461519	c(80.8000030517578, 29.6000003814697)
wsm23467	32.7000007629395	79.5999984741211	115	25	S	8.079809287950866	90	-81.92019071204913	38.17406158218556	108.7528774195281	3.8166509556732393	333.63079195385063	0.6638328087997252	c(79.5999984741211, 32.7000007629395)
wsm23468	22.6000003814697	102.300003051758	19	25	S	80.6478851227746	90	-9.352114877225404	15.785823666994906	107.13767096593232	9.616637051702895	1028.9935729338997	16.98248411710074	c(102.300003051758, 22.6000003814697)
wsm23471	26.2000007629395	104.5	135	25	S	16.901098320901156	90	-73.09890167909884	15.722618606203001	111.41772045314993	13.896686538920505	1487.4276577426579	46.7643026847727	c(104.5, 26.2000007629395)
wsm23472	27.5	100.099998474121	159	25	N	42.684387921776306	90	-47.315612078223694	19.80792543047946	110.74659632650814	8.788367697656923	919.4047625148922	15.250495421688697	c(100.099998474121, 27.5)
wsm23474	36.5	87.4000015258789	25	25	N	97.60966438411583	90	7.609664384115831	33.151617997405815	115.54386994457792	11.293866190568878	1051.4076154978395	78.61530977016923	c(87.4000015258789, 36.5)
wsm23479	48.0999984741211	102.900001525879	58	25	S	128.3920812913584	90	38.39208129135841	25.8712565667671	132.2741087644074	25.165302056398318	2517.8074067955354	23.23679795683688	c(102.900001525879, 48.0999984741211)
wsm23480	48.1599998474121	102.930000305176	32	25	S	102.40041232439626	90	12.400412324396257	25.872525948036518	132.34439460152728	25.2355878935182	2524.8124299353376	49.22846692379903	c(102.930000305176, 48.1599998474121)
wsm23484	48.0400009155273	103.099998474121	21	25	T	91.23774496734177	90	1.2377449673417686	25.72521432919522	132.2613649542224	25.06509173236543	2510.8730276455835	60.36173800495044	c(103.099998474121, 48.0400009155273)
wsm23488	28.3999996185303	94.4000015258789	171	25	T	56.810692539893694	90	-33.189307460106306	24.745392614784773	109.30478862574255	1.3714138844594856	138.49195108530995	63.260403968079686	c(94.4000015258789, 28.3999996185303)
wsm23494	39.2999992370605	73.8000030517578	169	25	S	70.21931367980255	90	-19.780686320197447	44.22667659140074	115.90754130197668	6.78432279566961	540.5804716714873	36.097133166676485	c(73.8000030517578, 39.2999992370605)
wsm23495	39.2999992370605	73.6999969482422	16	25	TS	97.27117508005381	90	7.271175080053808	44.3031636676158	115.89109296709219	6.7138196491521995	534.2671189868894	63.17484499918828	c(73.6999969482422, 39.2999992370605)
wsm23496	36.0999984741211	77.6999969482422	31	25	S	107.50980235484121	90	17.509802354841213	40.57975306022941	112.464941365417	6.433892048901171	543.3601957185111	89.17542975512652	c(77.6999969482422, 36.0999984741211)
wsm23497	31.1000003814697	93.5999984741211	1	25	T	68.26220679546509	90	-21.73779320453491	26.457891826557244	111.74438336097742	4.966310838665734	494.3899575624334	84.64746799343084	c(93.5999984741211, 31.1000003814697)
wsm23498	45.5	80.4000015258789	125	25	T	27.94918040064931	90	-62.05081959935069	40.240373883944635	125.09956833943409	19.241082170832613	1633.1785284691045	0.4114368585298962	c(80.4000015258789, 45.5)
wsm23499	31.7000007629395	100.330001831055	53	25	N	118.02919942087351	90	28.02919942087351	21.44596555670645	114.88473762360842	9.558988082125836	989.3193540176603	50.38701644187108	c(100.330001831055, 31.7000007629395)
wsm23500	31.6000003814697	100.300003051758	51	25	N	116.00511655289233	90	26.005116552892332	21.426878359817046	114.77577040742747	9.524261300336548	985.8542021993228	48.358991813701664	c(100.300003051758, 31.6000003814697)
wsm23501	27.2999992370605	91.9000015258789	172	25	T	58.06854286677503	90	-31.931457133224967	26.315575991112542	107.1932028192998	0.32016838655439983	31.911657892388593	85.00808324459672	c(91.9000015258789, 27.2999992370605)
wsm23502	36.7999992370605	105	8	25	TS	72.77257853006745	90	-17.22742146993255	20.10978507917019	121.57334752887871	19.070497659888147	1991.2676121082243	14.890398858511844	c(105, 36.7999992370605)
wsm23506	30.5	79.0999984741211	125	25	S	16.600098974437174	90	-73.39990102556283	37.91241046873351	105.92689374765172	1.037286739258633	90.99854177761024	9.155906212959394	c(79.0999984741211, 30.5)
wsm23513	25.2999992370605	101.099998474121	35	25	T	97.70524844376519	90	7.705248443765186	18.01620428140648	109.09806943990516	9.725874695818362	1028.4439749421726	36.62307048538082	c(101.099998474121, 25.2999992370605)
wsm23520	36.2000007629395	101.900001525879	39	25	T	105.00531535706341	90	15.00531535706341	22.12562858224238	119.87637100560431	9.862302732346222	1015.8832792937023	56.26094984503732	c(101.900001525879, 36.2000007629395)
wsm23522	22	101.400001525879	176	25	S	57.724514031058106	90	-32.275485968941894	16.23433248196964	106.17726860285188	8.656234688622462	924.1510820336301	5.940886974615751	c(101.400001525879, 22)
wsm23523	41.5	79.3000030517578	144	25	T	44.244993108676226	90	-45.755006891323774	40.44554241255079	119.75419882686754	13.792174769517459	1167.121440266268	25.8702701336141	c(79.3000030517578, 41.5)
wsm23525	21	99.5	22	25	S	83.9034431152595	90	-6.096556884740494	17.320312822045906	104.38465302889364	6.390847941165717	678.4075127242122	20.395922335854493	c(99.5, 21)
wsm23535	24.0699996948242	103.080001831055	2	25	S	63.801834442783615	90	-26.198165557216385	15.851404427875115	108.83584431698104	11.314810402751618	1210.3079337315487	0.13643343710975842	c(103.080001831055, 24.0699996948242)
wsm23536	24.2000007629395	102.680000305176	171	25	S	52.94887819126893	90	-37.05112180873107	16.234618913721455	108.77609359708691	11.255059682857492	1201.6033318857385	10.716522814404925	c(102.680000305176, 24.2000007629395)
wsm23538	23.0799999237061	101.029998779297	177	25	S	59.103035461072636	90	-30.896964538927364	17.04430920143294	107.00379495706727	9.48276104283785	1008.1238028404791	4.562365544601221	c(101.029998779297, 23.0799999237061)
wsm23540	27.5799999237061	94.129997253418	36	25	TS	101.54882051467143	90	11.548820514671434	24.62495024210491	108.37433797123052	0.18394217959237835	18.593319759687155	18.495417310964513	c(94.129997253418, 27.5799999237061)
wsm23541	37.2299995422363	106.199996948242	134	25	S	18.337654550043567	90	-71.66234544995643	19.42928654036618	122.42338682790698	20.887265953997314	2190.297733699994	26.436032120665345	c(106.199996948242, 37.2299995422363)
wsm23542	30.6499996185303	103.279998779297	127	25	S	10.556286852350695	90	-79.4437131476493	18.71648156549837	115.04335039989255	14.514626143185197	1528.6058614423862	45.22522505887582	c(103.279998779297, 30.6499996185303)
wsm23547	42.4799995422363	78.879997253418	15	25	T	96.31441952655587	90	6.3144195265558665	40.91073282925915	120.96376752930541	14.794667694458099	1243.2484093577643	78.06119617709305	c(78.879997253418, 42.4799995422363)
wsm23548	40.8499984741211	107.430000305176	108	25	S	172.88596772284995	90	82.88596772284995	20.11834431280336	126.33394376853407	23.831093899543504	2488.214527816308	64.99621194870565	c(107.430000305176, 40.8499984741211)
wsm23551	32.1500015258789	101.330001831055	42	25	N	106.79737539344819	90	16.797375393448192	20.8680689009399	115.7075961112735	11.744076882492053	1220.221704367326	43.84932888206902	c(101.330001831055, 32.1500015258789)
wsm23553	32.1500015258789	101.400001525879	134	25	S	18.76973812838787	90	-71.23026187161213	20.814450853733966	115.73461339388847	11.898972963107013	1236.7560863025578	44.18774476645399	c(101.400001525879, 32.1500015258789)
wsm23554	40.75	109.419998168945	3	25	NS	66.78381520157996	90	-23.216184798420045	18.717258134396584	126.93015245170236	26.337954613711233	2773.7653401421985	11.00877032937774	c(109.419998168945, 40.75)
wsm23555	25.2000007629395	101.900001525879	157	25	S	39.44189464476881	90	-50.55810535523119	17.327904396563127	109.3547023573057	11.360897269577777	1205.9431855414707	24.065626134636204	c(101.900001525879, 25.2000007629395)
wsm23557	35.9300003051758	105.580001831055	70	25	TS	134.2193852863055	90	44.21938528630551	19.313639546596907	120.95288089891355	19.515132802328424	2047.8647637734346	89.42919870813671	c(105.580001831055, 35.9300003051758)
wsm23565	28.6000003814697	103.599998474121	117	25	S	179.83996362495054	90	89.83996362495054	17.543726522642025	113.25000855159975	14.794356266297953	1568.5432671272108	63.24171905092294	c(103.599998474121, 28.6000003814697)
wsm23567	41.4000015258789	79.3000030517578	138	25	T	38.16101892487643	90	-51.83898107512357	40.42852688346656	119.62473134649282	13.662707289142745	1156.4582804996687	19.786295949814303	c(79.3000030517578, 41.4000015258789)
wsm23568	35.5	98.0999984741211	74	25	T	141.42615885585667	90	51.42615885585667	24.678413650434354	117.84960032708223	9.787715060621636	988.9422907785254	21.368514465847625	c(98.0999984741211, 35.5)
wsm23569	41.2999992370605	79.4000015258789	161	25	T	61.02215233104846	90	-28.97784766895154	40.337371138436275	119.51236433334097	13.619365535156618	1154.3507018570197	42.60722868330265	c(79.4000015258789, 41.2999992370605)
wsm23570	32.2000007629395	95.0999984741211	45	25	S	112.21342691876725	90	22.213426918767254	25.705937116213818	113.42370637948066	6.227433157623707	623.928607730265	39.38605605352495	c(95.0999984741211, 32.2000007629395)
wsm23571	37.9000015258789	106.300003051758	121	25	S	5.503291123123404	90	-84.4967088768766	19.647069663931774	123.10096174484305	21.318908927622005	2232.547589353402	39.2287708636278	c(106.300003051758, 37.9000015258789)
wsm23575	30.7999992370605	84.3000030517578	10	25	N	80.21037438111762	90	-9.789625618882383	33.782865127981786	108.08121167631185	3.796274242728714	350.85120706449584	77.59969727290331	c(84.3000030517578, 30.7999992370605)
wsm23578	32.4000015258789	92.1999969482422	13	25	S	81.3876456642356	90	-8.612354335764394	28.051021371283223	112.59300733469982	6.726393392823724	660.0805092503457	82.50845992468055	c(92.1999969482422, 32.4000015258789)
wsm23579	25.1000003814697	96.4000015258789	83	25	S	146.95251804263307	90	56.95251804263307	21.72697478755383	106.87887140250275	0.5062251913489746	52.290836137298925	68.0533729660392	c(96.4000015258789, 25.1000003814697)
wsm23580	25.2000007629395	96.5	60	25	S	123.96161090920896	90	33.96161090920896	21.689551688037355	107.01835195312071	0.8601623975144435	88.87410016226289	45.05951005610427	c(96.5, 25.2000007629395)
wsm23582	37.7999992370605	106.25	178	25	N	62.49568826657264	90	-27.504311733427357	19.639653755965238	122.98707536679565	21.205022549574608	2220.723832863961	17.763626279821437	c(106.25, 37.7999992370605)
wsm23583	56.2000007629395	123.599998474121	63	25	S	122.02955970234223	90	32.029559702342226	17.7869908319945	145.8738589297695	46.93862296424821	4969.852901278916	60.915886303709044	c(123.599998474121, 56.2000007629395)
wsm23586	37.7999992370605	106.230003356934	25	25	S	89.50551596435264	90	-0.49448403564736054	19.653915079213498	122.97985277240755	21.19779995518651	2219.770177657461	44.773453977601434	c(106.230003356934, 37.7999992370605)
wsm23587	37.75	106.199996948242	36	25	NS	100.50413267202089	90	10.504132672020887	19.653801793736893	122.9210900214869	21.13903720426586	2213.6182813632104	55.77207068526968	c(106.199996948242, 37.75)
wsm23588	37.9000015258789	106.319999694824	152	25	TS	36.4934318601363	90	-53.5065681398637	19.63282793570287	123.10817483415144	21.375308405592662	2238.6523975502573	8.246997957105805	c(106.319999694824, 37.9000015258789)
wsm23591	23.8999996185303	103.099998474121	9	25	S	70.7537557679841	90	-19.246244232015897	15.754914603436283	108.68914890442224	11.16811499019282	1195.1859505565183	7.088354762310246	c(103.099998474121, 23.8999996185303)
wsm23592	28.8799991607666	103.779998779297	134	25	S	16.854907109158717	90	-73.14509289084128	17.53107400331354	113.5868309382751	15.131178652973304	1604.3661724421177	46.226775566714764	c(103.779998779297, 28.8799991607666)
wsm23594	28.8299999237061	103.620002746582	65	25	N	127.89777498819171	90	37.89777498819171	17.632999293341687	113.47313128817511	14.837635122791	1572.3550289462157	64.82727605319928	c(103.620002746582, 28.8299999237061)
wsm23598	28.7999992370605	103.699996948242	128	25	S	10.860883800848455	90	-79.13911619915154	17.556940077471406	113.47863821874077	14.96303797341153	1586.3117167515043	52.21707783487159	c(103.699996948242, 28.7999992370605)
wsm23600	52.2000007629395	91.4000015258789	176	25	T	76.44928468812759	90	-13.550715311872409	34.02631794946075	134.69256683258232	30.395687030469418	2801.154905185648	73.74562472667753	c(91.4000015258789, 52.2000007629395)
wsm23601	28.7999992370605	103.629997253418	106	25	S	168.88574255901062	90	78.88574255901062	17.61153377884971	113.44929816884564	14.813802003461532	1570.0162434772358	74.1847563759818	c(103.629997253418, 28.7999992370605)
wsm23605	28.8199996948242	103.580001831055	99	25	S	161.90915105276474	90	71.90915105276474	17.65964244664388	113.44703837344167	14.751594248030116	1563.0059914554142	81.15760621380309	c(103.580001831055, 28.8199996948242)
wsm23614	36.5999984741211	105.5	63	25	S	127.47055216337515	90	37.470552163375146	19.6618657794374	121.5639042491685	19.78185143194746	2071.393603219821	82.73849017662394	c(105.5, 36.5999984741211)
wsm23615	36.5999984741211	105.599998474121	108	25	S	172.42327880409448	90	82.42327880409448	19.58943781285916	121.60066877647789	19.916988736581388	2086.4843800821277	52.32549738520436	c(105.599998474121, 36.5999984741211)
wsm23618	50.5999984741211	97.3000030517578	41	25	TS	116.34071473275276	90	26.340714732752758	30.092888162382575	133.759518742791	28.89056183654624	2779.488795679169	4.095482282325861	c(97.3000030517578, 50.5999984741211)
wsm23623	29.6000003814697	101.800003051758	136	25	S	19.777887004192053	90	-70.22211299580795	19.398063196155118	113.44704410688114	11.960109621633734	1254.4117842361777	25.004060320579583	c(101.800003051758, 29.6000003814697)
wsm23624	42.2999992370605	84.8000030517578	20	25	T	97.81506624629424	90	7.815066246294236	36.57891361723164	121.75203994485247	17.10423790772883	1527.3014802759644	69.94136810740144	c(84.8000030517578, 42.2999992370605)
wsm23630	27.8999996185303	102.400001525879	137	25	S	20.052273722813652	90	-69.94772627718635	18.1667848193983	112.08997277785673	12.426472181392938	1312.8857868854088	36.98203167650945	c(102.400001525879, 27.8999996185303)
wsm23635	36.5999984741211	105.330001831055	66	25	NS	130.55085307422837	90	40.55085307422837	19.785059335586755	121.5015117845798	19.543283155728588	2044.8358101378105	72.61596973076337	c(105.330001831055, 36.5999984741211)
wsm23636	20.5	98.0999984741211	51	25	TS	113.06068878191718	90	23.06068878191718	18.241235811208313	103.27530482690153	3.466489578675464	366.0862422140706	56.03986588344969	c(98.0999984741211, 20.5)
wsm23639	31.5	91.6999969482422	169	25	S	57.122362245327395	90	-32.877637754672605	28.111666321956584	111.46736205354814	5.601795108673699	549.4100651357671	58.24268463084604	c(91.6999969482422, 31.5)
wsm23642	35.8300018310547	106.099998474121	107	25	S	170.9472449549978	90	80.94724495499781	18.89098160296525	121.05257514879281	20.209362254342338	2126.1402009410504	62.22896959483478	c(106.099998474121, 35.8300018310547)
wsm23645	36.7000007629395	96.4000015258789	163	25	T	51.71465434474885	90	-38.28534565525115	26.400756738446297	118.51464918505118	11.68909570752264	1164.2115781383989	78.82170110679237	c(96.4000015258789, 36.7000007629395)
wsm23646	52.4000015258789	95.3000030517578	22	25	T	99.7810247176078	90	9.781024717607806	31.722260368886246	135.46241988360012	31.00100557512087	2932.1774426293723	67.13612637775213	c(95.3000030517578, 52.4000015258789)
wsm23648	36	73.3600006103516	15	25	TS	93.27944019373217	90	3.279440193732171	43.98212885392053	111.2983410240001	2.445396575857643	195.6589563588943	59.028641937865814	c(73.3600006103516, 36)
wsm23655	30.3999996185303	101.699996948242	122	25	S	6.070381609787319	90	-83.92961839021268	19.827510347037535	114.16945509105328	12.133423427896432	1269.1950981294628	51.857031449734905	c(101.699996948242, 30.3999996185303)
wsm23657	30.3999996185303	101.900001525879	167	25	S	50.99629109080752	90	-39.00370890919248	19.672418388155286	114.24970753892934	12.4676547217083	1305.4248434275978	6.264229104056312	c(101.900001525879, 30.3999996185303)
wsm23661	36.1699981689453	106	69	25	TS	133.09907403694183	90	43.09907403694183	19.11263038276599	121.33835961529324	20.192175157802566	2121.5039331817698	79.95846955453203	c(106, 36.1699981689453)
wsm23664	37.9000015258789	106.25	60	25	NS	124.52794042273285	90	34.527940422732854	19.68268724903509	123.08293348063064	21.3008806634096	2230.164154669266	79.79587843598165	c(106.25, 37.9000015258789)
wsm23665	37.8699989318848	106.25	139	25	TS	23.518255223938695	90	-66.4817447760613	19.669781716953523	123.05416881541267	21.272115998191623	2227.3319358191843	21.21380676281251	c(106.25, 37.8699989318848)
wsm23666	31.2999992370605	100.699996948242	80	25	S	144.7472358014752	90	54.7472358014752	20.990555435476388	114.63982492290035	10.423328193866013	1082.109461085227	82.22862538325421	c(100.699996948242, 31.2999992370605)
wsm23667	31.3999996185303	100.900001525879	16	25	S	80.70567172213794	90	-9.294328277862064	20.87879404863423	114.81472187605002	10.851202647268565	1127.3706742784725	17.75762521075876	c(100.900001525879, 31.3999996185303)
wsm23668	31.6000003814697	100.5	30	25	N	94.92849555728833	90	4.928495557288329	21.27253709494575	114.85316062439149	10.047094123650481	1041.0681272917193	27.25885137038233	c(100.5, 31.6000003814697)
wsm23676	31.8999996185303	100	26	25	S	91.22825376281753	90	1.2282537628175305	21.784535394180722	114.95303064758241	8.222956677182793	849.0547924415844	12.334049539613716	c(100, 31.8999996185303)
wsm23678	33	104.199996948242	112	25	S	175.9104429837654	90	85.91044298376539	19.05548607967957	117.6362130436926	16.550622898809962	1739.50201161095	57.23731904016665	c(104.199996948242, 33)
wsm23679	40.2700004577637	105.900001525879	26	25	T	91.50121669412215	90	1.5012166941221494	20.93016543089586	125.25109504492016	21.160623716721076	2197.7009514141264	28.97297945870912	c(105.900001525879, 40.2700004577637)
wsm23682	24.8999996185303	98.6999969482422	51	25	S	114.26358489216136	90	24.26358489216136	19.770828567611154	107.67811452540064	5.797688930855045	606.6729278775862	56.321250822195225	c(98.6999969482422, 24.8999996185303)
wsm23683	24.8999996185303	98.5	59	25	S	122.31835312892554	90	32.31835312892554	19.93287869783354	107.59142841294073	5.399790681172647	564.4599748444977	64.4059393792495	c(98.5, 24.8999996185303)
wsm23684	44.2000007629395	83.5999984741211	3	25	S	82.92408925926816	90	-7.0759107407318425	37.80348538995398	123.88033344748165	19.00626625757583	1669.8374049418908	53.174952768527874	c(83.5999984741211, 44.2000007629395)
wsm23686	39.5	106.5	169	25	T	53.92664923411178	90	-36.07335076588822	20.189366002242775	124.71062882218206	22.12997591888586	2309.5491460862468	3.947922761279301	c(106.5, 39.5)
wsm23690	28.8999996185303	103.699996948242	121	25	S	3.889082177531691	90	-86.11091782246831	17.602533617615602	113.57200017082462	14.996451965467955	1589.4533302655254	59.18515154587362	c(103.699996948242, 28.8999996185303)
wsm23692	28.8999996185303	103.800003051758	67	25	S	129.8533873427407	90	39.85338734274069	17.524613919444498	113.61387516487699	15.158222879575192	1607.2909196131168	66.77170466686721	c(103.800003051758, 28.8999996185303)
wsm23694	37.1500015258789	103.800003051758	68	25	S	133.46204689421916	90	43.46204689421916	21.126724634365647	121.48159839273228	16.950038161609825	1758.077622890337	70.9676476289518	c(103.800003051758, 37.1500015258789)
wsm23697	35.0999984741211	86.5	45	25	NS	117.11492045754062	90	27.11492045754062	33.42311845881485	113.68323611333562	9.417706279515869	874.0221827424655	65.5064618778938	c(86.5, 35.0999984741211)
wsm23701	27.8999996185303	104.599998474121	151	25	S	33.30077469808725	90	-56.69922530191275	16.43941134924024	113.02468004936054	15.50364613513112	1653.4541453043134	30.364626307586605	c(104.599998474121, 27.8999996185303)
wsm23704	32.9000015258789	104.099998474121	108	25	S	171.921027121125	90	81.92102712112501	19.08688410045087	117.50214501619587	16.416554871313224	1725.0843529771698	61.22673490280704	c(104.099998474121, 32.9000015258789)
wsm23705	40.5	106.699996948242	170	25	N	55.157975827862174	90	-34.842024172137826	20.472420702219782	125.7464222282968	22.577240200569236	2351.9178713505357	5.89811360858198	c(106.699996948242, 40.5)
wsm23707	23.1000003814697	101.199996948242	167	25	N	49.0641183151655	90	-40.9358816848345	16.915491104005543	107.0988248607534	9.577790946523976	1018.9258118914814	14.601282690508356	c(101.199996948242, 23.1000003814697)
wsm23710	33.0999984741211	86.9000015258789	161	25	S	51.73021811802698	90	-38.26978188197302	32.47184108493533	111.54986482833586	7.246025606707221	679.7520562252755	55.48862404901695	c(86.9000015258789, 33.0999984741211)
wsm23711	31.6000003814697	100.099998474121	27	25	S	92.08159759473597	90	2.0815975947359675	21.581321681181024	114.69851706861849	8.919427302878233	922.2679739528251	17.75592283340893	c(100.099998474121, 31.6000003814697)
wsm23715	37.1699981689453	106.199996948242	33	25	S	97.31859317483259	90	7.318593174832586	19.403292939037943	122.36604719471217	20.879112709464763	2189.7929006122467	52.53664585006095	c(106.199996948242, 37.1699981689453)
wsm23721	29.7999992370605	103.300003051758	104	25	S	167.29416805132632	90	77.29416805132632	18.320755387775414	114.24979514394295	14.295665243954602	1509.0330827891778	69.7130987215287	c(103.300003051758, 29.7999992370605)
wsm23723	32.9000015258789	104.099998474121	72	25	S	135.921027121125	90	45.92102712112501	19.08688410045087	117.50214501619587	16.416554871313224	1725.0843529771698	82.77326509719296	c(104.099998474121, 32.9000015258789)
wsm23724	35	104.569999694824	103	25	S	167.38274521639937	90	77.38274521639937	19.65163118973855	119.6856116338698	17.903558816648754	1874.8337923213378	57.349316770351834	c(104.569999694824, 35)
wsm23726	39.7000007629395	106.400001525879	99	25	S	164.04528380742136	90	74.04528380742136	20.34375765301563	124.86910117673162	21.991762629075907	2292.8423073212994	77.03470927793092	c(106.400001525879, 39.7000007629395)
wsm23735	49.9000015258789	90	47	25	TS	126.89191504836833	90	36.89191504836833	34.501043479413674	131.76873102069854	27.443638248565833	2514.8699734285	55.79592475393042	c(90, 49.9000015258789)
wsm23739	35.9000015258789	106.099998474121	119	25	S	2.9687857630507324	90	-87.03121423694927	18.921713547311228	121.11905455411514	20.275841659664664	2132.7423755320933	50.20742878678186	c(106.099998474121, 35.9000015258789)
wsm23742	28.2000007629395	104.099998474121	89	25	S	151.55440700722795	90	61.55440700722795	16.96942427546921	113.08907453805708	15.568040623827656	1655.7189940858375	87.8890060015541	c(104.099998474121, 28.2000007629395)
wsm23744	34.9000015258789	106.949996948242	124	25	NS	7.280859389416037	90	-82.71914061058396	17.856725209161112	120.49933468439562	21.418445792685816	2266.8940021244325	53.82236559427679	c(106.949996948242, 34.9000015258789)
wsm23745	29.3999996185303	99.5999984741211	42	25	S	106.48740017329419	90	16.48740017329419	21.033781104454977	112.36509995172624	8.085590522274288	839.1714006314523	43.97361550437495	c(99.5999984741211, 29.3999996185303)
wsm23747	28.2999992370605	104.099998474121	121	25	T	3.58152919723625	90	-86.41847080276375	17.015493188681084	113.18188059136259	15.660846677133165	1665.18006395693	60.08387180843761	c(104.099998474121, 28.2999992370605)
wsm23748	31.6000003814697	99.9000015258789	50	25	S	115.15793341638107	90	25.15793341638107	21.735854822182635	114.62140591045969	8.177274147456743	844.6242816890185	36.259775053789895	c(99.9000015258789, 31.6000003814697)
wsm23753	45	94.1999969482422	38	25	S	112.15156949236734	90	22.151569492367344	30.630381428110983	126.86383030001898	22.34565475511407	2138.037852249021	74.56227346835124	c(94.1999969482422, 45)
wsm23755	28.2999992370605	104	131	25	TS	13.616506793006693	90	-76.38349320699331	17.09366143754458	113.1394965202925	15.618462606063076	1659.9785752208365	50.048894212667165	c(104, 28.2999992370605)
wsm23757	36.7999992370605	106.400001525879	149	25	S	33.106193255872654	90	-56.893806744127346	19.09847728351239	122.08678322517281	20.940598767682133	2200.3258052525257	20.034411226537145	c(106.400001525879, 36.7999992370605)
wsm23762	36.4000015258789	106.300003051758	57	25	NS	121.02950042098564	90	31.02950042098564	18.995752666195273	121.66908428663679	20.704682766970237	2176.8840671475	67.86747663058327	c(106.300003051758, 36.4000015258789)
wsm23765	29	85.8000030517578	121	25	S	9.668907620926802	90	-80.3310923790732	31.933083553088522	106.6187388216941	2.203915325766289	207.97804538492852	22.728500824213143	c(85.8000030517578, 29)
wsm23769	33	104.099998474121	103	25	S	166.95214891310025	90	76.95214891310025	19.13082000230416	117.59721287347497	16.451028415984297	1728.2476971913072	66.18845556930955	c(104.099998474121, 33)
wsm23771	35.2999992370605	106.5	26	25	TS	89.60279394643317	90	-0.39720605356683336	18.364882988335705	120.70258270672785	20.700014589485406	2184.510548172277	32.60006226312612	c(106.5, 35.2999992370605)
wsm23775	35	72.9000015258789	75	25	T	152.52434440820082	90	62.52434440820082	44.13873385889617	109.82843119375467	0.8133223107134455	64.9029413245397	61.64941000515444	c(72.9000015258789, 35)
wsm23776	29	103.900001525879	141	25	S	23.845650135827782	90	-66.15434986417222	17.492385903755558	113.74904900351474	15.41329263826782	1634.6270790034946	39.243454019461524	c(103.900001525879, 29)
wsm23778	24.8999996185303	101.599998474121	147	25	S	29.44632528717068	90	-60.55367471282932	17.430073938557314	108.9442662784196	10.722493672345678	1137.542504738501	34.04759146978495	c(101.599998474121, 24.8999996185303)
wsm23780	29.3999996185303	101.900001525879	147	25	S	30.679290478698476	90	-59.320709521301524	19.231493735372776	113.29782689546632	11.969859500151514	1256.7142253102527	22.4397345979678	c(101.900001525879, 29.3999996185303)
wsm23781	32.5999984741211	78.5999984741211	180	25	N	73.34914578029952	90	-16.650854219700477	38.951291491275676	108.31947187719543	2.925032099287037	252.94000180572158	50.003729862698265	c(78.5999984741211, 32.5999984741211)
wsm23782	26.5	103	61	25	TS	123.46045889051175	90	33.460458890511745	17.05141253054308	111.04042267231266	13.519388758083238	1437.207941600325	59.79505788483789	c(103, 26.5)
wsm23784	26.5499992370605	103.080001831055	111	25	S	173.4484512223371	90	83.4484512223371	17.011068187419596	111.12140858191496	13.600374667685543	1446.1292173121954	70.21694978333676	c(103.080001831055, 26.5499992370605)
wsm23795	38.4700012207031	106.269996643066	119	25	S	3.70338253186344	90	-86.29661746813656	19.912840999249134	123.63741206419915	21.52357736673669	2250.2238955022467	54.216540668881294	c(106.269996643066, 38.4700012207031)
wsm23796	25.3999996185303	102	172	25	S	54.46755597652373	90	-35.53244402347627	17.340234829767237	109.58426492550217	11.533467958187742	1224.1790895455304	9.03657267805329	c(102, 25.3999996185303)
wsm23802	46.7000007629395	91.1999969482422	47	25	T	124.00405198100714	90	34.00405198100714	33.07751690451607	128.18881590530447	23.93160558761076	2229.803912057189	52.21700633785974	c(91.1999969482422, 46.7000007629395)
wsm23805	36	79.9000015258789	26	25	NS	101.49176364717437	90	11.491763647174366	38.829710023437464	112.89810052667184	7.554702924504056	654.4065458260962	78.11936315618573	c(79.9000015258789, 36)
wsm23807	33.2000007629395	92.9000015258789	27	25	S	95.5173616713131	90	5.517361671313097	27.797543757470066	113.67972304537925	7.745404125229726	761.8633174210387	50.63666307284677	c(92.9000015258789, 33.2000007629395)
wsm23809	35.2000007629395	80.8000030517578	40	25	NS	114.50595050502136	90	24.50595050502136	37.915773014560294	112.15409004694102	7.264483038547937	637.265591001917	72.93824225645642	c(80.8000030517578, 35.2000007629395)
wsm23814	35.9000015258789	79.6999969482422	16	25	N	91.49836137981174	90	1.4983613798117403	38.96141314072432	112.72160702389014	7.327167245981755	633.5209117883967	68.15294546221048	c(79.6999969482422, 35.9000015258789)
wsm23816	28.2999992370605	95.9000015258789	16	25	S	81.3022401727012	90	-8.697759827298796	23.502240333166725	109.80355543688536	0.15940218852415455	16.25437415455232	78.02607940348253	c(95.9000015258789, 28.2999992370605)
wsm23817	23.8999996185303	103.300003051758	154	25	S	35.697031014980894	90	-54.302968985019106	15.593876511819861	108.77911240526346	11.258078491034041	1205.7642270500883	27.968369990692963	c(103.300003051758, 23.8999996185303)
wsm23818	32	78.5999984741211	24	25	N	96.88645955035292	90	6.8864595503529245	38.777046126132525	107.5821024095944	2.2897469831672055	198.49004548754405	73.48713931011923	c(78.5999984741211, 32)
wsm23820	38.4000015258789	103.900001525879	72	25	N	137.85868469025104	90	47.85868469025104	21.569907197109167	122.73937618245914	17.036106374692096	1761.6706305473863	63.530965571887236	c(103.900001525879, 38.4000015258789)
wsm23825	35.5499992370605	105.599998474121	102	25	TS	166.09092006007677	90	76.09092006007677	19.133375537750272	120.59818678242087	19.45200232493019	2043.480638938999	67.04968442233303	c(105.599998474121, 35.5499992370605)
wsm23827	36.2999992370605	106.199996948242	79	25	S	143.04565097541376	90	53.045650975413764	19.024390987150273	121.53669204043423	20.511696208159634	2156.2221755459273	89.89074918623919	c(106.199996948242, 36.2999992370605)
wsm23828	27.2000007629395	100.300003051758	151	25	N	34.524703996411404	90	-55.475296003588596	19.515429075826635	110.54510111724004	8.910607466005814	933.8948975454825	10.232397118101062	c(100.300003051758, 27.2000007629395)
wsm23830	40	106.650001525879	94	25	TS	159.01580036424593	90	69.01580036424593	20.296405376367844	125.24550552067618	22.44112784303843	2340.4088967744974	82.07013672062249	c(106.650001525879, 40)
wsm23831	40.4500007629395	105.900001525879	71	25	T	136.56400060976875	90	46.564000609768755	21.004717171619532	125.42654865412666	21.147039224674714	2195.19523926816	74.05021594084951	c(105.900001525879, 40.4500007629395)
wsm23832	42.2000007629395	83.3000030517578	18	25	T	96.57773692672981	90	6.577736926729813	37.645299845386255	121.34449976316391	16.588772943742427	1460.5592111293665	66.77409273341755	c(83.3000030517578, 42.2000007629395)
wsm23837	31	103.150001525879	120	25	S	3.7130066976822036	90	-86.2869933023178	18.971936373243455	115.32232054686501	14.357919027198463	1509.803133434375	49.44901709272017	c(103.150001525879, 31)
wsm23838	22.7999992370605	100.699996948242	131	25	S	13.111692246841812	90	-76.88830775315819	17.181918975916044	106.59610266375753	8.87922582540611	943.2634657389593	50.54232658111414	c(100.699996948242, 22.7999992370605)
wsm23842	40	105.370002746582	36	25	S	101.68370958173023	90	11.683709581730227	21.187582719211118	124.80820961684947	20.213636685309396	2095.7201693835045	39.194177298033424	c(105.370002746582, 40)
wsm23844	51.0999984741211	97.9000015258789	9	25	S	84.20983624024802	90	-5.790163759751977	29.853601209773558	134.4289008219862	29.36285528867208	2831.7393430089815	86.43104265185184	c(97.9000015258789, 51.0999984741211)
wsm23846	40.2000007629395	112.099998474121	76	25	S	138.1830564226916	90	48.18305642269161	16.651347951814284	127.38790737198649	29.866873457757066	3181.785016971941	74.51765541701775	c(112.099998474121, 40.2000007629395)
wsm23850	40.1500015258789	106.800003051758	32	25	S	96.9873753663428	90	6.987375366342803	20.25576615679304	125.44214570787001	22.71072890025023	2369.1465986042354	35.89550702626684	c(106.800003051758, 40.1500015258789)
wsm23851	40.1699981689453	106.75	43	25	S	108.02035353484848	90	18.020353534848482	20.29885120884935	125.4442520527737	22.63987437513596	2361.0991032952684	46.93441644998006	c(106.75, 40.1699981689453)
wsm23853	24.5	98.9000015258789	9	25	S	72.08210807647538	90	-17.91789192352462	19.428158469992205	107.3862610266018	5.850140152692134	613.4664886645419	27.308421405766467	c(98.9000015258789, 24.5)
wsm23856	24.2000007629395	98.6999969482422	177	25	S	60.041034374364244	90	-29.958965625635756	19.454691125797336	107.0151026492923	5.429795386720357	569.2945817893889	15.275629769900434	c(98.6999969482422, 24.2000007629395)
wsm23858	24.7999992370605	98.6999969482422	44	25	S	107.23152718343613	90	17.23152718343613	19.725814731943565	107.58323814381164	5.75199893792832	602.0616913254681	62.507854497267545	c(98.6999969482422, 24.7999992370605)
wsm23868	32.7000007629395	104.300003051758	100	25	S	163.77644713342988	90	73.77644713342988	18.847827623165948	117.39066115870128	16.60804257685885	1747.710666349457	69.4068361990436	c(104.300003051758, 32.7000007629395)
wsm23869	32.7999992370605	104.300003051758	133	25	S	16.807111891446993	90	-73.192888108553	18.891990418091037	117.48547502879187	16.642262134341394	1750.850368955804	36.3691026583856	c(104.300003051758, 32.7999992370605)
wsm23870	32.9000015258789	104.300003051758	102	25	T	165.83786314020722	90	75.83786314020722	18.936106804596086	117.58034252436097	16.676535317302466	1753.9932597156023	67.33126489967708	c(104.300003051758, 32.9000015258789)
wsm23877	28.1000003814697	100.199996948242	126	25	S	9.846740210216922	90	-80.15325978978308	19.993809001552673	111.36055832466188	9.09111755858818	949.9609167019389	48.05814447858563	c(100.199996948242, 28.1000003814697)
wsm23879	22.4799995422363	101.069999694824	126	25	T	7.9319454583489915	90	-82.06805454165101	16.730216218856853	106.46814711603388	8.947113201804456	952.7627200009061	55.733455547324866	c(101.069999694824, 22.4799995422363)
wsm23880	32.7999992370605	104.199996948242	44	25	TS	107.84857020585468	90	17.848570205854685	18.96743358969941	117.44627803363913	16.48187651397258	1733.1941339038524	54.68654641545231	c(104.199996948242, 32.7999992370605)
wsm23881	40	106.370002746582	25	25	S	90.16219228525847	90	0.1621922852584703	20.49094123698114	125.14911811361478	21.979936085887218	2289.4190273691197	29.106102848814317	c(106.370002746582, 40)
wsm23883	39.9000015258789	106.400001525879	31	25	S	96.11268715198207	90	6.1126871519820725	20.42803175223244	125.06259896579517	21.966377808085582	2288.944237707356	35.050602634846655	c(106.400001525879, 39.9000015258789)
wsm23887	24.1000003814697	102.300003051758	159	25	S	41.030605890143534	90	-48.96939410985647	16.493779534681856	108.51436607484207	10.993332160612653	1172.103192723089	22.634795115530324	c(102.300003051758, 24.1000003814697)
wsm23894	27.4300003051758	101.069999694824	120	25	S	3.350148619764127	90	-86.64985138023587	19.006347476935225	111.08708522203678	10.122683702370225	1064.228127849634	49.811875170638245	c(101.069999694824, 27.4300003051758)
wsm23895	37.7999992370605	112.5	78	25	S	139.3689554263949	90	49.368955426394905	15.24226993471407	125.34157860215248	27.82054468792306	2984.686752261603	75.70355442072105	c(112.5, 37.7999992370605)
wsm23896	27.3999996185303	101.199996948242	143	25	S	26.298876129990845	90	-63.701123870009155	18.889763722243107	111.11351627610506	10.270303381654585	1080.5023655821542	26.87733841984175	c(101.199996948242, 27.3999996185303)
wsm23897	27.5	101.099998474121	167	25	S	50.36198119518349	90	-39.63801880481651	19.013947279327972	111.16588597854944	10.140890146274842	1066.0935060384732	2.7929205939910844	c(101.099998474121, 27.5)
wsm23898	27.6000003814697	101.300003051758	158	25	S	41.327498573459025	90	-48.672501426540975	18.900329671634687	111.344498001121	10.501285106670522	1104.7334044969616	11.848715976373569	c(101.300003051758, 27.6000003814697)
wsm23899	27.5	101.099998474121	167	25	S	50.36198119518349	90	-39.63801880481651	19.013947279327972	111.16588597854944	10.140890146274842	1066.0935060384732	2.7929205939910844	c(101.099998474121, 27.5)
wsm23900	27.5	101.099998474121	152	25	S	35.36198119518349	90	-54.63801880481651	19.013947279327972	111.16588597854944	10.140890146274842	1066.0935060384732	17.792920593991084	c(101.099998474121, 27.5)
wsm23905	39.9300003051758	106.629997253418	172	25	TS	57.00279990672561	90	-32.99720009327439	20.280729098874243	125.17095698838891	22.366579310751163	2332.8701017288595	4.083137178142806	c(106.629997253418, 39.9300003051758)
wsm23906	27.2999992370605	101	149	25	S	32.33270193032979	90	-57.66729806967021	19.003577458589742	110.93470519731663	9.97030367765008	1048.225412784627	20.829321860072582	c(101, 27.2999992370605)
wsm23907	27.3999996185303	101	156	25	S	39.363521663477286	90	-50.636478336522714	19.048434507229477	111.02924501775293	10.00424918547833	1051.510347898423	13.791380125697287	c(101, 27.3999996185303)
wsm23912	27.2999992370605	101.099998474121	169	25	S	52.30054945250845	90	-37.69945054749155	18.924180564349484	110.97689892994485	10.073091722886346	1059.536408607635	0.8685785873758505	c(101.099998474121, 27.2999992370605)
wsm23916	28.2000007629395	102.5	72	25	TS	135.1063065020287	90	45.1063065020287	18.22392363492712	112.41360324723466	12.65322621626268	1336.4047439614897	78.08098126177265	c(102.5, 28.2000007629395)
wsm23918	27.5	101.300003051758	20	25	S	83.29694677260363	90	-6.703053227396367	18.85541664869326	111.25007178961447	10.467453207772039	1101.4694972257084	30.113663440130154	c(101.300003051758, 27.5)
wsm23925	27.2999992370605	101.099998474121	138	25	S	21.30054945250845	90	-68.69945054749155	18.924180564349484	110.97689892994485	10.073091722886346	1059.536408607635	31.86857858737585	c(101.099998474121, 27.2999992370605)
wsm23927	27.4300003051758	101.099998474121	159	25	NS	42.34044088295673	90	-47.65955911704327	18.982550989936165	111.09971789416905	10.135316374502494	1065.7085852082337	10.821582907445645	c(101.099998474121, 27.4300003051758)
wsm23928	27.3299999237061	100.900001525879	144	25	S	27.374089118046754	90	-62.625910881953246	19.096444099056257	110.92091711365183	9.774732656161149	1027.0891005319806	25.766515364363045	c(100.900001525879, 27.3299999237061)
wsm23930	25.8500003814697	99.6800003051758	137	25	S	20.287267786494454	90	-69.71273221350555	19.40714077491761	109.00139698300003	7.465276109090368	782.9366185539562	24.48641888421446	c(99.6800003051758, 25.8500003814697)
wsm23933	27.3999996185303	100.800003051758	148	25	S	31.42798213379183	90	-58.57201786620817	19.20719498064798	110.94508238821433	9.677709305507562	1016.2118610538312	21.698253887342844	c(100.800003051758, 27.3999996185303)
wsm23934	27.2999992370605	101	170	25	S	53.33270193032979	90	-36.66729806967021	19.003577458589742	110.93470519731663	9.97030367765008	1048.225412784627	0.17067813992741776	c(101, 27.2999992370605)
wsm23935	27.2999992370605	101.099998474121	156	25	S	39.30054945250845	90	-50.69945054749155	18.924180564349484	110.97689892994485	10.073091722886346	1059.536408607635	13.86857858737585	c(101.099998474121, 27.2999992370605)
wsm23937	27.3999996185303	101.099998474121	144	25	S	27.331222051863847	90	-62.66877794813615	18.96908787500386	111.07136701086716	10.106965491200611	1062.8134150016824	25.830801738538526	c(101.099998474121, 27.3999996185303)
wsm23938	26.8700008392334	103.330001831055	141	25	S	23.454299185568516	90	-66.54570081443148	16.9610660709689	111.52606784390014	14.005033929670716	1489.553709412544	40.21110182010534	c(103.330001831055, 26.8700008392334)
wsm23941	35.5999984741211	105	72	25	T	136.3812573662642	90	46.38125736626421	19.594607569515716	120.4210760480234	18.688209619464615	1957.695801688273	88.3591724509779	c(105, 35.5999984741211)
wsm23942	26.9799995422363	100.269996643066	150	25	S	33.46451773100648	90	-56.53548226899352	19.441152993319665	110.3236260237094	8.787505149799728	921.4152855190802	11.309168939702431	c(100.269996643066, 26.9799995422363)
wsm23944	40.5299987792969	106.089996337891	109	25	S	174.49144253363875	90	84.49144253363875	20.906342930381797	125.56861346460575	21.54115483682429	2237.5777432113864	68.04159578120516	c(106.089996337891, 40.5299987792969)
wsm23947	36.4000015258789	106.449996948242	59	25	S	122.95865786092497	90	32.95865786092497	18.887247492383306	121.72505019070998	20.881837296259505	2196.9374022541083	69.78244331109238	c(106.449996948242, 36.4000015258789)
wsm23956	36.7000007629395	106.089996337891	46	25	S	110.22268390247496	90	20.222683902474955	19.278464829178453	121.87687084377036	20.488309135847516	2150.4494046462205	65.42427946012901	c(106.089996337891, 36.7000007629395)
wsm23964	39.75	106.599998474121	8	25	S	72.958239531309	90	-17.041760468690995	20.22547490627527	124.98671417455029	22.32825823694847	2329.7019904145286	11.860452669983829	c(106.599998474121, 39.75)
wsm23975	38.2999992370605	106.199996948242	67	25	S	131.68271923529142	90	41.682719235291415	19.889774559411816	123.44901930108898	21.335184603626516	2230.8531211594686	73.76279603454668	c(106.199996948242, 38.2999992370605)
wsm23982	30.3999996185303	101.599998474121	81	25	S	145.1073659729425	90	55.10736597294249	19.905089934950663	114.12938096813399	12.015546270671521	1256.2500007988558	87.18744277219776	c(101.599998474121, 30.3999996185303)
wsm23983	39.7999992370605	113.550003051758	74	25	NS	135.30097043236924	90	45.30097043236924	15.483598337419346	127.56853161581645	30.047497701587034	3219.873843303531	71.63556942669538	c(113.550003051758, 39.7999992370605)
wsm23989	31.9300003051758	102.949996948242	102	25	N	166.0828970440523	90	76.08289704405229	19.53431773145165	116.12743997108146	14.492946319847235	1518.78606395231	58.67420407046018	c(102.949996948242, 31.9300003051758)
wsm23998	27	103.900001525879	120	25	N	2.301781804894972	90	-87.69821819510503	16.57108779683897	111.89242658705363	14.371392672824214	1531.6566348655379	61.363619200778885	c(103.900001525879, 27)
wsm24008	36	106.5	9	25	S	72.81302595305692	90	-17.186974046943078	18.674950143895888	121.36444178773371	20.899191112310135	2201.535396481383	17.02506267903118	c(106.5, 36)
wsm24015	40.3300018310547	106.830001831055	44	25	S	109.03186863382837	90	19.031868633828367	20.31105466384936	125.6263937300599	22.74905518240419	2372.2985404309316	47.951875548476096	c(106.830001831055, 40.3300018310547)
wsm24028	38.4700012207031	106.190002441406	8	25	NS	72.74344498088612	90	-17.256555019113875	19.96947478355006	123.60896406139877	21.339523295325066	2230.181685950555	14.83856029208357	c(106.190002441406, 38.4700012207031)
wsm24033	38.4000015258789	106.230003356934	57	25	S	121.7004697552195	90	31.7004697552195	19.9112511205012	123.55586327528923	21.44202857782676	2241.7207525815406	63.78054655447477	c(106.230003356934, 38.4000015258789)
wsm24034	36.2999992370605	105.830001831055	14	25	S	78.21949424622403	90	-11.78050575377597	19.29270367668105	121.39896699688987	20.01040528896702	2100.106069134451	33.42108980387809	c(105.830001831055, 36.2999992370605)
wsm24042	38.9300003051758	106.330001831055	80	25	S	144.82449038041364	90	54.824490380413636	20.0666014028062	124.10142939712627	21.67638256244132	2263.9879906608394	86.93472271304051	c(106.330001831055, 38.9300003051758)
wsm24047	40.25	105.98999786377	57	25	TS	122.4469928460826	90	32.446992846082594	20.859381734741795	125.26213362073815	21.298614391956704	2213.075894374612	59.49894633470342	c(105.98999786377, 40.25)
wsm24054	41.2000007629395	108.050003051758	179	25	S	63.66660554728787	90	-26.333394452712128	19.844349936476593	126.88294847475942	24.84691681160257	2598.791837334121	5.739192487765649	c(108.050003051758, 41.2000007629395)
wsm24057	38.8300018310547	104.690002441406	3	25	TS	68.61838128764884	90	-21.381618712351155	21.183831759873573	123.43272928213895	18.83815635059888	1953.1619470290982	6.128849003952041	c(104.690002441406, 38.8300018310547)
wsm24058	33.1199989318848	88.629997253418	41	25	TS	111.09795149360355	90	21.097951493603546	31.113305987272163	112.1435239535469	7.504974187575712	714.468631670123	54.166800537694485	c(88.629997253418, 33.1199989318848)
wsm24061	40.0299987792969	106.269996643066	29	25	S	94.22465837853451	90	4.224658378534514	20.57305247336031	125.14388145490382	21.82877768714033	2272.454421105824	33.18059750320583	c(106.269996643066, 40.0299987792969)
wsm24062	40.5699996948242	105.98999786377	34	25	S	99.5583389770461	90	9.558338977046105	20.992070245304912	125.57388919156777	21.35739246253344	2217.2190664181026	37.03972855882512	c(105.98999786377, 40.5699996948242)
wsm24066	35.4300003051758	105.300003051758	103	25	S	167.1903100008326	90	77.1903100008326	19.300839405279035	120.3710071785837	18.98244547066085	1992.1219203732344	57.608094441513344	c(105.300003051758, 35.4300003051758)
wsm24068	40.2000007629395	106.599998474121	64	25	NS	129.10931160191672	90	39.109311601916716	20.415413961843687	125.42173907996066	22.398478792269017	2334.1614794186835	68.04124479002633	c(106.599998474121, 40.2000007629395)
wsm24071	40	106.699996948242	75	25	S	139.9896438743409	90	49.98964387434091	20.26169418352518	125.26275905545408	22.531342247834303	2350.3435166441695	78.89777553426495	c(106.699996948242, 40)
wsm24076	38.2799987792969	106.199996948242	43	25	S	107.67617990453232	90	17.67617990453232	19.881220721437796	123.42979397888897	21.3159592814265	2228.96324157704	49.756256703787585	c(106.199996948242, 38.2799987792969)
wsm24084	38.6300010681152	104.669998168945	103	25	S	168.55794619923847	90	78.55794619923847	21.11538310943658	123.23054017678687	18.76199264608205	1946.1644518597304	73.94131178952341	c(104.669998168945, 38.6300010681152)
wsm24087	36.6699981689453	105.330001831055	98	25	S	162.57361141341198	90	72.57361141341198	19.81512634267337	121.56869715800211	19.610468529150893	2051.4778710893615	75.36127193005302	c(105.330001831055, 36.6699981689453)
wsm24094	40.5800018310547	113.410003662109	48	25	S	109.56971132395995	90	19.56971132395995	15.950491547346596	128.2270739887371	30.70604007450767	3282.906023674342	45.90431031828609	c(113.410003662109, 40.5800018310547)
wsm24111	36.7799987792969	105.470001220703	139	25	N	23.542977662937574	90	-66.45702233706243	19.761052092043233	121.7254941040521	19.845068509506504	2076.724743656011	34.39935640702856	c(105.470001220703, 36.7799987792969)
wsm24112	36.7099990844727	105.629997253418	39	25	S	103.44440721450644	90	13.444407214506441	19.61519894110033	121.71702863975509	19.984162211196306	2093.186216534769	58.70397739726434	c(105.629997253418, 36.7099990844727)
wsm24121	35.7999992370605	106.199996948242	25	25	S	88.89169944204582	90	-1.1083005579541805	18.804958429465927	121.06177041265552	20.342625412096865	2141.2573955215294	33.129635720806164	c(106.199996948242, 35.7999992370605)
wsm24126	38.5499992370605	105.75	157	25	TS	41.99034178645297	90	-48.00965821354703	20.315155757567496	123.53034705047199	20.653008502816277	2153.663234735087	19.089651298899298	c(105.75, 38.5499992370605)
wsm24134	36.4700012207031	106.050003051758	70	25	TS	134.1693590298171	90	44.16935902981709	19.20725887785391	121.64274550242204	20.375372419715276	2139.52356163478	81.04312300868241	c(106.050003051758, 36.4700012207031)
wsm24140	38.5699996948242	103.569999694824	5	25	T	71.08400124388527	90	-18.915998756114732	21.87505983757127	122.79328578562993	14.060852970618129	1450.9235260016899	13.88454369043302	c(103.569999694824, 38.5699996948242)
wsm24146	35.9300003051758	106.199996948242	87	25	T	150.9315227790745	90	60.9315227790745	18.86212735498592	121.18513122661315	20.402512644770724	2146.8303573438543	82.25176055339898	c(106.199996948242, 35.9300003051758)
wsm24151	35.4000015258789	105.169998168945	63	25	S	127.2399877626649	90	37.239987762664896	19.38319190749522	120.29353471766028	18.806600232412876	1972.672239714822	82.45804043789326	c(105.169998168945, 35.4000015258789)
wsm24353	39.4000015258789	75.2699966430664	20	25	S	100.55339539858664	90	10.553395398586645	43.120145013781354	116.2929719034579	8.172089218083727	663.2772787116764	74.79930560120431	c(75.2699966430664, 39.4000015258789)
wsm24354	39.7200012207031	74.5	37	25	S	118.25413602279298	90	28.254136022792977	43.75690437714437	116.59887382106393	7.96011304544605	639.3089320278723	84.52401335076638	c(74.5, 39.7200012207031)
wsm24356	39.6800003051758	74.620002746582	165	25	N	66.1531917876996	90	-23.846808212300402	43.659543247688795	116.56372071402922	7.9779969630407095	641.7868876766755	32.39775083387826	c(74.620002746582, 39.6800003051758)
wsm24360	39.3499984741211	74.620002746582	176	25	TS	76.84243890877622	90	-13.157561091223783	43.60790683085928	116.11338529738097	7.580698571021827	610.3505827676039	43.06172124930879	c(74.620002746582, 39.3499984741211)
wsm24371	35.6199989318848	81.4400024414063	18	25	NS	92.55580679320269	90	2.5558067932026916	37.52506666032789	112.84170069690981	8.15697809977894	719.3424037090972	62.71958321153829	c(81.4400024414063, 35.6199989318848)
wsm24373	35.6699981689453	81.5199966430664	58	25	S	132.55945256265613	90	42.55945256265613	37.47571996419696	112.92426645729446	8.286880008357329	731.2812396728832	53.865956679613646	c(81.5199966430664, 35.6699981689453)
wsm24379	39.6300010681152	74.8000030517578	20	25	T	101.01175298080375	90	11.011752980803749	43.51488545663535	116.5251844663024	8.098571789201984	653.0540310797345	67.18060653833652	c(74.8000030517578, 39.6300010681152)
wsm24380	38.7000007629395	75	150	25	S	50.04320436320245	90	-39.95679563679755	43.208865781560895	115.29854543841275	7.130871806434172	577.9282467995358	24.31505774736513	c(75, 38.7000007629395)
wsm24382	31.0200004577637	103.349998474121	35	25	T	98.64213096163496	90	8.642130961634962	18.827165429749	115.42160822524866	14.702463224690007	1547.3715942630297	42.880067240395306	c(103.349998474121, 31.0200004577637)
wsm24384	32.7000007629395	105.569999694824	94	25	S	157.2486065230638	90	67.24860652306381	17.891292129622308	117.89289450137426	18.73917914657021	1982.9388718344846	83.84937549243011	c(105.569999694824, 32.7000007629395)
wsm24388	30.9899997711182	103.480003356934	109	25	T	172.58286116393674	90	82.58286116393674	18.71401189320272	115.445529593404	14.916805336696655	1570.9842484177748	63.198650747289776	c(103.480003356934, 30.9899997711182)
wsm24389	32.6399993896484	105.419998168945	66	25	S	129.29385208355177	90	39.29385208355177	17.977083286265692	117.77687500201928	18.477506721026728	1954.301957613359	68.2063935715488	c(105.419998168945, 32.6399993896484)
wsm24391	31.3999996185303	103.879997253418	119	25	T	2.551021912966803	90	-87.4489780870332	18.59013416743649	115.99377193684712	15.655468423991096	1649.9813145397497	53.249797102105845	c(103.879997253418, 31.3999996185303)
wsm24393	31.0300006866455	103.180000305176	111	25	T	174.71070724924766	90	84.71070724924766	18.962172288834207	115.36280303423561	14.458995827177105	1520.5208902962165	58.45842079063664	c(103.180000305176, 31.0300006866455)
wsm24394	31.5900001525879	103.959999084473	161	25	T	44.576710875348454	90	-45.423289124651546	18.6136392748646	116.20532632311541	15.803549228975612	1665.3580748784232	11.217688096289407	c(103.959999084473, 31.5900001525879)
wsm24395	31.2900009155273	103.330001831055	81	25	T	144.7327189397946	90	54.73271893979461	18.9621877092445	115.66940039250123	14.765593185442725	1552.7627982119473	88.43640910008969	c(103.330001831055, 31.2900009155273)
wsm24396	31.3099994659424	103.360000610352	74	25	S	137.72718963523562	90	47.72718963523562	18.94805379429365	115.70035724437076	14.796550037312258	1556.1500854358892	84.55806159535132	c(103.360000610352, 31.3099994659424)
wsm24397	31.7900009155273	104.339996337891	122	25	T	5.485298965054653	90	-84.51470103494535	18.413334557199363	116.54611475982104	16.4466702080704	1735.1594348101771	51.508337941935224	c(104.339996337891, 31.7900009155273)
wsm24398	31.4300003051758	103.839996337891	102	25	T	165.57580024672745	90	75.57580024672745	18.634058217497437	116.00608093386941	15.60430383972961	1644.1643719550284	70.21859872491041	c(103.839996337891, 31.4300003051758)
wsm24400	32.1800003051758	104.730003356934	132	25	T	15.443485327385133	90	-74.55651467261487	18.291614813571982	117.06943202465457	17.163740341920317	1812.0884947113286	41.568308341646	c(104.730003356934, 32.1800003051758)
wsm24401	31.4400005340576	103.910003662109	108	25	T	171.5512589773848	90	81.5512589773848	18.585024170477737	116.04358979000861	15.705286277152581	1655.2814280246114	64.24956003768784	c(103.910003662109, 31.4400005340576)
wsm24403	31.3500003814697	103.319999694824	84	25	S	147.75512439459737	90	57.755124394597374	18.996393523005793	115.72230559758374	14.757904077917189	1551.6355846858667	85.406899395805	c(103.319999694824, 31.3500003814697)
wsm24404	31	103.279998779297	113	25	T	176.66298502096538	90	86.66298502096538	18.87205177728747	115.37453419690266	14.59191561506023	1535.3262466200088	56.5202983115081	c(103.279998779297, 31)
wsm24406	32.3300018310547	104.959999084473	22	25	S	85.39362300189975	90	-4.606376998100245	18.184791709243168	117.30231126563737	17.590372451919492	1858.2721505441014	28.363803596098933	c(104.959999084473, 32.3300018310547)
wsm24408	32.5	105.25	97	25	S	160.32378167143725	90	70.32378167143725	18.042195526950337	117.57768324699609	18.132662039815045	1917.120503092776	80.7531031864869	c(105.25, 32.5)
wsm24409	31.7099990844727	104.110000610352	93	25	T	156.55323935497108	90	66.55323935497108	18.552720391297107	116.37866155668306	16.103831625110786	1697.6081916401863	79.25398406031763	c(104.110000610352, 31.7099990844727)
wsm24410	31.0599994659424	103.51000213623	68	25	S	131.5925164840163	90	41.5925164840163	18.722125880222933	115.52379739199735	14.931599554006226	1572.4668669465689	75.817471611814085	c(103.51000213623, 31.0599994659424)
wsm24411	31.3500003814697	103.480003356934	56	25	S	119.69263259341767	90	29.69263259341767	18.8738688530443	115.78625821597903	15.003639634136604	1578.6297424814504	66.50934926094419	c(103.480003356934, 31.3500003814697)
wsm24412	31.5	103.809997558594	125	25	T	8.60878929899252	90	-81.39121070100748	18.688108684980598	116.06024344558185	15.531519188874498	1635.9740417113112	47.172722612234	c(103.809997558594, 31.5)
wsm24413	31.4300003051758	103.190002441406	102	25	S	165.83070344794487	90	75.83070344794487	19.131286490568463	115.74639634545238	14.600211887961706	1533.8075329717085	67.30990103446493	c(103.190002441406, 31.4300003051758)
wsm24414	31.4699993133545	103.980003356934	166	25	T	49.532686533681954	90	-40.467313466318046	18.54493093350752	116.09998596932131	15.82515603774904	1668.3073129145146	6.274536881606764	c(103.980003356934, 31.4699993133545)
wsm24415	32.2999992370605	104.690002441406	51	25	TS	114.49539320995177	90	24.49539320995177	18.375486177320834	117.16661482908943	17.16404671184698	1811.2420530192117	57.492661526644724	c(104.690002441406, 32.2999992370605)
wsm24417	31.5699996948242	103.889999389648	144	25	S	27.59838239398198	90	-62.40161760601802	18.658151073283047	116.15842792939287	15.693177253969296	1653.29401202396	28.189580880043763	c(103.889999389648, 31.5699996948242)
wsm24418	31.2999992370605	103.720001220703	80	25	S	143.58357231149648	90	53.58357231149648	18.66797251286239	115.83508824055276	15.369837565129188	1619.136061641532	87.79560903747074	c(103.720001220703, 31.2999992370605)
wsm24420	31.3099994659424	103.459999084473	43	25	S	106.68818760358272	90	16.68818760358272	18.871456938161497	115.74035991191741	14.957741330074981	1573.8231331977072	53.50490427110924	c(103.459999084473, 31.3099994659424)
wsm24421	32.2700004577637	104.870002746582	160	25	T	43.41286627638033	90	-46.58713372361967	18.22594926463778	117.20998003810374	17.449603007131756	1842.965610591664	13.612458963875724	c(104.870002746582, 32.2700004577637)
wsm24423	31.4099998474121	103.830001831055	63	25	S	126.573691352413	90	36.57369135241299	18.632795269371307	115.98317380733145	15.581396713191651	1641.7629400772516	70.77929238077513	c(103.830001831055, 31.4099998474121)
wsm24424	31.1499996185303	103.629997253418	57	25	S	120.5732709972308	90	30.573270997230793	18.670153147599944	115.65714657566879	15.191895900245214	1600.3702108874195	64.78530772320505	c(103.629997253418, 31.1499996185303)
wsm24425	31.8500003814697	104.019996643066	52	25	N	115.63142040901676	90	25.631420409016755	18.68351330234767	116.47507099145908	15.946346734751728	1679.7144347721066	59.84990849779024	c(104.019996643066, 31.8500003814697)
wsm24426	32.310001373291	104.870002746582	149	25	T	32.4246519410425	90	-57.5753480589575	18.243848327397732	117.24764432746065	17.43882907923458	1841.6381514542743	24.596170957424988	c(104.870002746582, 32.310001373291)
wsm24427	32.5200004577637	105.26000213623	69	25	T	132.32546122435406	90	42.32546122435406	18.043637416197406	117.60046174905236	18.155440541871315	1919.5130808909046	71.24857636642992	c(105.26000213623, 32.5200004577637)
wsm24428	32.5699996948242	105.26000213623	89	25	S	152.34002618136947	90	62.34002618136947	18.066077493929438	117.64745647860411	18.129608808328825	1916.5372784141516	88.7315530200317	c(105.26000213623, 32.5699996948242)
wsm24429	32.1800003051758	105.019996643066	113	25	T	176.32515475944638	90	86.32515475944638	18.072179858706384	117.1851706303781	17.66732296010281	1867.6027081660543	64.74642444195479	c(105.019996643066, 32.1800003051758)
wsm24430	32.2700004577637	104.949996948242	138	25	T	21.380112734180102	90	-68.6198872658199	18.16547194279167	117.24186379080497	17.57836319434118	1857.2090597123747	35.654192665143	c(104.949996948242, 32.2700004577637)
wsm24431	32.5	105.089996337891	90	25	T	153.38996966642299	90	63.389969666422985	18.16281230348341	117.51401799761379	17.85051740115	1885.9917259871245	83.64433573290012	c(105.089996337891, 32.5)
wsm24433	31.6800003051758	104.029998779297	116	25	T	179.57605970547002	90	89.57605970547002	18.600317826443156	116.31835344848126	15.916576354341458	1677.4000282221768	56.218339266167845	c(104.029998779297, 31.6800003051758)
wsm24434	32.3400001525879	104.910003662109	130	25	T	13.417084660695423	90	-76.58291533930458	18.227041143161305	117.291815178495	17.53143814752302	1851.597130435885	43.60824057956063	c(104.910003662109, 32.3400001525879)
wsm24435	31.4200000762939	103.879997253418	88	25	T	151.55704657124647	90	61.557046571246474	18.599041443872014	116.01266572537645	15.610888631236648	1645.1968539395662	84.23735240039139	c(103.879997253418, 31.4200000762939)
wsm24436	32.4599990844727	105.120002746582	102	25	S	165.3658551859553	90	75.3658551859553	18.1222585886676	117.48832324892884	17.89764911555929	1891.410029458494	75.70040579360375	c(105.120002746582, 32.4599990844727)
wsm24437	31.8999996185303	104.349998474121	75	25	T	138.5140974014639	90	48.514097401463914	18.454812388452282	116.65387679609015	16.50599402708542	1740.9980800909661	82.69411207158453	c(104.349998474121, 31.8999996185303)
wsm24438	32.6800003051758	105.410003662109	66	25	T	129.30962243170893	90	39.30962243170893	18.002572542178374	117.81047334132498	18.43827859723818	1949.8712355818677	68.22744447332457	c(105.410003662109, 32.6800003051758)
wsm24439	31.1900005340576	103.610000610352	97	25	T	160.59316277087123	90	70.59316277087123	18.703272708689987	115.68692849607902	15.15820423937167	1596.5088463162947	75.18834914035529	c(103.610000610352, 31.1900005340576)
wsm24440	32.2400016784668	104.75	2	25	T	65.45307551433484	90	-24.54692448566516	18.30330103668457	117.13392909470662	17.22823741197236	1818.7752027161625	8.441281845303706	c(104.75, 32.2400016784668)
wsm24441	31.2199993133545	103.480003356934	85	25	S	148.6528647881073	90	58.65286478810731	18.816213676821395	115.66314185920398	14.94399685864532	1572.8944529919013	87.10919893313235	c(103.480003356934, 31.2199993133545)
wsm24443	31.2900009155273	103.599998474121	109	25	T	172.62743347034234	90	82.62743347034234	18.755380984832414	115.77750321385854	15.185305375867415	1598.8701267998022	63.147611401859876	c(103.599998474121, 31.2900009155273)
wsm24444	32.560001373291	105.370002746582	147	25	S	30.291456230138465	90	-59.708543769861535	17.97875477218457	117.68184216297588	18.38247388198333	1944.2322579912875	30.796002281864503	c(105.370002746582, 32.560001373291)
wsm24446	31.8099994659424	104.129997253418	55	25	T	118.57533449444873	90	28.575334494448725	18.582015414166115	116.48110697035372	16.142803457497692	1701.4242253839566	62.77451547937608	c(104.129997253418, 31.8099994659424)
wsm24447	32.2700004577637	104.970001220703	149	25	T	32.371918243203936	90	-57.628081756796064	18.15035099403444	117.24984097027078	17.58634037380699	1858.2127034572698	24.662387156119166	c(104.970001220703, 32.2700004577637)
wsm24449	31.9699993133545	104.519996643066	159	25	NS	42.466448778412314	90	-47.533551221587686	18.356956552417945	116.78775984336153	16.78519172611908	1771.453438664786	14.536282904894733	c(104.519996643066, 31.9699993133545)
wsm24450	32.5800018310547	105.279998779297	87	25	S	150.33464051976227	90	60.334640519762274	18.055506761129323	117.6648117833048	18.219790576123756	1926.1865535413838	89.25775566183813	c(105.279998779297, 32.5800018310547)
wsm24453	32.0200004577637	104.099998474121	177	25	S	60.650832860640435	90	-29.349167139359565	18.698157361391996	116.66769934606458	16.13897508935723	1699.8580289271563	4.869320949413918	c(104.099998474121, 32.0200004577637)
wsm24454	31.2700004577637	103.430000305176	55	25	S	118.6876255931636	90	28.687625593163602	18.87670639051217	115.6904588172063	14.907840235363878	1568.5235108999402	65.50434226069012	c(103.430000305176, 31.2700004577637)
wsm24455	32.5900001525879	105.180000305176	67	25	S	130.37906851747346	90	40.379068517473456	18.135301595129153	117.63446340893545	17.970962812471655	1899.0162229325224	73.34476311815035	c(105.180000305176, 32.5900001525879)
wsm24456	32.7900009155273	105.610000610352	117	25	S	0.2578131292004855	90	-89.74218687079951	17.901752126577883	117.99326306552199	18.839547710717937	1993.4421295197235	60.84016888629344	c(105.610000610352, 32.7900009155273)
wsm24457	31.3999996185303	103.900001525879	118	25	T	1.5431566478400782	90	-88.45684335215992	18.574847208651715	116.00179640153064	15.663492888674611	1650.9751250509105	54.25766236723257	c(103.900001525879, 31.3999996185303)
wsm24458	31.0499992370605	103.269996643066	154	25	S	37.68217126786749	90	-52.31782873213251	18.901908646457876	115.41787963698938	14.57466674253891	1533.2379911766116	15.494043281965105	c(103.269996643066, 31.0499992370605)
wsm24460	32.189998626709	104.610000610352	35	25	T	98.49533292839124	90	8.495332928391235	18.386948149175836	117.03106336902646	16.98005703452992	1791.7073706435926	41.4971445322617	c(104.610000610352, 32.189998626709)
wsm24461	32.5999984741211	105.389999389648	33	25	T	96.29474195016633	90	6.294741950166326	17.981678155086556	117.7273684526124	18.355173708525598	1941.3126943739474	35.21256399178196	c(105.389999389648, 32.5999984741211)
wsm24462	32.5	105.269996643066	102	25	S	165.31550303484005	90	75.31550303484005	18.027126223579597	117.58564711474783	18.140625907566786	1918.1267500886267	75.7613818230841	c(105.269996643066, 32.5)
wsm24463	32.4099998474121	105.120002746582	4	25	S	67.35123843400197	90	-22.64876156599803	18.099838635134947	117.4413028401412	17.85062870677166	1886.6823917503568	6.284977454442924	c(105.120002746582, 32.4099998474121)
wsm24464	32.4099998474121	105.169998168945	131	25	S	14.330625064001083	90	-75.66937493599892	18.06211780623522	117.46122444023678	17.94337676996149	1896.892867560051	46.74095413740008	c(105.169998168945, 32.4099998474121)
wsm24465	32.7000007629395	105.440002441406	99	25	T	162.30290893545452	90	72.30290893545452	17.989000874328493	117.84118620277408	18.468991458687285	1953.269447135342	78.77926902292984	c(105.440002441406, 32.7000007629395)
wsm24466	32.4000015258789	105.01000213623	103	25	T	166.3936234506881	90	76.3936234506881	18.17837887371618	117.38809682225084	17.676158008532965	1867.4033027324122	70.63619595511273	c(105.01000213623, 32.4000015258789)
wsm24467	31.6200008392334	103.959999084473	62	25	T	125.58576342690492	90	35.58576342690492	18.626987434974826	116.23367798113253	15.831900886992727	1668.214785484331	69.79136445526706	c(103.959999084473, 31.6200008392334)
wsm24468	39.5800018310547	74.8499984741211	1	25	S	81.93876659106456	90	-8.061233408935436	43.4690000140151	116.46544660501337	8.091870952542308	653.0096341355751	48.082468021050204	c(74.8499984741211, 39.5800018310547)
wsm24469	31.4200000762939	103.589996337891	47	25	S	110.67097803905972	90	20.67097803905972	18.820737099875174	115.89654638737011	15.177401386811454	1597.4179066754602	54.90891431782006	c(103.589996337891, 31.4200000762939)
wsm24470	32.6399993896484	105.349998474121	127	25	S	10.323002265409286	90	-79.67699773459071	18.029747018133286	117.74903448557602	18.304013278394976	1935.3739500265872	50.753882592514856	c(105.349998474121, 32.6399993896484)
wsm24471	31.4400005340576	103.889999389648	120	25	T	3.559136475675359	90	-86.44086352432464	18.600305686780832	116.0355705495353	15.633793455395491	1647.5985079592426	52.2352624959625	c(103.889999389648, 31.4400005340576)
wsm24472	30.9300003051758	103.330001831055	76	25	T	139.62235377053253	90	49.62235377053253	18.802554793215506	115.32837506013189	14.609230059573235	1537.7842400497123	83.86029004929287	c(103.330001831055, 30.9300003051758)
wsm24473	30.8899993896484	103.410003662109	119	25	T	2.5794533793446135	90	-87.42054662065539	18.72328777610093	115.32276602650272	14.730568188511597	1551.285320983092	53.1955914928576	c(103.410003662109, 30.8899993896484)
wsm24474	32.7200012207031	105.419998168945	74	25	T	137.31706882631852	90	47.31706882631852	18.013022822689873	117.85202591642502	18.479831172338223	1954.1496076224587	76.23489086793415	c(105.419998168945, 32.7200012207031)
wsm24475	32.4099998474121	104.970001220703	132	25	T	15.41302869973913	90	-74.58697130026087	18.213053465595422	117.38159187042007	17.621214839448086	1861.2285328541095	41.61229654051692	c(104.970001220703, 32.4099998474121)
wsm24477	31.1200008392334	103.300003051758	102	25	T	165.69207086112146	90	75.69207086112146	18.909903493049367	115.49624693686424	14.653034042413765	1541.4084742247062	67.48414368871113	c(103.300003051758, 31.1200008392334)
wsm24479	32.4199981689453	105.650001525879	135	25	S	18.13508573355989	90	-71.86491426644011	17.704828604634063	117.66236324913847	18.847023203672038	1996.435387910679	44.92416754037413	c(105.650001525879, 32.4199981689453)
wsm24480	32.5400009155273	105.080001831055	39	25	T	102.40584615455657	90	12.40584615455657	18.1882596472303	117.54769069667589	17.835751882958007	1884.1569193972032	45.37602674875575	c(105.080001831055, 32.5400009155273)
wsm24481	32.5099983215332	105.410003662109	156	25	T	39.260386152596766	90	-50.739613847403234	17.926147622569818	117.65083587928673	18.424294061388437	1949.2351809872137	21.832340375389663	c(105.410003662109, 32.5099983215332)
wsm24482	31.2199993133545	103.430000305176	174	25	N	57.672311135650375	90	-32.327688864349625	18.854536652193996	115.64309691514187	14.86047833329944	1563.747085953815	4.489027803176896	c(103.430000305176, 31.2199993133545)
wsm24483	32.5200004577637	105.069999694824	73	25	T	136.404108638862	90	46.404108638862	18.186846456324737	117.52489215381252	17.812953340094637	1881.7637452651522	79.37428923306118	c(105.069999694824, 32.5200004577637)
wsm24485	32.3800010681152	104.98999786377	115	25	S	178.39598170596196	90	88.39598170596196	18.184525264583066	117.3613119212515	17.64937310753362	1864.5079125136542	58.633837699838864	c(104.98999786377, 32.3800010681152)
wsm24487	32.0800018310547	104.5	76	25	T	139.50726057783731	90	49.507260577837314	18.421232562123173	116.88351515820976	16.784070606459125	1770.6746312816088	82.51362367084744	c(104.5, 32.0800018310547)
wsm24488	30.9099998474121	103.279998779297	108	25	T	171.63544818820765	90	81.63544818820765	18.832103797253218	115.28931410740707	14.570169106848411	1533.4031325208482	64.12661553303201	c(103.279998779297, 30.9099998474121)
wsm24489	32.8199996948242	105.720001220703	102	25	S	165.2202715415849	90	75.2202715415849	17.83270487760662	118.06514650972562	18.984257618015818	2009.5346170033179	75.88295344210792	c(105.720001220703, 32.8199996948242)
wsm24491	32.2299995422363	104.610000610352	47	25	S	110.50723867162856	90	20.507238671628556	18.404795667515803	117.06878983268145	17.01778349818491	1795.5021866737447	53.50905027549902	c(104.610000610352, 32.2299995422363)
wsm24492	31.1900005340576	103.650001525879	18	25	S	81.57759624539415	90	-8.422403754605853	18.672626258821133	115.70299852310426	15.23774784768068	1605.1770101871393	25.789632971368405	c(103.650001525879, 31.1900005340576)
wsm24493	31.3099994659424	103.190002441406	74	25	S	137.79340476723155	90	47.79340476723155	19.07832805288612	115.63243671534613	14.546846570463487	1528.6906426382188	84.6456427432995	c(103.190002441406, 31.3099994659424)
wsm24494	31.9599990844727	104.279998779297	50	25	S	113.56023050004455	90	23.560230500044554	18.534732970187722	116.68259979157106	16.407769859998794	1729.830428173726	57.753007084755836	c(104.279998779297, 31.9599990844727)
wsm24495	32.7599983215332	105.5	99	25	T	162.29522417830594	90	72.29522417830594	17.970870256427354	117.92138077937103	18.62201249837848	1969.655123284537	78.79223433369702	c(105.5, 32.7599983215332)
wsm24496	29.1499996185303	102.279998779297	137	25	S	20.46713791071329	90	-69.53286208928671	18.823402344969878	113.21705891921154	12.497913918652884	1315.381627755591	35.294925810526365	c(102.279998779297, 29.1499996185303)
wsm24497	31.2900009155273	103.389999389648	52	25	S	115.70934723334904	90	25.709347233349035	18.916215722454755	115.69339938938818	14.850186494937702	1562.0887258912746	62.53313268351644	c(103.389999389648, 31.2900009155273)
wsm24500	31.2199993133545	103.430000305176	5	25	S	68.67231113565038	90	-21.327688864349625	18.854536652193996	115.64309691514187	14.86047833329944	1563.747085953815	15.489027803176896	c(103.430000305176, 31.2199993133545)
wsm24502	32.4599990844727	105	131	25	TS	14.41537934006817	90	-75.58462065993183	18.212788107215836	117.4405914239808	17.680214393008825	1867.463165349325	42.60994590018788	c(105, 32.4599990844727)
wsm24503	32.2299995422363	104.430000305176	70	25	T	133.58057441475398	90	43.58057441475398	18.541114682306517	116.99726884637434	16.72243891480207	1762.9393583947021	77.77335099946526	c(104.430000305176, 32.2299995422363)
wsm24504	32.3800010681152	105.080001831055	158	25	T	41.35894773336827	90	-48.64105226663173	18.116574267740315	117.39715624554945	17.806482112179907	1881.836660560909	19.70731324619078	c(105.080001831055, 32.3800010681152)
wsm24506	31.0599994659424	103.370002746582	46	25	S	109.64663176710042	90	19.646631767100416	18.829564409058086	115.46751513861275	14.7483701380541	1552.180940793563	53.88456804586076	c(103.370002746582, 31.0599994659424)
wsm24507	32.310001373291	104.910003662109	83	25	N	146.40825400650772	90	56.40825400650772	18.213614848412963	117.26357262507142	17.503195594099438	1848.7568720530403	89.38292876625167	c(104.910003662109, 32.310001373291)
wsm24509	31.5300006866455	103.269996643066	100	25	S	163.83048089630927	90	73.83048089630927	19.11416150209769	115.87323221603465	14.727047758543975	1547.2924617955434	69.31012358610053	c(103.269996643066, 31.5300006866455)
wsm24510	32.0999984741211	104.519996643066	52	25	T	115.50511378509714	90	25.505113785097137	18.414990786623456	116.91034366303408	16.810899111283447	1773.5693065920184	58.51147687810726	c(104.519996643066, 32.0999984741211)
wsm24511	31.3999996185303	103.400001525879	65	25	S	128.73928196859185	90	38.739281968591854	18.957251449593443	115.80167411709913	14.89786691004062	1566.719189942548	75.57015392870755	c(103.400001525879, 31.3999996185303)
wsm24512	31.3899993896484	103.900001525879	102	25	T	165.54014846331415	90	75.54014846331415	18.570391635653074	115.99235174054635	15.654048227690325	1650.0227451707572	70.2606705517585	c(103.900001525879, 31.3899993896484)
wsm24514	27.3999996185303	102.709999084473	122	25	S	4.804783310001767	90	-85.19521668999823	17.69472180788821	111.7533755380154	12.99798345257642	1376.9333609231935	58.258225404197105	c(102.709999084473, 27.3999996185303)
wsm24515	31.6000003814697	104.150001525879	105	25	S	168.50435776526479	90	78.50435776526479	18.473208779541356	116.2908276420527	16.079471291764207	1695.8280476159996	67.30925441799559	c(104.150001525879, 31.6000003814697)
wsm24516	31.7999992370605	104.110000610352	57	25	T	120.58031856190678	90	30.58031856190678	18.592784367709438	116.46368031256594	16.125376799709912	1699.480061975994	64.77949954683413	c(104.110000610352, 31.7999992370605)
wsm24517	31.5699996948242	104.059997558594	144	25	T	27.53107313646626	90	-62.46892686353374	18.528457067373825	116.22645895129965	15.951629019727378	1681.8023820193853	28.276150278822456	c(104.059997558594, 31.5699996948242)
wsm24519	31.3999996185303	103.930000305176	94	25	T	157.53135883799735	90	67.53135883799735	18.551924558301987	116.01383283929206	15.739002907719794	1659.1569906191262	78.27586457729137	c(103.930000305176, 31.3999996185303)
wsm24521	32.0200004577637	104.199996948242	40	25	S	103.61052940662603	90	13.610529406626029	18.62219425190049	116.70744646018824	16.305669366048434	1718.1844323765574	47.81613043498817	c(104.199996948242, 32.0200004577637)
wsm24522	32.5	105	38	25	TS	101.42715615371856	90	11.427156153718556	18.23068560368013	117.47825368903472	17.669438440808648	1866.133050419713	44.40633325525107	c(105, 32.5)
wsm24525	32.439998626709	105.199996948242	48	25	T	111.32698542163757	90	21.326985421637573	18.052955870500615	117.5013750402504	18.056353833069352	1908.9358113556232	50.25010056371343	c(105.199996948242, 32.439998626709)
wsm24526	31.7000007629395	104.110000610352	107	25	T	170.55023532746384	90	80.55023532746384	18.548267243685455	116.36921909455094	16.094389162978672	1696.6570521461858	65.25698808782488	c(104.110000610352, 31.7000007629395)
wsm24527	32.810001373291	105.51000213623	56	25	T	119.30553015096325	90	29.30553015096325	17.98582500666187	117.97231751971614	18.600122775629345	1967.1732186388829	58.223352192578886	c(105.51000213623, 32.810001373291)
wsm24528	32.7900009155273	105.5	69	25	S	132.30392153948935	90	42.30392153948935	17.984351192021247	117.94955992264009	18.577365178553293	1964.7827523357616	71.22174358110499	c(105.5, 32.7900009155273)
wsm24529	32.7799987792969	105.459999084473	55	25	T	118.31777150496748	90	28.31777150496748	18.009904874946674	117.92428215137227	18.55208740728547	1961.825054210871	57.23559354658312	c(105.459999084473, 32.7799987792969)
wsm24530	32.8499984741211	105.480003356934	73	25	T	136.32973085918502	90	46.32973085918502	18.02630857601493	117.99799356683265	18.552972359651605	1961.7359417642867	75.25284600126088	c(105.480003356934, 32.8499984741211)
wsm24532	30.7999992370605	103.319999694824	97	25	T	160.58659620764854	90	70.58659620764854	18.752451357362148	115.20134934189439	14.609151503903263	1538.2332365168488	75.18844866455368	c(103.319999694824, 30.7999992370605)
wsm24533	32.4199981689453	104.779998779297	55	25	T	118.49414524998974	90	28.494145249989742	18.36100933534135	117.31551356359974	17.31294544635729	1827.107925129048	61.491413566682695	c(104.779998779297, 32.4199981689453)
wsm24534	32.5699996948242	105.389999389648	128	25	S	11.28604777804253	90	-78.71395222195747	17.96819464072402	117.69919558924015	18.399827308247595	1946.184013914607	49.80141073396044	c(105.389999389648, 32.5699996948242)
wsm24535	32.810001373291	105.610000610352	120	25	S	3.263584443205559	90	-86.73641555679444	17.910750966386292	118.01203398075249	18.785492162854197	1987.6215572800872	57.82914208478087	c(105.610000610352, 32.810001373291)
wsm24536	32.4900016784668	105.160003662109	129	25	S	12.358099429444337	90	-77.64190057055566	18.105546400993276	117.53245861954034	17.94178448617079	1896.2551445109414	48.70816155011471	c(105.160003662109, 32.4900016784668)
wsm24543	26.1900005340576	101.919998168945	142	25	S	24.713735363419005	90	-65.286264636581	17.767857696529727	110.28505398263042	11.349818017109115	1201.8453515542476	36.39993803521418	c(101.919998168945, 26.1900005340576)
wsm24544	26.1800003051758	101.919998168945	135	25	S	17.71088783468042	90	-72.28911216531958	17.763273005589717	110.27572158708499	11.340485621563687	1200.887921269735	43.40278556395276	c(101.919998168945, 26.1800003051758)
wsm24545	26.25	101.930000305176	145	25	S	27.727733153248664	90	-62.272266846751336	17.787382116000746	110.34537338284746	11.410137417326155	1208.100637089588	33.38594024538452	c(101.930000305176, 26.25)
wsm24547	32.9199981689453	105.669998168945	79	25	T	142.27010884562344	90	52.27010884562344	17.915223082625484	118.13910253217462	18.912560714276324	2001.0157116519274	81.17738231763701	c(105.669998168945, 32.9199981689453)
wsm24550	26.2299995422363	101.919998168945	146	25	S	28.725133506402585	90	-61.274866493597415	17.78619116715685	110.32238657134499	11.387150605823692	1205.6748428292296	32.3885398922306	c(101.919998168945, 26.2299995422363)
wsm24552	39.6699981689453	73.7099990844727	168	25	T	69.62332471060336	90	-20.376675289396644	44.3505565386027	116.40416367330928	7.172835543736369	570.3333414536487	35.552887419176386	c(73.7099990844727, 39.6699981689453)
wsm24553	39.439998626709	73.6399993896484	147	25	T	48.437660633940595	90	-41.562339366059405	44.37006375031004	116.0748567391576	6.843528609584681	543.968032085357	14.367223342513626	c(73.6399993896484, 39.439998626709)
wsm24555	39.5200004577637	73.370002746582	133	25	T	34.656953026603674	90	-55.343046973396326	44.587955682984706	116.14283071341129	7.399877750593859	585.9978270855016	79.19644279667216	c(73.370002746582, 39.5200004577637)
wsm24556	39.5699996948242	73.870002746582	166	25	S	67.44252875478173	90	-22.557471245218267	44.213926623424655	116.2913545194085	7.222190824734355	575.5947931859765	33.29454013976829	c(73.870002746582, 39.5699996948242)
wsm24557	39.439998626709	73.7399978637695	154	25	T	55.38540165972472	90	-34.61459834027528	44.293701902405424	116.09097984724436	6.913706529304363	550.2622257507726	21.289071578859193	c(73.7399978637695, 39.439998626709)
wsm24558	39.5400009155273	73.8600006103516	143	25	S	44.41891775863053	90	-45.58108224136947	44.21708234403319	116.24836297684904	7.179199282174892	572.1377879447258	10.270929143617082	c(73.8600006103516, 39.5400009155273)
wsm24560	26.25	101.910003662109	137	25	S	19.73393997256153	90	-70.26606002743847	17.803323396811233	110.3367434293255	11.328681000709949	1199.368951761505	41.37451546914667	c(101.910003662109, 26.25)
wsm24563	39.5099983215332	73.6399993896484	163	25	T	64.50539287440733	90	-25.494607125592665	44.38044477015955	116.17170635224939	6.940378222676472	551.5684798175605	30.434955582980365	c(73.6399993896484, 39.5099983215332)
wsm24571	31.2999992370605	103.300003051758	67	25	N	130.747484920553	90	40.747484920553006	18.989599952925392	115.6668887185462	14.702487198879652	1545.8721802140428	77.58546113015063	c(103.300003051758, 31.2999992370605)
wsm24572	39.560001373291	73.3199996948242	176	25	S	77.72233330663198	90	-12.277666693368019	44.63189368361142	116.19060035654311	7.556133389403371	597.9192509767058	36.14353903526194	c(73.3199996948242, 39.560001373291)
wsm24574	43.2999992370605	80.9000015258789	166	25	S	66.81959172196673	90	-23.18040827803327	39.575963644734095	122.32592321668935	16.82460341193837	1441.9864256164742	66.3582463321784	c(80.9000015258789, 43.2999992370605)
wsm24576	40.7000007629395	78.6999969482422	24	25	S	103.89720594940604	90	13.897205949406043	40.752988992560304	118.61367687770415	12.51360230202259	1054.0671748963284	85.60333327601188	c(78.6999969482422, 40.7000007629395)
wsm24578	26.7999992370605	104.199996948242	124	25	S	6.150656356329591	90	-83.84934364367041	16.24117762398553	111.83791460241636	14.316880688186941	1528.4359650425613	57.514744649344266	c(104.199996948242, 26.7999992370605)
wsm24579	41.2999992370605	78.3000030517578	175	25	S	75.62852227564758	90	-14.371477724352417	41.152002933813726	119.32906067074721	12.639803771211277	1058.2822658975317	5.966335383162914	c(78.3000030517578, 41.2999992370605)
wsm24580	39.7099990844727	73.9599990844727	180	25	TS	81.5296850513696	90	-8.470314948630403	44.16611375807974	116.49876073399562	7.429597039321479	592.6052131185355	47.38169643635615	c(73.9599990844727, 39.7099990844727)
wsm24584	31.5	104	127	25	S	10.533801156261234	90	-79.46619884373877	18.54303615590176	116.13632934302065	15.861499411448378	1672.1572255434864	45.273422259027484	c(104, 31.5)
wsm24585	31.3999996185303	104.099998474121	177	25	T	60.464436489665786	90	-29.535563510334214	18.422070099550297	116.08210495050109	15.982660398750454	1686.11978489179	3.470799582675909	c(104.099998474121, 31.3999996185303)
wsm24587	31.2999992370605	86.0999984741211	19	25	S	88.93205949279468	90	-1.0679405072053214	32.50349084464762	109.27028426633036	4.970005574540991	466.0738966925967	87.31143722181378	c(86.0999984741211, 31.2999992370605)
wsm24589	37.5999984741211	95.8000030517578	53	25	NS	122.41508467455776	90	32.41508467455776	27.16901087716238	119.2648327729308	12.897548781536173	1275.9054967794375	28.93524187392029	c(95.8000030517578, 37.5999984741211)
wsm24590	37.5999984741211	95.8000030517578	23	25	T	92.41508467455776	90	2.415084674557761	27.16901087716238	119.2648327729308	12.897548781536173	1275.9054967794375	58.93524187392029	c(95.8000030517578, 37.5999984741211)
wsm24594	39.4000015258789	73.6100006103516	109	25	N	10.414627748516523	90	-79.58537225148348	44.38701624920335	116.01468748685198	6.783359357279068	539.0293035584855	23.655809542910447	c(73.6100006103516, 39.4000015258789)
wsm24596	26	100.699996948242	147	25	S	30.030368928366215	90	-59.969631071633785	18.65634420215641	109.58111762651747	9.115866951093892	960.377142306471	25.757594345659527	c(100.699996948242, 26)
wsm24597	37.5999984741211	95.8000030517578	37	25	T	106.41508467455776	90	16.41508467455776	27.16901087716238	119.2648327729308	12.897548781536173	1275.9054967794375	44.93524187392029	c(95.8000030517578, 37.5999984741211)
wsm24599	29.3999996185303	86.0999984741211	4	25	S	72.81350294996616	90	-17.186497050033836	31.83406140515178	107.16957794246434	2.731459040260816	258.038300655808	85.88473855207246	c(86.0999984741211, 29.3999996185303)
wsm24600	31.2999992370605	103.900001525879	137	25	T	20.513113776419914	90	-69.48688622358009	18.53027119801474	115.90737378817161	15.63254385659934	1648.143300007734	35.294109638868804	c(103.900001525879, 31.2999992370605)
wsm24601	41.9000015258789	94.5	46	25	T	118.26229723880056	90	28.262297238800556	29.52585728054785	123.5068760709649	18.366028984910287	1776.9968784961623	41.343133963837886	c(94.5, 41.9000015258789)
wsm24603	37.5	96.6999969482422	7	25	S	75.9475241293485	90	-14.052475870651506	26.46652499583917	119.44426056967296	12.666188047361274	1260.8084218300971	76.96215065954743	c(96.6999969482422, 37.5)
wsm24612	24.7199993133545	97.9199981689453	3	25	S	66.41626502990812	90	-23.583734970091882	20.322803493510104	107.16871177568318	4.291373228027467	447.4755317202101	5.336271944555847	c(97.9199981689453, 24.7199993133545)
wsm24613	24.7199993133545	97.9199981689453	4	25	S	67.41626502990812	90	-22.583734970091882	20.322803493510104	107.16871177568318	4.291373228027467	447.4755317202101	6.336271944555847	c(97.9199981689453, 24.7199993133545)
wsm24614	24.7199993133545	97.9199981689453	5	25	S	68.41626502990812	90	-21.583734970091882	20.322803493510104	107.16871177568318	4.291373228027467	447.4755317202101	7.336271944555847	c(97.9199981689453, 24.7199993133545)
wsm24615	24.7299995422363	97.9300003051758	17	25	S	80.416898971239	90	-9.583101028761007	20.319153853499028	107.18258381729686	4.305245269641148	448.93260474182694	19.336905885886722	c(97.9300003051758, 24.7299995422363)
wsm24617	24.7299995422363	97.9499969482422	22	25	S	85.41154212412152	90	-4.5884578758784755	20.302911548028696	107.19125123836018	4.386873560722435	457.49245453610695	24.325605039253105	c(97.9499969482422, 24.7299995422363)
wsm24618	24.6800003051758	97.9199981689453	34	25	S	97.40302410328502	90	7.40302410328502	20.304899593996353	107.13057133546502	4.326193657827275	451.1585573191319	36.3170870184166	c(97.9199981689453, 24.6800003051758)
wsm24619	24.7000007629395	97.9300003051758	3	25	NS	66.40696898686599	90	-23.59303101313401	20.305727214440317	107.15397863045906	4.349600952821319	453.5971705485164	5.321031901997571	c(97.9300003051758, 24.7000007629395)
wsm24620	24.7199993133545	97.9199981689453	20	25	S	83.41626502990812	90	-6.583734970091882	20.322803493510104	107.16871177568318	4.291373228027467	447.4755317202101	22.336271944555847	c(97.9199981689453, 24.7199993133545)
wsm24627	37.7000007629395	102.099998474121	82	25	TS	148.47618778090748	90	58.47618778090748	22.583711958099887	121.4304297072222	11.395306430186508	1169.9398994848414	9.566325710916203	c(102.099998474121, 37.7000007629395)
wsm25121	40.29	72.99	1	25	T	83.61823084314517	90	-6.38176915685483	44.98206522673998	117.16132945787146	9.723633359527781	764.7774048958639	28.839774505147602	c(72.99, 40.29)
wsm25143	32.29	85.17	16	25	N	86.85617740079635	90	-3.143822599203645	33.580316724942186	110.06637206958277	5.793079195857672	536.6585621428256	84.23906516735804	c(85.17, 32.29)
wsm25154	22.76	92.33	73	25	T	137.02745172432105	90	47.027451724321054	24.04580656868715	102.82650725589396	6.375143534928355	647.3675813913004	6.8361817802529	c(92.33, 22.76)
wsm25159	32.31	85.15	17	25	N	87.87573392920876	90	-2.1242660707912364	33.60284360674165	110.08240311179107	5.809110238065969	538.0031329488954	85.25862169577044	c(85.15, 32.31)
wsm25164	32.33	85.16	21	25	N	91.88478261438195	90	1.8847826143819475	33.60140989985051	110.10841426902857	5.835121395303474	540.4211074401139	89.26767038094363	c(85.16, 32.33)
wsm25165	32.34	85.42	29	25	N	99.79968516039025	90	9.799685160390254	33.39717480138156	110.20619619737008	5.944547883503006	551.8561157180279	82.82382622189425	c(85.42, 32.34)
wsm25171	51.38	98.05	37	25	N	112.26194048972843	90	22.26194048972843	29.834149197900775	134.76864423692882	29.70259870361471	2865.062033049464	58.37893840237143	c(98.05, 51.38)
wsm25185	32.35	85.26	20	25	N	90.86219422767454	90	0.8621942276745358	33.528138142362536	110.16431407377362	5.894902720001198	546.4212224424625	88.2429449429386	c(85.26, 32.35)
wsm25197	49.75	83.54	138	25	T	42.29488356759725	90	-47.70511643240275	38.60714626144757	130.87078008685305	25.658421533000904	2229.5263956584745	12.274531903463185	c(83.54, 49.75)
wsm25287	30.08	101.77	115	25	S	178.94147537816048	90	88.94147537816048	19.632901697641714	113.89204698359711	12.159180555038333	1273.4396942678375	45.798954439081626	c(101.77, 30.08)
wsm25360	35.49	81.47	13	25	N	87.44725645834228	90	-2.552743541657719	37.466811932326294	112.69202697422203	8.054640525284896	710.8718257463414	81.0218472160725	c(81.47, 35.49)
wsm25361	35.69	81.72	177	25	N	71.49067869253838	90	-18.50932130746162	37.32448624120119	113.00309663776582	8.390003722149913	741.8771178736714	65.05072157023471	c(81.72, 35.69)
wsm25362	34.99	81.1	180	25	S	74.22802800376121	90	-15.77197199623879	37.62280559120143	111.98193330964052	7.249874564315917	638.5087668373021	44.41351358162228	c(81.1, 34.99)
wsm25365	24.55	97.5	34	25	S	97.47095194235965	90	7.4709519423596475	20.588293513866425	106.82424715043523	3.4361825126537724	357.68325426564564	34.48069573304281	c(97.5, 24.55)
wsm25366	35.3	81.34	6	25	N	80.36031237432326	90	-9.639687625676743	37.51780071460739	112.42546982400063	7.764415300966618	684.7900090957562	50.51324985850795	c(81.34, 35.3)
wsm25370	35.7	81.6	173	25	N	67.54818786942678	90	-22.451812130573217	37.42107587712599	112.98249151394239	8.35320290944567	737.6725850277876	61.117922904604484	c(81.6, 35.7)
wsm25373	35.6	81.64	180	25	S	74.45785748728917	90	-15.542142512710825	37.363035087941874	112.872132802023	8.250942041966681	729.2063016403275	68.02274322760036	c(81.64, 35.6)
wsm25380	35.7	81.71	7	25	S	81.50220656937972	90	-8.497793430620277	37.33498506336976	113.01248509834579	8.39129433828947	741.8875598229107	75.0670923096909	c(81.71, 35.7)
wsm25388	37.84	101.84	18	25	S	84.65498237832264	90	-5.345017621677357	22.82795958434643	121.48106947803205	11.565840344560442	1185.332170191368	73.27775806037891	c(101.84, 37.84)
wsm25421	39.35	74.96	12	25	T	92.6669169044128	90	2.666916904412801	43.348407086726084	116.17159896315614	7.904097359943819	639.1276205365181	58.760438481503115	c(74.96, 39.35)
wsm25479	35.02	81.16	175	25	S	69.22613406563482	90	-20.773865934365176	37.5836647500212	112.03523628460508	7.326845613377344	645.6273436956059	39.4007598479584	c(81.16, 35.02)
wsm25490	46.03	82.88	169	25	S	70.79266549246177	90	-19.207334507538235	38.595997065308566	126.07668749186062	20.89328363484293	1815.753330745748	40.7587823877418	c(82.88, 46.03)
wsm25505	32.62	85.23	15	25	S	86.04228700815213	90	-3.9577129918478704	33.64017500229372	110.46075575649043	6.183581362812646	572.4362264581532	83.4273158233824	c(85.23, 32.62)
wsm25545	35.1	81.26	174	25	N	68.24498404545079	90	-21.755015954549208	37.52662309323233	112.16040490877165	7.475682311640782	659.2469689206312	38.40876046378639	c(81.26, 35.1)
wsm25566	31	103.32	107	25	T	170.64757958690984	90	80.64757958690984	18.841325151264968	115.39061304417392	14.60799446233149	1537.299565884737	62.53570374556364	c(103.32, 31)
wsm25567	31.3	103.53	70	25	N	133.65780899872698	90	43.65780899872698	18.813416125800302	115.75891733459287	15.039772334034211	1583.00140489634	77.89574527748732	c(103.53, 31.3)
wsm25568	31.28	103.53	69	25	S	132.6517044709949	90	42.6517044709949	18.804540546561483	115.73998351954299	15.020838518984334	1581.0919581044795	76.88964074975524	c(103.53, 31.28)
wsm25569	31.41	103.89	108	25	T	171.55009975047756	90	81.55009975047756	18.58694464732433	116.00723027216581	15.668926759309784	1651.4306502856023	64.25071926459509	c(103.89, 31.41)
wsm25571	31.21	103.62	68	25	S	131.59533514101997	90	41.59533514101997	18.70450622395358	115.70985598214314	15.18113172543579	1598.911985770204	75.81382322979346	c(103.62, 31.21)
wsm25572	30.89	103.19	109	25	T	172.66383306448597	90	82.66383306448597	18.892427570450295	115.23415317443342	14.390940279982942	1513.9959403090743	60.51238148534662	c(103.19, 30.89)
wsm25576	31.33	103.52	80	25	S	143.67087979799373	90	53.670879797993734	18.834381526856433	115.78331874186414	15.064173741305481	1585.371990500136	87.90881607675408	c(103.52, 31.33)
wsm25579	31.35	103.35	100	25	S	163.74341473188338	90	73.74341473188338	18.973415247124	115.73428901405394	14.76988749438739	1553.1097854004756	69.418609058519	c(103.35, 31.35)
wsm25580	31.38	104	126	25	T	9.49782936028987	90	-80.50217063971013	18.489522045328346	116.02305882375524	15.811702473466738	1667.4290139072534	46.315782822970505	c(104, 31.38)
wsm25581	31.29	103.67	48	25	S	111.60008984595584	90	21.600089845955836	18.701792921138246	115.80557382893694	15.276849572229594	1609.0190069448624	55.81857793472932	c(103.67, 31.29)
wsm25582	31.1	103.61	33	25	S	96.56590758670654	90	6.565907586706544	18.66322697395479	115.60184443368155	15.136593758257973	1594.6096004540148	40.7779443126808	c(103.61, 31.1)
wsm25585	32.24	104.98	137	25	T	20.359038150092942	90	-69.64096184990706	18.129343366835634	117.22561047033965	17.6349363369701	1863.5713072329063	40.707222829466104	c(104.98, 32.24)
wsm25592	32.22	105	134	25	T	17.345005820228835	90	-72.65499417977117	18.105252009634793	117.21478622411672	17.624112090747175	1862.6836916983268	43.72125515933021	c(105, 32.22)
wsm25595	53.3	108.43	33	25	S	101.96582902133139	90	11.965829021331388	24.388474257187355	138.99905781472057	30.34270936876986	3072.890550146998	17.11578215892996	c(108.43, 53.3)
wsm25602	31.08	103.8	64	25	N	127.48616503838025	90	37.48616503838025	18.508665322984164	115.65948136799388	15.44812501770538	1628.905716554396	71.67255285511987	c(103.8, 31.08)
wsm25614	32.57	105.42	104	25	S	167.2735818481092	90	77.27358184810919	17.945612078329837	117.71114585986322	18.41177757887067	1947.6967917818595	73.81387666389378	c(105.42, 32.57)
wsm25623	32.71	105.54	132	25	S	15.264030664848178	90	-74.73596933515182	17.918335088417358	117.89034078294539	18.663798965047093	1974.6611632622396	45.82869586313825	c(105.54, 32.71)
wsm25624	32.7	105.53	109	25	S	172.2653216427318	90	82.2653216427318	17.921351454485567	117.87697599722816	18.650434179329864	1973.2135539463575	68.82740488525462	c(105.53, 32.7)
wsm25673	32.45	85.24	12	25	N	82.9319138870103	90	-7.068086112989704	33.57682145962873	110.27106826890832	5.9977753951832256	555.6436856294456	80.31480165357198	c(85.24, 32.45)
wsm25674	33.17	92.12	14	25	S	82.80255648747789	90	-7.1974435125221135	28.39465886793817	113.37876466485666	7.571893994665189	740.6639144009281	64.45650142291015	c(92.12, 33.17)
wsm25676	31.82	104.24	41	25	S	104.53430972913759	90	14.53430972913759	18.502774887080268	116.5344590659918	16.3231027157033	1721.2257306168283	48.720697545877215	c(104.24, 31.82)
wsm25680	33.16	92.09	21	25	N	89.80901585094148	90	-0.19098414905852223	28.41445789078572	113.3578432494943	7.550972579302822	738.4794148324427	57.45004205944656	c(92.09, 33.16)
wsm25681	33.24	92.09	22	25	NS	90.84940092443662	90	0.8494009244366225	28.44334983591948	113.44267372488562	7.635803054694151	746.5719434897564	56.409656985951415	c(92.09, 33.24)
wsm25682	33.18	91.96	15	25	NS	83.86895530191305	90	-6.131044698086953	28.523156759166902	113.3343750673482	7.634426976506262	745.8734919185902	63.426104419422586	c(91.96, 33.18)
wsm25711	35.29	91.27	27	25	S	97.24929442736675	90	7.249294427366749	29.794752194676793	115.37024073037429	10.29515182673424	993.4441602714616	73.38721347415049	c(91.27, 35.29)
wsm25712	33.31	92.1	22	25	S	90.88092747339181	90	0.8809274733918073	28.460791219545733	113.52036328190816	7.766953901391446	759.2696434560684	56.39610643288597	c(92.1, 33.31)
wsm25747	35.71	88.34	27	25	S	98.72265038350042	90	8.722650383500422	32.18669942364419	114.92683301115468	10.581895734054044	995.8227266608474	68.2528579999788	c(88.34, 35.71)
wsm25753	35.66	88.31	34	25	S	105.7054518545641	90	15.705451854564103	32.19414805496613	114.8617004474853	10.516763170384664	989.6123538766919	61.27005652891512	c(88.31, 35.66)
wsm25764	35.78	88.36	26	25	S	97.75601376454017	90	7.756013764540171	32.19321822398473	115.01139202928246	10.66645475218182	1003.7083723997409	69.21949461893905	c(88.36, 35.78)
wsm25787	35.4	69.58	101	25	T	0.282064065864688	90	-89.71793593413531	46.87654494898632	109.60923670892737	11.434809512496955	869.1588663835354	76.61341029869652	c(69.58, 35.4)
wsm25795	33.17	92.08	21	25	S	89.81789496631609	90	-0.18210503368391073	28.425877127508624	113.36500516059418	7.558134490402708	739.1001254493135	57.44116294407195	c(92.08, 33.17)
wsm25808	37.74	87.09	3	25	S	76.53293653991591	90	-13.467063460084091	33.749193405370946	116.87936704192164	12.598311128291186	1164.7919670783895	73.9201103979799	c(87.09, 37.74)
wsm25821	32.75	105.5	82	25	T	145.2923274911277	90	55.29232749112771	17.96637685029829	117.91199107588943	18.61262279489688	1968.7120440075437	84.20486897912474	c(105.5, 32.75)
wsm25825	32.75	105.54	63	25	S	126.27558847100431	90	36.27558847100431	17.93632667603785	117.92788922717676	18.70134740927847	1978.4328548733213	65.18286194301788	c(105.54, 32.75)
wsm25842	32.04	104.72	110	25	T	173.40622967058084	90	83.40622967058084	18.236560629932423	116.93358884528537	17.124773597059303	1808.5479408878527	63.614593227886644	c(104.72, 32.04)
wsm25843	32.44	105.22	116	25	S	179.31872514632562	90	89.31872514632562	18.037871880730084	117.50934765895948	18.06432645177844	1909.9424949304182	61.75815971159852	c(105.22, 32.44)
wsm25844	41.56	71.42	137	25	T	41.804860662642795	90	-48.195139337357205	46.3003851301281	118.78090125662261	23.758264169689326	1825.161751490936	45.114098285352156	c(71.42, 41.56)
wsm25852	32.76	105.49	69	25	T	132.29940989592455	90	42.299409895924555	17.978383592082277	117.91740958207274	18.618041301080183	1969.1513126900363	71.21195138392159	c(105.49, 32.76)
wsm25854	33.12	91.97	10	25	S	78.83473366302053	90	-11.165266336979471	28.493701366397932	113.2741319759829	7.520722595466182	734.9699187003929	68.44230024325725	c(91.97, 33.12)
wsm25861	32.14	104.64	142	25	T	25.468274809327795	90	-64.5317251906722	18.3419013669901	116.9958711203098	17.041741220321455	1798.685573145784	31.538991963527224	c(104.64, 32.14)
wsm25868	31.81	83.93	17	25	S	87.97649510685847	90	-2.023504893141535	34.41665341115792	109.10476845995228	4.783706112108121	438.81078644828796	85.28638293343226	c(83.93, 31.81)
wsm25876	32.26	91.93	14	25	S	82.41754415816422	90	-7.582455841835781	28.211615013670173	112.35017382287383	6.4867008720026575	635.6055707233386	83.53688050874325	c(91.93, 32.26)
wsm25877	33.16	92.05	21	25	N	89.8243442350572	90	-0.17565576494280322	28.445681074557317	113.344083601403	7.537212931211528	736.9162933017452	57.43471367533084	c(92.05, 33.16)
wsm25907	52.27	98.21	59	25	S	134.64577841869686	90	44.645778418696864	29.96196329497568	135.791019644904	30.75210422256771	2962.4932556251915	36.008252197869524	c(98.21, 52.27)
wsm25914	33.63	91.92	35	25	S	104.11366998449591	90	14.113669984495914	28.715659579081464	113.79929389280501	8.206268381312597	800.2731553303822	43.21759091664501	c(91.92, 33.63)
wsm25923	25.04	97.68	53	25	S	116.58796131407439	90	26.58796131407439	20.660429326865582	107.37073852317893	3.854795087397477	401.06789185454807	53.607028652741974	c(97.68, 25.04)
wsm25934	30.93	83.47	3	25	S	73.55703177655755	90	-16.44296822344245	34.49761424637805	107.9401753525655	3.615082580432798	331.29122763674746	70.8691919742588	c(83.47, 30.93)
wsm25936	30.63	83.29	177	25	N	67.41912700166495	90	-22.580872998335053	34.54317781783975	107.53428442417976	3.2091916520470534	293.93399885314795	64.7312871993662	c(83.29, 30.63)
wsm25937	30.9	83.52	180	25	N	70.52173506973804	90	-19.478264930261957	34.447173607377295	107.92319963590595	3.6021372880617832	330.30448759141166	67.83162289631184	c(83.52, 30.9)
wsm25940	31.65	91.41	15	25	S	83.29977710492199	90	-6.700222895078014	28.396758075426103	111.52137288769403	5.714502217502556	558.9673803117167	63.95928080546605	c(91.41, 31.65)
wsm25949	51.61	104.16	75	25	NS	146.18105769558645	90	56.181057695586446	26.259253666425877	136.2614725490393	29.364860888767524	2928.260748827263	6.8711183615947675	c(104.16, 51.61)
wsm25957	30.73	83.39	171	25	N	61.45271737734879	90	-28.54728262265121	34.4956259768658	107.68359947202723	3.3585066998945194	307.78559446634745	58.764877575050036	c(83.39, 30.73)
wsm25958	26.27	101.94	145	25	S	27.73033058905048	90	-62.26966941094952	17.78857518107605	110.36835818051041	11.433122214989112	1210.5261707990721	33.3833428095827	c(101.94, 26.27)
wsm25959	30.75	83.44	166	25	S	56.44997822335506	90	-33.55002177664494	34.46182050176302	107.72390682714278	3.402844479298622	311.9752495628306	53.75986604992886	c(83.44, 30.75)
wsm25961	42.73	83.9	155	25	T	53.63808091142096	90	-36.36191908857904	37.31608720986352	122.10938121463572	17.49628829901981	1547.2635089230982	47.19812378911729	c(83.9, 42.73)
wsm25962	26.23	101.97	146	25	S	28.70962169736822	90	-61.29037830263178	17.74632799374175	110.34397632667839	11.46868832118453	1214.578812246723	34.345869244466485	c(101.97, 26.23)
wsm25974	24.87	97.78	51	25	S	114.5037839573481	90	24.503783957348105	20.503526821595848	107.25130472654887	4.009161828803343	417.55797929921033	53.453702398007636	c(97.78, 24.87)
wsm25978	30.28	80.35	16	25	S	87.07206694688693	90	-2.9279330531130654	36.82046301955318	106.09881008778918	1.5220922982359895	135.48690577187628	80.72490730432878	c(80.35, 30.28)
wsm25992	30.8	83.4	180	25	S	70.49492470196299	90	-19.505075298037013	34.51092405830165	107.76714121586248	3.4420484437297745	315.3837723765645	67.80708489966423	c(83.4, 30.8)
wsm25993	30.78	83.59	162	25	S	52.4221696323516	90	-37.5778303676484	34.350416418504466	107.81048090213059	3.4934489785749747	320.7087208058258	49.72978919823049	c(83.59, 30.78)
wsm25996	32.91	105.63	67	25	T	130.28406940693458	90	40.28406940693458	17.940718348321397	118.11384691291583	18.88730509501754	1998.0559103775358	69.19134287894815	c(105.63, 32.91)
wsm26029	15.58	96.08	58	25	N	118.99174105657335	90	28.991741056573346	17.584188466343733	97.76780726274048	0.8077409426161921	85.62004454779687	55.91750733316803	c(96.08, 15.58)
wsm26036	30.88	83.48	159	25	S	49.52147623081055	90	-40.47852376918945	34.47286618205488	107.88644926901601	3.56538692117185	326.8340041647957	46.83136405738435	c(83.48, 30.88)
wsm26037	30.83	83.47	165	25	S	55.492282091284665	90	-34.507717908715335	34.46427411677456	107.82580334197807	3.504740994133911	321.30775216512177	52.802169917858464	c(83.47, 30.83)
wsm26072	33.89	69.47	174	25	S	71.75111668440707	90	-18.248883315592934	46.6645823427207	107.42236265556208	10.466000485001814	798.6566861407388	1.148680915906084	c(69.47, 33.89)
wsm26073	39.53	73.82	165	25	T	66.43027447669328	90	-23.569725523306715	44.24609611775068	116.22814157062173	7.1049230643146615	565.9393658349302	32.30809396356722	c(73.82, 39.53)
wsm26077	29.81	90.35	19	25	N	86.73096626721338	90	-3.2690337327866246	28.55292330478803	109.19232745460623	3.492379363764286	341.1044941855931	60.56409345412226	c(90.35, 29.81)
wsm26080	29.65	90.32	17	25	N	84.65997870366687	90	-5.340021296333134	28.516300602163987	109.01257698652918	3.2591676060124684	318.4371015924716	62.61705520261091	c(90.32, 29.65)
wsm26087	29.74	90.31	29	25	S	96.70841543811412	90	6.708415438114116	28.55851078622676	109.10359634083575	3.4036482499938074	332.4203870744285	50.58664428322152	c(90.31, 29.74)
wsm26099	39.58	73.86	172	25	S	73.45740896272775	90	-16.542591037272246	44.22303774254174	116.3035535811048	7.180335074797725	572.170426005569	39.335228449601686	c(73.86, 39.58)
wsm26100	38.56	70.34	109	25	T	11.254912614003615	90	-78.74508738599638	46.78407690317057	114.3112083678892	20.345260380701788	1549.1042770007323	63.79620805817467	c(70.34, 38.56)
wsm26115	33.85	92.78	50	25	S	118.88584701439765	90	28.885847014397655	28.126850232672286	114.3242330484866	8.45866610361216	829.4873556744797	59.9938306000837	c(92.78, 33.85)
wsm26116	35.34	91.26	26	25	S	96.2804576979753	90	6.280457697975294	29.819316396652376	115.42130400041779	10.355258467103681	998.9988412973513	74.36042119412457	c(91.26, 35.34)
wsm26123	39.42	73.93	152	25	T	53.26702355174746	90	-36.73297644825254	44.1456065744428	116.09427627994499	7.07916739690377	564.8502402307023	19.093269138392202	c(73.93, 39.42)
wsm26136	30.64	67.35	172	25	S	67.02121567033566	90	-22.978784329664336	47.64306757166495	102.15657206680207	9.729822590795393	728.9326696594421	62.59604205543633	c(67.35, 30.64)
wsm26137	30.56	67.44	180	25	S	74.91280403779092	90	-15.08719596220908	47.547501927688906	102.07179704901203	9.479218647788244	711.4562443835327	54.654725710116054	c(67.44, 30.56)
wsm26145	30.6	67.46	10	25	S	84.94973891044697	90	-5.050261089553032	47.54127469430981	102.13564857661444	9.543070175390653	716.3336682265008	44.61779083746001	c(67.46, 30.6)
wsm26164	30.4	67.67	3	25	T	77.68462961016837	90	-12.315370389831628	47.314268055467245	101.92038486515153	0.7534421622993648	56.80024624520897	56.12314368159957	c(67.67, 30.4)
wsm26170	39.48	74.02	137	25	T	38.27756436090044	90	-51.72243563909956	44.08601946036144	116.19156999405875	7.230515922650454	577.5084670350909	4.078086425894753	c(74.02, 39.48)
wsm26181	37.56	95.83	6	25	T	75.38187907422048	90	-14.618120925779522	27.132684352475188	119.23215631717513	12.864872325780496	1273.086820469638	75.96844747425757	c(95.83, 37.56)
wsm26187	37.57	95.93	38	25	T	107.33999710338344	90	17.33999710338344	27.062030277391276	119.27405309089828	12.86204482195923	1273.6103604780853	43.99467232424979	c(95.93, 37.57)
wsm26196	32.14	104.75	31	25	S	94.42352679523947	90	4.423526795239468	18.258584149321756	117.03972791260296	17.182474447122786	1814.4117703139793	37.40721441910125	c(104.75, 32.14)
wsm26197	30.66	67.55	164	25	S	58.98907515850988	90	-31.010924841490123	47.48204147749459	102.25117449382648	9.548043475791289	717.5163639399085	70.54540135832076	c(67.55, 30.66)
wsm26262	29.95	82.05	7	25	S	77.34608787545938	90	-12.653912124540625	35.323491917147514	106.31452574859065	2.0223398438063924	183.47502598911822	79.56381616766805	c(82.05, 29.95)
wsm26270	30.39	67.45	15	25	S	89.73101340081712	90	-0.26898659918288104	47.4946745368638	101.83218666919021	9.184331959560723	690.0181861112073	39.819979870579914	c(67.45, 30.39)
wsm26272	30.44	67.4	16	25	S	90.79663871340153	90	0.7966387134015349	47.54941791810974	101.88684468974671	9.29426628852292	697.5492721963574	38.77089103450544	c(67.4, 30.44)
wsm26273	30.34	67.56	18	25	S	92.65017705918865	90	2.6501770591886498	47.38993046543272	101.79793377610616	1.2867746723394902	96.8679613437906	15.835942883011853	c(67.56, 30.34)
wsm26274	32.52	105.39	152	25	T	35.271573701503485	90	-54.728426298496515	17.945711849237618	117.65224899222294	18.352880711230384	1941.4652696408612	25.815884810499483	c(105.39, 32.52)
wsm26276	35.27	81.37	11	25	N	85.32588737589299	90	-4.674112624107011	37.486124413781475	112.39738835467499	7.760001905737852	684.6911849695149	78.90047813362321	c(81.37, 35.27)
wsm26308	22.75	95.9	45	25	S	108.25020795381329	90	18.250207953813288	21.091442790509756	104.3996307789942	0.0059040512930153	0.612520643054028	45.7460994938308	c(95.9, 22.75)
wsm26325	23.97	97.57	39	25	S	102.25972803634227	90	12.259728036342267	20.271230897835657	106.30152653795278	3.4971488603150362	364.78057569551316	41.17379095147385	c(97.57, 23.97)
wsm26380	31.18	103.32	80	25	N	143.70275723829332	90	53.702757238293316	18.921147955678883	115.561120801493	14.71790790704253	1548.1286852458811	89.47345731153928	c(103.32, 31.18)
wsm26414	15.65	96.04	58	25	S	119.01602072469723	90	29.016020724697228	17.651815836222333	97.81245262700305	0.8829914984085008	93.56148128506061	55.949263458129394	c(96.04, 15.65)
wsm26425	38.18	72.24	158	25	S	58.91187751569282	90	-31.088122484307178	45.254891413356795	114.08392655287304	7.585941679290684	593.7989265854202	52.949670988363096	c(72.24, 38.18)
wsm26426	43.24	80.89	168	25	T	68.77653159808187	90	-21.223468401918126	39.57355760164971	122.24757326887878	16.746253464127804	1435.3211033812588	68.31518620829354	c(80.89, 43.24)
wsm26427	57.51	120.58	86	25	N	147.66807095271452	90	57.668070952714515	19.86978275582434	146.21326927992624	44.17723761676939	4619.850512859914	89.74065789319229	c(120.58, 57.51)
wsm26446	27.23	66.32	144	25	S	35.659094220062	90	-54.340905779938	47.52909675742723	96.92901104973294	4.336432648509145	325.582243727642	86.09156447215503	c(66.32, 27.23)
wsm26499	30.67	83.86	158	25	S	48.26686313501273	90	-41.73313686498727	34.09484051976717	107.77961671309404	3.4787064866926016	320.3257229828696	45.56545083084484	c(83.86, 30.67)
wsm26502	34.2	73.9	31	25	T	107.39026342226657	90	17.39026342226657	43.156273497992345	109.00812916969312	0.8872464843189505	71.96970156585682	81.63617362488424	c(73.9, 34.2)
wsm26505	40.66	78.69	171	25	T	70.86863989738208	90	-19.13136010261792	40.75342587478745	118.55993563546984	12.459861059788281	1049.533454170163	52.57476722398792	c(78.69, 40.66)
wsm26530	35.32	81.43	14	25	N	88.33825684095427	90	-1.6617431590457272	37.45247582337164	112.47470850097923	7.837322052042097	691.8247472008508	81.9128475986845	c(81.43, 35.32)
wsm26539	38.07	71.59	8	25	S	89.12137167023548	90	-0.8786283297645241	45.74277608320221	113.81500686644978	8.781942044397965	681.486672004246	25.698861566671894	c(71.59, 38.07)
wsm26542	45.44	101.43	49	25	S	119.08263335048423	90	29.08263335048423	25.91953780674611	129.11302524993528	22.027795769452567	2202.996126603629	33.90375738963735	c(101.43, 45.44)
wsm26546	15.58	95.99	58	25	N	119.00256195466068	90	29.002561954660678	17.66000985115086	97.723704282443	0.9717398429685602	102.9605390741702	55.935804688092844	c(95.99, 15.58)
wsm26590	25.91	67.24	113	25	T	3.2007315844939512	90	-86.79926841550605	46.32005538279297	95.49601852812468	0.11307337392425154	8.683422354123435	65.8490816836686	c(67.24, 25.91)
wsm26635	33.66	82.44	3	25	N	75.75096798784398	90	-14.249032012156022	36.18376038653429	110.78069301024162	6.145907536070325	551.5867599457172	72.7506091512355	c(82.44, 33.66)
wsm26676	34.19	70.08	143	25	T	40.830538258815295	90	-49.169461741184705	46.23397968500644	108.0030764964936	7.239423268315164	556.8224512453282	7.258228504729573	c(70.08, 34.19)
wsm26691	41.28	78.2	172	25	S	72.66655865362952	90	-17.333441346370478	41.22289432421411	119.286613216762	12.389222987895025	1036.1796343094788	3.020943351604501	c(78.2, 41.28)
wsm26704	40.03	77.23	151	25	T	51.10016704440227	90	-38.89983295559773	41.73969050327015	117.47747691591542	10.010520679581106	830.5852219667481	12.28706450331731	c(77.23, 40.03)
wsm26709	40.93	72.89	121	25	T	24.310503189305564	90	-65.68949681069444	45.135804982212264	118.04737629023705	11.121915075723223	872.4053489063068	87.50902970573657	c(72.89, 40.93)
wsm26711	42.84	72.43	169	25	T	74.51169443463846	90	-15.488305565361543	45.66278863028078	120.70720811381216	15.414114459385843	1197.861848610454	40.27576432155399	c(72.43, 42.84)
wsm26715	41.61	71.43	139	25	T	43.851035926804684	90	-46.148964073195316	46.29744320368832	118.85395232445707	23.904622089413238	1836.5039570903893	43.06807469419812	c(71.43, 41.61)
wsm26740	38.23	67.69	107	25	T	10.251144519645663	90	-79.74885548035434	48.80277962353938	113.4340856185333	21.06261245093232	1542.6040007848985	60.617271212680066	c(67.69, 38.23)
wsm26828	32.78	81.75	167	25	S	59.384477555633794	90	-30.615522444366206	36.47087710619566	109.52392984699944	4.869994935464774	435.46781348358684	56.33029476996285	c(81.75, 32.78)
wsm26836	31	86.31	174	25	S	63.68428765768749	90	-26.31571234231251	32.231263924593655	109.01037543473645	4.688733563911526	441.0230787021647	76.69702067799233	c(86.31, 31)
wsm26854	55.42	111.06	35	25	N	102.95984950972979	90	12.959849509729793	23.740940463187805	141.77440178734747	32.234818246133514	3281.0278325968243	56.40504436376227	c(111.06, 55.42)
wsm26864	44.72	78.86	157	25	T	60.261093465600084	90	-29.738906534399916	41.22577180047863	123.90555885898888	17.0081686301219	1422.425158863884	9.384521836424938	c(78.86, 44.72)
wsm26886	35.89	90.07	34	25	S	105.09008958679692	90	15.090089586796921	30.91418355279535	115.65199585323273	10.946283021350297	1044.2585078354534	60.14235075381839	c(90.07, 35.89)
wsm26911	31.43	104.01	148	25	T	31.50886213329113	90	-58.49113786670887	18.50419078888996	116.07425970364483	15.86290335335633	1672.6851556921622	24.304750049969243	c(104.01, 31.43)
wsm26912	31.5	104.09	120	25	T	3.4982322259614875	90	-86.50176777403851	18.47435145819333	116.17241690825841	15.961060557969915	1683.3285951014163	52.31537995729889	c(104.09, 31.5)
wsm26918	39.59	73.45	170	25	S	71.68302090846419	90	-18.316979091535813	44.53706854784116	116.25258280363508	7.292657849462287	578.012420509335	42.1454814791706	c(73.45, 39.59)
wsm26943	25.63	101.1	159	25	S	41.8010943875297	90	-48.1989056124703	18.167285941812047	109.40671395375996	9.74321335729617	1029.3902755290505	15.2332110117934	c(101.1, 25.63)
wsm26945	25.67	101.03	156	25	S	38.83361714223793	90	-51.16638285776207	18.241691639941056	109.41382535640065	9.605010108174582	1014.3555193789756	18.18720575622956	c(101.03, 25.67)
wsm26982	31.16	85.9	3	25	S	72.91430465919177	90	-17.08569534080823	32.61605729555598	109.04461781621218	4.751460184101333	445.0206595336714	76.66699546611778	c(85.9, 31.16)
wsm27040	50.65	96.87	29	25	S	104.66152299506507	90	14.66152299506507	30.369509512855053	133.73650100173177	29.274453695766766	2808.509307331937	65.28971654173529	c(96.87, 50.65)
wsm27112	37.69	95.78	11	25	S	80.46773865547107	90	-9.532261344528933	27.215446189960883	119.35332023234922	13.030760518499008	1288.5469968782281	70.89828874024465	c(95.78, 37.69)
wsm27114	37.7	95.72	16	25	T	85.5006819109849	90	-4.499318089015105	27.26341628398116	119.34513988565512	13.022580171804904	1287.1831753044348	65.86534548473082	c(95.72, 37.7)
wsm27122	37.67	95.65	162	25	T	51.518977784719254	90	-38.481022215280746	27.304806906388	119.29170107061611	13.01386563431032	1285.8426072774937	80.1372058059685	c(95.65, 37.67)
wsm27126	37.69	95.94	14	25	T	83.39273564222378	90	-6.6072643577762165	27.09690554646215	119.40331665662934	12.991308387690296	1286.0098694013552	67.94193378540945	c(95.94, 37.69)
wsm27127	37.62	95.84	8	25	T	77.40599664446313	90	-12.59400335553687	27.146383790459094	119.298399960169	12.931115968774364	1279.4853575600425	73.94432990401492	c(95.84, 37.62)
wsm27148	37.65	95.91	5	25	T	74.38763164738987	90	-15.612368352610133	27.105051993982162	119.35186927494858	12.939861006009536	1280.8238941088537	76.94703778024336	c(95.91, 37.65)
wsm27163	32.84	105.52	85	25	T	148.31003859936231	90	58.310038599362315	17.991794140146524	118.00446465538077	18.632269911293974	1970.5064822189022	87.22786064097795	c(105.52, 32.84)
wsm27187	35.82	95.93	40	25	S	108.51692822882092	90	18.516928228820916	26.432788172487303	117.44539847871827	10.643585478798158	1059.7863931697734	44.384379045256765	c(95.93, 35.82)
wsm27191	30.89	83.49	178	25	NS	68.52477989787133	90	-21.475220102128674	34.46810954665568	107.90135581717566	3.580293469331494	328.2191725910599	65.83466772444513	c(83.49, 30.89)
wsm27215	39.49	96.07	59	25	S	129.20401962645974	90	39.20401962645974	27.62318059914543	121.34487815001624	15.28352524933301	1505.7424943627132	16.909354652773345	c(96.07, 39.49)
wsm27309	40.06	76.93	175	25	T	75.28462048664471	90	-14.715379513355288	41.97110596432201	117.46464291681507	9.841574441180128	813.6183047589635	66.97895041373715	c(76.93, 40.06)
wsm27310	35.18	92.14	175	25	S	64.82593672732253	90	-25.174063272677472	29.089286212148327	115.53010020423226	10.204381141113686	991.5523930512222	82.59670057244819	c(92.14, 35.18)
wsm27340	34.85	80.38	35	25	S	109.41113671933113	90	19.411136719331125	38.15336389563076	111.60897199227496	6.680515437663715	584.1400051836789	78.00955505694901	c(80.38, 34.85)
wsm27359	25.96	100.82	151	25	S	33.98228382689979	90	-56.01771617310021	18.5420645559368	109.5951737224999	9.320343790927623	982.5785354602754	21.82493958838893	c(100.82, 25.96)
wsm27368	37.65	95.76	4	25	TS	73.45784096468606	90	-16.542159035313944	27.21623829986673	119.30495411818194	12.982394404331728	1283.7551853994282	77.90818643102966	c(95.76, 37.65)
wsm27391	29.49	86.01	179	25	N	67.89237604715674	90	-22.107623952843255	31.93962556839455	107.23513655519938	2.8203130592715695	266.1270356820568	80.951969250443085	c(86.01, 29.49)
wsm27413	17.09	73.83	165	25	N	47.7391026728244	90	-42.2608973271756	37.16007707674161	87.96046815298638	16.6283312293083	1473.5533292616428	41.28465560114785	c(73.83, 17.09)
wsm27434	30.76	83.45	151	25	N	41.453304626231784	90	-48.546695373768216	34.45706824841681	107.73882330693009	3.417760959085925	313.3606387193594	38.76319245280558	c(83.45, 30.76)
wsm27454	31.23	103.86	140	25	T	23.50776370668791	90	-66.49223629331209	18.529651792346726	115.8252129899688	15.550383058396534	1639.4870056204886	32.29945970860081	c(103.86, 31.23)
wsm27508	28.45	66.62	153	25	S	45.879601704140214	90	-44.120398295859786	47.647970639216545	98.77179211053124	6.400318942930255	479.45002375443016	83.75427160282538	c(66.62, 28.45)
wsm27509	17.11	73.77	155	25	N	37.75030831023969	90	-52.24969168976031	37.22021675322031	87.94981937509353	16.655175696081983	1474.7571941340977	31.305514762045277	c(73.77, 17.11)
wsm27511	22	91.82	72	25	T	135.82372150727144	90	45.82372150727144	24.135355324541457	101.85167171543054	7.2460489675234925	735.2901545218574	5.614822962437188	c(91.82, 22)
wsm27531	37.53	96.64	16	25	T	84.9895048465412	90	-5.010495153458805	26.52171040408316	119.4564649022674	12.702132857564138	1263.7795352146438	67.9285509368865	c(96.64, 37.53)
wsm27557	30.65	83.79	162	25	S	52.27603123646111	90	-37.72396876353889	34.14476937997707	107.73232364343691	3.427382992746928	315.41347396715514	49.57687071706994	c(83.79, 30.65)
wsm27618	35.55	88.22	9	25	S	80.67757372820813	90	-9.3224262717918691	32.22906378131789	114.7111030838219	10.389461212996977	977.2581526435471	86.30969325148703	c(88.22, 35.55)
wsm27746	35.31	91.19	29	25	S	99.29368031744889	90	9.293680317448889	29.862962066484823	115.36653609691342	10.309533933925252	994.1531450836862	71.35157602575032	c(91.19, 35.31)
wsm27751	25.56	101.93	149	25	S	31.533012856272308	90	-58.46698714372769	17.47016581222617	109.70241890521228	11.366662539965361	1205.6167564876312	31.556091299016998	c(101.93, 25.56)
wsm27756	28.41	86.73	149	25	S	37.07071127837776	90	-52.92928872162224	30.957338238774675	106.32833338461698	1.639411319212357	156.32672582071916	51.83021319624004	c(86.73, 28.41)
wsm27833	36.43	86.97	26	25	S	98.75368456829437	90	8.753684568294375	33.460919130898745	115.34073615863214	11.075206324812385	1027.4008243251449	83.86769776714004	c(86.97, 36.43)
wsm27860	30.57	81.9	160	25	S	50.807847568033026	90	-39.192152431966974	35.65186028089393	106.97972276558181	2.467003761520317	222.90409799927437	17.682573049942675	c(81.9, 30.57)
wsm27874	54.48	110.11	46	25	N	114.26276438072125	90	24.26276438072125	23.896768307734984	140.59865411176787	31.189143105209013	3170.784421103057	15.8934529735144	c(110.11, 54.48)
wsm27877	21.4	100.07	11	25	S	72.88380504178701	90	-17.116194958212986	17.03999549349925	105.01600987625766	7.494975962028235	796.8183544160581	9.218404036113157	c(100.07, 21.4)
wsm27895	32.5	92.7	26	25	S	94.25094672402429	90	4.250946724024288	27.695879620590254	112.87446013226547	6.8766242218490845	677.0389431980128	51.88271955472828	c(92.7, 32.5)
wsm27896	32.51	92.82	22	25	S	90.21099112521142	90	0.2109911252114216	27.605603959928345	112.92731558333573	6.865962682652494	676.5475096560667	55.90238315402166	c(92.82, 32.51)
wsm27946	33.17	96.55	77	25	S	144.07786674853617	90	54.07786674853617	24.95801003638207	114.93700341180632	7.299714044982181	735.8942396623424	12.750191225548292	c(96.55, 33.17)
wsm27953	33.19	96.45	68	25	S	135.12599950297317	90	45.12599950297317	25.042892098099077	114.92140007900719	7.323175036286912	737.749534645375	21.716001368226443	c(96.45, 33.19)
wsm27965	35.64	67.66	129	25	S	29.35365996196083	90	-60.64634003803917	48.45704500272075	109.54976116885695	17.178288001255964	1266.7699725527332	79.71978665499523	c(67.66, 35.64)
wsm27985	30.43	101.42	102	25	S	166.18369505712462	90	76.18369505712462	20.057862443717738	114.08607923979982	11.661032405114867	1218.0034117334262	71.7060726102485	c(101.42, 30.43)
wsm27989	19.4	93.17	170	25	N	52.603184499051736	90	-37.396815500948264	21.836020190660502	99.9489980406152	8.29443134714839	856.1269394634777	32.366773842872476	c(93.17, 19.4)
wsm27990	33.2	96.5	48	25	S	115.11052128272775	90	25.110521282727746	25.008232259486647	114.94952219672734	7.338275712639117	739.4796112912636	41.726826829210836	c(96.5, 33.2)
wsm28068	31.14	103.57	125	25	T	8.593543652179278	90	-81.40645634782072	18.711691946682276	115.62357555786005	15.094851301152701	1589.7572126783436	47.18796825904724	c(103.57, 31.14)
wsm28082	33.17	96.07	30	25	S	97.26732721349526	90	7.267327213495264	25.32832577142486	114.76481380095609	7.306141037555491	734.311201263363	54.24499593536848	c(96.07, 33.17)
wsm28095	33.33	96.15	43	25	S	110.30554610587478	90	20.305546105874782	25.32839129543898	114.95668224767299	7.498009484272387	753.594728460733	41.20677704298896	c(96.15, 33.33)
wsm28097	33.3	96.09	36	25	S	103.31622898024784	90	13.316228980247843	25.363078943179563	114.90465539515154	7.48971588867488	752.5453348065374	48.210513666307065	c(96.09, 33.3)
wsm28102	28.18	65.96	150	25	S	42.71727506989373	90	-47.28272493010627	48.12317323926936	98.13095936361006	5.759486196009078	427.5048573714974	86.91659823707187	c(65.96, 28.18)
wsm28111	39.87	74.85	165	25	T	66.21055152871281	90	-23.789448471287187	43.51399151620567	116.86034169926384	8.43372902216342	680.0905723221562	32.37940508624558	c(74.85, 39.87)
wsm28197	29.84	80.4	10	25	T	80.74733400763523	90	-9.2526659923647685	36.6356609368706	105.59767814288536	0.970185890781849	86.56781690899687	87.02065636568466	c(80.4, 29.84)
wsm28274	38.45	69.64	150	25	T	52.49553437187649	90	-37.50446562812351	47.312426034408354	114.04453236645386	12.877589663601697	970.8452706124001	81.31223891989146	c(69.64, 38.45)
wsm28311	28.33	66.32	164	25	S	56.81026249362992	90	-33.18973750637008	47.864753912284485	98.48544572307813	6.113972555477147	456.0955078318906	72.82361081333568	c(66.32, 28.33)
wsm28374	33.28	96.31	43	25	S	110.22031825773774	90	20.220318257737745	25.185736401302787	114.96284029862048	7.416701021372006	746.2988608120914	46.640344916940876	c(96.31, 33.28)
wsm28377	39.45	73.84	178	25	S	79.34279966277688	90	-10.657200337223117	44.218854066226875	116.12097557471662	7.051811880042479	561.9688900727756	45.19481104776344	c(73.84, 39.45)
wsm28391	23.41	90.66	16	25	S	80.64543086422975	90	-9.354569135770248	25.712015269743127	102.7388738665355	4.457399355321456	446.56552098593556	70.95405210806246	c(90.66, 23.41)
wsm28575	36.64	87.51	6	25	S	78.64854397015665	90	-11.351456029843348	33.10910187985059	115.73491917916098	11.481312143309609	1069.3757490887097	82.42552893790594	c(87.51, 36.64)
wsm28624	34.56	70.46	160	25	T	58.06036105028954	90	-31.939638949710456	46.004527242044844	108.61958862470286	8.018802916459606	619.3424467894608	57.246399165303615	c(70.46, 34.56)
wsm28666	29.79	90.34	177	25	N	64.72407513341795	90	-25.275924866582045	28.553373301597606	109.167512549654	3.4675644588120633	338.67934796462765	82.57098458791768	c(90.34, 29.79)
wsm28688	39.32	72.84	131	25	S	32.73848325138374	90	-57.26151674861626	44.964220542912045	115.78075771912798	8.258303077885927	649.7292586794471	79.71077572618003	c(72.84, 39.32)
wsm28694	31.54	70.08	102	25	T	177.16852071384028	90	87.16852071384028	45.61505702487134	104.29839806443675	0.011118515086678826	0.8647785382485816	61.610636979685864	c(70.08, 31.54)
wsm28701	30.45	69.46	153	25	T	47.26555375201724	90	-42.73444624798276	45.840455775177205	102.59146844181247	1.993724754796233	154.44393365153942	46.44940839432775	c(69.46, 30.45)
wsm28807	30.94	86.52	179	25	N	68.58025727270342	90	-21.41974272729658	32.04157737281229	109.01795799438294	4.649725311006577	438.2644700174511	81.61647846438655	c(86.52, 30.94)
wsm28821	39.47	75.25	180	25	T	80.62842971009127	90	-9.371570289908732	43.14682507948332	116.3841410552619	8.263258369887737	670.384379842106	54.87433991270893	c(75.25, 39.47)
wsm28822	36.19	68.97	88	25	T	168.38401176809214	90	78.38401176809214	47.50302669984461	110.62494961503307	17.97709490540359	1350.4029863169499	38.833018496695104	c(68.97, 36.19)
wsm28968	52.13	91.78	25	25	S	105.12921938186219	90	15.129219381862185	33.78476350867848	134.6568039920142	30.371866558431066	2806.9020181019278	77.48145772635212	c(91.78, 52.13)
wsm29009	45.93	93.94	51	25	S	125.8429391704708	90	35.8429391704708	31.0546825367873	127.85083738937276	23.195496856923754	2209.5586181879175	39.413714761759024	c(93.94, 45.93)
wsm29053	24.728	97.927	17	25	S	80.41704032276743	90	-9.582959677232566	20.320696150663636	107.17937656347449	4.3020380158187805	448.5936944069898	19.337047237415163	c(97.927, 24.728)
wsm29167	56.55	121.39	68	25	S	128.766369463371	90	38.76636946337101	19.021208695794638	145.54608620767524	44.52109037540065	4680.217553024462	75.61146767419643	c(121.39, 56.55)
wsm29182	40.48	79.08	169	25	T	68.50868724884117	90	-21.49131275115883	40.42974230178062	118.39655690886399	12.434532851513907	1052.4823739450674	50.13396427377904	c(79.08, 40.48)
wsm29237	20.65	99.77	33	25	S	94.74909666339056	90	4.74909666339056	16.932599760555863	104.1864863066423	6.665452392412874	709.0345233827096	31.083695657716703	c(99.77, 20.65)
wsm29238	20.59	99.746	25	25	S	86.73822641619358	90	-3.2617735838064164	16.923980548211034	104.12012650741443	6.599092593185006	702.0076710103453	23.072825410519727	c(99.746, 20.59)
wsm29242	20.71	99.88	53	25	S	114.74111229283403	90	24.741112292834032	16.87035300005739	104.29264074240827	6.771606828178847	720.5644785840198	51.075711287160175	c(99.88, 20.71)
wsm29243	20.74	100.11	11	25	S	72.6984245270578	90	-17.301575472942204	16.69512594256971	104.42668833239844	6.905654418169021	735.5065188362926	9.033023521383939	c(100.11, 20.74)
wsm29279	29.648	80.948	24	25	T	94.45845159914825	90	4.458451599148248	36.12310122505927	105.56901073851517	0.9372866293111315	84.18528246749	88.5437063686204	c(80.948, 29.648)
wsm29334	34.29	89.58	18	25	N	88.39093862510742	90	-1.6090613748925762	30.764931967588588	113.7387580589296	9.103823626335924	869.8425313128274	50.83903917194323	c(89.58, 34.29)
wsm29375	43.594	77.8	175	25	T	77.92832688082979	90	-12.071673119170214	41.84541961924884	122.2901071698958	14.680759431694653	1216.0731395618677	39.17283562780915	c(77.8, 43.594)
wsm29529	43.01	88.25	179	25	T	75.37222900223162	90	-14.62777099776838	34.264242353242075	123.29628797270365	18.98328647343658	1744.5100015354926	72.67758442127342	c(88.25, 43.01)
wsm29578	25.08	98.72	7	25	T	70.31596790475714	90	-19.684032095242856	19.835539175773707	107.85767538447287	5.821643721316022	608.9318749026783	12.388554845234921	c(98.72, 25.08)
wsm29705	52.854	108.603	43	25	N	111.65704368037768	90	21.657043680377683	24.130369158736773	138.58413345031354	29.48641276735951	2992.239552481848	18.551854864456573	c(108.603, 52.854)
wsm29715	40.038	71.454	175	25	T	78.20640868906014	90	-11.79359131093986	46.115815278034255	116.59745159768126	15.994384373517747	1232.859187265853	77.39408801582465	c(71.454, 40.038)
wsm29734	28.27	66.37	169	25	S	61.737673904568965	90	-28.262326095431035	47.80493625185701	98.41949414528838	6.0480209776874005	451.6960075701479	67.89619940239663	c(66.37, 28.27)
wsm29765	33.74	87.57	4	25	S	74.85981707605868	90	-15.140182923941325	32.15425989446443	112.48264778086529	8.137710503764652	766.0823526220497	87.88430869257945	c(87.57, 33.74)
wsm29795	39.913	77.198	169	25	T	69.01411782706055	90	-20.985882172939455	41.743643914919865	117.3173530115733	9.850396775238991	817.2492275113292	30.201015285975586	c(77.198, 39.913)
wsm29848	43.94	104.51	51	25	S	118.63689792136597	90	28.63689792136597	23.33647510731469	128.44318547890495	18.74674737697012	1914.0184997772349	40.67328088058059	c(104.51, 43.94)
wsm29889	38.98	70.7	115	25	S	17.51026810015503	90	-72.48973189984497	46.5615444712718	114.97212844181988	20.584553354746447	1573.7911753163894	69.45692112605468	c(70.7, 38.98)
wsm29919	36.36	82.51	20	25	S	94.64320618772024	90	4.643206187720239	36.88688005404953	114.02608304391508	9.469675039382025	842.1977183317636	73.16539910569816	c(82.51, 36.36)
wsm29930	27.701	88.165	167	25	S	54.29376968217025	90	-35.70623031782975	29.51659879130504	106.12583353503004	0.9849864489754196	95.31064189916658	74.68833847953181	c(88.165, 27.701)
wsm30021	54.064	123.818	54	25	S	112.30661170109136	90	22.306611701091356	16.569713348950245	144.0320280707585	46.510994156529094	4957.0269847060545	48.6412106954175	c(123.818, 54.064)
wsm30024	44.25	82.69	169	25	T	69.51050338923062	90	-20.48949661076938	38.45460598189467	123.80211339094143	18.705573624427075	1628.825062636842	39.43611775592683	c(82.69, 44.25)
wsm30040	35.44	81.61	6	25	S	80.35264981378157	90	-9.647350186218432	37.34354054333568	112.67000395943683	8.048813199380504	711.5272048488783	73.91753555409275	c(81.61, 35.44)
wsm30041	20.977	70.359	10	25	S	75.57584767771948	90	-14.42415232228052	41.808502072993555	90.63749530421636	16.90065668305138	1400.7646962390738	36.791520477704466	c(70.359, 20.977)
wsm30088	32.66	105.22	157	25	T	40.38294502135	90	-49.61705497865	18.136547754301137	117.71619849853182	18.052697902068033	1907.639691666736	16.651360377973106	c(105.22, 32.66)
wsm30098	43.667	82.436	177	25	T	77.20533425779252	90	-12.794665742207485	38.53721717272889	123.02860387585417	17.874154715670926	1554.6438398795356	47.157935013473775	c(82.436, 43.667)
wsm30197	25.2	97.61	65	25	S	128.66125937900233	90	38.66125937900233	20.78829126686726	107.49389559857887	3.7221945667974126	386.9447661477954	65.69907040591977	c(97.61, 25.2)
wsm30210	31.8	83.82	14	25	S	85.00708597020787	90	-4.992914029792132	34.50178205949578	109.05637416269649	4.73128139056378	433.55957314463626	82.31924616790911	c(83.82, 31.8)
wsm30213	38.31	76.89	1	25	T	79.76460946952159	90	-10.235390530478412	41.68337397609949	115.14766019990606	7.751899714505157	643.7483982322907	40.9227921276439	c(76.89, 38.31)
wsm30233	32.55	92.89	18	25	S	86.20420171712499	90	-3.795798282875012	27.56565373854894	112.99394098148431	6.900829585667651	680.2309314605124	59.89905147475952	c(92.89, 32.55)
wsm30283	31.87	86.39	21	25	S	91.17497211225009	90	1.1749721122500887	32.465718004733915	110.00538531177969	5.701546090151055	534.9002947533266	85.06662195675995	c(86.39, 31.87)
wsm30292	28.85	68.3	34	25	T	106.94867333227342	90	16.948673332273415	46.35619115600112	99.96753397418108	4.213586083182449	323.3668071100935	37.912252932945535	c(68.3, 28.85)
wsm30298	51.85	95.91	31	25	S	108.02087295899196	90	18.02087295899196	31.236803150668354	134.9288284874448	30.323860254429235	2883.049431876096	57.260115594652234	c(95.91, 51.85)
wsm30325	26.74	66.17	134	25	S	25.173526410968634	90	-64.82647358903137	47.49963804500218	96.17827422242765	3.5304195127981615	265.2150869013133	75.6225331395716	c(66.17, 26.74)
wsm30341	42.2	87.47	42	25	T	118.2672751184034	90	28.267275118403404	34.63051714167656	122.17727636357633	17.851846896318776	1633.3559898160229	59.49598958257934	c(87.47, 42.2)
wsm30456	42.29	105.61	46	25	T	112.38215424430314	90	22.382154244303138	21.952760401329574	127.13729359496632	17.483760739173604	1803.1455470506376	34.3968438785962	c(105.61, 42.29)
wsm30463	41.44	74.78	157	25	T	59.73224107956571	90	-30.26775892043429	43.78589483366599	118.99867578449914	10.306877984251898	827.3859755789147	26.027478290526346	c(74.78, 41.44)
wsm30485	44.74	92.99	37	25	S	111.7163826509468	90	21.716382650946798	31.386697234837882	126.30313598351599	21.74854004993385	2064.460531387498	53.58906142485182	c(92.99, 44.74)
wsm30524	32.41	82.87	161	25	S	52.73659547957675	90	-37.26340452042325	35.45919536622324	109.44811975782015	5.092924396099534	461.2743270370561	19.547212378339395	c(82.87, 32.41)
wsm30539	35.84	79.83	14	25	S	89.39668071938752	90	-0.6033192806124816	38.844368756454266	112.68099321425325	7.337595612085465	635.4692833418367	66.02428022839888	c(79.83, 35.84)
wsm30540	35.72	79.72	15	25	S	90.34923187627942	90	0.34923187627941843	38.90041293339927	112.5029097803249	7.133991090286813	617.3492339117605	66.99031556954276	c(79.72, 35.72)
wsm30560	51.68	96.09	38	25	TS	114.79461231408641	90	24.794612314086407	31.089790482873074	134.76481386743635	30.109473334987342	2867.1119625231554	50.46204161814342	c(96.09, 51.68)
wsm30573	51.69	95.99	5	25	T	81.87042568657489	90	-8.12957431342511	31.152436865157377	134.75969042805158	30.137931428558204	2867.9280175239755	83.4024378867905	c(95.99, 51.69)
wsm30619	39.4	81.37	15	25	T	92.45586515792013	90	2.4558651579201296	38.49367825829766	117.48019462485678	12.354700161507978	1075.2272488980534	62.39496507179422	c(81.37, 39.4)
wsm30630	36.69	73.31	174	25	N	72.95620883289666	90	-17.043791167103336	44.157788580038456	112.22874171909503	3.2136328360538045	256.36441879681456	38.78245441954141	c(73.31, 36.69)
wsm30712	34.38	82.39	178	25	S	71.27603512615792	90	-18.72396487384208	36.43374540419378	111.62017122174092	6.968247319255767	623.3888208150665	68.22066171918846	c(82.39, 34.38)
wsm30869	40.51	98.53	25	25	S	94.43857950811457	90	4.438579508114572	26.206064503127273	123.14734041136975	16.22715152357162	1618.9101951738405	58.60532640854319	c(98.53, 40.51)
wsm30899	26.25	92.86	29	25	NS	94.34504421847782	90	4.345044218477824	25.102408548876348	106.52242073470322	1.0497614252811616	105.70342971299617	62.506277551416815	c(92.86, 26.25)
wsm30901	38.61	70.44	124	25	T	26.256406383581293	90	-63.74359361641871	46.713359117233985	114.39888705279567	17.16874202963588	1308.957870237287	50.67423970319226	c(70.44, 38.61)
wsm30902	38.31	89.43	28	25	S	100.79103854463187	90	10.791038544631874	32.149949501652095	118.1656453443473	13.820708067246656	1301.140072235963	66.18446983884735	c(89.43, 38.31)
wsm30926	33.63	87.02	14	25	N	85.00429709001742	90	-4.995702909982583	32.55086897502773	112.18259754847824	7.885879386528131	739.1269033269637	88.7588953336525	c(87.02, 33.63)
wsm30970	43.45	78.8	170	25	T	72.19643708307251	90	-17.80356291692749	41.10777471368133	122.22481169004523	15.674310343396641	1313.2348168082658	2.5232275447145867	c(78.8, 43.45)
wsm30994	51.71	96.04	37	25	S	113.84721076387223	90	23.847210763872226	31.126806452560682	134.79067691334606	30.15212714737487	2870.05447347409	51.417541267425804	c(96.04, 51.71)
wsm31007	36.1	69.37	102	25	T	2.1112037692428203	90	-87.88879623075718	47.16943885893297	110.57480319232837	17.322748861544568	1309.4965223643953	52.17306687276937	c(69.37, 36.1)
wsm31008	36.04	69.4	107	25	S	7.0343299724152075	90	-82.96567002758479	47.135209131580595	110.49404285666041	17.187352179355642	1300.0984391481036	57.11269474282335	c(69.4, 36.04)
wsm31012	42.17	84.28	170	25	T	68.0094524241481	90	-21.990547575851906	36.92816184424357	121.49275986351326	16.936351858980203	1505.4413757062757	80.2008471307297	c(84.28, 42.17)
wsm31034	23.67	70.3	152	25	S	39.835055544705256	90	-50.164944455294744	42.92398716427649	93.95616702709754	14.024342818463452	1141.9106529413245	14.003410031089857	c(70.3, 23.67)
wsm31053	27.79	100.76	159	25	N	42.56326022629014	90	-47.43673977370986	19.41296613158489	111.29813413306798	9.762013259158309	1023.7751073356284	2.210426444418772	c(100.76, 27.79)
wsm31071	43.44	84.74	166	25	S	64.68166580610409	90	-25.318334193895907	36.85416802768342	123.13321925724505	18.566656360201932	1651.9566734898272	76.87887870980308	c(84.74, 43.44)
wsm31079	29.91	88.01	174	25	N	62.52062799547366	90	-27.47937200452634	30.473421221722557	108.43018693822144	3.9870041883524294	382.09491605574766	72.56013623467027	c(88.01, 29.91)
wsm31097	25.54	96.5	161	25	S	45.08363919555609	90	-44.91636080444391	21.838477297885433	107.34745917559539	0.9570956405742237	98.78691450708747	39.886142644479946	c(96.5, 25.54)
wsm31160	36.04	87.34	21	25	S	93.3496448574283	90	3.349644857428302	33.0592682888502	115.00281440809104	10.745604090397336	1001.4187858279769	82.87141346143858	c(87.34, 36.04)
wsm31161	25.03	96.21	55	25	S	118.97767090670902	90	28.977670906709022	21.8508946615209	106.72978120157241	1.6970244714092644	175.1436743518689	34.00824221959374	c(96.21, 25.03)
wsm31164	29.95	88.04	161	25	N	49.5331578087837	90	-40.4668421912163	30.463869339120357	108.48441660185904	4.041233851990029	387.3300075527086	59.572666047980306	c(88.04, 29.95)
wsm31182	51.57	95.98	36	25	S	112.80680835347482	90	22.80680835347482	31.13115782074809	134.62151695140892	29.98296718543773	2853.8219506505825	52.45794367782321	c(95.98, 51.57)
wsm31193	50.63	87.34	8	25	S	90.26264003183508	90	0.2626400318350761	36.293975427087595	132.32968002712465	27.68781116988707	2481.44202232831	87.20132637606628	c(87.34, 50.63)
wsm31234	39.96	78.14	166	25	T	65.56303190880726	90	-24.43696809119274	41.041134293284394	117.54969133604264	11.276701095168775	945.749823298565	4.132162900643948	c(78.14, 39.96)
wsm31239	35.9	82.54	9	25	N	83.29864461556963	90	-6.7013553844303715	36.74037821684411	113.48058348957575	8.883555915002432	791.5839339859141	84.48672000917213	c(82.54, 35.9)
wsm31240	34.85	73.66	118	25	T	15.080253998624357	90	-74.91974600137564	43.497879787577396	109.81545599625156	1.3888433191511353	112.02534286855213	18.750892443842872	c(73.66, 34.85)
wsm31272	28.47	82.69	27	25	T	96.20253988638319	90	6.202539886383192	34.287584799508885	104.85843265084645	0.545431151579379	50.10965517054577	86.492104694575	c(82.69, 28.47)
wsm31278	35.18	89.69	21	25	S	91.84807887973602	90	1.848078879736022	30.974999500990066	114.75184715072571	10.062925085321083	959.3768010082523	73.3924192024017	c(89.69, 35.18)
wsm31357	27.51	103.92	122	25	T	4.430489923950631	90	-85.56951007604937	16.791886931808943	112.37270894683918	14.851675032609762	1581.0167631996744	59.234911081723226	c(103.92, 27.51)
wsm31371	24.65	99.27	24	25	N	87.02852081468222	90	-2.9714791853177758	19.196171144260806	107.68951132479746	6.422138242090696	674.4044663857738	33.90228479354755	c(99.27, 24.65)
wsm31393	43.64	82.43	173	25	T	73.18769602214047	90	-16.81230397785953	38.536897672049996	122.99364515169914	17.839195991515894	1551.6101195916876	43.14029677782173	c(82.43, 43.64)
wsm31433	36.31	69.23	138	25	T	38.39705931709523	90	-51.60294068290477	47.31632463969556	110.8514986695335	17.87262607135453	1347.3231312283526	88.37611808180316	c(69.23, 36.31)
wsm31460	26.88	92.82	29	25	T	94.6262708086764	90	4.626270808676395	25.396364106511346	107.13976751289988	0.2751719935767767	27.64087991998595	56.90047183787851	c(92.82, 26.88)
wsm31466	46.72	97.89	44	25	S	116.85638430048414	90	26.856384300484137	28.654269885798463	129.5999806672643	23.953493866097133	2337.3083000615106	30.456751078124398	c(97.89, 46.72)
wsm31640	23.3	95.79	44	25	S	107.46684610113925	90	17.466846101139254	21.428557004385954	104.87842580632199	0.3730833007689398	38.61732676218987	39.820721361948586	c(95.79, 23.3)
wsm31641	22.84	95.87	45	25	S	108.28808023030797	90	18.28808023030797	21.15662600089218	104.4724667271689	0.059093503953562276	6.128009957674061	45.79368096504061	c(95.87, 22.84)
wsm31642	22.95	95.91	49	25	S	112.31697654665174	90	22.316976546651745	21.173126382449826	104.59560115791656	0.001028226376490693	0.10661542362874275	49.82744426295494	c(95.91, 22.95)
wsm31658	22.9	95.94	43	25	S	106.29281149441579	90	16.292811494415787	21.125978918287217	104.56101370994507	0.09246617924024747	9.590747618429086	43.793553505653904	c(95.94, 22.9)
wsm31690	30.47	67.65	8	25	S	82.76309134475218	90	-7.236908655247817	47.349345866341814	102.01331476083789	9.089078509179885	684.7494555335741	47.27447010883725	c(67.65, 30.47)
wsm31691	22.99	95.96	48	25	S	111.31930136276651	90	21.31930136276651	21.14995450998514	104.65609243650859	0.12453220538613152	12.914600204646634	48.82490209749915	c(95.96, 22.99)
wsm31717	40.41	90.23	167	25	T	60.660061057217376	90	-29.339938942782624	32.16375814612323	120.75151022266863	16.406572945567987	1544.3503465641481	73.68455267373815	c(90.23, 40.41)
wsm31749	23.11	95.89	46	25	S	109.37711036943529	90	19.377110369435286	21.261350271182582	104.74014048762118	0.06592601311983515	6.831695422926489	41.70746618252929	c(95.89, 23.11)
wsm31835	28.46	66.46	156	25	S	48.92086369851506	90	-41.07913630148494	47.78536320026557	98.72452029087603	6.353047123275047	474.6556245612281	80.71300960845053	c(66.46, 28.46)
wsm31841	22.78	95.91	45	25	S	108.25827355163733	90	18.25827355163733	21.096709297594227	104.4327930740664	0.03575445663842913	3.709243902760924	45.75901556287545	c(95.91, 22.78)
wsm31951	31.05	99.37	73	25	S	138.15741315914204	90	48.15741315914204	21.915643659531508	113.87886750393102	4.425425811352895	456.5247073064802	60.16885336035682	c(99.37, 31.05)
wsm31970	49.8	87.64	169	25	S	70.45191700526584	90	-19.54808299473416	35.98636752461514	131.34594531325277	26.723405298950482	2404.4185517489486	67.44437387276139	c(87.64, 49.8)
wsm31987	42.59	79.75	12	25	S	92.90433991412124	90	2.9043399141212376	40.29436235945094	121.23739828200766	15.34439948382331	1301.389851977519	74.48941626637543	c(79.75, 42.59)
wsm31992	32.92	94.68	40	25	S	107.69769276163743	90	17.697692761637427	26.308926910644242	114.01259267745993	7.139558244714536	711.6511954188544	45.36276686054089	c(94.68, 32.92)
wsm32027	32.9	94.7	27	25	S	94.68083270774719	90	4.680832707747186	26.28580077935458	113.9990639443972	7.126029511651794	710.4443815694133	58.37962691443113	c(94.7, 32.9)
wsm32106	38.48	92.37	44	25	T	115.488337053794	90	25.488337053793998	30.00893199780915	119.17957840814053	14.149706356130181	1362.4624252239332	55.1700903798386	c(92.37, 38.48)
wsm32145	27.24	103.08	145	25	S	27.637636122906997	90	-62.362363877093	17.329220107253715	111.76224525737648	13.768440169648557	1461.4899896606344	35.869884656498016	c(103.08, 27.24)
wsm32148	31.27	105.23	1	25	S	63.98012387115216	90	-26.01987612884784	17.501828292686085	116.41722190422036	18.02151757894599	1911.1380633894526	0.8947270233959443	c(105.23, 31.27)
wsm32153	23.24	101.71	9	25	TS	70.96681778872994	90	-19.03318221127006	16.567137661132243	107.45767112529435	9.936637211064934	1059.0364378435502	7.301416783056084	c(101.71, 23.24)
wsm32188	34.29	85.65	4	25	S	75.94282674172223	90	-14.057173258277771	33.83799787397295	112.49891753187504	8.213980098291898	758.6460025085751	73.33214963350792	c(85.65, 34.29)
wsm32205	24.68	92.22	23	25	T	87.84150209287793	90	-2.1584979071220687	24.965307827509424	104.68221740596526	2.9550719608588736	297.8872173278519	68.98655588120653	c(92.22, 24.68)
wsm32206	25.94	99.67	174	25	N	57.318573963230165	90	-32.681426036769835	19.45561240733451	109.0823726834097	7.497065420837757	786.0359696207117	12.553169358766354	c(99.67, 25.94)
wsm32207	38.61	71.59	180	25	S	81.67009976119834	90	-8.329900238801656	45.82356641739535	114.58062642472034	9.807590435043025	759.9758063196539	33.183036565889324	c(71.59, 38.61)
wsm32282	23.07	95.98	49	25	S	112.34234568984175	90	22.34234568984175	21.169413735071263	104.74160845356087	0.1470355220208006	15.24630008011007	49.852813406144946	c(95.98, 23.07)
wsm32302	19.24	95.62	55	25	T	117.1454827246888	90	27.145482724688804	19.713352154086667	100.94396316901572	0.887276036867604	92.8784179602608	72.42181003852022	c(95.62, 19.24)
wsm32304	19.27	95.67	50	25	T	112.14638719470736	90	22.14638719470736	19.685634690316938	100.9955614950084	0.7864913222126404	82.34272111642777	67.41432520795615	c(95.67, 19.27)
wsm32327	19.36	95.64	45	25	T	107.18009727795084	90	17.180097277950836	19.752695842300298	101.06606094086963	0.8143646536759661	85.22519431407494	49.2377632079847	c(95.64, 19.36)
wsm32344	28.89	95.15	30	25	T	95.77850322664335	90	5.778503226643352	24.345950904521057	110.092781754802	1.3689448830242839	138.68346580679605	23.296550752758094	c(95.15, 28.89)
wsm32355	25.95	99.78	180	25	N	63.28925752971213	90	-26.71074247028787	19.371735373717833	109.13896188240743	7.652027397160026	802.6971090371579	18.507310204940495	c(99.78, 25.95)
wsm32364	30.19	102.95	118	25	T	1.540636489031499	90	-88.4593635109685	18.766359587242675	114.47459259363346	13.818921174358579	1454.9080004952211	54.227925656880416	c(102.95, 30.19)
wsm32366	30.34	103.06	98	25	T	161.54517531621912	90	71.54517531621912	18.748131550235733	114.66111765468042	14.068919816689302	1481.3888364458971	74.2298695559831	c(103.06, 30.34)
wsm32370	30.27	102.96	119	25	T	2.561266537966617	90	-87.43873346203338	18.794255975710154	114.55431162332674	13.898640204051858	1463.058872694736	53.2072956079453	c(102.96, 30.27)
wsm32371	30.32	103	128	25	T	11.56155271363832	90	-78.43844728636168	18.785592522108658	114.61784567193253	13.962174252657647	1469.8224819850316	44.207009432273594	c(103, 30.32)
wsm32373	30.23	103.01	124	25	T	7.530447740071281	90	-82.46955225992872	18.737767503956764	114.53681077098989	13.944612932998766	1468.3900501285787	48.244597132130934	c(103.01, 30.23)
wsm32386	28.38	104.96	83	25	T	145.29961196819602	90	55.29961196819602	16.381464763278323	113.62154640720355	16.100512492974133	1717.6211015934823	81.63421096252216	c(104.96, 28.38)
wsm32400	51.25	92.4	1	25	T	80.1152679609487	90	-9.8847320390513	33.248167267656804	133.70162642548482	29.447741151523104	2738.4295498792058	77.48751050929093	c(92.4, 51.25)
wsm32402	33.06	75.82	40	25	T	114.68699988977949	90	24.686999889779486	41.32355936495489	108.05652502265184	1.0167432919180186	84.90486839134205	75.70251435381374	c(75.82, 33.06)
wsm32453	31.4	86.65	28	25	N	97.80746074216631	90	7.807460742166313	32.096894465905486	109.57260748301582	5.204374799639453	490.24686104936575	69.15631806615056	c(86.65, 31.4)
wsm32457	31.5	86.6	3	25	N	72.88328358789443	90	-17.116716412105575	32.17139285146058	109.66611151125817	5.3211742341575246	500.8400365854145	85.9077752044152	c(86.6, 31.5)
wsm32520	39.94	67.49	128	25	T	33.314666671192526	90	-56.685333328807474	49.12766952621106	116.00234363551377	23.630870467912786	1719.4615365518284	83.68079336422693	c(67.49, 39.94)
wsm32560	37.6	95.93	3	25	T	72.35434209517928	90	-17.645657904820723	27.072611415863552	119.30557797466294	12.893569705723891	1276.6115005537936	78.98032733245395	c(95.93, 37.6)
wsm32592	54.26	86.26	27	25	T	112.77081652163679	90	22.77081652163679	37.32775261148937	136.75341813668598	32.14032522107007	2841.850390389604	73.66914060066688	c(86.26, 54.26)
wsm32622	28.66	82.28	20	25	T	89.43333121610794	90	-0.5666687838920552	34.69157562390775	104.91979437592975	0.5943649086722047	54.34140381842189	88.3299334848748	c(82.28, 28.66)
wsm32626	39.27	73.47	147	25	S	48.3614650019756	90	-41.6385349980244	44.474612776196444	115.81198325874517	6.743572308894699	535.0651453076816	65.45462039907522	c(73.47, 39.27)
wsm32715	34.53	104.18	54	25	T	118.40385534059715	90	28.403855340597147	19.737420071919342	119.0883714739777	17.207945879432103	1801.0247337428889	60.46152127063101	c(104.18, 34.53)
wsm32745	33.27	75.94	34	25	T	108.82257538672889	90	18.822575386728886	41.281861931305855	108.36138901584009	1.3928030360396946	116.38276613121909	69.80973691537793	c(75.94, 33.27)
wsm32760	31.47	86.49	18	25	N	87.90267054291655	90	-2.097329457083447	32.249167837737474	109.59470189211136	5.27306002128644	495.88718238710373	79.08459643677861	c(86.49, 31.47)
wsm32761	31.44	86.45	12	25	N	81.89835953289253	90	-8.101640467107472	32.27090219186521	109.54751957164945	5.225877700824526	491.3324230452239	85.08890744680264	c(86.45, 31.44)
wsm32780	30.08	97.94	57	25	N	122.31265598400739	90	32.31265598400739	22.627454447946008	112.36975388929783	2.3545433623297356	241.66078568513967	35.736425732060184	c(97.94, 30.08)
wsm32781	29.98	97.91	61	25	N	126.28529617004915	90	36.28529617004915	22.60926251721152	112.25957607149712	2.244365544529032	230.383055471429	31.763785546018426	c(97.91, 29.98)
wsm32782	30.05	97.96	62	25	N	127.2942956751242	90	37.294295675124204	22.599194143649108	112.3480622170126	2.3328516900445067	239.4836369153915	30.754786040943372	c(97.96, 30.05)
wsm32783	30.06	97.97	66	25	N	131.2945741190698	90	41.29457411906981	22.595510500632244	112.36182075518674	2.346610228218651	240.9024937652382	26.75450759699777	c(97.97, 30.06)
wsm32785	30.15	97.96	60	25	S	125.33215460537599	90	35.33215460537599	22.640959890558975	112.44649453411456	2.4312840071464734	249.51261016806313	32.716927110691586	c(97.96, 30.15)
wsm32833	37.22	71.72	172	25	S	72.20184037932916	90	-17.798159620670845	45.503268224516106	112.63961871118036	8.618239431226812	671.646438284409	13.896447260647278	c(71.72, 37.22)
wsm32841	33.17	94.05	40	25	S	108.05761940233947	90	18.05761940233947	26.89228747503457	114.04918684364984	7.503005742077534	744.0750939189545	43.230340926905	c(94.05, 33.17)
wsm32842	28.4	99.09	99	25	N	163.31321776427592	90	73.31321776427592	21.004363529968042	111.19231352169297	6.912804092241018	717.5941007382221	79.20056690464332	c(99.09, 28.4)
wsm32845	56.43	112.92	64	25	S	130.99701356103435	90	40.99701356103435	23.165099803511396	143.2263728630588	33.451507480763524	3419.747297214569	26.98276417714385	c(112.92, 56.43)
wsm32860	28.15	99.33	108	25	N	172.14876579520933	90	82.14876579520933	20.705332530996607	111.04972313643003	7.4059009026485825	770.3108226425029	70.82281113567967	c(99.33, 28.15)
wsm32861	28.22	99.34	117	25	N	1.169322412003794	90	-88.8306775879962	20.727910842286473	111.12118627658218	7.47736404280073	777.6280234535301	61.802254518885206	c(99.34, 28.22)
wsm32874	28.25	99.5	106	25	N	170.12700467473178	90	80.12700467473178	20.61413669376514	111.21573688189027	7.763732845108805	808.0148329822491	72.85859378059376	c(99.5, 28.25)
wsm32896	28.29	99.55	111	25	N	175.12407783222466	90	85.12407783222466	20.591970976746975	111.27471674399203	7.886652106210576	820.9271077772364	67.86617837709218	c(99.55, 28.29)
wsm32904	22.98	95.96	50	25	S	113.31584504721673	90	23.315845047216726	21.145464060261087	104.64651214536102	0.11495191423856	11.921438459177553	50.821445781949365	c(95.96, 22.98)
wsm32943	37.78	101.46	61	25	T	127.81437139897082	90	37.81437139897082	23.080066567390602	121.2924287955029	11.477459484300098	1174.0843787507345	30.151900788316652	c(101.46, 37.78)
wsm32949	22.95	95.93	47	25	S	110.31238021702052	90	20.312380217020518	21.156671122909696	104.60447027469833	0.07291004357587383	7.560785991406819	47.81798095175316	c(95.93, 22.95)
wsm32950	22.88	95.9	46	25	S	109.29505938252692	90	19.295059382526915	21.149909749580637	104.52410272698285	0.007457504139608773	0.7733799726487082	46.800660117259554	c(95.9, 22.88)
wsm32961	27.16	65.54	155	25	S	46.70126736680095	90	-43.29873263319905	48.165710460150294	96.50505833832933	4.133585170728352	306.56621425833293	82.93260594016465	c(65.54, 27.16)
wsm32972	27.36	65.58	162	25	S	53.90770988265194	90	-36.09229011734806	48.19438313374612	96.8066555589896	4.435182391388622	328.75016458598924	75.72616342431365	c(65.58, 27.36)
wsm32973	27.23	65.57	167	25	S	58.771150686167516	90	-31.228849313832484	48.162308460979965	96.61725633214203	4.245783164541052	314.9082332840293	70.86272262079808	c(65.57, 27.23)
wsm32990	27.29	88.4	11	25	T	78.01785800537141	90	-11.982141994628591	29.164930822181255	105.78417192458383	0.49953552303502136	48.503812930201455	81.52580066835071	c(88.4, 27.29)
wsm33018	27.57	65.81	157	25	S	49.094814904944315	90	-40.905185095055685	48.06518101262166	97.20036907619942	4.82889590859844	358.83514189374597	80.53905840202128	c(65.81, 27.57)
wsm33024	28.09	102.87	131	25	S	13.948054029746572	90	-76.05194597025343	17.883269992954588	112.46613100654872	13.312415651744672	1408.7543092664648	47.149927985747354	c(102.87, 28.09)
wsm33050	28.23	66.49	167	25	S	59.67342627136691	90	-30.326573728633093	47.69211712493425	98.40943032264971	6.03795715504873	451.9229466204833	69.96044703559869	c(66.49, 28.23)
wsm33116	35.53	88.23	3	25	S	74.66140813989614	90	-15.338591860103861	32.215049614205626	114.69168665900916	10.370044788184245	975.5821805414788	87.67414116020097	c(88.23, 35.53)
wsm33128	26.44	93.59	18	25	TS	83.2276380058006	90	-6.7723619941994	24.587576864634347	107.01401470793483	1.2406363462920638	125.44398613774278	36.809913596076285	c(93.59, 26.44)
wsm33142	38.4	69.08	108	25	S	10.727781960064704	90	-79.2722180399353	47.741070099568795	113.88755206229902	21.51607889469804	1608.9015522599907	61.093908653099106	c(69.08, 38.4)
wsm33173	35.63	88.02	176	25	S	67.80980042172291	90	-22.190199578277088	32.40857911671348	114.74071301601029	10.429752734703143	979.1054348659941	71.5720044507973	c(88.02, 35.63)
wsm33201	36.71	86.65	27	25	S	100.07211203563168	90	10.072112035631676	33.78884776519942	115.57146802163102	11.286530588047881	1043.0269218154463	82.53856507258263	c(86.65, 36.71)
wsm33228	25.5	100.57	145	25	N	27.919094840524394	90	-62.080905159475606	18.533454767270268	109.05504916454261	8.780219232970339	925.6836316891691	27.888128574764323	c(100.57, 25.5)
wsm33240	40.29	78.94	147	25	T	46.423423938043925	90	-43.576576061956075	40.499848996230824	118.12540538212107	12.128868695188117	1025.5394187105762	28.068857447264236	c(78.94, 40.29)
wsm33259	36.75	73.21	161	25	S	60.05841683108861	90	-29.941583168911393	44.247915555142505	112.28958139036297	3.1663628840559	252.20737217342656	25.93623631796254	c(73.21, 36.75)
wsm33282	34.01	89.19	16	25	N	86.3874477576087	90	-3.6125522423913026	30.97498851534367	113.30526427582642	8.616342210421791	821.4629153581741	78.85305032452902	c(89.19, 34.01)
wsm33313	27.55	67.47	87	25	T	158.80137690421338	90	68.80137690421338	46.659780488619305	97.84552379895239	0.8891616283921167	67.85762678139787	88.1989411357124	c(67.47, 27.55)
wsm33320	53.49	91.8	176	25	T	77.01587307623186	90	-12.984126923768144	33.995619695404784	136.27541905396845	31.97853925185555	2948.090417320131	74.3122131147818	c(91.8, 53.49)
wsm33370	56.75	129.53	60	25	S	114.75368670347416	90	24.75368670347416	15.34414972404529	148.2196270385837	50.698593124354275	5436.481016051387	51.0882856978003	c(129.53, 56.75)
wsm33422	32.92	93.81	16	25	S	84.03243569697213	90	-5.967564303027871	26.98540695144724	113.70472411027757	7.247991563794102	718.1918565639813	67.28662032679506	c(93.81, 32.92)
wsm33461	23.07	95.94	42	25	S	105.35162138702776	90	15.351621387027762	21.202304308255247	104.72390336493176	0.0663177329740563	6.875040147360609	37.6741872226321	c(95.94, 23.07)
wsm33517	36.02	82.56	177	25	S	71.3764408123634	90	-18.6235591876366	36.75718713195882	113.63023991934702	9.033212344773702	804.7430106235493	83.59107618762164	c(82.56, 36.02)
wsm33518	33.93	89.26	25	25	N	95.31488113131263	90	5.314881131312632	30.893415399986324	113.24018642181963	8.534473589937193	814.3522792675805	69.91755920930268	c(89.26, 33.93)
wsm33519	27.12	65.45	158	25	S	49.67171064775971	90	-40.32828935224029	48.229175866704544	96.41033430534367	4.0388611377426855	299.17020192047846	79.96216265920589	c(65.45, 27.12)
wsm33520	35.86	82.57	17	25	S	91.25725163696666	90	1.2572516369666573	36.70614138863704	113.44076366294472	8.833581195861342	787.481814786623	76.52231621026726	c(82.57, 35.86)
wsm33526	35.93	82.43	7	25	S	81.36677843656844	90	-8.633221563431562	36.83425746811776	113.48661094561	8.90989315605681	792.9586362015091	86.43019581464728	c(82.43, 35.93)
wsm33611	31.68	91.13	17	25	N	85.41416236264592	90	-4.585837637354075	28.629338245786958	111.45307752251566	5.806590721348485	566.7239437935856	61.89897301596261	c(91.13, 31.68)
wsm33705	35.85	82.3	177	25	NS	71.36390843799859	90	-18.63609156200141	36.91411922738095	113.35482406565487	8.798416061121813	782.2191701762818	83.5553031445802	c(82.3, 35.85)
wsm33754	31.42	86.63	9	25	N	78.82596776255559	90	-11.174032237444408	32.119815995209045	109.58781634813386	5.219583664757494	491.55610701687885	88.13781104576128	c(86.63, 31.42)
wsm33800	28.16	103.6	123	25	T	5.717023263547617	90	-84.28297673645238	17.34245428793072	112.83988164922253	14.789084681908108	1569.7160037870613	57.7871053910294	c(103.6, 28.16)
wsm33980	54.9	111.38	26	25	N	93.51757363849129	90	3.5175736384912852	23.374760556232193	141.32495872294064	31.628520621005805	3228.299133380698	65.79260516345528	c(111.38, 54.9)
wsm33994	43.02	94.3	54	25	T	126.98338959295825	90	36.98338959295825	30.001192576079657	124.68742561745347	19.648510195117183	1892.0848560767697	43.67064102360814	c(94.3, 43.02)
wsm34028	19.63	99.6	23	25	S	84.51448626895922	90	-5.485513731040783	16.588392394988148	103.16995803804464	5.64892412381522	601.989962639527	20.84908526328536	c(99.6, 19.63)
wsm34035	19.71	99.79	19	25	S	80.4967267391105	90	-9.5032732608895	16.469318007831017	103.33233135224457	5.811297438015146	619.675692223309	16.831325733436643	c(99.79, 19.71)
wsm34042	19.71	99.49	14	25	NS	75.55778274596275	90	-14.442217254037246	16.717580793289198	103.19183788242982	5.670803968200403	603.9141915801802	11.892381740288897	c(99.49, 19.71)
wsm34043	19.72	99.69	26	25	S	87.5197532768907	90	-2.4802467231093033	16.556825075657635	103.29465944940931	5.773625535179889	615.3799306814559	23.85435227121684	c(99.69, 19.72)
wsm34048	25.55	102.07	133	25	S	15.48812136492461	90	-74.51187863507539	17.353506168609833	109.75422166264069	11.703424695326262	1242.1286712279782	48.01600728965241	c(102.07, 25.55)
wsm34052	26.39	68.36	47	25	T	117.52307302592817	90	27.52307302592817	45.53445203145954	96.63169605172648	7.447102377237542	580.054493370191	59.22898930905467	c(68.36, 26.39)
wsm34090	29.47	67.69	142	25	T	35.71404849394594	90	-54.28595150605406	47.044345054474164	100.61077497268582	7.14017525581815	541.0246314369765	88.12111691931887	c(67.69, 29.47)
wsm34134	25	97.9	15	25	S	78.51478914952986	90	-11.48521085047014	20.46412399422352	107.42732191068824	4.258139882960677	443.60322626854696	17.458699713085707	c(97.9, 25)
wsm34135	56.22	114.05	72	25	N	138.08054780289228	90	48.08054780289228	22.506736826772386	143.2880240839026	33.232988056799314	3413.887087610739	19.955410671485083	c(114.05, 56.22)
wsm34183	25.03	97.78	38	25	S	101.55744628296452	90	11.55744628296452	20.57484199535234	107.40425502021164	4.016190382430182	418.094990289414	38.56719007364768	c(97.78, 25.03)
wsm34224	34.22	89.11	8	25	S	78.53809593700032	90	-11.461904062999679	31.10763641651337	113.51040003699869	8.871850271027498	844.6447783055096	86.72665609429771	c(89.11, 34.22)
wsm34238	32.5	105.18	17	25	T	80.35275000285492	90	-9.647249997145082	18.094955556609573	117.54981769050465	18.031970020229366	1905.9019395186997	19.281170801453754	c(105.18, 32.5)
wsm34259	27.74	66.02	148	25	S	40.24036348491006	90	-49.75963651508994	47.94016752480482	97.52736979051447	5.155896622913488	384.06419909846846	89.39350982205553	c(66.02, 27.74)
wsm34387	36.41	67.7	171	25	S	72.19517154523805	90	-17.804828454761946	48.5485646737163	110.704685315119	18.33321214751801	1349.4980887025856	57.43870176172754	c(67.7, 36.41)
wsm34455	31.5	105.22	7	25	S	70.0489566050835	90	-19.951043394916496	17.61380162642742	116.62813179556174	17.99263563017763	1906.8956933465786	6.978457670091075	c(105.22, 31.5)
wsm34482	27.2	103.36	120	25	S	2.534071609481657	90	-87.46592839051834	17.089772850933997	111.84508664208455	14.324052727855133	1522.4364551062113	61.1313293961922	c(103.36, 27.2)
wsm34483	29.28	85.5	0	25	N	68.91931036178653	90	-21.08068963821347	32.27865488568505	106.81501221828529	2.496930877299633	234.7391832148119	72.68530289015575	c(85.5, 29.28)
wsm34527	42.94	77.43	167	25	T	69.56848672354829	90	-20.43151327645171	42.03014091175881	121.3722363653095	13.73544715224078	1134.4778269106882	61.27178934764322	c(77.43, 42.94)
wsm34530	28.12	103.55	91	25	S	153.72318112216283	90	63.72318112216283	17.36330691086362	112.78146362414468	14.673674777243747	1557.2892630852464	89.7775494891581	c(103.55, 28.12)
wsm34533	57.45	120.79	102	25	N	163.4913444789347	90	73.4913444789347	19.7419380219547	146.2142916511207	44.333866056575104	4639.957066249	74.45098959103143	c(120.79, 57.45)
wsm34593	39.14	71.58	142	25	S	44.216106721264964	90	-45.783893278735036	45.90555914518694	115.3326536868364	14.73338898920666	1139.986114325993	43.4010524120697	c(71.58, 39.14)
wsm34650	22.11	93.21	70	25	S	133.59390737802255	90	43.59390737802255	23.02904513744615	102.58188236531792	7.253138910338635	742.2396165509481	24.365631929040887	c(93.21, 22.11)
wsm34674	37.77	72.18	176	25	S	76.53298881353146	90	-13.46701118646854	45.23547023015251	113.49838806672585	10.702609851382405	838.0464256418966	4.470480947349074	c(72.18, 37.77)
wsm34751	36.44	97.83	25	25	T	92.95088531945669	90	2.950885319456688	25.23744662162193	118.71729026616538	11.21488424584085	1128.0082191034141	58.54706116810314	c(97.83, 36.44)
wsm34773	23.43	100.43	16	25	S	78.35646123975755	90	-11.64353876024245	17.695143927004597	107.05916050518182	8.303768419742838	879.652518805719	15.293452525558678	c(100.43, 23.43)
wsm34889	34.25	102.35	58	25	S	123.10452159140186	90	33.10452159140186	20.9839239713676	118.13128942268983	13.9147926936555	1444.643888288248	60.585911173180875	c(102.35, 34.25)
wsm34923	52.58	101.29	69	25	S	142.64757403894998	90	52.64757403894998	28.232957749872657	136.70206318999826	30.839637236128723	3021.2471957845974	36.233583769784445	c(101.29, 52.58)
wsm34990	37.07	103.69	60	25	S	125.48617123579311	90	35.48617123579311	21.17332566143712	121.36451305923724	16.76994012769717	1738.8504157669813	62.996638952096305	c(103.69, 37.07)
wsm34992	42.12	77.31	144	25	T	45.906783926449634	90	-44.093216073550366	42.00700822144812	120.26252492915374	12.625735716085018	1043.2007401028836	37.610086550544565	c(77.31, 42.12)
wsm35043	30.3	101.68	101	25	S	165.04536772448478	90	75.04536772448478	19.799281844904346	114.06584943403257	12.107620805181355	1266.720891395818	72.88951561898023	c(101.68, 30.3)
wsm35048	36.51	66.7	28	25	T	109.76618212433686	90	19.766182124336865	49.358772646252774	110.6738434686002	18.302370300999215	1325.5239504733834	19.867691182628732	c(66.7, 36.51)
wsm35062	30.22	101.88	107	25	S	170.9459576803897	90	80.94595768038971	19.608946256579973	114.06992758885877	12.337061160299996	1292.2618564460522	53.79447213685239	c(101.88, 30.22)
wsm35132	23.37	100.4	35	25	S	97.34734463800794	90	7.3473446380079395	17.691690347065563	106.98996206963392	8.234569984194934	872.338816487601	34.28433592380907	c(100.4, 23.37)
wsm35133	51.28	100.7	23	25	S	96.38760329469824	90	6.387603294698238	28.21298794008478	135.17014389929778	29.306670948426614	2871.6051853322706	82.49306035472273	c(100.7, 51.28)
wsm35139	23.36	100.42	28	25	S	90.33930601653174	90	0.33930601653173653	17.67078639931935	106.98961017595538	8.234218090516393	872.4029967489672	27.276297302332864	c(100.42, 23.36)
wsm35194	27.74	86.37	12	25	T	79.79571988826831	90	-10.204280111731691	31.00000274387822	105.46492197999976	0.7927906810729439	75.5630866288772	85.45284939265491	c(86.37, 27.74)
wsm35790	45.800999	85.406998	84	25	NA	164.0174045194974	90	74.0174045194974	36.8239010077738	126.14218036337112	21.56546257381794	1919.5330914291903	3.7795697317183112	c(85.406998, 45.800999)
wsm35791	45.311001	85.072998	96	25	NA	175.86299548659144	90	85.86299548659144	36.96858805627379	125.48781009293641	20.923304243962946	1858.8475567892092	10.605883482254058	c(85.072998, 45.311001)
wsm35792	45.827999	85.419998	54	25	NA	134.0291665631063	90	44.02916656310629	36.81965492898853	126.17736006072573	21.600642271172546	1922.7711018363486	33.76780768810943	c(85.419998, 45.827999)
wsm35796	45.896999	86.712997	95	25	NA	174.27040746619184	90	84.27040746619184	35.94628822171637	126.46260665226227	21.84312800292723	1966.3170748735079	8.738926640976501	c(86.712997, 45.896999)
wsm35797	45.275002	84.987999	132	25	NA	31.888786598785373	90	-58.11121340121463	37.02112429429398	125.43027919787194	20.857675504458072	1851.7373598359814	25.424711804609956	c(84.987999, 45.275002)
wsm35798	45.73	85.294998	160	25	NA	60.03508908631841	90	-29.964910913681592	36.888554267125265	126.03787651916636	21.481468514633306	1910.4401107771534	72.22648379290001	c(85.294998, 45.73)
wsm35801	45.676998	85.217003	78	25	NA	158.04462582575638	90	68.04462582575638	36.93303543249717	125.96080477690192	21.40439677236887	1902.4760847086939	9.763979467662011	c(85.217003, 45.676998)
wsm35802	45.806	85.405998	38	25	NA	118.0217189266084	90	28.0217189266084	36.82545431254223	126.1481824378576	21.571464648304413	1920.0283580222504	49.775255324607315	c(85.405998, 45.806)
wsm35803	45.731998	85.301003	20	25	NA	100.03281027372987	90	10.032810273729865	36.88477164241188	126.04124385678865	21.47468095974554	1909.9310885888667	67.76997682257115	c(85.301003, 45.731998)
wsm35806	45.205002	84.954002	80	25	NA	159.85777429084374	90	69.85777429084374	37.032382160008595	125.3386926623234	20.76608896890953	1843.3331225230172	26.60630050333168	c(84.954002, 45.205002)
wsm35807	45.651001	85.073997	81	25	NA	161.1146629986115	90	71.1146629986115	37.02700424458475	125.90719469147315	21.334590998059284	1893.9311583946478	25.349411795563924	c(85.073997, 45.651001)
wsm35808	46.117001	85.820999	61	25	NA	140.98909951584096	90	50.98909951584096	36.59532202134334	126.59269062662366	21.955043482010097	1960.0313646383574	26.773110164903528	c(85.820999, 46.117001)
wsm35817	30.542999	107.096001	42	25	NA	104.04966718023934	90	14.04966718023934	15.746011318574274	116.51534464839301	18.99431073416359	2032.8164874155977	40.38426617456548	c(107.096001, 30.542999)
wsm35824	29.172001	106.842003	60	25	NA	121.81136446826804	90	31.81136446826804	15.295256530075394	115.15224837557525	17.631214461345834	1891.0617867665517	58.14596346259418	c(106.842003, 29.172001)
wsm35831	31.427999	104.099998	135	25	NA	18.47278371185712	90	-71.52721628814288	18.434577450690657	116.10850956230503	16.009065010554394	1688.7825463038332	38.52085319513276	c(104.099998, 31.427999)
wsm35842	31.045	103.761002	106	25	NA	169.4908040247085	90	79.4908040247085	18.522935180531395	115.61072642135403	15.33589648978176	1616.937064696965	66.31641939058022	c(103.761002, 31.045)
wsm35868	31.086	103.554001	10	25	NA	73.58337211458934	90	-16.416627885410662	18.699939725382595	115.56608214776105	15.037357891053702	1583.8121237954567	17.80186020336282	c(103.554001, 31.086)
wsm35950	31.371	104.292	100	25	NA	163.38015788865005	90	73.38015788865005	18.26250745863129	116.13204128350863	16.274787818028457	1718.5242734743235	73.63615448748817	c(104.292, 31.371)
wsm35971	45.665001	85.026001	52	25	NA	132.15506138992305	90	42.15506138992305	37.062453146108865	125.91727469833593	21.33657316048165	1893.2228136910621	54.304202770384336	c(85.026001, 45.665001)
wsm35972	45.66	85.223	85	25	NA	165.02829765555043	90	75.02829765555043	36.9259668632438	125.94076845026402	21.384360445730962	1900.8714620197497	2.7803076378679634	c(85.223, 45.66)
wsm35978	45.997002	83.641998	35	25	NA	116.28017843307782	90	26.280178433077822	38.067706488177194	126.13437179516502	21.213685149797413	1857.0875746962117	71.14522361083073	c(83.641998, 45.997002)
wsm35981	45.653999	85.030998	105	25	NA	5.143752641098558	90	-84.85624735890144	37.057129909773344	125.9044398453521	21.32373830749782	1892.216719504684	1.315511519208826	c(85.030998, 45.653999)
wsm35985	46.098	85.800003	55	25	NA	134.98845375478186	90	44.98845375478186	36.60635390725167	126.5662307321347	21.928583587521132	1957.3892386027262	32.77375592596263	c(85.800003, 46.098)
wsm35986	45.533001	84.991997	60	25	NA	140.07805480573097	90	50.07805480573097	37.06323477281044	125.74919332579545	21.168491787941164	1878.2893746697487	46.38120935457641	c(84.991997, 45.533001)
wsm35988	46.099998	85.783997	23	25	NA	103.00001584676977	90	13.00001584676977	36.6176310358718	126.56627960052145	21.928632455907888	1957.1073770642802	64.76219383397472	c(85.783997, 46.099998)
wsm35990	46.110001	85.827003	47	25	NA	126.98019171323995	90	36.98019171323995	36.59000589816221	126.5850065750015	21.947359430387934	1959.48035460466	40.782017967504544	c(85.827003, 46.110001)
wsm35995	45.478001	84.945999	63	25	NA	143.06573116015966	90	53.06573116015966	37.08550661633386	125.67432437300224	21.093622835147954	1871.0965777208999	43.39353300014773	c(84.945999, 45.478001)
wsm36002	45.605999	85.075996	75	25	NA	155.0799819373574	90	65.07998193735739	37.0178879293824	125.8519703183695	21.279366624955628	1889.2554253397418	31.38409285681803	c(85.075996, 45.605999)
wsm36007	46.09	85.686996	53	25	NA	133.05391039223468	90	43.053910392234684	36.68214986029337	126.5394859460971	21.922148586503667	1954.890180214586	34.71986603720211	c(85.686996, 46.09)
wsm36026	30.218	107.334999	98	25	NA	159.8758387116833	90	69.87583871168329	15.411263373112217	116.31815761271511	18.79712369848569	2014.9926087091212	83.78956229399057	c(107.334999, 30.218)
wsm36027	31.202	107.198997	84	25	NA	146.1740586589142	90	56.17405865891419	15.976123200286986	117.16385127866153	19.642817364432105	2099.823740488929	82.50865765324033	c(107.198997, 31.202)
wsm36049	29.162001	106.851997	63	25	NA	124.80521148107289	90	34.80521148107289	15.282840750799348	115.14738528086764	17.626351366638218	1890.6521813939212	61.13981047539903	c(106.851997, 29.162001)
wsm36051	43.636002	85.063004	153	25	NA	51.637111102484255	90	-38.362888897515745	36.66312986456489	123.43055968992172	18.813222330328287	1678.0689023753182	63.86333467304746	c(85.063004, 43.636002)
wsm36079	41.651001	83.915001	82	25	NA	159.82788481364196	90	69.82788481364196	37.08515101020393	120.78604908821723	16.205347550362944	1437.4919297801457	26.631379346665426	c(83.915001, 41.651001)
wsm36088	41.655998	83.126999	100	25	NA	178.26219066657984	90	88.26219066657984	37.66219191968791	120.63873246628812	15.859337572769775	1396.0184343583453	31.530572862935628	c(83.126999, 41.655998)
wsm36093	41.651001	83.915001	75	25	NA	152.82788481364196	90	62.82788481364196	37.08515101020393	120.78604908821723	16.205347550362944	1437.4919297801457	33.631379346665426	c(83.915001, 41.651001)
wsm36094	41.655998	83.126999	100	25	NA	178.26219066657984	90	88.26219066657984	37.66219191968791	120.63873246628812	15.859337572769775	1396.0184343583453	31.530572862935628	c(83.126999, 41.655998)
wsm36609	31.58	103.830002	50	25	T	113.62514490119622	90	23.625144901196222	18.708384787157538	116.14390263253284	15.615178375825494	1644.5890882354643	57.843632989969706	c(103.830002, 31.58)
wsm36610	26.530001	99.900002	19	25	S	82.43636482253214	90	-7.563635177467859	19.535562034222725	109.7399719382558	8.105478287021583	849.4057961639464	37.679263708019676	c(99.900002, 26.530001)
wsm36640	29.027	104.349998	165	25	NA	47.691050179020976	90	-42.308949820979024	17.154832939094288	113.96282568172211	16.319389939916434	1733.904850025395	15.967245011045065	c(104.349998, 29.027)
wsm36641	29.038	104.360001	155	25	NA	37.69045106955059	90	-52.30954893044941	17.15210840235266	113.97725409368053	16.333818351874854	1735.4633141228103	25.96784412051545	c(104.360001, 29.038)
wsm36644	29.316	105.210999	160	25	NA	42.45437702565698	90	-47.54562297434302	16.620654344752307	114.59279416003811	17.07176024580869	1818.9840448158952	21.211023980016876	c(105.210999, 29.316)
wsm36645	29.409	104.948997	0	25	NA	62.57596215763863	90	-27.424037842361372	16.866146437982582	114.56890057518693	17.04786666095751	1814.0983272939818	1.089438848035229	c(104.948997, 29.409)
wsm36646	29.452	105.077003	160	25	NA	42.540143323521306	90	-47.459856676478694	16.787020548595756	114.66244603905233	17.141412124822907	1824.8146659833549	21.12525768215255	c(105.077003, 29.452)
wsm36651	30.370001	106.792	2	25	NA	64.12567886729448	90	-25.874321132705518	15.896595280030883	116.22895096891514	18.707917054685723	2000.6753786976367	0.4602778616206251	c(106.792, 30.370001)
wsm36652	30.596001	106.664001	28	25	NA	90.23315749969743	90	0.23315749969742683	16.099627537754873	116.38332629964376	18.862292385414335	2015.1363158839729	26.56775649402357	c(106.664001, 30.596001)
wsm36653	30.65	106.913002	150	25	NA	32.14872836775828	90	-57.85127163224172	15.935291838805034	116.53702024671448	19.015986332485056	2033.2295233449868	31.516672637915576	c(106.913002, 30.65)
wsm36733	41.009998	82.210999	85	25	NA	163.26514449955926	90	73.26514449955926	38.20424007706796	119.65945269175856	14.71545631866006	1285.8120114980645	24.14611165591714	c(82.210999, 41.009998)
wsm36738	41.583	83.527	135	25	NA	32.98891442752324	90	-57.01108557247676	37.35454099112837	120.62624616663017	16.005055406573845	1414.6637027236595	26.553800167834424	c(83.527, 41.583)
wsm36742	44.763	84.973999	165	25	NA	64.5180188649731	90	-25.4819811350269	36.93934301051588	124.79745614306701	20.23295029409354	1798.206169628946	58.0491398961276	c(84.973999, 44.763)
wsm36745	44.818001	84.953003	165	25	NA	64.57146347160676	90	-25.428536528393238	36.96397712090626	124.86175482056821	20.29724897159474	1803.3373945011795	58.10258450276126	c(84.953003, 44.818001)
[truncated: 1,024 more rows]
