# Supplementary material for: Analyzing the horizontal orientation of the crustal stress adjacent to plate boundaries
Source: Sci Rep. 2023 Sep 20;13:15590. doi: 10.1038/s41598-023-42433-2 (PMC10511519; doi:10.1038/s41598-023-42433-2)
Supplement: Supplementary file 2 — Supplementary Information 2. [file 41598_2023_42433_MOESM2_ESM.zip › global_gsrm.csv]

id	lat	lon	azi	unc	regime	azi_PoR	azi_PoR_predicted	deviation	pb_type	plates	dist_PoR	distance_pb_deg	distance_pb_km
wsm00004	39.1	41.6	38	25	TS	142.9346835021887	90	52.934683502188705	convergent	ar-eu	29.30621684416736	1.573382923425072	85.63520792453477
wsm00014	40.29	42.17	154	25	S	80.3737622733513	90	-9.626237726648696	convergent	ar-eu	30.049752840787683	4.978293131235176	277.19703253903884
wsm00019	39.12	44.03	161	25	S	83.66300401227926	90	-6.336995987720741	convergent	ar-eu	31.142085714861658	8.064378074324878	463.74920758577963
wsm00020	38.47	40.72	179	25	T	103.70023690833943	90	13.700236908339434	convergent	ar-eu	28.481929675919567	0.6353384780564966	33.6900198575065
wsm00023	39.2	41.6	173	25	TS	98.1066580326576	90	8.106658032657606	convergent	ar-eu	29.332133630306522	1.8065999989383386	98.40784420527419
wsm00790	40.52	42.02	13	25	T	119.9088416384364	90	29.9088416384364	convergent	ar-eu	30.006181319469945	5.347514191196552	297.3641871596616
wsm00799	39.5	40.4	60	25	S	166.85164434025864	90	76.85164434025864	convergent	ar-eu	28.52259524242922	1.583630327241707	84.08481484115276
wsm00801	39.4	40.9	148	25	S	74.15836246051344	90	-15.841637539486555	convergent	ar-eu	28.864368160272	1.4603561528688402	78.38910436344281
wsm01364	39.3	55.4	0	40	N	93.92673710028333	90	3.926737100283333	convergent	ar-eu	39.8809731176548	19.773911030044587	1409.8345893270102
wsm01714	19.5	44.7	31	5	U	101.41346124896171	90	11.41346124896171	convergent	ar-eu	33.001834108348255	24.45064788200503	1480.8331004203899
wsm02283	39.6	48.7	175	40	NS	94.36271915381383	90	4.362719153813828	convergent	ar-eu	34.777594836047925	14.748336267312482	935.4107275492692
wsm04824	38.83	40.52	8	25	S	113.54166684710532	90	23.54166684710532	convergent	ar-eu	28.425049479678414	0.17961915419101615	9.50721130680322
wsm04828	40.4	42.1	165	40	TS	91.62767006695714	90	1.627670066957137	convergent	ar-eu	30.029841794247425	5.161820397507498	287.2433700461442
wsm04837	38.06	49.33	106	25	T	22.684377050123544	90	-67.31562294987646	convergent	ar-eu	35.048700895450075	12.72759733691855	812.7369750844666
wsm04838	40.5	50.6	82	40	N	1.0568508028104588	90	-88.94314919718954	convergent	ar-eu	36.35734812188262	18.33116661428744	1208.3651467758882
wsm04839	40.6	52.7	116	40	S	33.5185673312227	90	-56.4814326687773	convergent	ar-eu	37.95072373582205	21.247608745853768	1452.9782656486452
wsm04840	37.08	50.38	39	25	T	133.55781445360964	90	43.55781445360964	convergent	ar-eu	35.781039439774815	11.814714411583509	768.1285407397943
wsm04841	37.19	50.2	41	25	T	135.83531079721558	90	45.835310797215584	convergent	ar-eu	35.647028965186124	11.861613242974443	768.6728679622115
wsm04843	41.7	48.2	41	25	T	143.7601034115355	90	53.76010341153551	convergent	ar-eu	34.808190068005395	18.586040848964558	1179.7227714996707
wsm04844	42.93	45.47	81	40	N	8.132984477150728	90	-81.86701552284927	convergent	ar-eu	33.17446829804324	19.431162577914904	1182.2865351882858
wsm04845	43.17	45.6	174	25	T	101.35084145408541	90	11.350841454085412	convergent	ar-eu	33.3363361981477	19.927565459339448	1217.7249724425837
wsm04851	32.66	48.92	20	25	T	109.15889234577838	90	19.158892345778384	convergent	ar-eu	34.43755789223552	1.553844028999407	97.70832220656757
wsm04852	31.98	50.68	169	25	TS	76.31886265197318	90	-13.681137348026823	convergent	ar-eu	35.94513782767979	3.3126392749823452	216.2247780408891
wsm04853	27.61	56.39	171	25	T	70.74571799808234	90	-19.25428200191766	convergent	ar-eu	41.36785102857356	0.44874913793313453	32.97759271921818
wsm04854	27.46	56.2	148	25	T	47.631230162382565	90	-42.368769837617435	convergent	ar-eu	41.22894331518692	0.3753374817653139	27.506713007602514
wsm04855	35	54.5	123	40	S	32.26939780561031	90	-57.73060219438969	convergent	ar-eu	39.04256722164981	12.943110447743123	906.5550335332791
wsm04856	34.1	45.7	57	25	T	150.22454625344096	90	60.22454625344096	convergent	ar-eu	31.778603879678087	0.9091030282260277	53.23670675196795
wsm04857	27.9	54.3	176	25	T	76.68557681021815	90	-13.314423189781849	convergent	ar-eu	39.49595775358786	1.9072476252577957	134.88573014192502
wsm04858	34.05	48.21	172	25	S	83.60478719333418	90	-6.395212806665825	convergent	ar-eu	33.85364942880645	3.147330359841874	194.95769385403747
wsm04859	28.16	55.53	178	25	T	78.62321257407518	90	-11.376787425924817	convergent	ar-eu	40.52506202379622	2.0842590348712804	150.5927289958952
wsm04860	27.4	56.07	166	25	T	65.59987204609428	90	-24.400127953905724	convergent	ar-eu	41.126263683237745	0.3933633197001143	28.76874229660659
wsm04861	29.95	51.52	44	25	S	128.21033593025942	90	38.21033593025942	convergent	ar-eu	36.81373517871113	2.5109349616248124	167.30314274883784
wsm04862	28.44	53.11	18	25	T	99.70916889668814	90	9.70916889668814	convergent	ar-eu	38.376622427995564	1.8278823673450262	126.18423190971673
wsm04863	31.59	49.44	69	25	T	156.3555726973558	90	66.3555726973558	convergent	ar-eu	34.91033924126498	1.0925293620482108	69.52448450797647
wsm04864	27.88	53.05	15	25	T	96.02872590974971	90	6.02872590974971	convergent	ar-eu	38.40836401501748	0.9497024628214916	65.60667817909548
wsm04865	28.37	52.98	106	25	N	7.662467127829984	90	-82.33753287217002	convergent	ar-eu	38.27359732074144	1.6162198222033908	111.31901415275229
wsm04866	30.79	57.11	178	25	T	81.06362353576009	90	-8.936376464239913	convergent	ar-eu	41.51422963097281	5.242704828238871	386.39138158982263
wsm04867	32.58	48.55	28	25	T	117.2345963750517	90	27.234596375051694	convergent	ar-eu	34.12707214400912	0.7204890281833229	44.94684097482228
wsm04868	27.95	53.85	179	25	T	79.87880033244267	90	-10.121199667557335	convergent	ar-eu	39.09548041622411	1.7500443431159738	122.71527865990495
wsm04869	37.14	45.23	154	25	N	72.45230884762032	90	-17.547691152379684	convergent	ar-eu	31.707633991332067	6.516593693941616	380.8458103645639
wsm04870	29.85	51.5	43	25	T	127.08501668610097	90	37.08501668610097	convergent	ar-eu	36.80668407994789	2.326894911999304	155.01509423556521
wsm04871	32.73	48.46	3	25	T	92.50355848277343	90	2.5035584827734283	convergent	ar-eu	34.049650679730384	0.8647247653124026	53.83721098361609
wsm04872	34.5	50.59	3	25	T	93.85006159748787	90	3.8500615974878656	convergent	ar-eu	35.829529302619406	7.453876819331057	485.1794553240798
wsm04874	27.59	56.5	10	25	T	89.69217027814875	90	-0.3078297218512489	convergent	ar-eu	41.46733778907402	0.3469381261605662	25.545957017656637
wsm04875	27.36	56.08	163	25	T	62.55207092611272	90	-27.44792907388728	convergent	ar-eu	41.142234155061104	0.3195893114983335	23.380718936991265
wsm04876	32.76	48.57	12	25	T	101.48957535154642	90	11.48957535154642	convergent	ar-eu	34.14190300532418	1.0738755992749702	67.01802092446829
wsm04878	30.9	49.93	46	25	T	132.15628758181487	90	42.156287581814865	convergent	ar-eu	35.367666247666634	0.6773855587026674	43.59792726143009
wsm04879	32.14	49.65	53	25	T	141.04014213384357	90	51.040142133843574	convergent	ar-eu	35.06645973996565	2.4240429320311705	154.858743253329
wsm04880	30.95	56.47	3	25	S	86.49998488069747	90	-3.5000151193025317	convergent	ar-eu	40.94995067863409	6.0677134186041	442.1979762893027
wsm04881	27.79	54.88	6	25	T	86.38561179486288	90	-3.614388205137118	convergent	ar-eu	40.019908535865994	1.7669367141675423	126.34377216174592
wsm04882	32.64	48.09	22	25	T	111.56564306889805	90	21.565643068898055	convergent	ar-eu	33.738980513868114	0.596321343749409	36.828146433950636
wsm04885	40.94	44.29	16	25	T	121.30425620284973	90	31.30425620284973	convergent	ar-eu	31.775307869870844	14.080851029934607	824.4923894909534
wsm04948	36.01	44.67	20	25	S	117.05154602156921	90	27.05154602156921	convergent	ar-eu	31.109510503660907	1.6657725478478653	95.70157831532684
wsm04950	39.2	44.3	9	25	S	111.54586766485545	90	21.54586766485545	convergent	ar-eu	31.36385178579748	9.430028493946082	545.751737630201
wsm04951	29.96	51.61	35	25	S	119.18918495412834	90	29.189184954128336	convergent	ar-eu	36.89030295695488	2.630805674424039	175.6029229366649
wsm04952	32.6	48.4	4	25	T	93.34264712327274	90	3.342647123272741	convergent	ar-eu	34.00045161628168	0.6105254814313525	37.962612478496816
wsm04953	35.63	49.87	37	25	T	129.87084771570375	90	39.870847715703746	convergent	ar-eu	35.27712356818815	8.752498961104166	562.0739793258297
wsm04954	30.01	57.79	36	25	T	117.94169202931812	90	27.94169202931812	convergent	ar-eu	42.197525796204495	5.719767722823704	427.2006843592518
wsm04955	34.59	50.65	2	25	TS	92.93949153145576	90	2.939491531455758	convergent	ar-eu	35.88034963963512	7.6647317888322135	499.5168979053566
wsm04958	31.83	56.18	14	25	S	98.6361085622703	90	8.636108562270294	convergent	ar-eu	40.61275380749226	7.713512632240366	558.3170211021476
wsm05623	40.04	40.17	164	25	S	92.04438565163923	90	2.0443856516392316	convergent	ar-eu	28.515859447982763	2.7736263970157324	147.23727290427564
wsm05880	27.64	55.65	151	25	T	50.99028484594487	90	-39.00971515405513	convergent	ar-eu	40.717157878358265	1.1590025672146282	84.06868653522923
wsm06498	27.74	53.12	18	25	T	98.83424230142316	90	8.83424230142316	convergent	ar-eu	38.49157137559611	0.8002058519968358	55.38045640804617
wsm06875	38.19	39	26	25	S	131.930838585708	90	41.93083858570799	convergent	ar-eu	27.106655186319053	0.45016355618430737	22.807919123100994
wsm06876	39.18	41.1	137	25	S	62.57187424687294	90	-27.428125753127063	convergent	ar-eu	28.95312081899329	1.267683598738003	68.23795534016881
wsm07675	43.45	47.19	34	25	T	140.1628238326973	90	50.16282383269731	convergent	ar-eu	34.52488164480617	21.01416598086584	1324.3416639999045
wsm07676	43.56	47.14	38	25	T	144.36552496443562	90	54.36552496443562	convergent	ar-eu	34.52087456553445	21.207895920535464	1336.4149091329593
wsm07706	35.27	44.97	41	25	T	136.61734769707238	90	46.617347697072375	convergent	ar-eu	31.27019855382339	1.44881024575605	83.62321580960678
wsm07707	27.91	57.49	178	25	T	77.75687077502624	90	-12.243129224973757	convergent	ar-eu	42.27235500076042	2.904138753932557	217.21793113397925
wsm07708	28.95	56.2	5	25	N	86.3155155711384	90	-3.6844844288615946	convergent	ar-eu	40.98229929674493	2.9552988387419106	215.51400546432953
wsm07709	27.52	53.38	22	25	T	102.48873597638197	90	12.488735976381975	convergent	ar-eu	38.754567860057314	0.705059143618243	49.07671606344015
wsm07710	33.23	47.22	13	25	T	103.9391736006832	90	13.939173600683205	convergent	ar-eu	33.01137610213144	1.2500237449219043	75.72605815869238
wsm07711	30.9	51.07	31	25	S	116.66733412719924	90	26.66733412719924	convergent	ar-eu	36.34336744748451	2.0708401526447346	136.46166476343805
wsm07712	34.38	48.03	20	25	N	112.20636150560853	90	22.206361505608527	convergent	ar-eu	33.715855127990025	3.731694764250932	230.3260503639747
wsm07713	33.5	46	123	25	T	35.07579647371108	90	-54.92420352628892	convergent	ar-eu	31.9999012980947	0.3302212162781615	19.45803829353936
wsm07715	31.53	50.9	176	25	T	82.599350986432	90	-7.400649013568	convergent	ar-eu	36.15581808942999	2.8552129007174614	187.31119488092034
wsm07717	27.98	57.45	177	25	T	76.84457649891624	90	-13.15542350108376	convergent	ar-eu	42.22518239412076	2.7860558257919195	208.19699787152933
wsm07718	27.41	56.56	154	25	S	53.47530597387794	90	-36.52469402612206	convergent	ar-eu	41.55222526065452	0.09223287538475233	6.8027250607325795
wsm07723	27.64	57.01	167	25	S	66.60220087649259	90	-23.39779912350741	convergent	ar-eu	41.90289754241551	0.7814590553209229	58.034181244582854
wsm08199	38.14	42.86	174	25	T	96.10589509602721	90	6.105895096027211	convergent	ar-eu	30.03909451677999	0.5238581002252829	29.15963579768752
wsm08211	40.61	42.4	177	25	S	103.66652065687231	90	13.666520656872308	convergent	ar-eu	30.30854663836155	6.177696393111546	346.6633454686506
wsm08225	39.94	42.07	160	25	S	85.89186825433995	90	-4.108131745660046	convergent	ar-eu	29.879033991480142	3.9283920574653166	217.60976981218758
wsm08233	37.47	54.52	174	25	T	86.30069604752737	90	-3.6993039524726328	convergent	ar-eu	39.092566336883365	16.899854217709233	1184.9645490449022
wsm08235	39.6	54.87	17	25	T	111.66091696821292	90	21.660916968212916	convergent	ar-eu	39.49532467712364	20.365567678382774	1440.288929215083
wsm09179	28.49	51.06	36	25	T	118.42654337817794	90	28.42654337817794	convergent	ar-eu	36.58480895045726	0.5889841861763188	39.03410345404161
wsm10056	33.74	45.17	15	25	S	107.9735548995975	90	17.973554899597502	convergent	ar-eu	31.319974741368476	1.330663140090536	76.91377856728398
wsm10057	32.78	46.29	42	25	T	132.7607672012228	90	42.76076720122279	convergent	ar-eu	32.22484990396023	0.6449605440390087	38.242305684515536
wsm10058	27.61	56.4	9	25	T	88.74287475272268	90	-1.2571252472773153	convergent	ar-eu	41.376570679615476	0.44298711431773086	32.55977974680216
wsm10060	28.4	52.85	165	25	T	66.74100725386688	90	-23.258992746133117	convergent	ar-eu	38.156094481546695	1.547831471444141	106.33136171422784
wsm10062	27.26	57.69	25	25	T	104.00083246368786	90	14.000832463687857	convergent	ar-eu	42.56639560361566	3.043888225432653	228.95292789215344
wsm10063	35.82	48.97	18	25	T	111.72832895941912	90	21.728328959419116	convergent	ar-eu	34.558622629760386	7.394669087857054	466.4210793289734
wsm10064	34.39	47.55	169	25	S	81.5171739721925	90	-8.482826027807505	convergent	ar-eu	33.320478579807464	3.6609441676694985	223.61724169437193
wsm10065	36.67	49.74	84	25	T	178.42522589685302	90	88.42522589685302	convergent	ar-eu	35.238531058197005	10.512671065992066	674.4669811744526
wsm10066	27.3	56.66	3	25	T	82.32599641525763	90	-7.6740035847423655	convergent	ar-eu	41.65976095102686	0.04897217676293053	3.619632364888238
wsm10067	31.85	56.07	18	25	S	102.7072640472212	90	12.707264047221202	convergent	ar-eu	40.517852646028814	7.816909027258262	564.7073424212222
wsm10068	28	51.68	23	25	T	104.58778515551921	90	14.587785155519214	convergent	ar-eu	37.19382489985141	0.22157050935395262	14.893726058874423
wsm10069	27.74	57.05	4	25	T	83.70029702709928	90	-6.299702972900718	convergent	ar-eu	41.919776443332225	1.013919961063408	75.3223465564889
wsm10070	32.81	47.58	23	25	T	113.09604737197782	90	23.096047371977818	convergent	ar-eu	33.309429142497386	0.7764301094828312	47.4118737850258
wsm10071	27.55	55.04	44	25	T	124.05910924152079	90	34.05910924152079	convergent	ar-eu	40.20031079918441	1.3230914696136153	94.96115878635058
wsm10072	37	54.54	41	25	T	132.7097633048018	90	42.70976330480181	convergent	ar-eu	39.092034193401425	16.1540683064824	1132.6594417379317
wsm10073	32.58	47.8	10	25	T	99.62910076298726	90	9.629100762987264	convergent	ar-eu	33.49512421122672	0.48761802283976863	29.922575713111076
wsm10074	29.36	51.48	43	25	T	126.44183045216317	90	36.441830452163174	convergent	ar-eu	36.84262935333256	1.5562317732778297	103.76129312571045
wsm10076	29.34	52.03	7	25	S	90.21963394239867	90	0.21963394239867284	convergent	ar-eu	37.321110664734555	2.1862275070953388	147.38565193330155
wsm10077	37.01	54.45	158	25	T	69.7789477206847	90	-20.221052279315302	convergent	ar-eu	39.020499432581595	16.11661169054655	1128.295688448357
wsm10078	29.93	51.25	47	25	S	131.2869349620454	90	41.28693496204539	convergent	ar-eu	36.58294908355132	1.8339904952671162	121.53984032583327
wsm10208	40.41	50.27	122	25	N	41.204067339189805	90	-48.795932660810195	convergent	ar-eu	36.09514611320699	17.890386264892143	1171.9656491100259
wsm10209	40.39	50.37	122	25	N	41.09562070814775	90	-48.90437929185225	convergent	ar-eu	36.167150615211874	17.93235152621581	1176.7386352286999
wsm10210	40.58	47.62	118	25	T	39.682187790649095	90	-50.317812209350905	convergent	ar-eu	34.14412633010816	15.096519489578895	942.1917718175972
wsm10215	24.82	55.77	55	25	N	131.7894362135932	90	41.789436213593206	convergent	ar-eu	41.39052007995966	3.8879100353243246	285.8423499769671
wsm10485	38.16	38.9	27	25	S	132.9784840652643	90	42.9784840652643	convergent	ar-eu	27.022824425865963	0.46606606515545934	23.54611141095319
wsm10488	39.56	55.12	158	25	TS	72.43493590440244	90	-17.565064095597563	convergent	ar-eu	39.68423018485658	20.241520223830364	1437.234739447757
wsm11282	27.48	56.77	12	25	T	91.49419167200915	90	1.4941916720091513	convergent	ar-eu	41.72268611211323	0.2423177976398989	17.93229463871788
wsm11283	34.54	47.66	3	25	T	95.67620577905188	90	5.676205779051884	convergent	ar-eu	33.417873424267846	4.003549474403243	245.17619052395713
wsm11284	32.04	49.1	42	25	T	130.1665580847274	90	40.1665580847274	convergent	ar-eu	34.6040564094484	0.8676318180619802	54.78913628296134
wsm11285	33.2	47.22	32	25	T	122.89300320290408	90	32.89300320290408	convergent	ar-eu	33.01089645975263	1.1949649079782745	72.38967780287732
wsm11286	35.65	48.95	29	25	T	122.49505100028392	90	32.49505100028392	convergent	ar-eu	34.531711243798306	7.034163469312745	443.37947348845313
wsm11287	28.88	59.7	48	25	S	128.08777360001517	90	38.08777360001517	convergent	ar-eu	44.016962055965756	6.63531402303154	512.6859593263245
wsm11288	28.94	59.69	58	25	T	138.15224730265197	90	48.15224730265197	convergent	ar-eu	43.99804297217356	6.723437693114576	519.3173912608137
wsm11289	28.26	54.05	22	25	T	103.19434767227727	90	13.194347672277274	convergent	ar-eu	39.22144534393998	2.3772785632507407	167.14834932182632
wsm11290	28.35	54.1	5	25	T	86.28777097609424	90	-3.7122290239057634	convergent	ar-eu	39.25124879258552	2.5519313640663057	179.54265264651096
wsm12106	39.83	53.89	40	25	T	135.65195980530672	90	45.65195980530672	convergent	ar-eu	38.76519646324452	20.448516632331362	1423.679065189218
wsm12107	39.4	55.04	27	25	T	121.29895322107097	90	31.298953221070974	convergent	ar-eu	39.61047855750393	20.01388522429764	1418.8659661347324
wsm12109	39.47	54.05	149	25	S	64.08989446122428	90	-25.910105538775724	convergent	ar-eu	38.8541527743642	19.925494792575947	1389.9454193919892
wsm12119	38.2	49.43	103	25	T	19.80733350242508	90	-70.19266649757492	convergent	ar-eu	35.14326285645807	13.07541197865281	836.9104332546126
wsm12121	37.71	48.97	72	25	T	168.45340937377551	90	78.45340937377551	convergent	ar-eu	34.72639537189688	11.245090529057762	712.299911098875
wsm12122	40.31	50.09	142	25	N	61.21505856860642	90	-28.784941431393577	convergent	ar-eu	35.94375117701446	17.54248568119081	1145.0064889649411
wsm12123	40.29	50.06	135	25	N	54.21227587280373	90	-35.78772412719627	convergent	ar-eu	35.91796398963255	17.48269296877659	1140.3953333494185
wsm12124	40.23	51.81	111	25	N	28.736046098072563	90	-61.26395390192744	convergent	ar-eu	37.22998924326088	20.106131254150284	1352.6358824436466
wsm12125	40.35	51.57	121	25	N	39.08138091573545	90	-50.91861908426455	convergent	ar-eu	37.06517409272421	20.152731257476518	1350.632851196063
wsm12130	38.1	47.79	138	25	S	55.91661338025722	90	-34.08338661974278	convergent	ar-eu	33.85140785379288	10.445364369114898	646.9881282385926
wsm12131	36.84	49.61	87	25	T	1.7551126712533005	90	-88.2448873287467	convergent	ar-eu	35.14831333369425	10.705353523198994	685.2972536829164
wsm12132	36.61	49.81	87	25	T	1.292805669467782	90	-88.70719433053222	convergent	ar-eu	35.28997633256608	10.462041224150965	672.0715600169459
wsm12133	36.96	49.33	75	25	S	170.12119043871354	90	80.12119043871354	convergent	ar-eu	34.93556197940983	10.557489960639629	672.2629246056558
wsm12134	36.79	54.84	170	25	T	81.2647108024488	90	-8.735289197551197	convergent	ar-eu	39.326425045369156	15.97952637614462	1126.053485661739
wsm12135	36.93	49.24	35	25	T	130.1416731980786	90	40.14167319807859	convergent	ar-eu	34.8612378821232	10.280252028682696	653.3932285632417
wsm12138	35.7	49.8	24	25	T	117.01470723220052	90	27.01470723220052	convergent	ar-eu	35.22392144344187	8.807268588105671	564.8486010340367
wsm12608	39.65	43.83	171	25	TS	94.70282241273003	90	4.702822412730029	convergent	ar-eu	31.11244967519788	8.855701292308993	508.8189463954139
wsm12609	40.07	40.74	133	25	S	60.486825680858544	90	-29.513174319141456	convergent	ar-eu	28.940500849294814	3.170713213126959	170.6079037003882
wsm12610	40.05	40.7	144	25	S	71.49469949981528	90	-18.505300500184717	convergent	ar-eu	28.905290436688972	3.0671208922707933	164.8504222364006
wsm13146	36.55	51.58	43	25	T	136.0305525604952	90	46.03055256049521	convergent	ar-eu	36.70458156560057	13.293787274604838	883.5064937930822
wsm13443	27.54	52.17	24	25	T	104.85222447780103	90	14.85222447780103	convergent	ar-eu	37.69253050645732	0.36268784376522945	24.65817728065497
wsm13587	27.09	56.15	149	25	T	48.22996600654051	90	-41.77003399345949	convergent	ar-eu	41.25312439818755	0.22147984690899136	16.239028445355284
wsm13697	33.18	47.8	23	25	T	113.53577147382794	90	23.535771473827936	convergent	ar-eu	33.49598751485369	1.5748362715100797	96.64169142783548
wsm13698	33.21	47.82	23	25	T	113.56989295433817	90	23.569892954338172	convergent	ar-eu	33.51301243732906	1.6287341582439723	99.99407173853294
wsm13699	33.23	47.75	24	25	T	114.63941061532029	90	24.639410615320287	convergent	ar-eu	33.4546666366673	1.6520100969829912	101.26705119333305
wsm13700	37.37	54.32	142	25	T	54.30676775063273	90	-35.69323224936727	convergent	ar-eu	38.92983441182749	16.623103193704395	1161.4803779677975
wsm13701	29.11	58.24	29	25	T	109.81131455048029	90	19.81131455048029	convergent	ar-eu	42.71950373834796	6.2798724008085	473.7273973173357
wsm13702	28.92	51.09	76	25	S	158.99157140308085	90	68.99157140308085	convergent	ar-eu	36.556338531713855	0.049503499040000065	3.2785784640299434
wsm13703	26.75	57.36	74	25	S	152.54167538074984	90	62.54167538074984	convergent	ar-eu	42.37730993466251	1.6291758917238184	122.10116772489428
wsm13704	29.1	58.24	37	25	S	117.8006244797088	90	27.8006244797088	convergent	ar-eu	42.72110152175261	6.275570259542064	473.4171581842132
wsm13705	28.39	53.86	2	25	T	83.41137235540111	90	-6.588627644598887	convergent	ar-eu	39.03645946288284	2.3994769937036153	168.04090679148217
wsm13706	28.19	53.66	157	25	T	58.2288362931215	90	-31.771163706878497	convergent	ar-eu	38.89254655885378	1.92857738315206	134.64390840113577
wsm13708	28.34	53.91	52	25	T	133.33483825791052	90	43.33483825791052	convergent	ar-eu	39.08745861332375	2.3693582360665033	166.11370754221934
wsm14145	38.08	38.54	24	25	S	130.20393972144723	90	40.20393972144723	convergent	ar-eu	26.728528273932497	0.4624524036398583	23.127946498541156
wsm14157	38.42	39.22	68	25	N	174.13152315942864	90	84.13152315942864	convergent	ar-eu	27.336098477335966	0.07113395239844067	3.632228899210889
wsm14495	22.775	55.909	55	13	U	129.54490964357194	90	39.54490964357194	convergent	ar-eu	42.02017336871578	6.1392695558053845	456.96499540079645
wsm14496	22.812	55.835	56	3	U	130.5930414295217	90	40.59304142952169	convergent	ar-eu	41.94456662309275	6.4363865114887915	478.37830191101875
wsm14497	22.812	55.874	63	15	U	137.58854375972356	90	47.588543759723564	convergent	ar-eu	41.97922383332767	6.271117476488868	466.40848060682237
wsm14498	22.759	55.865	90	40	U	164.5328008544658	90	74.53280085446579	convergent	ar-eu	41.98533516550755	6.329241652593183	470.78721306047026
wsm14746	40.11	51.22	35	17	U	133.04100290232947	90	43.04100290232947	convergent	ar-eu	36.76694779058395	19.438905275982805	1293.7972154505928
wsm14747	40	51.48	36	7	U	133.6920046417731	90	43.69200464177311	convergent	ar-eu	36.94903116798791	19.45100690011951	1300.1022861396882
wsm14748	40.03	51.44	42	13	U	139.76274507934613	90	49.76274507934613	convergent	ar-eu	36.92270810347533	19.477431497323337	1301.0731754238736
wsm14749	40.06	51.3	50	10	U	147.91192824208883	90	57.911928242088834	convergent	ar-eu	36.82062452208509	19.43127596421057	1294.9103908683235
wsm14750	40.07	51.04	55	31	U	153.12977097372936	90	63.129770973729364	convergent	ar-eu	36.62498463518879	19.001983108508867	1260.519225922272
wsm14751	40.05	51.38	64	6	U	161.83603637046195	90	71.83603637046195	convergent	ar-eu	36.87991140989666	19.468378430956747	1299.1753927632285
wsm14752	40.09	51.25	69	5	U	166.99090245510092	90	76.99090245510092	convergent	ar-eu	36.786882242463285	19.444523984741977	1294.7737153746782
wsm14753	40.2	51.13	74	10	U	172.23144042695424	90	82.23144042695424	convergent	ar-eu	36.7115903101514	19.448759559667522	1292.7786773636494
wsm14754	40.1	51.25	74	3	U	172.00414570705516	90	82.00414570705516	convergent	ar-eu	36.788273545560415	19.461060247850142	1295.9169167234484
wsm14755	40.08	51.32	75	9	U	172.9226899667454	90	82.9226899667454	convergent	ar-eu	36.83853867877381	19.48339678091361	1298.9259287213847
wsm14756	40.12	51.25	81	3	U	179.0306289049625	90	89.0306289049625	convergent	ar-eu	36.791063017802244	19.501659935264385	1298.7050078970524
wsm14757	40.11	51.23	81	9	U	179.0331294347564	90	89.0331294347564	convergent	ar-eu	36.774520759403615	19.455375234392406	1295.1224534850403
wsm14758	40.18	51.12	82	8	U	0.2128089130958415	90	-89.78719108690416	convergent	ar-eu	36.701169522159255	19.389993207656588	1288.5580364217813
wsm14759	40.07	51.31	84	22	U	1.9173121558280286	90	-88.08268784417197	convergent	ar-eu	36.82958174123333	19.45357329252606	1296.6669913127703
wsm14760	40.18	51.16	85	9	U	3.181159013800027	90	-86.81884098619997	convergent	ar-eu	36.731418155848594	19.465059396569075	1294.4625230050297
wsm14761	40.18	51.12	85	5	U	3.2128089130958415	90	-86.78719108690416	convergent	ar-eu	36.701169522159255	19.389993207656588	1288.5580364217813
wsm14762	40.13	51.23	89	5	U	7.059623994644767	90	-82.94037600535523	convergent	ar-eu	36.77732025159365	19.49758091920387	1298.0168873739863
wsm14763	40.18	51.16	90	40	U	8.181159013800027	90	-81.81884098619997	convergent	ar-eu	36.731418155848594	19.465059396569075	1294.4625230050297
wsm14764	40.07	51.31	90	13	U	7.917312155828029	90	-82.08268784417197	convergent	ar-eu	36.82958174123333	19.45357329252606	1296.6669913127703
wsm14765	40.03	51.34	91	4	U	8.840915483886988	90	-81.15908451611301	convergent	ar-eu	36.84684610621363	19.404800075063548	1293.9363865209316
wsm14766	40.04	51.35	100	40	U	17.846306327826994	90	-72.153693672173	convergent	ar-eu	36.855795686732634	19.427078402552482	1295.6919363655672
wsm14767	40.07	51.31	102	20	U	19.91731215582803	90	-70.08268784417197	convergent	ar-eu	36.82958174123333	19.45357329252606	1296.6669913127703
wsm14768	40.07	51.31	110	12	U	27.91731215582803	90	-62.08268784417197	convergent	ar-eu	36.82958174123333	19.45357329252606	1296.6669913127703
wsm14769	40.05	51.36	116	13	U	33.851691070138145	90	-56.148308929861855	convergent	ar-eu	36.86474498821644	19.456855175983506	1297.9482795836393
wsm14770	40.05	51.35	118	16	U	35.85952106894399	90	-54.14047893105601	convergent	ar-eu	36.857161991626604	19.451096600184272	1297.3351024054214
wsm14771	40.05	51.35	124	23	U	41.85952106894399	90	-48.14047893105601	convergent	ar-eu	36.857161991626604	19.451096600184272	1297.3351024054214
wsm14772	40.04	51.35	124	24	U	41.846306327826994	90	-48.153693672173006	convergent	ar-eu	36.855795686732634	19.427078402552482	1295.6919363655672
wsm14774	40.07	51.31	134	6	U	51.91731215582803	90	-38.08268784417197	convergent	ar-eu	36.82958174123333	19.45357329252606	1296.6669913127703
wsm14775	40.07	51.31	140	12	U	57.91731215582803	90	-32.08268784417197	convergent	ar-eu	36.82958174123333	19.45357329252606	1296.6669913127703
wsm14776	40.04	51.35	149	8	U	66.846306327827	90	-23.153693672173006	convergent	ar-eu	36.855795686732634	19.427078402552482	1295.6919363655672
wsm14849	40.22	48.86	44	8	U	144.10658456128505	90	54.10658456128505	convergent	ar-eu	35.003397880753845	16.48811660390875	1051.6826333657384
wsm14850	39.98	49.01	48	4	U	147.64471775604397	90	57.644717756043974	convergent	ar-eu	35.07527401022859	16.131116794406765	1030.753988662977
wsm14851	39.96	49.07	56	16	U	155.56719318328987	90	65.56719318328987	convergent	ar-eu	35.117274703088576	16.138964216925118	1032.3317626241806
wsm14853	40.18	48.97	107	0.1	U	26.958546865714425	90	-63.041453134285575	convergent	ar-eu	35.07916242857108	16.488683296657655	1053.7037779241907
wsm14920	39.48	40.75	142	25	S	68.45231583311835	90	-21.547684166881652	convergent	ar-eu	28.775644268754803	1.3822253979629266	73.98667245921044
wsm14921	39.42	40.71	145	25	S	71.38875097333926	90	-18.611249026660744	convergent	ar-eu	28.729055766292397	1.280730790582723	68.45242849023319
wsm14922	37.72	43.72	165	25	S	85.64478168158803	90	-4.355218318411971	convergent	ar-eu	30.62129080068666	0.920643100772125	52.14380957660948
wsm14923	39.6	42.72	167	25	S	91.6822444224141	90	1.6822444224141009	convergent	ar-eu	30.271328226765725	4.036796455534102	226.2743080935752
wsm14926	40.47	53.14	35	25	N	132.01426436591328	90	42.01426436591328	convergent	ar-eu	38.26599987539402	21.207337259857553	1460.4344469038006
wsm14927	37.46	54.53	174	25	T	86.28192598349261	90	-3.718074016507387	convergent	ar-eu	39.10009743889061	16.888227221058074	1184.3408655081832
wsm15644	39.72	52.05	115	25	N	31.8868123734826	90	-58.1131876265174	convergent	ar-eu	37.34751158266185	19.371626533335544	1306.737346019329
wsm16135	37.57	48.86	141	25	S	57.33349374600414	90	-32.66650625399586	convergent	ar-eu	34.62424218453972	10.687327594828147	675.2269733373404
wsm16203	26.77	55.81	152	25	T	50.958529833217085	90	-39.041470166782915	convergent	ar-eu	41.01600757487711	0.45822579320395107	33.43855948800624
wsm16575	26.66	55.8	172	25	T	70.83697301608862	90	-19.16302698391138	convergent	ar-eu	41.02842387148398	0.6417752663731022	46.844562247788254
wsm16589	26.65	55.89	173	25	S	71.80323661976996	90	-18.19676338023004	convergent	ar-eu	41.10927153375625	0.7480100266681404	54.68735049357778
wsm16777	26.72	55.83	5	25	T	83.89708211391547	90	-6.102917886084526	convergent	ar-eu	41.043137776625805	0.560665335442323	40.93624970693712
wsm16834	26.81	55.58	8	25	T	87.06234319805162	90	-2.9376568019483784	convergent	ar-eu	40.80683461006433	0.18747595535290884	13.623352082215549
wsm16858	26.7	55.59	10	25	T	88.93481553084757	90	-1.0651844691524275	convergent	ar-eu	40.83659160003015	0.3763810569728463	27.367004880433747
wsm18605	33.4	45.69	51	25	T	143.10108866388748	90	53.10108866388748	convergent	ar-eu	31.73777487964592	0.5464622550102689	31.963791972636358
wsm18606	31.77	50.47	1	25	S	88.1276280222288	90	-1.872371977771195	convergent	ar-eu	35.777187236305586	2.7200326192688493	176.82524534971938
wsm18607	27.43	55.6	4	25	T	83.7641137304995	90	-6.235886269500497	convergent	ar-eu	40.71042085245353	0.8367158708644524	60.68320784765458
wsm18608	27.14	55.65	7	25	T	86.41958102595885	90	-3.5804189740411516	convergent	ar-eu	40.80651828852537	0.3264350614270768	23.72096906214987
wsm18609	27.48	55.68	7	25	T	86.79897576615508	90	-3.201024233844919	convergent	ar-eu	40.77141463853391	0.8786439778381663	63.80286593296139
wsm18610	30.72	56.84	8	25	T	91.091164146619235	90	1.091164146619235	convergent	ar-eu	41.292330324769715	5.300865596088073	388.9656175249194
wsm18611	27.44	55.36	9	25	T	88.84218441257667	90	-1.157815587423329	convergent	ar-eu	40.4990067765515	0.9725816755794199	70.23397594014065
wsm18612	27.48	55.12	10	25	T	89.95524056030939	90	-0.04475943969060836	convergent	ar-eu	40.282332388140375	1.1619815678922691	83.53913960169577
wsm18613	28.04	56.34	10	25	T	90.24218333736621	90	0.2421833373662139	convergent	ar-eu	41.24958970435435	1.2417848445456343	91.04196726213644
wsm18614	27.86	56.87	10	25	T	89.88466769882257	90	-0.11533230117743187	convergent	ar-eu	41.74180625152717	0.8271994603242803	61.23832098397099
wsm18615	27.41	55.66	12	25	T	91.72464273802643	90	1.7246427380264322	convergent	ar-eu	40.76639002459062	0.7683237792351463	55.7862737299285
wsm18616	32.16	55.96	13	25	S	98.11794060570196	90	8.11794060570196	convergent	ar-eu	40.39744965015723	8.379635761014157	603.8698599715459
wsm18617	32.01	50.72	13	25	S	100.34115214626632	90	10.341152146266325	convergent	ar-eu	35.977627278304254	3.40674828197686	222.54138962319718
wsm18618	27.53	55.62	13	25	T	92.87291841233645	90	2.872918412336446	convergent	ar-eu	40.710208216903716	0.9924293237136368	71.9760880272857
wsm18619	27.54	54.29	14	25	TS	94.25808691691526	90	4.258086916915261	convergent	ar-eu	39.546819764494806	1.3365598327042107	94.62690946359542
wsm18620	28.9	52.52	29	25	T	111.48273516774697	90	21.482735167746966	convergent	ar-eu	37.80061150050133	2.0047509638065577	136.63016615073963
wsm18621	34.47	50.79	30	25	T	120.69233776823893	90	30.69233776823893	convergent	ar-eu	35.993965463664765	7.619314624279781	497.9172806511596
wsm18624	37.36	47.77	128	25	T	44.83543994556618	90	-45.16456005443382	convergent	ar-eu	33.74071234639711	9.112851036584672	562.8250673019505
wsm18625	30.76	56.81	169	25	T	72.14821912755377	90	-17.851780872446227	convergent	ar-eu	41.26193931471118	5.397196732921245	395.7949470451023
wsm18626	30.64	56.93	171	25	S	73.96564727891871	90	-16.03435272108129	convergent	ar-eu	41.378870996221586	5.072553056159649	372.8522394520251
wsm18627	27.97	55.23	177	25	T	77.49319988616048	90	-12.506800113839518	convergent	ar-eu	40.295091548473074	1.9276413318031302	138.6216532227836
wsm18628	33.74	48.73	178	25	S	88.84281317765192	90	-1.1571868223480806	convergent	ar-eu	34.278566597379864	3.116677558063401	195.1880313453478
wsm18629	28.01	56.18	178	25	T	78.25622483677171	90	-11.743775163228293	convergent	ar-eu	41.11547212751697	1.3489316687130781	98.63323276715397
wsm18630	28.05	56.74	179	25	S	79.13347225692644	90	-10.866527743073561	convergent	ar-eu	41.59575268926035	1.0827728572948274	79.92938709413042
wsm18699	42.65	43.45	34	25	T	142.8059732466283	90	52.8059732466283	convergent	ar-eu	31.678057059037386	17.24377077019757	1006.9263006741496
wsm19279	41.4	48.1	114	40	T	36.42774369477263	90	-53.57225630522737	convergent	ar-eu	34.6697398648283	17.65264729269849	1116.5792197955434
wsm19280	41.6	47.7	78	25	T	1.0721714637087985	90	-88.9278285362912	convergent	ar-eu	34.42168197874472	17.461906838420674	1097.5902639080084
wsm19281	41.8	46.3	82	40	N	6.664377819459844	90	-83.33562218054016	convergent	ar-eu	33.45478442133944	17.370728845184757	1064.8167122732596
wsm19282	41.7	46.3	58	40	T	162.51784590464172	90	72.51784590464172	convergent	ar-eu	33.42959247104124	17.175823201899817	1052.1683864824122
wsm19283	41.2	46.2	16	40	N	119.87494875734063	90	29.874948757340633	convergent	ar-eu	33.23429990112315	16.17138211728779	985.5167872609444
wsm19284	41.8	46.4	142	25	T	66.56929231987954	90	-23.430707680120463	convergent	ar-eu	33.526919291793796	17.350600958930272	1065.6085834100065
wsm19285	41.3	46.4	12	25	T	115.83599839596599	90	25.835998395965987	convergent	ar-eu	33.40423997574231	16.4189849992417	1005.1311722072393
wsm19286	41.7	46.3	78	40	T	2.5178459046417174	90	-87.48215409535828	convergent	ar-eu	33.42959247104124	17.175823201899817	1052.1683864824122
wsm19288	40.5	48.8	112	40	T	32.55045962169197	90	-57.44954037830803	convergent	ar-eu	35.00862103393866	16.988165134481264	1083.7189190199006
wsm19289	41.1	48.1	122	40	T	44.0033157033742	90	-45.9966842966258	convergent	ar-eu	34.606262377363144	16.925534951245183	1068.8718057089652
wsm19290	40.5	48.8	120	40	N	40.55045962169197	90	-49.44954037830803	convergent	ar-eu	35.00862103393866	16.988165134481264	1083.7189190199006
wsm19291	41.5	48.5	92	40	T	14.211435345166592	90	-75.78856465483341	convergent	ar-eu	34.98398558767242	18.715887042586772	1193.2017371425118
wsm19292	40.6	47.8	42	40	T	143.5533996982415	90	53.55339969824149	convergent	ar-eu	34.282042838243164	15.393476654027978	964.1324111799853
wsm19293	40.9	47.9	130	40	T	51.895408403666465	90	-38.104591596333535	convergent	ar-eu	34.417181268292566	16.18468850078756	1017.1924713213738
wsm19294	40.6	48.2	140	40	N	61.20567384436697	90	-28.79432615563303	convergent	ar-eu	34.579780827310024	15.951330640591124	1006.6745497020447
wsm19295	40.9	47.5	128	40	T	50.25011231022643	90	-39.74988768977357	convergent	ar-eu	34.12152696099204	15.634132406578814	975.1772554679525
wsm19296	40.5	48.4	112	40	T	32.89147143045227	90	-57.10852856954773	convergent	ar-eu	34.709768021990826	16.156827689477367	1022.9964698998909
wsm19297	40.6	48.4	96	40	T	17.033152698513447	90	-72.96684730148655	convergent	ar-eu	34.72878436726117	16.385272585820417	1037.957878091043
wsm19298	40.9	47.9	137	40	N	58.895408403666465	90	-31.104591596333535	convergent	ar-eu	34.417181268292566	16.18468850078756	1017.1924713213738
wsm19300	41	48.7	132	40	N	53.33686687400751	90	-36.66313312599249	convergent	ar-eu	35.02916435071848	17.896578326071676	1142.253284947798
wsm19301	41	47.8	32	40	T	134.12681041694856	90	44.12681041694856	convergent	ar-eu	34.36411665505524	16.26893532837103	1021.104728479087
wsm19302	41.2	48.3	26	40	N	127.96784836258036	90	37.967848362580355	convergent	ar-eu	34.7743438070735	17.590127095620815	1115.5596696988362
wsm19303	40.3	46.1	100	40	T	22.6226657641256	90	-67.3773342358744	convergent	ar-eu	32.95427317910322	14.296192655076595	864.730024229345
wsm19304	40.9	46.6	132	40	T	55.06211698683455	90	-34.93788301316545	convergent	ar-eu	33.45778885027548	15.690272185793589	961.8819139293264
wsm19305	40.9	47.8	8	40	S	109.98373682956509	90	19.98373682956509	convergent	ar-eu	34.34323111175742	16.042425325820545	1006.3512120688803
wsm19306	41.7	46.5	62	40	T	166.32860842191877	90	76.32860842191877	convergent	ar-eu	33.57421362860296	17.14122858337457	1054.0609135546104
wsm19307	41	47.6	168	40	T	90.30485940431646	90	0.30485940431645986	convergent	ar-eu	34.2165924645566	15.994629524608314	1000.1047812862553
wsm19308	40.6	47.7	50	40	T	151.6408990139007	90	61.64089901390071	convergent	ar-eu	34.20766574283561	15.249288055114405	953.2819463491414
wsm19309	41.6	46.7	92	40	T	15.994984661130957	90	-74.00501533886904	convergent	ar-eu	33.6946496875032	16.89873641033435	1042.4379551976367
wsm19310	41.7	46.6	26	25	N	130.23437418380428	90	40.23437418380428	convergent	ar-eu	33.64656999535855	17.10715732508882	1053.9664196406839
wsm19311	41	47.5	84	25	N	6.394234703848042	90	-83.60576529615196	convergent	ar-eu	34.142867831805226	15.862133780170439	989.9426082170668
wsm19312	41.6	46.7	130	25	N	53.99498466113096	90	-36.00501533886904	convergent	ar-eu	33.6946496875032	16.89873641033435	1042.4379551976367
wsm19315	40.9	47.9	90	25	N	11.895408403666465	90	-78.10459159633353	convergent	ar-eu	34.417181268292566	16.18468850078756	1017.1924713213738
wsm19316	40.5	48.5	176	25	T	96.80589366075253	90	6.805893660752531	convergent	ar-eu	34.78444959456272	16.36968437002308	1038.4233178344111
wsm19317	40.9	47.8	32	25	T	133.9837368295651	90	43.98373682956509	convergent	ar-eu	34.34323111175742	16.042425325820545	1006.3512120688803
wsm19318	40.7	49.3	130	25	T	50.40589791873384	90	-39.59410208126616	convergent	ar-eu	35.41829827005389	17.727191419079745	1142.378497555918
wsm19319	40.7	48.7	115	25	T	35.91647745873598	90	-54.08352254126402	convergent	ar-eu	34.97127020753746	17.25444492358085	1099.6809290694048
wsm19320	40.3	48.9	110	25	N	30.18542102377927	90	-59.81457897622073	convergent	ar-eu	35.04753791963663	16.671694939831525	1064.5615571946034
wsm19321	41.3	48.4	44	25	T	146.0200794311844	90	56.0200794311844	convergent	ar-eu	34.86866741321136	18.04108973091286	1146.8707190837747
wsm19322	40.3	46.2	100	25	T	22.532404519145928	90	-67.46759548085407	convergent	ar-eu	33.02870977564812	14.354285911198048	869.9831547542022
wsm19323	40.6	47	108	25	T	30.259927122687202	90	-59.7400728773128	convergent	ar-eu	33.68769539741873	15.05059832330707	928.2622379027042
wsm19324	41.1	47.4	114	25	T	36.6281212761869	90	-53.3718787238131	convergent	ar-eu	34.0909078682317	15.946654651974612	993.8861835378221
wsm19326	41.1	46.9	42	25	T	145.08152399414945	90	55.08152399414945	convergent	ar-eu	33.723569701572394	15.959140073799745	985.2218810922518
wsm19327	41.7	46.5	42	25	T	146.32860842191877	90	56.32860842191877	convergent	ar-eu	33.57421362860296	17.14122858337457	1054.0609135546104
wsm19328	40.7	48	25	25	N	126.52200667836507	90	36.522006678365074	convergent	ar-eu	34.450718600232186	15.885242075210328	999.2252965433928
wsm19329	40.7	47.9	20	25	N	121.60940421823602	90	31.609404218236023	convergent	ar-eu	34.376444527972254	15.742582317538663	988.3795484916211
wsm19330	40.8	48	24	25	N	125.664748508858	90	35.664748508858	convergent	ar-eu	34.470815090494796	16.100653061127304	1013.2929937364293
wsm19331	40.6	48.1	170	25	N	91.2922676223634	90	1.292267622363397	convergent	ar-eu	34.505312351295096	15.801705931534542	995.3507677305943
wsm19334	40.1	49.3	180	25	T	99.57336303356277	90	9.57336303356277	convergent	ar-eu	35.31421263530172	16.575390353760753	1065.4235588213053
wsm19335	40.7	48.3	20	25	T	121.26116596085762	90	31.261165960857625	convergent	ar-eu	34.67367830944579	16.407965070702986	1037.9527373960068
wsm19336	41	47.4	42	25	T	144.48384594006143	90	54.48384594006143	convergent	ar-eu	34.069168500981135	15.745068573080957	980.7719952627135
wsm19337	41	47.8	10	25	T	112.12681041694856	90	22.126810416948558	convergent	ar-eu	34.36411665505524	16.26893532837103	1021.104728479087
wsm19338	39.3	46.5	170	25	S	90.76291517463312	90	0.7629151746331218	convergent	ar-eu	33.052562133209655	12.496612357325333	757.8783864891003
wsm19431	27.97	53.27	40	25	T	121.07548802211306	90	31.075488022113063	convergent	ar-eu	38.58638388354547	1.2653810728599382	87.75631312123727
wsm19432	35.95	52.26	52	25	S	143.80122429895732	90	53.80122429895732	convergent	ar-eu	37.22720534178199	13.004681925890097	874.831382114262
wsm19483	41	42.8	5	25	NS	111.89045710984834	90	21.89045710984834	convergent	ar-eu	30.711018506900984	7.757669650374538	440.54445527025047
wsm19484	41	43.5	19	25	S	125.18061850852217	90	35.18061850852217	convergent	ar-eu	31.217466797828884	12.445557530792655	717.2505136911926
wsm19486	41.2	43.8	157	25	T	83.19519790262677	90	-6.804802097373226	convergent	ar-eu	31.49033087097819	13.79947875379095	801.5188348770993
wsm19487	42	43.7	157	25	N	84.54281052755346	90	-5.457189472446544	convergent	ar-eu	31.650928327936306	15.868486977028823	925.9073989544974
wsm19488	41.5	43.6	159	25	N	85.86718839405	90	-4.132811605949996	convergent	ar-eu	31.43175937656703	14.224842795752195	824.8461179488837
wsm19489	42.7	41.8	160	25	T	90.68134541935967	90	0.6813454193596726	convergent	ar-eu	30.553150494643432	10.929108406076153	617.763718153412
wsm19490	42.4	43.8	160	25	T	88.0545640380306	90	-1.9454359619693946	convergent	ar-eu	31.84373561569857	17.139438350666936	1005.519640820365
wsm19491	41.5	43.5	161	25	TS	87.96916211733725	90	-2.030837882662752	convergent	ar-eu	31.360105185639988	13.988864670921188	809.5021318802441
wsm19492	42.4	43.8	161	25	S	89.0545640380306	90	-0.9454359619693946	convergent	ar-eu	31.84373561569857	17.139438350666936	1005.519640820365
wsm19493	42.4	43.5	162	25	TS	90.36879018645027	90	0.3687901864502692	convergent	ar-eu	31.63329612483608	16.631397640726135	969.9378222676511
wsm19494	41.2	44	162	25	S	87.99554666569782	90	-2.004453334302184	convergent	ar-eu	31.63491515296417	14.235531508946636	830.2497543513524
wsm19495	41.3	44	164	25	N	90.1514425912494	90	0.15144259124940618	convergent	ar-eu	31.662602201219677	14.507730598829014	846.7886553058111
wsm19496	42.4	43.8	164	25	T	92.0545640380306	90	2.0545640380306054	convergent	ar-eu	31.84373561569857	17.139438350666936	1005.519640820365
wsm19497	42.4	43.7	164	25	S	92.1589969904586	90	2.158996990458604	convergent	ar-eu	31.773546988822893	16.977246621766398	994.0390749579856
wsm19498	41.7	44.6	164	25	TS	90.16960694530599	90	0.1696069453059863	convergent	ar-eu	32.205553983773555	16.28122299316267	964.863382641207
wsm19499	41.8	44	164	25	T	90.92650537721613	90	0.9265053772161309	convergent	ar-eu	31.804940032835496	15.852168288606123	928.985245783463
wsm19500	41.6	44.9	165	25	T	90.72071745362274	90	0.7207174536227399	convergent	ar-eu	32.39362359596424	16.313483226417716	971.8081343550626
wsm19501	41.6	45.7	172	25	S	96.94301017844259	90	6.9430101784425915	convergent	ar-eu	32.97057070946931	16.765259755629273	1014.5207420266833
wsm19502	41.3	44	172	25	S	98.1514425912494	90	8.151442591249406	convergent	ar-eu	31.662602201219677	14.507730598829014	846.7886553058111
wsm19503	42.5	45	170	25	T	96.97374816724897	90	6.973748167248971	convergent	ar-eu	32.718217849908534	18.32311968536918	1101.2527444073835
wsm19504	41.6	45.9	170	25	T	94.75130853673357	90	4.751308536733575	convergent	ar-eu	33.115136943922025	16.863494711365306	1024.4313049998093
wsm19505	41.7	43.3	172	25	N	99.48871013105327	90	9.488710131053267	convergent	ar-eu	31.276493856020096	14.134512680152767	815.9710673791533
wsm19506	42.4	43.8	174	25	S	102.0545640380306	90	12.054564038030605	convergent	ar-eu	31.84373561569857	17.139438350666936	1005.519640820365
wsm19507	43.2	41.6	174	25	T	105.69626301012323	90	15.696263010123232	convergent	ar-eu	30.59737970436963	12.082113954950444	683.8298124886675
wsm19508	42.5	45	177	25	T	103.97374816724897	90	13.97374816724897	convergent	ar-eu	32.718217849908534	18.32311968536918	1101.2527444073835
wsm19509	42.4	43.7	177	25	T	105.1589969904586	90	15.158996990458604	convergent	ar-eu	31.773546988822893	16.977246621766398	994.0390749579856
wsm19510	41.2	46.5	178	25	S	101.59588609406688	90	11.595886094066884	convergent	ar-eu	33.45356918828244	16.24891837457804	996.0183364595277
wsm19540	41.9	44.3	180	25	T	106.77598259555299	90	16.77598259555299	convergent	ar-eu	32.04780131583664	16.488208212492452	972.8548519187906
wsm19542	42.4	43.7	180	25	TS	108.1589969904586	90	18.158996990458604	convergent	ar-eu	31.773546988822893	16.977246621766398	994.0390749579856
wsm19543	41.4	44.2	180	25	S	106.10715181716068	90	16.107151817160684	convergent	ar-eu	31.834610552446662	15.132296474527251	887.5389653375155
wsm19544	41.9	44.3	0	25	T	106.77598259555299	90	16.77598259555299	convergent	ar-eu	32.04780131583664	16.488208212492452	972.8548519187906
wsm19545	42.5	43.9	178	25	S	106.10303327518182	90	16.103033275181815	convergent	ar-eu	31.944912005393334	17.559119023098532	1033.0683353826385
wsm19546	43.2	41.6	1	25	T	112.69626301012323	90	22.696263010123232	convergent	ar-eu	30.59737970436963	12.082113954950444	683.8298124886675
wsm19547	42.4	43.5	4	25	S	112.36879018645027	90	22.36879018645027	convergent	ar-eu	31.63329612483608	16.631397640726135	969.9378222676511
wsm19548	41.6	44.9	4	25	T	109.72071745362274	90	19.72071745362274	convergent	ar-eu	32.39362359596424	16.313483226417716	971.8081343550626
wsm19549	42.5	43.4	6	25	T	114.62838183014117	90	24.628381830141166	convergent	ar-eu	31.595049953316227	16.726569929095987	974.4309548890834
wsm19550	42.5	43.6	7	25	T	115.41731282152375	90	25.41731282152375	convergent	ar-eu	31.734866798733364	17.08370977146194	999.1821580849465
wsm19551	42.4	44.8	11	25	S	118.02677581307233	90	28.026775813072334	convergent	ar-eu	32.547855363604434	18.010998153442017	1077.478804238712
wsm19553	41.3	44	9	25	S	115.1514425912494	90	25.151442591249406	convergent	ar-eu	31.662602201219677	14.507730598829014	846.7886553058111
wsm19554	42.1	45.9	9	25	S	114.4894982086791	90	24.489498208679095	convergent	ar-eu	33.24556457293243	17.873159042411785	1089.5533249244627
wsm19555	41.4	43.8	11	25	T	117.50814119096367	90	27.50814119096367	convergent	ar-eu	31.546637563720004	14.373326439558213	836.1887212549836
wsm19556	41.5	43.8	11	25	NS	117.66416401855332	90	27.664164018553322	convergent	ar-eu	31.575183271748713	14.66642314426116	853.932364929842
wsm19557	41.4	43.8	12	25	S	118.50814119096367	90	28.50814119096367	convergent	ar-eu	31.546637563720004	14.373326439558213	836.1887212549836
wsm19558	41.7	43.3	14	25	S	121.48871013105327	90	31.488710131053267	convergent	ar-eu	31.276493856020096	14.134512680152767	815.9710673791533
wsm19559	41.4	43.7	15	25	S	121.60914336143162	90	31.60914336143162	convergent	ar-eu	31.474737276498345	14.152192241592289	821.6403460116495
wsm19560	41.8	43.6	16	25	T	123.33554371599053	90	33.335543715990525	convergent	ar-eu	31.519979231535316	15.091881788995352	877.3261979389199
wsm19561	42.5	45	17	25	S	123.97374816724897	90	33.97374816724897	convergent	ar-eu	32.718217849908534	18.32311968536918	1101.2527444073835
wsm19562	41.7	44.2	18	25	S	124.57007793514043	90	34.57007793514043	convergent	ar-eu	31.91900547236557	15.931074749790767	936.6046641308465
wsm19564	41.6	44.9	18	25	T	123.72071745362274	90	33.72071745362274	convergent	ar-eu	32.39362359596424	16.313483226417716	971.8081343550626
wsm19565	41.9	46.5	18	25	TS	122.62008735274338	90	32.62008735274338	convergent	ar-eu	33.62420314308654	17.490611120994714	1076.9587654072106
wsm19566	41.4	44	18	25	T	124.30704665290682	90	34.30704665290682	convergent	ar-eu	31.690550355319218	14.779481476954842	863.3324473554773
wsm19567	42	44	21	25	T	128.23443373929274	90	38.23443373929274	convergent	ar-eu	31.863683200727614	16.39070770209466	962.132817891379
wsm19568	41.3	44	30	25	S	136.1514425912494	90	46.151442591249406	convergent	ar-eu	31.662602201219677	14.507730598829014	846.7886553058111
wsm19569	41.2	44	26	25	S	131.99554666569782	90	41.995546665697816	convergent	ar-eu	31.63491515296417	14.235531508946636	830.2497543513524
wsm19570	41.8	43.5	28	25	T	135.43857146761462	90	45.43857146761462	convergent	ar-eu	31.448837870935776	14.87207384756266	862.7972160680359
wsm19571	41.3	43.8	26	25	S	132.35181849639446	90	42.35181849639446	convergent	ar-eu	31.518353193165275	14.09352644727339	819.2515661918529
wsm19572	42.3	43	33	25	T	141.74289738520872	90	51.74289738520872	convergent	ar-eu	31.25116215742697	15.268854293265534	880.8138171057101
wsm19573	42.5	43.4	33	25	T	141.62838183014117	90	51.628381830141166	convergent	ar-eu	31.595049953316227	16.726569929095987	974.4309548890834
wsm19574	42.5	44.6	34	25	S	141.38028972060965	90	51.38028972060965	convergent	ar-eu	32.43646086694183	18.10822837318092	1079.993501334996
wsm19575	42.4	43.9	38	25	T	145.95043757555447	90	55.950437575554474	convergent	ar-eu	31.91396589646692	17.310806914464308	1017.5768604330935
wsm19576	42.5	44.2	29	25	T	136.7914959304744	90	46.79149593047441	convergent	ar-eu	32.15533256017129	17.80293922366907	1053.5752382115832
wsm19577	41.8	43.5	40	25	TS	147.43857146761462	90	57.43857146761462	convergent	ar-eu	31.448837870935776	14.87207384756266	862.7972160680359
wsm19578	41.8	43.5	41	25	S	148.43857146761462	90	58.43857146761462	convergent	ar-eu	31.448837870935776	14.87207384756266	862.7972160680359
wsm19579	42.3	44.1	43	25	T	150.5908434961509	90	60.59084349615091	convergent	ar-eu	32.02420159225679	17.25202502666977	1017.2525639216555
wsm19580	42.5	43.4	45	25	T	153.62838183014117	90	63.628381830141166	convergent	ar-eu	31.595049953316227	16.726569929095987	974.4309548890834
wsm19581	41.4	44	45	25	S	151.30704665290682	90	61.30704665290682	convergent	ar-eu	31.690550355319218	14.779481476954842	863.3324473554773
wsm19582	41.7	45	46	25	TS	151.77376658085137	90	61.77376658085137	convergent	ar-eu	32.49268047755468	16.61726553275534	992.600647628099
wsm19584	42.1	45.6	55	25	S	160.78252301323658	90	70.78252301323658	convergent	ar-eu	33.03120925215432	17.759168096076763	1076.4181442547135
wsm19585	41.75	44.82	54	25	S	160.02715568423258	90	70.02715568423258	convergent	ar-eu	32.37717618727274	16.584688423845137	987.5170168907973
wsm19586	42.4	44	56	25	S	163.84661566415105	90	73.84661566415105	convergent	ar-eu	31.984237477474885	17.4054471810191	1025.1542133270714
wsm19587	41.9	43.9	32	25	S	139.18276794108158	90	49.18276794108158	convergent	ar-eu	31.763054523469073	15.947588190558307	933.4751942744641
wsm19588	41.4	43.7	60	25	S	166.60914336143162	90	76.60914336143162	convergent	ar-eu	31.474737276498345	14.152192241592289	821.6403460116495
wsm19589	41.8	43.8	66	25	N	173.1304140235784	90	83.1304140235784	convergent	ar-eu	31.662381252263394	15.502037912416469	904.8188251224976
wsm19590	42.4	45.5	80	25	S	6.324553887827392	90	-83.67544611217261	convergent	ar-eu	33.043034680163586	18.341555636602152	1112.0706776916825
wsm19591	42.3	44.1	82	25	S	9.59084349615091	90	-80.40915650384909	convergent	ar-eu	32.02420159225679	17.25202502666977	1017.2525639216555
wsm19592	42.2	45.5	90	25	S	16.02894532452183	90	-73.97105467547817	convergent	ar-eu	32.987314162612485	17.916645861516145	1084.683265933381
wsm19593	42.4	44.7	96	25	T	23.128229567471635	90	-66.87177043252836	convergent	ar-eu	32.47726579765669	17.956167310101478	1072.1242708374577
wsm19594	42	41.8	109	25	T	38.56248258942799	90	-51.43751741057201	convergent	ar-eu	30.312323181958156	9.080067654113748	509.58825989341534
wsm19596	42.4	43.6	115	25	T	43.26373838485307	90	-46.73626161514693	convergent	ar-eu	31.703400372182678	16.80464720185519	981.9875697530368
wsm19597	41.4	43.9	117	25	S	43.407442960187325	90	-46.592557039812675	convergent	ar-eu	31.61857536818244	14.592187994598007	850.6567931034527
wsm19599	41.2	43.8	128	25	T	54.195197902626774	90	-35.804802097373226	convergent	ar-eu	31.49033087097819	13.79947875379095	801.5188348770993
wsm19600	42.4	43.8	144	25	T	72.0545640380306	90	-17.945435961969395	convergent	ar-eu	31.84373561569857	17.139438350666936	1005.519640820365
wsm19601	41.3	43.6	143	25	S	69.55340860216444	90	-20.44659139783556	convergent	ar-eu	31.374252572048768	13.635078997618052	789.3490537339932
wsm19602	42	45.8	147	25	T	72.43943390618813	90	-17.56056609381187	convergent	ar-eu	33.14733274521411	17.64548415159082	1072.8592508757051
wsm19603	42.4	43.9	149	25	TS	76.95043757555447	90	-13.049562424445526	convergent	ar-eu	31.91396589646692	17.310806914464308	1017.5768604330935
wsm19604	41.7	44.4	149	25	NS	75.3692560199562	90	-14.630743980043803	convergent	ar-eu	32.06220618952013	16.116313720358974	951.2937907166622
wsm19605	42.3	43.6	153	25	T	81.10983973942598	90	-8.89016026057402	convergent	ar-eu	31.672188749782208	16.52506426612591	964.7982565146986
wsm19606	41.9	45.7	153	25	S	78.38871579139135	90	-11.611284208608652	convergent	ar-eu	33.04905572181281	17.393250027815483	1054.7441277268924
wsm19607	41.5	43.5	153	25	S	79.96916211733725	90	-10.030837882662752	convergent	ar-eu	31.360105185639988	13.988864670921188	809.5021318802441
wsm19608	42.7	41.8	155	25	T	85.68134541935967	90	-4.318654580640327	convergent	ar-eu	30.553150494643432	10.929108406076153	617.763718153412
wsm19609	41.8	46.5	9	25	TS	113.47446470202817	90	23.474464702028172	convergent	ar-eu	33.59908524093362	17.31605862565341	1065.507974918759
wsm19610	41.4	45.6	26	25	TS	130.74017759839109	90	40.740177598391085	convergent	ar-eu	32.846943862305025	16.298892308856082	983.016301626781
wsm19611	41.3	45.4	46	25	TS	150.78148362875754	90	60.78148362875754	convergent	ar-eu	32.67628265847782	15.978023532942828	959.2139067291382
wsm19612	41.2	45.9	64	25	NS	168.15633639592625	90	78.15633639592625	convergent	ar-eu	33.015295360224236	16.041383876121316	971.8844686038873
wsm21566	36.62	55.74	64	25	T	154.5084800015204	90	64.50848000152041	convergent	ar-eu	40.045258906005614	15.554440741945086	1112.7970847248812
wsm21571	37.6	55.83	158	25	S	69.6166338621079	90	-20.383366137892097	convergent	ar-eu	40.135200495809094	17.026103037316986	1220.3564902184075
wsm21604	31.261944	48.114611	68	7.6	U	155.49281473472865	90	65.49281473472865	convergent	ar-eu	33.795238931446214	1.8821301645326542	116.40910490371103
wsm21605	32.24	48	88	4	U	177.01285356683957	90	87.01285356683957	convergent	ar-eu	33.667990966334344	0.12525614039110167	7.721324496373082
wsm21606	32.125	48.1	165	26	U	73.78969483695857	90	-16.210305163041426	convergent	ar-eu	33.754816276707125	0.33061124663072405	20.42663335084074
wsm21608	31.032847	47.775247	58	6.3	U	145.30480762188733	90	55.304807621887335	convergent	ar-eu	33.515492408806196	2.3155205839534005	142.16774656367957
wsm24637	39.2	40.9	148	25	S	73.80915937186194	90	-16.190840628138062	convergent	ar-eu	28.809294873135016	0.7568426014631768	40.55499073280521
wsm24721	38.16	39.31	22	25	S	127.55455581431647	90	37.55455581431647	convergent	ar-eu	27.333073975763206	0.6578443629258004	33.587298639824596
wsm24747	39.28	41.17	11	25	S	116.67504289004484	90	26.675042890044836	convergent	ar-eu	29.032271846907754	1.5882563954559146	85.70741944626876
wsm24841	42.67	41.55	24	25	T	134.9140986372483	90	44.91409863724829	convergent	ar-eu	30.37070010844863	10.579970318545179	594.7997142225672
wsm24852	38.08	39.04	5	25	S	110.68262533283973	90	20.682625332839734	convergent	ar-eu	27.10696453152123	0.7012564445673632	35.53012844951986
wsm24882	38.64	43.22	20	25	T	122.61682089586282	90	32.616820895862816	convergent	ar-eu	30.421769845393804	2.3345765796261873	131.44810361854448
wsm24884	38.74	43.17	14	25	T	116.82888783845436	90	26.828887838454364	convergent	ar-eu	30.40572460814323	2.5105032560444016	141.286219929875
wsm24885	38.45	43.26	131	25	S	53.26438157978646	90	-36.73561842021354	convergent	ar-eu	30.411388798503502	1.9345687565404859	108.89209174038817
wsm24887	38.72	43.22	23	25	T	125.74968799419503	90	35.74968799419503	convergent	ar-eu	30.43933474634072	2.522376477491065	142.09629762746334
wsm24890	38.42	43.51	167	25	T	88.98936005797168	90	-1.0106399420283196	convergent	ar-eu	30.596545086145404	2.255898240684928	127.67736467723462
wsm24915	38.15	38.58	25	25	S	131.2950911989401	90	41.2950911989401	convergent	ar-eu	26.778329511167207	0.3327241136895651	16.668753287930187
wsm24920	43.39	39.52	31	25	T	145.4566069511123	90	55.45660695111229	convergent	ar-eu	29.279013638788115	10.863783877930658	590.787764451501
wsm24928	37.23	42.46	32	25	T	132.90318502765348	90	42.90318502765348	convergent	ar-eu	29.547355565371575	2.101403150833306	115.23054139210159
wsm24932	38.73	43.67	162	25	T	84.35571420887675	90	-5.644285791123252	convergent	ar-eu	30.78418703369782	3.45459000819622	196.60170119930316
wsm24963	37.92	37.96	14	25	S	120.51124795664481	90	30.51124795664481	convergent	ar-eu	26.24492199682757	0.518067063280597	25.474128030528657
wsm24964	37.93	37.96	6	25	S	112.53069191627299	90	22.530691916272986	convergent	ar-eu	26.247765659358755	0.4963880146721067	24.4105939760049
wsm25946	32.31	47.35	22	25	S	111.45497850292588	90	21.454978502925883	convergent	ar-eu	33.117533053542125	0.30877993823128236	18.759107838121558
wsm25970	38.72	45.79	158	25	S	78.48105970473807	90	-11.518940295261928	convergent	ar-eu	32.403393373537384	10.798683072456981	643.459654039974
wsm25975	32.3	47.2	32	25	T	121.51803023500361	90	31.518030235003607	convergent	ar-eu	32.99084549429761	0.48153718657916045	29.155285353130655
wsm25976	37.51	38.5	175	25	S	100.15127294776033	90	10.151272947760333	convergent	ar-eu	26.54405843740794	1.6675165707297168	82.86141332030803
wsm25991	26.74	55.83	154	25	T	52.91962694836468	90	-37.08037305163532	convergent	ar-eu	41.03929019894979	0.5307744388089759	38.75081550248593
wsm26015	27	56.2	177	25	T	76.1160789999808	90	-13.8839210000192	convergent	ar-eu	41.313770129983695	0.42444321797346163	31.157957593213222
wsm26017	40.01	39.98	137	25	S	65.1974853590068	90	-24.802514640993195	convergent	ar-eu	28.36824986997739	2.8087753757123295	148.3956402470187
wsm26093	43.37	46.25	2	25	T	108.98268479529418	90	18.982684795294176	convergent	ar-eu	33.84756606746597	20.14198475588573	1247.4741711552724
wsm26094	43.34	46.19	5	25	T	112.00008275808034	90	22.00008275808034	convergent	ar-eu	33.79707675364979	20.09691961625839	1243.0471502222024
wsm26130	26.53	54.99	11	25	T	89.88849299872584	90	-0.11150700127416258	convergent	ar-eu	40.34287542705003	0.36102791991108063	25.987974565316335
wsm26261	26.99	55.8	142	25	T	41.209690358625835	90	-48.790309641374165	convergent	ar-eu	40.965588320364226	0.05733188039434367	4.179501005299936
wsm26266	26.92	55.85	169	25	T	68.11756036876488	90	-21.882439631235115	convergent	ar-eu	41.02252208549819	0.23174197741211344	16.91334479236732
wsm26275	26.8	55.68	164	25	T	63.02551094449967	90	-26.974489055500328	convergent	ar-eu	40.89636298999309	0.2739116079646635	19.940387530059006
wsm26731	25.45	57.03	143	25	T	40.22508008888906	90	-49.77491991111094	convergent	ar-eu	42.36042657464408	0.4193552539265255	31.41909192937944
wsm26967	35.89	43.35	17	25	T	114.85982472812975	90	24.85982472812975	convergent	ar-eu	30.034403194188137	4.061009951639534	226.01693727121634
wsm26981	26.77	55.79	26	25	T	104.96360584047676	90	14.96360584047676	convergent	ar-eu	40.998481531591466	0.4387282764014202	32.00448716508838
wsm27137	42.66	43.44	32	25	T	140.83193396569402	90	50.83193396569402	convergent	ar-eu	31.674321528164683	17.256439716512077	1007.5596203628118
wsm27291	34.88	46.85	10	25	N	103.71524686515261	90	13.715246865152608	convergent	ar-eu	32.77199660547849	4.0251952655128775	242.2748864135482
wsm27366	27.33	56.2	176	25	T	75.48540066564652	90	-14.514599334353477	convergent	ar-eu	41.25250385223069	0.14869067665804891	10.901950424287001
wsm27743	32.54	48.37	28	25	T	117.2693560582494	90	27.2693560582494	convergent	ar-eu	33.97589816426443	0.49212772815191386	30.581169302879758
wsm27748	32.51	48.29	22	25	T	111.26651916562878	90	21.26651916562878	convergent	ar-eu	33.90883440632084	0.4074866111859876	25.277511730570573
wsm27818	38.71	40.05	7	25	S	112.80517214963982	90	22.805172149639816	convergent	ar-eu	28.039813936163	0.14465162011798327	7.5611048822535665
wsm27823	38.63	40.06	3	25	S	108.65032321072465	90	18.65032321072465	convergent	ar-eu	28.02564385755592	0.023700099050813606	1.2382558701124087
wsm27984	27.19	54.97	21	25	S	100.65901071210146	90	10.659010712101463	convergent	ar-eu	40.20250317917288	0.7571188513743721	54.342530726101074
wsm28237	27.02	53.86	21	25	T	100.75105516023234	90	10.75105516023234	convergent	ar-eu	39.260693118166174	0.4280994442435144	30.12526743421625
wsm28263	29.7	56.81	171	25	S	72.95306471633933	90	-17.046935283660673	convergent	ar-eu	41.3993794686995	3.6181087889207078	266.05300674620156
wsm28348	35.49	54.47	166	25	S	75.89096305797779	90	-14.109036942022215	convergent	ar-eu	39.01447617333235	13.697254209319425	958.7963180480715
wsm28588	27.88	57.01	162	25	T	61.86557453339833	90	-28.13442546660167	convergent	ar-eu	41.86012450574847	0.940418578696594	69.78101094626354
wsm28657	28.08	52.57	25	25	T	106.42303596885398	90	16.42303596885398	convergent	ar-eu	37.95892287527745	0.8279764249100197	56.63001860145732
wsm28671	30.16	51.58	40	25	S	124.46617460721882	90	34.46617460721882	convergent	ar-eu	36.844697075447286	2.905729387559518	193.74797880981657
wsm28733	28.4	59.17	81	25	S	160.76474057032237	90	70.76474057032237	convergent	ar-eu	43.64292955232855	5.916715154244059	454.0641781104595
wsm28831	30.14	51.78	50	25	S	134.36163657852853	90	44.36163657852853	convergent	ar-eu	37.01876527193551	3.109921587483001	208.20287717437319
wsm28839	30.2	51.67	26	25	S	110.48397633188563	90	20.48397633188563	convergent	ar-eu	36.91828504187998	3.0670234525905755	204.85308792128842
wsm28850	30.18	51.71	51	25	S	135.44182085630786	90	45.44182085630786	convergent	ar-eu	36.954628024660835	3.084298845775095	206.18082914708634
wsm28893	41.96	42.66	179	25	T	107.57032499067236	90	17.57032499067236	convergent	ar-eu	30.903492716017112	10.630510818099467	607.0986572185163
wsm28922	28.109	59.027	90	25	S	169.50812536109345	90	79.50812536109345	convergent	ar-eu	43.57137087541769	5.484336129954613	420.3307901035159
wsm28923	28.17	58.91	84	25	S	163.60679253024227	90	73.60679253024227	convergent	ar-eu	43.45885262803977	5.568390798475519	425.89111480784084
wsm28926	28.315	58.994	97	25	S	176.7314507716115	90	86.73145077161149	convergent	ar-eu	43.50564990227077	5.78465691982754	442.8131455859747
wsm29035	30.04	51.125	44	25	T	128.48291794885176	90	38.482917948851764	convergent	ar-eu	36.46443602389955	1.6581216218799426	109.57841406041408
wsm29555	27.78	57.77	19	25	TS	98.5347883615409	90	8.534788361540905	convergent	ar-eu	42.5392686141265	3.7466071862665444	281.66422148873147
wsm29586	38.465	39.861	28	25	S	133.55350758425988	90	43.553507584259876	convergent	ar-eu	27.83136474779964	0.2736341565123439	14.205371500944285
wsm29589	30.093	57.591	43	25	T	125.10584898722334	90	35.10584898722334	convergent	ar-eu	42.01542534346798	5.010395798510302	372.90509765829415
wsm29790	36.53	54.73	16	25	T	107.01470874605468	90	17.01470874605468	convergent	ar-eu	39.233029229434116	15.512464564718641	1090.9638864532728
wsm29812	42.711	42.915	4	25	T	113.47310083171362	90	23.473100831713623	convergent	ar-eu	31.326493868972463	16.335814119364272	944.4043993897642
wsm30034	28.128	54.396	23	25	T	103.92974426218177	90	13.92974426218177	convergent	ar-eu	39.54319875438373	2.271744718372574	160.82462061814454
wsm30051	38.639	43.218	19	25	T	121.61698894620906	90	31.616988946209062	convergent	ar-eu	30.420026956832594	2.3265821808428058	130.9911936270476
wsm30052	38.71	43.34	8	25	T	110.62313009422371	90	20.62313009422371	convergent	ar-eu	30.528484737710976	2.6734436923372584	151.00517181552834
wsm30053	38.674	43.581	2	25	T	104.34436865111513	90	14.344368651115133	convergent	ar-eu	30.704360451546023	3.0321841239163945	172.1587325903514
wsm30054	38.67	43.51	175	25	T	97.40217070780079	90	7.402170707800792	convergent	ar-eu	30.649358648148073	2.8885299899806967	163.73727980097067
wsm30055	38.59	43.54	178	25	T	100.24312097232178	90	10.243120972321776	convergent	ar-eu	30.65518121287875	2.746224258378689	155.69732858145878
wsm30056	38.742	43.368	180	25	T	102.65043350732446	90	12.650433507324465	convergent	ar-eu	30.556800335393625	2.809337009060627	158.81384789309155
wsm30062	38.822	43.673	171	25	T	93.50373336938958	90	3.503733369389579	convergent	ar-eu	30.806273300299388	3.760968803528698	214.17628325933725
wsm30065	38.73	43.3	166	25	T	88.69286105185063	90	-1.3071389481493725	convergent	ar-eu	30.502417378129877	2.648931265644464	149.50517993624067
wsm30069	37.283	43.939	177	25	S	96.73431532870336	90	6.73431532870336	convergent	ar-eu	30.714987003829947	0.2873523768014792	16.32014025999944
wsm30110	38.92	43.56	145	25	S	67.76754617365441	90	-22.23245382634559	convergent	ar-eu	30.741864052781168	3.6195992630931215	205.7369551267872
wsm30122	38.71	43.32	7	25	T	109.64142699975218	90	19.641426999752184	convergent	ar-eu	30.513256085938636	2.6311715638815514	148.55050998112532
wsm30128	38.41	43.35	137	25	S	59.116577988997506	90	-30.883422011002494	convergent	ar-eu	30.47185568276329	1.9559586211650668	110.29396298941995
wsm30140	38.68	43.2	19	25	T	121.70161587239198	90	31.701615872391983	convergent	ar-eu	30.41529822586778	2.4049363058716864	135.38365373313135
wsm30160	38.92	44.01	163	25	S	85.35766400735827	90	-4.642335992641733	convergent	ar-eu	31.083592695511683	7.150919677924421	410.5249816895895
wsm30207	38.47	43.45	152	25	S	74.1260287696798	90	-15.873971230320194	convergent	ar-eu	30.561034329291886	2.266743089359096	128.15666098555803
wsm30224	38.46	43.3	157	25	S	79.24482348352376	90	-10.75517651647624	convergent	ar-eu	30.444121489525088	2.008146738440388	113.14361184645979
wsm30353	36.33	52.78	38	25	T	129.97246296807776	90	39.972462968077764	convergent	ar-eu	37.65943554829641	14.037078103719836	953.6298509635437
wsm30464	28.59	51.49	52	25	T	134.42043413760427	90	44.420434137604275	convergent	ar-eu	36.94607477627397	0.41250626436547577	27.569963281351512
wsm30580	31.34	56.87	25	25	T	108.78091336901633	90	18.780913369016332	convergent	ar-eu	41.2469939379198	6.304473080629464	462.1911612925934
wsm30586	32.5	46.91	36	25	T	125.98129427276183	90	35.98129427276183	convergent	ar-eu	32.745117711392744	0.4074514685885191	24.50646613332845
wsm30607	35.04	44.1	58	25	S	153.8547565509857	90	63.85475655098571	convergent	ar-eu	30.53946280693787	4.624331107821604	261.28277385290653
wsm30621	32.87	46.96	31	25	T	121.52885560334926	90	31.528855603349257	convergent	ar-eu	32.788847874504924	0.32491699694935505	19.565557341089193
wsm30664	32.55	46.98	34	25	T	124.02131577018747	90	34.02131577018747	convergent	ar-eu	32.80413985303889	0.24967253730623895	15.040783188866302
wsm30676	39.16	42.57	167	25	T	91.09353981340945	90	1.0935398134094498	convergent	ar-eu	30.04968293262661	2.6394321087462345	146.96627654170672
wsm30762	32.44	47.12	31	25	T	120.77615400183913	90	30.77615400183913	convergent	ar-eu	32.92241562570446	0.3056932039250313	18.47452206236035
wsm30763	32.58	47.05	35	25	T	125.03008773714532	90	35.03008773714532	convergent	ar-eu	32.86314800524248	0.12108098486432084	7.305816510450294
wsm30771	32.52	46.85	43	25	T	133.0446884472285	90	43.04468844722851	convergent	ar-eu	32.694524386170954	0.4360827652290453	26.19249268296417
wsm30772	32.38	46.96	40	25	T	129.768173138184	90	39.76817313818401	convergent	ar-eu	32.78757772847049	0.5799214819107732	34.919984623646215
wsm30773	32.73	47.12	32	25	T	122.22404353021545	90	32.224043530215454	convergent	ar-eu	32.922416125609125	0.22788397077850675	13.772133133746543
wsm30778	32.48	47.35	24	25	T	113.71558332641945	90	23.71558332641945	convergent	ar-eu	33.116302563905364	0.0056049037501821886	0.3404998812659313
wsm30779	32.42	46.86	36	25	T	125.8835546990141	90	35.8835546990141	convergent	ar-eu	32.703023741853826	0.6129753400532536	36.82572171864958
wsm30780	32.73	47.18	32	25	T	122.19132038893281	90	32.19132038893281	convergent	ar-eu	32.97288946120252	0.28413347184988424	17.194919055946567
wsm30781	32.41	47.05	49	25	T	138.76693828029363	90	48.76693828029363	convergent	ar-eu	32.86344912406467	0.43436599115656804	26.209103350903465
wsm30868	32.76	47.77	24	25	T	113.91727657101546	90	23.917276571015464	convergent	ar-eu	33.46915795131349	0.8115128889708103	49.764206319133095
wsm30878	35.09	44.1	59	25	S	154.9390490885727	90	64.93904908857269	convergent	ar-eu	30.544599746999666	4.512484106325857	255.00196817472965
wsm30885	41.6	46.82	15	25	T	118.88294800614517	90	28.88294800614517	convergent	ar-eu	33.78174299585978	16.858660641417075	1042.3353981157413
wsm30887	41.59	46.81	116	25	N	39.87775463589094	90	-50.12224536410906	convergent	ar-eu	33.772083867050775	16.84452357280928	1041.198869075494
wsm30906	27	53.91	25	25	T	104.71399687067947	90	14.713996870679466	convergent	ar-eu	39.30809100666542	0.4468991039379233	31.480013999939096
wsm30919	27.19	54.02	29	25	T	108.91318003726343	90	18.91318003726343	convergent	ar-eu	39.370873725453684	0.763460388439043	53.85084753457733
wsm30977	23.69	62.02	57	25	S	131.5448226714326	90	41.5448226714326	convergent	ar-eu	47.19054439405553	0.6488955981218965	52.933451718827406
wsm31002	29.78	50.71	47	25	T	131.2896729374262	90	41.28967293742619	convergent	ar-eu	36.131865670401105	0.15665398141044307	10.271126976892113
wsm31011	37.16	42.86	30	25	T	130.43731540499647	90	40.43731540499647	convergent	ar-eu	29.847518773595255	1.8528084101882314	102.5363926967882
wsm31055	38.72	43.68	164	25	T	86.33026343832609	90	-3.669736561673915	convergent	ar-eu	30.78967064520409	3.465221691012758	197.2384338362293
wsm31075	31.84	51.02	176	25	T	82.96707588470343	90	-7.0329241152965665	convergent	ar-eu	36.24037662222168	3.5084788269767415	230.6321754327631
wsm31173	31.74	50.97	180	25	T	86.85396414854773	90	-3.146035851452268	convergent	ar-eu	36.20332866331122	3.2878978058122357	215.94142486339712
wsm31236	38.45	46.91	133	25	T	52.13852915684754	90	-37.86147084315246	convergent	ar-eu	33.220090169595956	11.041727349734401	672.6505190343462
wsm31237	38.39	46.89	129	25	S	48.064235221440754	90	-41.935764778559246	convergent	ar-eu	33.19512699438588	10.918422418782583	664.6963349856761
wsm31244	38.46	46.81	127	25	T	46.234933464829794	90	-43.765066535170206	convergent	ar-eu	33.14438146816482	11.01687306305692	669.7816745385243
wsm31248	38.44	46.69	129	25	S	48.302492386385325	90	-41.697507613614675	convergent	ar-eu	33.04840904042275	10.888536897780881	660.2803446190845
wsm31354	26.94	53.88	13	25	S	92.64963218398202	90	2.649632183982021	convergent	ar-eu	39.292532935626845	0.3321381508362862	23.388378738663345
wsm31455	38.5	55.54	169	25	S	81.876354981536	90	-8.123645018464003	convergent	ar-eu	39.94227263028343	18.507031804827974	1321.1977761725002
wsm31488	40.75	48.44	114	25	N	35.21074813057322	90	-54.78925186942678	convergent	ar-eu	34.78748617273069	16.82205662691068	1067.2013127235452
wsm31497	29.35	52.52	24	25	T	107.05884031279749	90	17.058840312797486	convergent	ar-eu	37.7439829271953	2.683028204115587	182.62384464146564
wsm31516	41.89	46.58	26	25	T	130.52961700295907	90	40.52961700295907	convergent	ar-eu	33.679319962454834	17.445454507290364	1075.731673936047
wsm31623	38.47	46.74	139	25	S	58.30714100381931	90	-31.69285899618069	convergent	ar-eu	33.091899293658514	10.987272857491462	667.0448124971753
wsm31677	38.56	46.59	154	25	S	73.56663110242044	90	-16.433368897579555	convergent	ar-eu	32.990877217851484	11.064987019155382	669.9443742010915
wsm31724	33.22	49.21	10	25	S	99.81741537956793	90	9.817415379567933	convergent	ar-eu	34.675934137625305	3.1855832781072593	201.52852945572195
wsm31748	30.52	57.23	4	25	T	86.7148817747854	90	-3.285118225214603	convergent	ar-eu	41.65008940113205	4.854681040713103	358.7511856755907
wsm31826	38.49	44.85	129	25	TS	49.92434900776027	90	-40.07565099223973	convergent	ar-eu	31.638883075758336	8.92996848919212	520.8753594338423
wsm31827	42.59	40.98	77	25	S	8.432431843315385	90	-81.56756815668462	convergent	ar-eu	29.950743206092504	9.610467143665986	533.5225155272434
wsm31834	42.55	40.91	71	25	S	2.4478328653274275	90	-87.55216713467257	convergent	ar-eu	29.88813782403107	9.465110488113865	524.4563373510362
wsm31923	31.83	50.95	10	25	TS	96.98607631516995	90	6.986076315169953	convergent	ar-eu	36.1815168986836	3.406675435155506	223.6260811878289
wsm31959	30.26	57.53	10	25	S	92.31246893163461	90	2.312468931634612	convergent	ar-eu	41.940540550655065	4.92372177343627	365.92231924929104
wsm31964	33.23	48.73	23	25	T	113.09453627454161	90	23.09453627454161	convergent	ar-eu	34.2743947697	2.2004682767502004	137.7939104102152
wsm31980	31.77	50.91	10	25	T	96.92271817594906	90	6.922718175949058	convergent	ar-eu	36.15075704093782	3.2621946903602037	213.98464405755837
wsm31982	38.36	46.84	137	25	S	56.05940100551072	90	-33.94059899448928	convergent	ar-eu	33.15169300458022	10.837456860557154	659.0026430407507
wsm32234	36.67	43.44	7	25	T	106.11750153641287	90	16.117501536412874	convergent	ar-eu	30.22131473044687	1.9979504111238668	111.82346783915906
wsm32257	36.13	53.72	31	25	S	122.13504240804599	90	32.13504240804599	convergent	ar-eu	38.411986470658164	14.27840809020266	986.4496100495281
wsm32271	43.22	41.64	28	25	T	139.68207363655074	90	49.68207363655074	convergent	ar-eu	30.631861062572398	12.194804959897752	690.9102682149677
wsm32319	28.45	51.64	44	25	T	126.18824346183669	90	36.18824346183669	convergent	ar-eu	37.095433069733296	0.38988961452942306	26.148606296838057
wsm32320	28.39	51.77	55	25	T	137.06860736206306	90	47.06860736206306	convergent	ar-eu	37.21690570174536	0.45760154994366076	30.775798857707695
wsm32321	28.27	51.75	38	25	T	119.91841044593218	90	29.91841044593218	convergent	ar-eu	37.2161869562773	0.25707818025166773	17.289398802440203
wsm32324	28.48	51.86	40	25	T	122.15727119711232	90	32.15727119711232	convergent	ar-eu	37.28294945480522	0.7035206886317553	47.3867637375024
wsm32329	28.69	51.73	57	25	T	139.4734276751078	90	49.473427675107814	convergent	ar-eu	37.14173872017015	0.8532637857460941	57.2867221136985
wsm32360	38.4	45.44	164	25	S	84.2783453606736	90	-5.7216546393264025	convergent	ar-eu	32.07653019618054	9.749862945166129	575.7325023039635
wsm32405	28.23	51.74	30	25	T	111.86936423601031	90	21.869364236010313	convergent	ar-eu	37.21310633549002	0.18954795662978086	12.746854684312185
wsm32411	28.2	51.67	35	25	T	116.85179994017187	90	26.851799940171873	convergent	ar-eu	37.15629257725985	0.05967120455260044	4.007569562467331
wsm32419	28.54	51.76	51	25	T	133.26755349586642	90	43.26755349586642	convergent	ar-eu	37.18775643485905	0.671929023118139	45.1600262010271
wsm32427	26.73	57.69	31	25	S	109.4359533963227	90	19.435953396322702	convergent	ar-eu	42.67008218464069	2.564595372420783	193.28159603226362
wsm32433	26.52	57.67	35	25	S	113.2179892075269	90	23.217989207526898	convergent	ar-eu	42.695061376004745	2.3277849681307856	175.51725503203895
wsm32434	26.96	57.85	25	25	S	103.63855747368115	90	13.638557473681146	convergent	ar-eu	42.76428427758343	3.195086319763547	241.22792253576327
wsm32435	26.53	57.94	28	25	S	106.16134865185353	90	16.16134865185353	convergent	ar-eu	42.92948023567253	2.7632303650005383	209.27245636960504
wsm32436	26.91	57.76	30	25	S	108.60912797896304	90	18.609127978963045	convergent	ar-eu	42.69548622215423	2.9150153591838404	219.79676524207957
wsm32438	26.6	57.93	24	25	S	102.23754425367832	90	12.237544253678323	convergent	ar-eu	42.90640960009668	2.8475600505051375	215.56577197890812
wsm32445	26.72	57.76	38	25	S	116.40745605983909	90	26.40745605983909	convergent	ar-eu	42.73333927586999	2.7431018949968404	206.982279726585
wsm32446	26.85	57.64	38	25	S	116.57654979069258	90	26.57654979069258	convergent	ar-eu	42.6024326304992	2.539871578672404	191.1729652529844
wsm32472	26.72	57.76	35	25	S	113.40745605983909	90	23.40745605983909	convergent	ar-eu	42.73333927586999	2.7431018949968404	206.982279726585
wsm32473	26.68	57.77	29	25	S	107.36251129774183	90	17.362511297741833	convergent	ar-eu	42.75014343739076	2.7392654152201743	206.7584042821177
wsm32488	26.54	57.71	48	25	S	126.22924474270951	90	36.22924474270951	convergent	ar-eu	42.72601427044056	2.4494865316832346	184.80179061887986
wsm32530	43.34	41.49	4	25	T	116.04194753070118	90	26.04194753070118	convergent	ar-eu	30.575197163060494	12.326409950144381	697.1997849525897
wsm32638	27.28	55.02	24	25	T	103.7502507617632	90	13.750250761763198	convergent	ar-eu	40.23015923315241	0.8798301584114085	63.18624741012464
wsm32936	42.39	45.9	23	25	T	128.9147532068585	90	38.91475320685851	convergent	ar-eu	33.324049755704706	18.442931746358468	1126.6351933220096
wsm32937	39.2	41.46	174	25	S	99.24579590185829	90	9.245795901858287	convergent	ar-eu	29.227425044867914	1.6828323585880725	91.36778116005777
wsm32981	26.98	60.26	46	25	NS	124.01878336738918	90	34.018783367389176	convergent	ar-eu	44.863724705793274	3.882790575246119	304.56439435543126
wsm33051	25.94	64.11	170	25	S	66.07564676086008	90	-23.92435323913992	convergent	ar-eu	48.4556700890799	2.252258183830733	187.44004245347915
wsm33090	25.89	64.19	171	25	S	67.01310305983043	90	-22.986896940169572	convergent	ar-eu	48.537560156998254	2.170158392182998	180.83598728404274
wsm33193	34.41	45.61	58	25	T	151.78255368681994	90	61.78255368681994	convergent	ar-eu	31.723297699623316	1.3385805299359248	78.26456300406053
wsm33198	34.31	45.7	61	25	T	154.56284860035328	90	64.56284860035328	convergent	ar-eu	31.791035226618938	1.3463465033443072	78.86911878752836
wsm33202	34.27	45.78	66	25	T	159.44693132644778	90	69.44693132644778	convergent	ar-eu	31.854561997317155	1.4587254265088632	85.60509727169072
wsm33207	34.27	45.85	86	25	T	179.40195992855666	90	89.40195992855666	convergent	ar-eu	31.912306232659063	1.6179373093913938	95.10238313538116
wsm33231	29.29	51.36	61	25	T	144.39159327050578	90	54.39159327050578	convergent	ar-eu	36.74672178395877	1.2535196288656323	83.3912129886492
wsm33278	38.53	55.71	165	25	S	77.79834508280669	90	-12.20165491719331	convergent	ar-eu	40.07661025337347	18.51605595507796	1325.5394558201704
wsm33359	27.16	54.43	28	25	T	107.76807234922478	90	17.76807234922478	convergent	ar-eu	39.735188812890904	0.7476894234856246	53.14603979003278
wsm33387	26.75	53.95	2	25	T	81.40393376593107	90	-8.596066234068928	convergent	ar-eu	39.38848629689681	0.06058535410350885	4.275002064509611
wsm33495	26.68	57.77	35	25	S	113.36251129774183	90	23.362511297741833	convergent	ar-eu	42.75014343739076	2.7392654152201743	206.7584042821177
wsm33911	28.55	51.61	58	25	S	140.32899291253352	90	50.32899291253352	convergent	ar-eu	37.05583861317787	0.5038673806807168	33.761827089769575
wsm33971	26.75	53.93	180	25	T	79.4089356656309	90	-10.591064334369094	convergent	ar-eu	39.37093111665817	0.05838961803689813	4.118529663676341
wsm34120	29.58	50.88	35	25	T	118.9544768949043	90	28.954476894904303	convergent	ar-eu	36.29926832950386	0.23700695480319212	15.601648368263529
wsm34122	29.63	50.86	25	25	T	109.0296010668468	90	19.029601066846794	convergent	ar-eu	36.276741466968275	0.18774217490086187	12.35203998887069
wsm34155	26.6	55.82	153	25	S	51.764391772892736	90	-38.235608227107264	convergent	ar-eu	41.057615182485456	0.7672302361317946	56.03457356580707
wsm34225	40.39	51.72	114	25	N	32.01540697118054	90	-57.98459302881946	convergent	ar-eu	37.18393044074989	20.33227840790461	1366.4023691610448
wsm34258	28.14	53.18	57	25	T	138.31349276544216	90	48.31349276544216	convergent	ar-eu	38.48187133733688	1.4432093129945969	99.8600208934341
wsm34424	27.6	57.34	42	25	T	121.46449124471371	90	31.464491244713713	convergent	ar-eu	42.197692571458056	2.0837706089314025	155.63413257223584
wsm34464	26.42	53.55	25	25	T	104.10438372182085	90	14.104383721820852	convergent	ar-eu	39.098575655393084	0.7080914272768695	49.655549669802326
wsm34529	28.44	51.65	50	25	S	132.171962939771	90	42.17196293977099	convergent	ar-eu	37.1055046466171	0.3902347701140485	26.177838331762818
wsm34538	32.7	47.64	28	25	T	117.89635104478151	90	27.89635104478151	convergent	ar-eu	33.35989602374889	0.6151908314262329	37.61630975617294
wsm34539	32.76	47.6	35	25	T	125.009127974188	90	35.009127974188004	convergent	ar-eu	33.32619741716134	0.6975561474113618	42.61448884708898
wsm34540	32.73	47.83	37	25	T	126.83964972633675	90	36.839649726336745	convergent	ar-eu	33.51968665236545	0.7593253263009814	46.62601716748315
wsm34541	32.71	47.56	44	25	T	133.9546513863832	90	43.954651386383205	convergent	ar-eu	33.29256598821894	0.5796744017026327	35.381341274625214
wsm34542	32.78	47.77	32	25	T	121.9475286372114	90	31.947528637211406	convergent	ar-eu	33.46913435537544	0.8477783952138793	51.9880746995805
wsm34543	32.65	47.73	26	25	T	115.77225987117771	90	25.77225987117771	convergent	ar-eu	33.435797502230436	0.585281091766916	35.85943338130534
wsm34544	32.7	47.57	30	25	T	119.93403529029081	90	29.934035290290808	convergent	ar-eu	33.3009903346093	0.5687896928039748	34.724748622875786
wsm34545	32.69	47.55	27	25	S	116.92958029243812	90	26.929580292438118	convergent	ar-eu	33.2841710896524	0.5358915166133187	32.70168557548636
wsm34546	32.7	47.62	13	25	T	102.90711199346998	90	12.907111993469982	convergent	ar-eu	33.343065832888776	0.6029912759932614	36.85390692118344
wsm34547	32.67	47.72	14	25	T	103.80790475086832	90	13.807904750868317	convergent	ar-eu	33.42730540602278	0.6142798773925904	37.627703582203225
wsm34550	32.78	47.65	30	25	T	120.01244501830297	90	30.01244501830297	convergent	ar-eu	33.368243689641155	0.7679501419538468	46.96728437539727
wsm34554	32.66	47.86	38	25	T	127.71796409627268	90	37.71796409627268	convergent	ar-eu	33.54520345505784	0.6325569440977716	38.86797538327384
wsm34566	33.76	45.81	49	25	T	141.6083351305897	90	51.608335130589694	convergent	ar-eu	31.852457070944155	0.4814355170739333	28.251305350436482
wsm34570	32.73	47.62	17	25	T	106.95270790564086	90	16.952707905640864	convergent	ar-eu	33.34302913382957	0.6575713622187465	40.18971940414333
wsm34572	32.73	47.85	37	25	T	126.82890955209581	90	36.82890955209581	convergent	ar-eu	33.536511137913976	0.7592521088514985	46.64218727724896
wsm34577	32.68	47.79	10	25	S	99.78556303245011	90	9.785563032450113	convergent	ar-eu	33.486191808206584	0.6688526009592266	41.034327102181386
wsm34736	41.28	48.05	78	25	N	0.30273599227507475	90	-89.69726400772493	convergent	ar-eu	34.607373334578035	17.256371503346458	1089.795231309032
wsm34822	32.6	47.83	3	25	T	92.64339170071105	90	2.6433917007110495	convergent	ar-eu	33.52027312238551	0.5239174841378542	32.17140565968019
wsm34882	27.77	57.4	63	25	T	142.63156026476076	90	52.631560264760765	convergent	ar-eu	42.21910205470318	2.4456936545712296	182.74096607226878
wsm34905	28.57	52.98	25	25	T	106.91348108009936	90	16.91348108009936	convergent	ar-eu	38.24502988855587	1.914843155163183	131.8036826480163
wsm34971	27.93	55.9	19	25	S	99.24868415479511	90	9.248684154795114	convergent	ar-eu	40.88529244726501	1.4861156873494394	108.16303679529202
wsm34995	28.24	55.38	173	25	T	73.7616077327927	90	-16.238392267207303	convergent	ar-eu	40.381668157740854	2.2991928368707164	165.63533990597574
wsm37729	28.72	51.82	82	25	S	164.48303823486003	90	74.48303823486003	convergent	ar-eu	37.216071771192375	1.0080210942353744	67.7927335191944
wsm37800	27.46	56.19	13	25	T	92.63401898176164	90	2.634018981761642	convergent	ar-eu	41.22021485049823	0.38109213189763125	27.923588762596253
wsm37803	41.42	48.92	69	25	S	170.72933782788652	90	80.72933782788652	convergent	ar-eu	35.27530476000688	18.863484511740054	1211.3338239792286
wsm37898	32.73	46.95	33	25	T	123.31700501731126	90	33.31700501731126	convergent	ar-eu	32.77940900941143	0.058318269440206905	3.5108585862396144
wsm37991	28.04	56.81	170	25	T	70.10140659705667	90	-19.898593402943334	convergent	ar-eu	41.6583327595639	1.0821227975139607	79.97963783392369
wsm38055	40.31	52.1	118	25	S	35.613768821417864	90	-54.386231178582136	convergent	ar-eu	37.45996315503443	20.444416346217153	1382.648012759279
wsm38085	29.2	59.69	60	25	S	140.41784643400047	90	50.41784643400047	convergent	ar-eu	43.95416865891919	7.101189253964179	548.0597449973259
wsm38120	28.35	51.83	15	25	S	96.99761884158818	90	6.997618841588178	convergent	ar-eu	37.2747340388072	0.4776237303247086	32.16505264173766
wsm38127	27.34	52.95	28	25	T	108.38484364601373	90	18.384843646013735	convergent	ar-eu	38.408117400308605	0.06887169516296865	4.757720219288864
wsm38179	26.42	53.57	15	25	T	94.0996505042641	90	4.099650504264105	convergent	ar-eu	39.11616376475093	0.6885606125912318	48.304171235962684
wsm38183	27.53	53.49	23	25	T	103.47023260026623	90	13.470232600266229	convergent	ar-eu	38.849119278223306	0.8186547914982611	57.10078442655027
wsm39518	37.78	43.29	77	25	T	178.11735694414136	90	88.11735694414136	convergent	ar-eu	30.298732847381565	0.3828199694007708	21.47576620074107
wsm39519	35.74	52.27	47.55887023122557	25	T	139.0776628794598	90	49.07766287945981	convergent	ar-eu	37.229224596334745	12.657326689684282	851.504118071174
wsm39698	36.304	51.559	158.3285395203922	25	T	71.04295736944778	90	-18.957042630552223	convergent	ar-eu	36.6753778451717	12.801532685958833	850.2094038716608
wsm39704	36.434	51.623	13.76826582113941	25	T	106.61555498751957	90	16.615554987519573	convergent	ar-eu	36.733158080215254	13.179400956917533	876.4902544319568
wsm39705	36.453	51.426	24.61923145880477	25	T	117.61990754296781	90	27.61990754296781	convergent	ar-eu	36.57585834657772	12.774911480492221	846.4612000903262
wsm39706	36.402	51.606	19.97085535211653	25	T	112.78630365210438	90	22.78630365210438	convergent	ar-eu	36.717914062964205	13.081365000792033	869.6602291049389
wsm39708	36.443	51.52	85.63057331913488	25	T	178.55670320451213	90	88.55670320451213	convergent	ar-eu	36.650853510399486	12.963230336516673	860.4535784422059
wsm39711	36.421	51.564	20.46405112128842	25	T	113.33213559143216	90	23.332135591432163	convergent	ar-eu	36.68509707028079	13.024345856132427	865.2044862828253
wsm39712	36.42	51.512	90.71252453361599	25	T	3.6129685481211595	90	-86.38703145187884	convergent	ar-eu	36.64325632469477	12.906914725428678	856.5628638015926
wsm39719	35.678	52.405	55.62741967251779	25	S	146.9823960968475	90	56.98239609684751	convergent	ar-eu	37.337254370540215	12.68229105976664	855.2991271748829
wsm39729	35.802	51.915	40.28273903470784	25	S	132.10212982163785	90	42.102129821637845	convergent	ar-eu	36.943119960181185	12.433174841517584	830.917486335557
wsm39732	37.54	43.78	165	25	S	85.29460424368597	90	-4.705395756314033	convergent	ar-eu	30.635309196483092	0.5910016251162062	33.48725881390777
wsm39734	37.75	43.62	164	25	NS	84.78072742390697	90	-5.219272576093033	convergent	ar-eu	30.549160698165956	0.7914550324405809	44.7314187581948
wsm39735	37.8	43.89	96	25	T	16.631333980138663	90	-73.36866601986134	convergent	ar-eu	30.768148310549385	1.507153546499623	85.73223145612151
wsm39736	37.77	43.88	95	25	T	15.59036536656896	90	-74.40963463343104	convergent	ar-eu	30.754856170305366	1.3752430981080437	78.19821312991184
wsm39744	36.56	53	179.5491844319816	25	T	91.67961252041408	90	1.6796125204140822	convergent	ar-eu	37.84453033017484	14.56414981594564	993.5737868325593
wsm39813	35.69	46.04	174	25	T	89.53549467226964	90	-0.46450532773036457	convergent	ar-eu	32.17821717221201	4.752715311005218	281.4436501046365
wsm39826	36.04	44.82	35	25	T	131.98803675895334	90	41.98803675895334	convergent	ar-eu	31.233581556248012	2.8011360021555873	161.50731378809132
wsm39836	37.395	48.803	146.083220035821	25	S	62.20626200875614	90	-27.79373799124386	convergent	ar-eu	34.56029149868234	10.181390468699007	642.2215638529491
wsm39837	37.395	48.803	146.3954934619158	25	S	62.518535434850946	90	-27.481464565149054	convergent	ar-eu	34.56029149868234	10.181390468699007	642.2215638529491
wsm39840	36.339	54.096	160.3242827126255	25	S	71.49151061160248	90	-18.50848938839752	convergent	ar-eu	38.71940836542223	14.824733573572573	1031.1091251955704
wsm39841	36.339	54.096	160.3242827126255	25	S	71.49151061160248	90	-18.50848938839752	convergent	ar-eu	38.71940836542223	14.824733573572573	1031.1091251955704
wsm39845	35.802	51.915	2.630982199234211	25	S	94.45037298616421	90	4.450372986164211	convergent	ar-eu	36.943119960181185	12.433174841517584	830.917486335557
wsm39869	37.42	43.96	53	25	T	152.94380242680768	90	62.94380242680768	convergent	ar-eu	30.75484579073825	0.6796643699941427	38.64663865915219
wsm39875	37.69	43.88	70	25	S	170.45814660286362	90	80.45814660286362	convergent	ar-eu	30.740244016926752	1.156638811255661	65.73988354299635
wsm39876	36.847	49.287	49.71471253818935	25	S	144.70479364472044	90	54.70479364472044	convergent	ar-eu	34.89135292478525	10.227264016691521	650.5157832611559
wsm39886	36.26	44.77	34	25	S	131.38588590877958	90	41.385885908779585	convergent	ar-eu	31.22104852844555	3.1207566572863215	179.87102574107652
wsm39903	35.61	44.63	78	25	S	174.42196842377706	90	84.42196842377706	convergent	ar-eu	31.030371198110096	0.024706719047898673	1.4161944455970763
wsm39950	36.415	52.622	54.37278054645862	25	S	146.55524427032196	90	56.555244270321964	convergent	ar-eu	37.53538217275398	14.076539224495605	953.6255641677259
wsm39963	35.77	43.62	177	25	S	94.446670541353285	90	4.446670541353285	convergent	ar-eu	30.235377054840633	3.7744014343288654	211.3388173348429
wsm39964	37.36	43.2	30	25	S	130.48702176366209	90	40.487021763662085	convergent	ar-eu	30.14994276977138	0.7704806729994118	43.03085245149507
wsm39968	36.554	48.754	99.55897917193215	25	TS	14.498987473854868	90	-75.50101252614513	convergent	ar-eu	34.44025148283526	8.44651477099137	531.1674499077072
wsm39974	37.62	43.79	52	25	S	152.4189240223464	90	62.4189240223464	convergent	ar-eu	30.65748727199773	0.8119864673269888	46.038741513195696
wsm39979	35.903	53.236	158.0917194217874	25	S	69.2329778774382	90	-20.767022122561798	convergent	ar-eu	38.01607101272198	13.633935358024004	933.6941814235124
wsm39980	35.955	53.221	27.29083224544001	25	S	118.50772988711083	90	28.507729887110827	convergent	ar-eu	38.00499743200066	13.708080825229587	938.5397810871963
wsm39982	37.59	44.05	86	25	S	6.148870081831319	90	-83.85112991816868	convergent	ar-eu	30.854803987385303	1.5753622110566567	89.83972375332787
wsm40052	37.54	44.68	112	25	S	31.541537458444793	90	-58.45846254155521	convergent	ar-eu	31.33827799698478	6.0910257711646665	352.2527381669874
wsm40057	36.01	44.95	21	25	S	117.84173328287659	90	27.84173328287659	convergent	ar-eu	31.334343820884797	3.1056341720773304	179.58301606767057
wsm40087	37	42.62	119	25	S	39.36706854386807	90	-50.63293145613193	convergent	ar-eu	29.63030550166833	2.485398720811858	136.63488530400303
wsm40094	37.62	43.84	42	25	N	142.37635389851482	90	52.37635389851482	convergent	ar-eu	30.69644076439934	0.9087790557267965	51.58586247353654
wsm40106	35.76	43.34	18	25	S	115.64465586402946	90	25.64465586402946	convergent	ar-eu	30.00883349458752	4.395346973506037	244.43573150961583
wsm40110	36.39	52.065	27.68112877599685	25	T	120.18542446569256	90	30.185424465692563	convergent	ar-eu	37.086424080415185	13.57275828068525	910.0906920392404
wsm40111	36.377	52.07	26.07220038433693	25	T	118.55611824354375	90	28.55611824354375	convergent	ar-eu	37.08987987440829	13.558351005082002	909.1971820657052
wsm40112	36.389	52.028	24.10078478446817	25	T	116.62743946100179	90	26.627439461001785	convergent	ar-eu	37.05662379843761	13.543589121243727	907.5098535040187
wsm40160	36.411	51.917	52.16770759592077	25	T	144.79471205090448	90	54.79471205090448	convergent	ar-eu	36.9683600243474	13.4751942838855	901.0838107866814
wsm40175	36.49	42.82	93	25	S	12.31711283189901	90	-77.68288716810099	convergent	ar-eu	29.701035498050032	3.4269725909732927	188.80669626788628
wsm40195	36.84	45.15	55	25	S	153.0337226823102	90	63.03372268231021	convergent	ar-eu	31.60138213783803	5.63804522367613	328.51163825910743
wsm40197	35.488	54.466	172.1550858477866	25	S	82.0458947788681	90	-7.954105221131897	convergent	ar-eu	39.01122308007101	13.694067210393186	958.5060545659055
wsm40199	36.98	42.86	115	25	S	35.12845845877115	90	-54.87154154122885	convergent	ar-eu	29.81538712992483	2.2634538084064246	125.13950402574359
wsm40205	36.75	43.23	82	25	S	1.425699196778453	90	-88.57430080322155	convergent	ar-eu	30.068052076214634	2.2265080871289484	124.04294387981368
wsm40208	34.96	45.55	58	25	TS	152.71004537315616	90	62.71004537315616	convergent	ar-eu	31.714819279287	2.3592206821309816	137.90666329617773
wsm40214	34.44	45.49	175	25	N	88.9096660229913	90	-1.0903339770086973	convergent	ar-eu	31.62654889560544	1.1019075041675137	64.2506097375151
wsm40215	34.14	45.71	2	25	N	95.28262861012615	90	5.282628610126153	convergent	ar-eu	31.789139395499696	1.0134729548282877	59.366182086796194
wsm40216	34.14	45.78	170	25	N	83.23803282091853	90	-6.761967179081466	convergent	ar-eu	31.846982431105758	1.1834746760325743	69.43725815639063
wsm40225	36.72	45	33	25	S	130.9571041769576	90	40.957104176957614	convergent	ar-eu	31.46571750439923	4.947042395536712	287.1388600529997
wsm40226	37.32	42.55	153	25	NS	73.98034464937848	90	-16.01965535062152	convergent	ar-eu	29.634753103010183	1.8223329027527342	100.19649013549608
wsm40227	37.35	42.55	3	25	S	104.03210369499237	90	14.032103694992372	convergent	ar-eu	29.640480572640527	1.750461672888278	96.26173897233633
wsm40231	36.739	52.917	5.181411128574382	25	T	97.59524651062765	90	7.595246510627646	convergent	ar-eu	37.78508800799132	14.80975757617945	1008.9795912901271
wsm40232	37.4	44.31	118	25	T	37.61927854591204	90	-52.38072145408796	convergent	ar-eu	31.02541448749089	3.445326441450817	197.45845160647633
wsm40235	37.3	43.94	180	25	S	99.76168177381794	90	9.76168177381794	convergent	ar-eu	30.718649437274593	0.32679851541203675	18.56247540962265
wsm40243	36.342	52.776	35.37157573426128	25	T	127.36209356490127	90	37.36209356490127	convergent	ar-eu	37.65663017004253	14.056890348845329	954.9152371439436
wsm40244	34.77	45.62	90	25	N	4.356445701567509	90	-85.64355429843249	convergent	ar-eu	31.757057781102134	2.11847100372556	123.98149485357442
wsm40246	35.04	44.09	63	25	T	158.8619147558985	90	68.86191475589851	convergent	ar-eu	30.531318053719588	4.643649425606512	262.3110713309713
wsm40247	36.746	49.063	94.99649717816398	25	S	9.998445590204312	90	-80.00155440979569	convergent	ar-eu	34.703866537233104	9.47768727478018	600.0063282894873
wsm40248	37.42	44.75	166	25	S	85.289750180959	90	-4.710249819040996	convergent	ar-eu	31.373447857566802	5.9853194336152455	346.48845189814
wsm40253	37.2	42.44	167	25	S	87.86859686769355	90	-2.1314031323064455	convergent	ar-eu	29.526049132285728	2.185984435329445	119.78991714783521
wsm40254	37.18	42.47	18	25	S	118.80786312204685	90	28.807863122046854	convergent	ar-eu	29.545761151653323	2.208441275873767	121.09403712289588
wsm40255	37.19	42.45	166	25	S	86.8425648903821	90	-3.157435109617893	convergent	ar-eu	29.531989069694603	2.2001195061013163	120.5865739184404
wsm40257	37.18	42.57	130	25	S	50.72121962566115	90	-39.27878037433885	convergent	ar-eu	29.624033219136145	2.124992524196628	116.79905634461676
wsm40268	37.44	42.93	73	25	N	173.85554687943232	90	83.85554687943232	convergent	ar-eu	29.953973875099578	1.1342906276313585	62.97600306326679
wsm40271	36.99	43.72	18	25	S	117.427215748388	90	27.427215748387994	convergent	ar-eu	30.494067117764885	0.8550311514849653	48.24585743087842
wsm40331	32.9314	49.6556	138	13.5	N	47.16475081295573	90	-42.83524918704427	convergent	ar-eu	35.05187670784171	3.7849085131362017	241.70926188486095
wsm40341	32.9314	49.6556	142	17.5	N	51.16475081295573	90	-38.83524918704427	convergent	ar-eu	35.05187670784171	3.7849085131362017	241.70926188486095
wsm40350	38.9025	46.3716	145	40	U	65.26936332250915	90	-24.73063667749085	convergent	ar-eu	32.882041575671686	11.610128119697208	700.8925285060941
wsm40351	38.8702	46.4973	159.8	40	U	79.91462847867024	90	-10.085371521329762	convergent	ar-eu	32.972626222741255	11.624992988246802	703.5052805201001
wsm40352	38.8681	46.5198	122.2	40	U	42.2925871692691	90	-47.7074128307309	convergent	ar-eu	32.98950423042801	11.639700947754605	704.715180117241
wsm40353	38.8648	46.5293	140	40	U	60.07962619646008	90	-29.920373803539917	convergent	ar-eu	32.99620879735541	11.639405934090732	704.8243443197208
wsm40391	30.5122	49.664	41.2	40	U	126.92221584681461	90	36.92221584681461	convergent	ar-eu	35.166992128004196	0.2731050170873033	17.490759891039623
wsm40392	30.454	49.7234	81.3	40	U	166.9152803390416	90	76.9152803390416	convergent	ar-eu	35.22243103190072	0.2953967322031872	18.944384614845145
wsm00013	47.582778	7.619722	159	40	S	118.55869383535679	90	28.55869383535679	convergent	af-eu	61.31025954939894	13.473705008449059	1314.2777034911085
wsm00017	41.8	33.69	0	12	N	114.35220979479885	90	24.352209794798853	convergent	af-eu	72.75113203598784	1.6251161230343314	172.5778583960352
wsm00018	40.67	30.69	140	25	S	76.3113146641557	90	-13.688685335844298	convergent	af-eu	70.22874472626422	1.6839848963219595	176.2125089592822
wsm00184	46.78	16.353	104	4	U	54.726445425352495	90	-35.273554574647505	convergent	af-eu	64.93015536248193	9.974023996197019	1004.5797705064023
wsm00196	45.97	-1.51	162	40	S	130.71536404213725	90	40.71536404213725	convergent	af-eu	56.342351941836505	13.714179826164099	1269.312953564591
wsm00207	48.74	-4.74	11	40	S	164.20652509725886	90	74.20652509725886	convergent	af-eu	57.70173458812784	19.256424437586446	1809.9258852700286
wsm00215	40.27	25.32	119	25	S	59.429739174748875	90	-30.570260825251125	convergent	af-eu	66.44454747972799	0.025726198668053257	2.6222613412292297
wsm00218	49.1	-3.88	41	25	S	13.347075298873392	90	-76.65292470112661	convergent	af-eu	58.28036887333807	19.376318160431822	1832.7281176358333
wsm00240	43.71	13.43	69	40	S	21.33040538909654	90	-68.66959461090346	convergent	af-eu	61.354428552948775	7.202208602150648	702.8276696905394
wsm00241	43.34	8.21	123	25	T	80.32262408450276	90	-9.677375915497237	convergent	af-eu	58.40919054503597	9.547040260691517	904.2688176523311
wsm00246	39.31	22.92	108	25	N	50.02781582896711	90	-39.97218417103289	convergent	af-eu	64.37000562871651	0.17455775005439023	17.500143035477286
wsm00271	40.45	26.12	104	25	NS	43.84705336144822	90	-46.15294663855178	convergent	af-eu	67.06210565334962	0.13796874371840318	14.128364303503052
wsm00293	40.633	24.567	83	20	N	24.18408568572869	90	-65.81591431427131	convergent	af-eu	66.13830226777715	0.6867485444780073	69.8358952444567
wsm00294	40.625	24.583	84	20	N	25.167859765332878	90	-64.83214023466712	convergent	af-eu	66.14455030613668	0.6723909029823574	68.37915538328289
wsm00299	46.48	-4.68	95	25	N	67.46080899638821	90	-22.53919100361179	convergent	af-eu	55.70942202260383	16.05234076981634	1474.7023626521548
wsm00301	40.43	25.545	84	25	N	24.306329990968266	90	-65.69367000903173	convergent	af-eu	66.67338224217414	0.0817044064572201	8.342532565454976
wsm00310	46.5	-3.85	134	40	S	105.52301896726806	90	15.523018967268058	convergent	af-eu	55.99542677111277	15.61489530540257	1439.380044468365
wsm00321	46.3	-3.06	10	25	T	160.56465027208145	90	70.56465027208145	convergent	af-eu	56.084191870063684	14.958245349915984	1380.2895542944364
wsm00325	40.433	25.528	83	20	N	23.321289268115038	90	-66.67871073188496	convergent	af-eu	66.6637256054776	0.09163781805310123	9.356116054936505
wsm00332	45.05	-3.32	68	40	T	38.43623438526134	90	-51.56376561473866	convergent	af-eu	54.9067754743522	14.012024094332645	1274.838940366349
wsm00343	46.47	-2.98	50	25	N	20.530545642731056	90	-69.46945435726894	convergent	af-eu	56.25935616853735	15.061080273104892	1392.6290601633893
wsm00354	46.03	-1.74	148	25	NS	116.9925907104535	90	26.9925907104535	convergent	af-eu	56.311065827816584	13.911383303482268	1287.0967483991599
wsm00355	38.284	11.741	133	40	T	84.52985330636596	90	-5.470146693634035	convergent	af-eu	56.778440628195284	1.172291563899222	109.04791824094536
wsm00357	37.96	17.87	153	40	TS	98.74788965194375	90	8.747889651943751	convergent	af-eu	60.343379394483264	0.26701417479108613	25.8013752127703
wsm00358	38.71	15.28	89	25	T	37.417550299772984	90	-52.582449700227016	convergent	af-eu	59.17467284473183	1.9779720588030898	188.8704923647402
wsm00362	45.93	-1.37	106	40	N	74.54555865137195	90	-15.454441348628052	convergent	af-eu	56.358869766552935	13.59151487785752	1258.2011490133605
wsm00363	38.69	16.785	165	25	S	112.04609724101192	90	22.04609724101192	convergent	af-eu	60.091373686018756	1.1519710121098967	111.03423129758464
wsm00364	40.95	1.566	17	25	T	160.31944576485694	90	70.31944576485694	convergent	af-eu	53.42646298492825	6.955898099097709	621.1614506293067
wsm00367	38.44	12.12	27	25	N	158.24293555270765	90	68.24293555270765	convergent	af-eu	57.10453862280274	1.003744511352096	93.71599335505819
wsm00373	46.01	-1.39	162	40	S	130.59554903323988	90	40.59554903323988	convergent	af-eu	56.419883911580285	13.664239508222067	1265.8290914694626
wsm00375	45.31	28.01	118	25	N	57.92193963669331	90	-32.07806036330669	convergent	af-eu	70.68587742416017	3.6383882287825884	381.8014005686872
wsm00376	41.7	-8	61	40	U	35.78357798811828	90	-54.21642201188172	convergent	af-eu	50.36890852999944	12.348495165346236	1057.5103916007479
wsm00403	52.4	6.7	135	25	U	97.05031644233964	90	7.050316442339636	convergent	af-eu	64.67114406691668	19.252763329327337	1935.0102577296857
wsm00404	50.893	5.852	132	25	N	94.4674896261821	90	4.4674896261821	convergent	af-eu	63.157358830204046	18.689069499054483	1854.2138200194574
wsm00407	52.4	6.7	135	25	U	97.05031644233964	90	7.050316442339636	convergent	af-eu	64.67114406691668	19.252763329327337	1935.0102577296857
wsm00408	51.06	5.97	141	25	N	103.39745805804381	90	13.39745805804381	convergent	af-eu	63.33502772850455	18.737144361711017	1861.8918313004165
wsm00409	51.003	5.903	137	25	N	99.44886306286276	90	9.448863062862756	convergent	af-eu	63.26415769240491	18.735615499570258	1860.5820540227915
wsm00411	51.2	5.84	70	25	S	32.5738819259156	90	-57.4261180740844	convergent	af-eu	63.396395566547795	18.90491230779932	1879.5721183034725
wsm00413	46.056	10.352	153	40	T	109.24983479936486	90	19.249834799364862	convergent	af-eu	61.431015102707605	11.05446689923886	1079.5370745399873
wsm00414	46.07	8.73	145	40	TS	102.87890113695642	90	12.878901136956415	convergent	af-eu	60.67462631190682	11.67163423981296	1131.5147982219132
wsm00415	46.28	8.35	38	40	N	176.34193857977158	90	86.34193857977158	convergent	af-eu	60.65526263803871	12.051025736228695	1168.0733051190982
wsm00416	40.76	15.33	132	25	N	81.29953110177132	90	-8.700468898228678	convergent	af-eu	60.49090955940018	3.559009859208061	344.4074570270118
wsm00417	37.92	14.57	154	25	N	102.69331304403715	90	12.693313044037154	convergent	af-eu	58.246654305996046	1.0772278196912737	101.85357789699069
wsm00419	41.119	15.018	163	25	NS	112.74536863278178	90	22.745368632781776	convergent	af-eu	60.53756770517311	4.009220763831678	388.1533177249672
wsm00420	41.796	13.241	105	25	S	56.71169433436057	90	-33.28830566563943	convergent	af-eu	59.96999557305227	5.973517419330165	575.0623712342415
wsm00421	40.36	15.77	122	40	N	70.71846166353032	90	-19.28153833646968	convergent	af-eu	60.4988851277915	2.9525703855678955	285.7444636878604
wsm00422	38.35	13.58	130	25	T	79.81900638961423	90	-10.18099361038577	convergent	af-eu	57.91577704720652	0.40070153051013335	37.75091536305428
wsm00423	44.85	11.2	160	25	U	114.94811907235771	90	24.948119072357713	convergent	af-eu	60.98558937102855	9.04129890509273	879.174516121203
wsm00424	39.325	16.205	41	40	N	168.85854254233772	90	78.85854254233772	convergent	af-eu	60.1197232340363	2.0325933033645924	195.96989821523917
wsm00426	44.41	11.99	120	25	N	74.00126424158617	90	-15.99873575841383	convergent	af-eu	61.07850577785594	8.05496904407056	783.9674322113856
wsm00427	40.797	16.109	155	40	N	103.59903341071117	90	13.599033410711172	convergent	af-eu	60.97292827203688	2.8662884622552554	278.68328242957887
wsm00428	44.75	9.52	95	25	NS	51.57507793678724	90	-38.42492206321276	convergent	af-eu	60.08229692087348	10.53360571676393	1015.2028178927376
wsm00429	38.14	15.71	12	40	S	139.75792338774858	90	49.757923387748576	convergent	af-eu	59.08820033147008	0.14775587346673547	14.096033492906503
wsm00431	44.5	9.87	140	40	T	96.12616050299147	90	6.126160502991468	convergent	af-eu	60.07334419589358	10.131632933963004	976.373867055577
wsm00432	44.78	10.29	86	40	N	41.819471583380164	90	-48.180528416619836	convergent	af-eu	60.48236303369071	9.841558617848165	952.2929452056568
wsm00434	42.31	11.76	128	40	N	81.3584786725001	90	-8.641521327499902	convergent	af-eu	59.507128025313925	7.32344494644795	701.702787132343
wsm00436	43.25	10.77	76	25	S	30.724475131512065	90	-59.275524868487935	convergent	af-eu	59.638253973148366	8.728049854556275	837.4111977235958
wsm00437	44.14	10.8	74	40	N	29.059516994201942	90	-60.94048300579806	convergent	af-eu	60.2817676311961	9.164224060645154	884.9892489901357
wsm00439	45.33	9.333	80	25	S	36.98945974345389	90	-53.01054025654611	convergent	af-eu	60.41449451169584	10.888335784452238	1052.8742986025459
wsm00440	45.33	9.333	100	25	S	56.98945974345389	90	-33.01054025654611	convergent	af-eu	60.41449451169584	10.888335784452238	1052.8742986025459
wsm00441	44.233	10.203	30	25	N	165.68783536970307	90	75.68783536970307	convergent	af-eu	60.047227410690724	9.73520936313409	937.9247147647334
wsm00442	44.073	11.645	152	25	N	106.2029662444794	90	16.2029662444794	convergent	af-eu	60.66648925088425	8.379342177107503	812.2764098220998
wsm00443	44.48	7.06	35	25	T	173.9626705081895	90	83.96267050818949	convergent	af-eu	58.705417913302135	10.702231304632392	1016.8947668233313
wsm00444	45.867	6.896	30	40	U	169.670425685881	90	79.67042568588101	convergent	af-eu	59.68187981164783	13.12701552494346	1260.03058365274
wsm00445	44.4	7.3	41	25	T	179.68432560049507	90	89.68432560049507	convergent	af-eu	58.75802087891239	9.234724510003133	877.9458877250928
wsm00446	44.37	7.33	40	25	T	178.64155246792234	90	88.64155246792234	convergent	af-eu	58.74965640396208	9.12796278635551	867.719182553873
wsm00448	44.52	7.32	32	25	T	170.71177726065332	90	80.71177726065332	convergent	af-eu	58.85759165156466	11.478069587383857	1092.369587818047
wsm00449	44.52	7.34	20	25	T	158.6912817633384	90	68.6912817633384	convergent	af-eu	58.867003065176064	10.003360530828246	952.1157868599454
wsm00450	44.43	7.5	39	25	TS	177.49152191359093	90	87.49152191359093	convergent	af-eu	58.87501621922293	9.836314427034779	936.2954856541988
wsm00451	45.19	7.15	52	25	NS	11.149870062538412	90	-78.85012993746159	convergent	af-eu	59.283547062490044	12.345154261917315	1180.1354666181114
wsm00452	44.97	7.39	101	25	T	59.8179961322482	90	-30.182003867751803	convergent	af-eu	59.228768814937276	11.99730909203609	1146.2311969236332
wsm00454	45.12	7.47	56	40	S	14.79478108552263	90	-75.20521891447737	convergent	af-eu	59.378869156045994	12.139009145726703	1161.5744593415864
wsm00456	44.88	8.22	163	25	N	120.93659003102022	90	30.936590031020216	convergent	af-eu	59.551834836271254	11.548751163076133	1107.0626025315435
wsm00457	44.43	7.26	122	25	N	80.73734960188239	90	-9.262650398117614	convergent	af-eu	58.76170931722723	9.307270104530232	884.8773550441879
wsm00458	41.133	14.948	145	25	N	94.81656200404575	90	4.81656200404575	convergent	af-eu	60.506003977052465	4.086727905779867	395.53399393291147
wsm00459	46.444	13.572	90	40	T	43.24678960404606	90	-46.75321039595394	convergent	af-eu	63.28547546109277	11.116920833911507	1104.19743480555
wsm00460	46.553	12.616	30	40	N	164.2111541372812	90	74.2111541372812	convergent	af-eu	62.88527412681058	11.71540737749757	1159.523794450108
wsm00462	46.443	12.422	72	40	S	26.359324434446137	90	-63.64067556555386	convergent	af-eu	62.71286711803829	11.731710139058379	1159.3430196593097
wsm00463	46.18	10.347	148	40	S	104.30138462109903	90	14.301384621099032	convergent	af-eu	61.5182309963211	11.482996417859965	1122.3138097555313
wsm00464	44.39	6.93	42	25	N	1.0604098351047355	90	-88.93959016489526	convergent	af-eu	58.57659705782813	10.83917613847268	1028.4966627429008
wsm00467	47.415	21.787	39	10	U	164.96575333842281	90	74.96575333842281	convergent	af-eu	68.22472626323281	8.015866285610258	827.7252998180585
wsm00468	46.321	19.989	73	25	U	20.217445571180804	90	-69.7825544288192	convergent	af-eu	66.58567999106324	7.858252310381317	801.8463089697922
wsm00469	47.982	22.113	100	5	U	45.854976454549615	90	-44.145023545450385	convergent	af-eu	68.73499032457278	8.371178860816968	867.45611073652594
wsm00470	46.667	17.187	138	25	U	87.90765195263873	90	-2.09234804736127	convergent	af-eu	65.2929700391128	9.471261608633995	956.7483701374636
wsm00471	47.145	20.245	104	14	U	51.26548527882579	90	-38.73451472117421	convergent	af-eu	67.22403490841873	8.455944324166865	866.9432675412912
wsm00472	47.204	21.215	41	19	U	167.40990007113032	90	77.40990007113032	convergent	af-eu	67.78712820690755	8.079172303733685	831.6927174632356
wsm00473	46.366	19.53	100	25	U	47.64893667778074	90	-42.35106332221926	convergent	af-eu	66.36142332267988	8.107285913522759	825.8489304170965
wsm00474	46.694	20.454	7	20	U	133.92491541039578	90	43.92491541039578	convergent	af-eu	67.06588200345489	7.972127416649215	816.3897038088166
wsm00475	46.707	19.922	37	3	U	164.41041672999455	90	74.41041672999455	convergent	af-eu	66.78299598038237	8.222982385022874	840.3092237587905
wsm00476	47.22	21.322	90	40	U	36.319059666454564	90	-53.680940333545436	convergent	af-eu	67.85514436534402	8.046546882179399	828.7351244074587
wsm00477	46.279	19.839	69	20	U	16.338632577087537	90	-73.66136742291246	convergent	af-eu	66.47778045152629	7.890247726910843	804.4530916434821
wsm00478	46.279	19.839	10	34	U	137.33863257708754	90	47.33863257708754	convergent	af-eu	66.47778045152629	7.890247726910843	804.4530916434821
wsm00479	46.279	19.839	55	11	U	2.3386325770875374	90	-87.66136742291246	convergent	af-eu	66.47778045152629	7.890247726910843	804.4530916434821
wsm00480	46.397	20.809	76	3	U	22.504785570193064	90	-67.49521442980694	convergent	af-eu	67.08405123864068	7.55514386926518	773.7920664095026
wsm00481	46.365	19.516	35	16	U	162.66130636898805	90	72.66130636898805	convergent	af-eu	66.3531639566786	8.112864273099433	826.3650191650805
wsm00482	47.244	20.422	71	2	U	18.13819225629595	90	-71.86180774370405	convergent	af-eu	67.37969185129938	8.462593382849917	868.6114274353822
wsm00483	47.351	17.666	124	13	U	73.70054378489283	90	-16.29945621510717	convergent	af-eu	65.98176629965428	9.818563894910113	997.2456321481446
wsm00484	46.983	21.431	81	12	U	27.1433694835614	90	-62.8566305164386	convergent	af-eu	67.77491633728573	7.792729986195866	802.135701095305
wsm00485	47.025	21.047	87	3	U	33.50179266098888	90	-56.49820733901112	convergent	af-eu	67.58880858531153	7.996981710619082	822.0632605791874
wsm00488	46.859	20.789	47	10	U	173.67856955462463	90	83.67856955462463	convergent	af-eu	67.34842683548308	7.966358560500993	817.4912120069077
wsm00489	47.239	20.653	62	25	U	8.927690410715968	90	-81.07230958928403	convergent	af-eu	67.50187471219218	8.355991685792105	858.429831388257
wsm00490	46.99	20.789	71	5	U	17.722316911223402	90	-72.2776830887766	convergent	af-eu	67.42671656988287	8.080137072872532	829.6389661429771
wsm00491	46.851	20.179	14	12	U	141.22647311774864	90	51.22647311774864	convergent	af-eu	67.01026178283126	8.231486957691374	842.6029133670733
wsm00492	47.368	21.729	116	10	U	62.00245575134869	90	-27.99754424865131	convergent	af-eu	68.16533834188667	7.999752610211345	825.7189070978168
wsm00499	41.24	23.93	72	25	N	13.942412566464327	90	-76.05758743353567	convergent	af-eu	66.04599963963037	1.5280135600199856	155.27373944321218
wsm00502	39.27	22.66	71	25	N	13.227700429913625	90	-76.77229957008637	convergent	af-eu	64.17832119436595	0.2557447364017662	25.59818095925721
wsm00507	40.033	22.028	72	20	N	15.068885591261846	90	-74.93111440873815	convergent	af-eu	64.18021983361945	1.2610675461646963	126.22567840077576
wsm00508	40.04	22.203	83	20	N	25.92393213974225	90	-64.07606786025775	convergent	af-eu	64.29640669944752	1.186566828300755	118.88486778823403
wsm00510	40.053	22.127	103	25	N	45.99333614311985	90	-44.00666385688015	convergent	af-eu	64.25466265522888	1.2338083843187633	123.57472335312177
wsm00511	41.125	23.567	90	15	N	32.2027353870007	90	-57.7972646129993	convergent	af-eu	65.75343293619508	1.5801798856543314	160.20841703525093
wsm00512	41.125	23.567	34	15	N	156.2027353870007	90	66.2027353870007	convergent	af-eu	65.75343293619508	1.5801798856543314	160.20841703525093
wsm00513	40.867	23.882	78	20	N	19.841026697013376	90	-70.15897330298662	convergent	af-eu	65.81820451614442	1.2021088348344051	121.93921119833016
wsm00514	40.867	23.882	88	20	N	29.841026697013376	90	-60.158973302986624	convergent	af-eu	65.81820451614442	1.2021088348344051	121.93921119833016
wsm00559	46.69	1.73	174	25	N	139.41539577197267	90	49.41539577197267	convergent	af-eu	58.1628694506492	14.038070748853329	1326.1188960425243
wsm00560	46.44	1.35	94	25	T	59.737717036000106	90	-30.262282963999894	convergent	af-eu	57.80895726246845	13.796579051121029	1298.2826287518649
wsm00561	46.53	0.59	147	25	S	113.59533273259035	90	23.59533273259035	convergent	af-eu	57.592354192866736	14.16059697820063	1329.3566192194314
wsm00562	46.23	1.67	145	25	S	110.31656746602488	90	20.31656746602488	convergent	af-eu	57.760890905128356	13.394806993913562	1259.8090497941264
wsm00563	45.74	1.01	125	40	TS	90.85599925350692	90	0.8559992535069227	convergent	af-eu	57.097473103065155	12.086593692297953	1128.3915023826444
wsm00565	46.11	2.79	148	25	NS	112.06864188833259	90	22.068641888332593	convergent	af-eu	58.11125227212973	12.893382195514874	1217.3030538289179
wsm00566	46.35	3.24	170	25	S	133.67578862106797	90	43.675788621067966	convergent	af-eu	58.488635494981935	15.085922334998713	1430.1132337332547
wsm00567	46.2	0.96	72	25	S	38.075874260488945	90	-51.924125739511055	convergent	af-eu	57.459228473979955	13.142882428005123	1231.993307567427
wsm00568	46.3	1.41	161	25	S	126.62294666558432	90	36.62294666558432	convergent	af-eu	57.716672231562285	13.574300459586226	1276.0689813175563
wsm00569	43.95	4.72	15	25	N	156.18663775000522	90	66.18663775000522	convergent	af-eu	57.22264786009202	8.49517806689613	794.2199145868794
wsm00570	46.79	-0.45	129	25	N	96.82355490313643	90	6.823554903136426	convergent	af-eu	57.424354624493326	14.443899778280127	1353.4225609363814
wsm00571	44.94	0.4	139	25	N	105.22986357591913	90	15.229863575919126	convergent	af-eu	56.19441660977332	11.656520594412655	1077.0083697281232
wsm00573	43.07	-0.28	75	25	S	41.26416401757609	90	-48.73583598242391	convergent	af-eu	54.36784599653664	10.567991808397352	955.0977325664793
wsm00574	43.17	-0.03	70	25	S	36.02482589543172	90	-53.97517410456828	convergent	af-eu	54.55255059600517	10.434638162062356	945.2198767260107
wsm00575	43.4	-0.63	93	40	S	59.786135789531045	90	-30.213864210468955	convergent	af-eu	54.50246152783106	11.041672368354483	999.585087310983
wsm00576	43.07	-0.42	125	15	N	91.4208508105745	90	1.4208508105745068	convergent	af-eu	54.311163636935035	10.677381027654775	964.2991964846842
wsm00580	47.1	-0.35	28	25	S	175.81865617583912	90	85.81865617583912	convergent	af-eu	57.72309362194467	15.290584593944658	1437.5121705358822
wsm00581	47.57	0.51	164	25	S	131.03790430673456	90	41.03790430673456	convergent	af-eu	58.43293263475085	15.586386629337312	1476.674815785644
wsm00582	47.68	-3.19	119	25	N	90.15270056053038	90	0.15270056053037706	convergent	af-eu	57.24635645851104	16.602398471253338	1552.5828333659722
wsm00583	48.28	-4.13	18	40	T	170.3878915558729	90	80.3878915558729	convergent	af-eu	57.477354525338995	17.948824678586078	1682.8343848653437
wsm00584	48.43	-1.14	161	25	T	130.1169037824372	90	40.11690378243719	convergent	af-eu	58.57902137295409	18.889797335414926	1792.4421094707084
wsm00585	47.06	-1.77	135	40	S	104.37198411689559	90	14.37198411689559	convergent	af-eu	57.185071388351716	14.990185405365509	1400.850406841564
wsm00587	47.73	-1.67	101	25	N	70.47843150879612	90	-19.52156849120388	convergent	af-eu	57.79635396449063	16.650790837466047	1566.6520263063626
wsm00588	47.867	7.333	11	1	U	150.95155544240095	90	60.951555442400945	convergent	af-eu	61.402594946702294	14.099669631808666	1376.547892121102
wsm00594	43	-1	105	25	U	72.04491748454564	90	-17.955082515454365	convergent	af-eu	54.020083607656495	10.946607233098973	984.9933820318656
wsm00595	43.1	0	120	25	U	85.96348894198542	90	-4.036511058014582	convergent	af-eu	54.50676584668412	10.367953123578417	938.6446407268029
wsm00596	48.2	2.5	135	25	U	100.10871399909604	90	10.10871399909604	convergent	af-eu	59.70046760899572	17.52117431707336	1682.1342687113279
wsm00597	48.4	3	155	25	U	119.64431227062158	90	29.644312270621583	convergent	af-eu	60.05541617223922	17.215333559694955	1658.723080979816
wsm00598	48.5	1.8	155	25	U	120.95520288094696	90	30.955202880946956	convergent	af-eu	59.68451558403657	18.165028595331506	1743.664220470125
wsm00599	48.9	2.1	140	25	U	105.7649466514647	90	15.764946651464697	convergent	af-eu	60.12670364006539	18.06704346089927	1742.0329380881362
wsm00601	48.9	3.9	140	25	U	103.86061828089129	90	13.860618280891288	convergent	af-eu	60.80857416975711	16.606221815649093	1612.011733560804
wsm00602	49.6	3.9	170	25	U	134.08797229886903	90	44.08797229886903	convergent	af-eu	61.37470496954515	17.27086467874446	1685.7033722514936
wsm00603	49.2	3.9	90	25	U	53.95885802851154	90	-36.04114197148846	convergent	af-eu	61.05100145514603	16.46658302613875	1602.2208534756494
wsm00605	45.9	5.2	172	16	U	133.44144306054886	90	43.44144306054886	convergent	af-eu	58.957275021076725	12.769197733787252	1216.5221617220066
wsm00606	43.2	-0.5	133	25	T	99.56194021372738	90	9.561940213727382	convergent	af-eu	54.387328879405565	10.819208693933803	978.040093238788
wsm00607	43.15	0.54	143	40	S	108.3833754769106	90	18.3833754769106	convergent	af-eu	54.770309529978135	9.950781956767969	903.822215089997
wsm00608	47.1	6.44	142	25	S	102.59530169747853	90	12.595301697478533	convergent	af-eu	60.427000838038424	13.953088855132307	1349.3952749729312
wsm00609	44.85	4.7	140	25	U	101.56467174784439	90	11.564671747844386	convergent	af-eu	57.916867185967604	10.558646294954599	994.7636499829106
wsm00611	47.282	6.715	156	25	S	116.37753963150453	90	26.377539631504533	convergent	af-eu	60.68631195632468	13.783489879135487	1336.4031987995702
wsm00612	47.38	5.25	3	25	S	144.92872892282526	90	54.92872892282526	convergent	af-eu	60.13982531004797	15.069306976840096	1453.180858249555
wsm00613	44.97	5.69	90	25	T	50.57412022287133	90	-39.42587977712867	convergent	af-eu	58.450793204177685	10.403670174069248	985.8461599327057
wsm00614	44.69	6.69	173	40	N	132.42712508657752	90	42.42712508657752	convergent	af-eu	58.69216833793487	9.697833150031016	921.3302315341263
wsm00615	48.217	3.55	122	7	U	86.00124486699701	90	-3.9987551330029873	convergent	af-eu	60.12011439428838	16.71203376597316	1611.2758008684887
wsm00616	44.81	6.83	66	25	T	25.33017558204773	90	-64.66982441795227	convergent	af-eu	58.84798370838763	10.516172613772653	1000.7242856199649
wsm00617	45.27	6.67	58	25	T	17.67467415393935	90	-72.32532584606065	convergent	af-eu	59.12436252126477	11.11751525453056	1061.0208318782363
wsm00618	42.47	1.66	34	40	N	177.86999202225377	90	87.86999202225377	convergent	af-eu	54.69150759727728	8.67317079340549	787.0118398435383
wsm00619	44.96	5.63	0	25	N	140.63277717132848	90	50.632777171328485	convergent	af-eu	58.416121681305654	12.359742315992321	1170.7671344991336
wsm00620	50.267	3.167	127	25	U	92.06744280447032	90	2.0674428044703177	convergent	af-eu	61.6447776825503	19.185068437164176	1877.3336824249259
wsm00621	44.53	6.78	24	25	S	163.2708161445717	90	73.27081614457171	convergent	af-eu	58.612516951388415	11.63972583283055	1104.8812221814733
wsm00622	45.31	6.57	32	25	S	171.79331109243088	90	81.79331109243088	convergent	af-eu	59.109413553844846	11.360663440316301	1084.0569569274787
wsm00623	42.52	1.68	121	40	T	84.86891492358575	90	-5.1310850764142515	convergent	af-eu	54.74058644836019	8.679002825261477	788.0185470586617
wsm00624	44.61	6.73	30	40	S	169.35416799200925	90	79.35416799200925	convergent	af-eu	58.649957425817846	11.063750428784232	1050.6262043112665
wsm00625	48.967	3.533	157	20	U	121.26858030898416	90	31.268580308984156	convergent	af-eu	60.721330320212886	16.903013383976656	1639.4243520676239
wsm00626	44.98	5.14	68	40	S	29.15290974039459	90	-60.84709025960541	convergent	af-eu	58.212974598954816	10.639035715041757	1005.5713571035051
wsm00627	44.97	5.12	68	40	S	29.16998971547639	90	-60.83001028452361	convergent	af-eu	58.19631263851609	10.630644988255483	1004.5971696482632
wsm00629	44.53	2.51	168	25	N	131.77472212364205	90	41.77472212364205	convergent	af-eu	56.71830032310664	9.940670427618045	924.0564957994143
wsm00630	46.32	2.13	168	25	NS	132.8528477217115	90	42.8528477217115	convergent	af-eu	58.01667448207396	13.387874972988811	1262.6897466917362
wsm00631	44.64	5.21	57	25	T	17.946472957132812	90	-72.05352704286719	convergent	af-eu	57.9797784023793	10.128204837902587	954.8666263034356
wsm00632	46.35	1.64	121	25	S	86.39194406489315	90	-3.6080559351068473	convergent	af-eu	57.84782768858847	13.576883908980193	1278.1542643883017
wsm00633	46.28	1.43	97	25	N	62.59414543059074	90	-27.405854569409257	convergent	af-eu	57.70797451646452	13.536803300661376	1272.421956887601
wsm00634	45.67	1.03	135	25	S	100.80874053331269	90	10.808740533312687	convergent	af-eu	57.047399361781686	11.968898309324686	1116.7713362786774
wsm00635	46.33	1.29	96	25	N	61.763683038125805	90	-28.236316961874195	convergent	af-eu	57.694738377681574	13.653996719966756	1283.2504020049062
wsm00636	46.31	1.45	95	40	N	60.58319464107319	90	-29.41680535892681	convergent	af-eu	57.740534051872075	13.575302665600475	1276.498855722908
wsm00638	45.62	1.04	133	25	T	98.77960593354368	90	8.779605933543678	convergent	af-eu	57.00997831386591	11.890515037526484	1108.9877463909424
wsm00639	46.51	1.68	152	25	N	117.4056866080889	90	27.4056866080889	convergent	af-eu	57.99518335511713	13.79632810674056	1300.9085037049024
wsm00640	45.72	0.8	119	25	S	85.07786084246595	90	-4.922139157534048	convergent	af-eu	56.99885743050661	12.11270890622447	1129.5686458423493
wsm00641	46.69	1.32	13	40	T	158.85833090114068	90	68.85833090114068	convergent	af-eu	58.00412865563486	14.165367303128619	1335.8369364745874
wsm00668	41.12	-6.61	151	40	U	123.87631536201951	90	33.87631536201951	convergent	af-eu	50.308166820293756	10.745105596609392	919.3895751134361
wsm00669	42.65	0.9	154	40	T	118.78178384090313	90	28.78178384090313	convergent	af-eu	54.511269156885426	9.386968239661428	849.8805066794417
wsm00671	39.48	-0.93	170	40	N	135.46822885641222	90	45.468228856412225	convergent	af-eu	51.121777363957264	5.548257581093566	480.2757228720981
wsm00673	42.3	-7.07	47	40	T	20.865153249823948	90	-69.13484675017605	convergent	af-eu	51.209103963615526	12.604001041092488	1092.3839434942981
wsm00675	42.55	0.5	64	40	TS	29.18416183489603	90	-60.81583816510397	convergent	af-eu	54.26041631863619	9.63411768223429	869.525777354078
wsm00676	42.7	0.7	5	40	N	150.02371291618493	90	60.023712916184934	convergent	af-eu	54.46763374364704	9.57408721910943	866.3510082298251
wsm00678	37	-2.3	176	25	N	141.88564099002576	90	51.88564099002576	convergent	af-eu	48.46692460176405	2.6369849840111215	219.49641620543528
wsm00679	40.79	-2.06	165	40	U	132.3486538463897	90	42.34865384638971	convergent	af-eu	51.7350465216539	8.023995199660845	700.5381854884702
wsm00681	41.33	-4.5	172	40	U	142.42700255354487	90	52.42700255354487	convergent	af-eu	51.246570987449495	9.889441516095616	857.5644218801184
wsm00682	39.01	-1.21	170	40	U	135.574327405389	90	45.574327405389	convergent	af-eu	50.611583440836746	5.006713380671016	430.2691296658371
wsm00684	40.88	-6.73	163	40	U	135.93112105439974	90	45.93112105439974	convergent	af-eu	50.05325744911428	10.486861770975452	893.9711274396562
wsm00690	50.2	9.513	152	12	N	110.53179261289449	90	20.531792612894492	convergent	af-eu	64.10266156756475	16.19389396619863	1619.853434049246
wsm00691	50.648	9.502	130	14	S	88.68556674536569	90	-1.3144332546343094	convergent	af-eu	64.43412347035463	16.528553647419216	1657.9451078610048
wsm00693	50.633	6.717	129	25	N	90.49918367248318	90	0.4991836724831842	convergent	af-eu	63.28950487786433	18.02688472566342	1790.5987300394581
wsm00694	48.149	7.753	74	17	S	33.62181650084551	90	-56.37818349915449	convergent	af-eu	61.799359711532155	15.605010860990205	1529.2289629101085
wsm00695	48.166	9.083	30	10	T	168.282560520274	90	78.28256052027399	convergent	af-eu	62.39481123379702	14.917283042688183	1469.9015130044359
wsm00696	48.149	8.079	159	40	U	118.29061961170322	90	28.29061961170322	convergent	af-eu	61.94074481805411	15.474349877028686	1518.4265753533407
wsm00698	48.17	8.08	151	25	U	110.29690301217079	90	20.296903012170787	convergent	af-eu	61.95709919137255	15.489295709935817	1520.124328935786
wsm00705	50.07	7.94	137	25	T	97.07474669232323	90	7.074746692323231	convergent	af-eu	63.346664179580394	16.951868123790035	1684.6624329972724
wsm00706	50.65	6.69	38	25	N	179.5321265452455	90	89.53212654524549	convergent	af-eu	63.29215669538431	18.053731620755343	1793.3071752379506
wsm00707	50.26	7.97	163	25	T	123.10531158526425	90	33.105311585264246	convergent	af-eu	63.504733949924315	17.071686324873326	1698.912708585877
wsm00708	48.35	9.1	127	17	N	85.32927049065984	90	-4.670729509340163	convergent	af-eu	62.53973371440746	15.045771538597904	1484.5184768616803
wsm00709	48.23	9	127	12	N	85.38828140655659	90	-4.611718593443413	convergent	af-eu	62.40584448405631	15.011928288043208	1479.3764750070725
wsm00710	47.63	7.83	160	40	N	119.3613441927622	90	29.361344192762203	convergent	af-eu	61.438295800855684	13.742976444856282	1342.1795143932281
wsm00711	48.3	9	153	25	S	111.41254461026438	90	21.412544610264376	convergent	af-eu	62.45819068944047	15.064355170021855	1485.2512329076985
wsm00712	50.68	7.99	118	25	NS	78.21820240994612	90	-11.781797590053884	convergent	af-eu	63.835389191862646	17.360986341227402	1732.6441411921955
wsm00715	50.18	7.7	129	25	N	89.35364072248137	90	-0.6463592775186271	convergent	af-eu	63.33272982795518	17.16293782064116	1705.4301064944996
wsm00716	52.8	11.2	143	3	U	100.64803556088941	90	10.648035560889411	convergent	af-eu	66.7389915620547	17.24390902113052	1761.5795743148615
wsm00717	50.04	8.3	148	25	N	107.70059026378647	90	17.700590263786466	convergent	af-eu	63.472640773602016	16.732574035994446	1664.7002775956232
wsm00718	48.233	8.283	125	25	U	84.11302471467252	90	-5.88697528532748	convergent	af-eu	62.093193704950465	15.419920058866268	1515.2262331223433
wsm00719	48.2	8.1	160	25	U	119.2870316349821	90	29.2870316349821	convergent	af-eu	61.98853733591102	15.500010235758396	1521.6202295938263
wsm00720	48.067	8.067	145	25	U	104.27424111899609	90	14.274241118996088	convergent	af-eu	61.8733672370757	15.420599245659616	1512.2027382137535
wsm00721	50.53	7.21	162	25	N	122.96345016986095	90	32.96345016986095	convergent	af-eu	63.405220392139114	17.681628066749823	1758.08582826681
wsm00722	49.816	12.119	158	13	U	113.82564873678768	90	23.825648736787684	convergent	af-eu	64.95948033015864	14.544244079312477	1465.2410766812156
wsm00723	50.96	6.78	26	25	N	167.53653899140818	90	77.53653899140818	convergent	af-eu	63.57026081357752	18.219542175301456	1814.1756548852752
wsm00724	47.98	8.51	171	25	N	129.79522641815515	90	39.79522641815515	convergent	af-eu	62.001921458899226	15.10242636788496	1482.7740205206753
wsm00726	49.55	8.67	165	25	N	124.16718022717339	90	34.16718022717339	convergent	af-eu	63.25573564304331	16.17310200389997	1605.9869990581035
wsm00727	48.038	9.53	179	25	S	136.78937975595915	90	46.789379755959146	convergent	af-eu	62.49923823666002	14.570390296659497	1437.085720526676
wsm00728	49.833	8.5	140	20	U	99.43140907285368	90	9.431409072853683	convergent	af-eu	63.39857091886104	16.47292844040001	1637.809540460885
wsm00729	50.44	13.01	160	40	U	115.15559642933061	90	25.155596429330615	convergent	af-eu	65.80488934142922	14.57733985314519	1478.5381579201521
wsm00730	49.89	18.47	165	3	U	114.78176608922013	90	24.781766089220127	convergent	af-eu	68.01384403131482	11.570253483285143	1192.989680134203
wsm00731	49.9	18.56	120	7	U	69.70108267144525	90	-20.29891732855475	convergent	af-eu	68.0648180619055	11.53857836965605	1190.150586892651
wsm00732	49.873	13.362	33	4	U	167.63191387643377	90	77.63191387643377	convergent	af-eu	65.56446845450662	13.961901602533374	1413.4336176543077
wsm00733	50.27	14.07	131	4	U	85.07383623902547	90	-4.926163760974532	convergent	af-eu	66.16692583355984	13.924862669379877	1416.340860400775
wsm00734	50.345	14.76	121	4	U	74.43316327703457	90	-15.566836722965434	convergent	af-eu	66.53710440418654	13.651310859295194	1392.4509128971868
wsm00735	49.54	18.071	130	4	U	80.04414318484191	90	-9.955856815158086	convergent	af-eu	67.59139381983047	11.459091684243589	1177.9786288988305
wsm00736	49.675	18.24	145	9	U	94.92900364685204	90	4.929003646852038	convergent	af-eu	67.76205600648974	11.494830870657978	1183.098653596418
wsm00737	50.02	12.7	158	40	U	113.32354521516038	90	23.32354521516038	convergent	af-eu	65.36702740862047	14.40719816523901	1456.22090793868
wsm00738	50.767	13.66	159	40	T	113.62688203747257	90	23.62688203747257	convergent	af-eu	66.32793621229396	14.51224411288652	1477.9117769496768
wsm00739	50.4	12.7	155	25	U	110.44516258718386	90	20.44516258718386	convergent	af-eu	65.63752507584255	14.700493072736748	1489.0659410368353
wsm00740	49.92	18.28	155	3	U	104.96815969289503	90	14.968159692895028	convergent	af-eu	67.93916452850942	11.679718084884712	1203.6416294508326
wsm00743	47.48	8.44	115	6	U	73.6891968767195	90	-16.310803123280493	convergent	af-eu	61.59499576097834	13.85872749892539	1355.4940539617119
wsm00745	46.583	8.31	101	2	U	59.49504131071916	90	-30.50495868928084	convergent	af-eu	60.863613686968336	12.233749824994419	1188.200621576587
wsm00746	46.5667	8.3167	171	11	U	129.48222940777055	90	39.48222940777055	convergent	af-eu	60.854460313316	12.228877801071292	1187.6216422083085
wsm00748	47.07	8.28	107	40	T	65.7036744875225	90	-24.296325512477495	convergent	af-eu	61.21534114531242	12.439113845114633	1212.257955335992
wsm00749	47.49	7.65	171	2	N	130.4948422715458	90	40.49484227154579	convergent	af-eu	61.25295077748807	13.2346129033958	1290.2484445973355
wsm00751	51.03	5.63	148	25	N	110.73819508491454	90	20.738195084914537	convergent	af-eu	63.181276796104314	18.906797377722285	1876.2115500855116
wsm00753	50.406	3.816	91	25	N	55.42958948944852	90	-34.57041051055148	convergent	af-eu	61.99737397369297	19.53065424579401	1917.4617309204377
wsm00754	50.85	5.51	86	25	N	48.8066584152312	90	-41.1933415847688	convergent	af-eu	62.99220745290091	18.852195294306853	1867.6620051875184
wsm00755	50.43	6.1	132	25	N	94.06815969639393	90	4.068159696393934	convergent	af-eu	62.88738716771481	18.23161678397068	1804.4948833532042
wsm00756	50.309	4.23	27	25	TS	170.96693155776205	90	80.96693155776205	convergent	af-eu	62.07321438918283	19.22386848161554	1888.6692285133872
wsm00757	50.47	4.07	172	25	T	136.1839148242933	90	46.18391482429331	convergent	af-eu	62.14373901261615	19.424210041927466	1909.5956698906575
wsm00758	50.42	4.39	138	40	S	101.83469374511878	90	11.834693745118784	convergent	af-eu	62.223036804892615	19.204563998070142	1889.3814051271904
wsm00759	46.63	13.649	158	25	T	111.24064692921053	90	21.240646929210527	convergent	af-eu	63.45148845746978	11.227897481950407	1116.8418110155433
wsm00760	46.627	13.676	122	40	T	75.21358495257851	90	-14.786415047421485	convergent	af-eu	63.4629440194627	11.211258857193258	1115.2981437565193
wsm00761	47.283	15.167	149	25	S	101.02348169042244	90	11.023481690422443	convergent	af-eu	64.65600829924574	10.981736424180212	1103.587810231758
wsm00762	47.85	16	112	6	U	63.43148394715945	90	-26.56851605284055	convergent	af-eu	65.45285941109742	11.035840890876102	1116.2228076575188
wsm00763	47.7	12.25	18	20	U	152.98031684107076	90	62.98031684107076	convergent	af-eu	63.51327668971249	12.82633069852696	1276.5250673890198
wsm00764	47.35	10	163	4	U	120.07593339376638	90	30.075933393766377	convergent	af-eu	62.20653605400326	13.781983781429346	1355.6919491001138
wsm00765	47.193	14.69	7	1	S	139.44571675803877	90	49.44571675803877	convergent	af-eu	64.35572722049992	11.149084473068541	1117.6085824558622
wsm00766	46.933	14.567	106	40	T	58.47048624024626	90	-31.52951375975374	convergent	af-eu	64.11839836960309	10.998895837270112	1100.3514304718828
wsm00769	41.049	19.771	62	40	T	7.426006302607334	90	-82.57399369739267	convergent	af-eu	63.33402835902892	3.2734365842430293	325.2753638685968
wsm00770	50.813	5.926	131	25	S	93.36663931753043	90	3.366639317530428	convergent	af-eu	63.12245431632378	18.592876813668482	1844.1011272440887
wsm00771	50.783	3.583	142	25	S	106.78900972847839	90	16.78900972847839	convergent	af-eu	62.219051229704334	19.914118075179033	1959.1168909824028
wsm00772	50.48	4.21	110	40	T	74.04091971846071	90	-15.959080281539286	convergent	af-eu	62.20406970363945	19.349215850938464	1903.2804977037656
wsm00773	50.45	4.23	121	40	T	85.01076882019652	90	-4.9892311798034825	convergent	af-eu	62.18726968339297	19.31764533043517	1899.881282976951
wsm00774	50.632	5.513	122	25	S	84.73608832464481	90	-5.263911675355189	convergent	af-eu	62.819778272367614	18.702350459738284	1849.9666344135335
wsm00775	50.458	4.283	114	25	N	77.9579892330143	90	-12.042010766985698	convergent	af-eu	62.213582773609524	19.292107014024765	1897.8290687412705
wsm00776	50.45	4.233	142	25	T	106.00764028616908	90	16.007640286169078	convergent	af-eu	62.18839225426014	19.31589785731535	1899.7290539948535
wsm00777	50.66	5.592	81	25	N	43.66326613857893	90	-46.33673386142107	convergent	af-eu	62.8724084511358	18.676635199990898	1848.2935900164957
wsm00778	42.8	-1.725	88	25	N	55.78720436346612	90	-34.21279563653388	convergent	af-eu	53.56555174885261	10.939958736762833	978.6946284860675
wsm00788	40.5	25	85	25	S	25.777788579559513	90	-64.22221142044049	convergent	af-eu	66.35184455611775	0.37717841588329293	38.41847903972041
wsm00802	47.06	18.11	73	20	S	22.18941003515613	90	-67.81058996484387	convergent	af-eu	66.02982214600391	9.362818866014294	951.3118953187674
wsm00803	47.335	21.629	92	25	U	38.08129855465086	90	-51.91870144534914	convergent	af-eu	68.09114024402878	8.013953878638205	826.7548375413737
wsm01356	34.6	9.2	164	25	TS	116.06345688589431	90	26.06345688589431	convergent	af-eu	52.79908396745657	4.527104067202089	400.96168178155295
wsm01357	35.7	10.65	143	25	T	94.25345753187719	90	4.253457531877189	convergent	af-eu	54.41597969925979	3.2150942469684765	290.7437162286907
wsm01358	35.55	9.8	103	25	TS	54.99956776412881	90	-35.00043223587119	convergent	af-eu	53.79988301224676	3.075925140071149	276.0024003506638
wsm01359	36.35	10.3	146	40	T	97.9396287278617	90	7.939628727861702	convergent	af-eu	54.63581661151858	2.4065121766306845	218.21879017362195
wsm01360	36.45	10.2	93	40	T	45.08992423063154	90	-44.91007576936846	convergent	af-eu	54.642947441612506	2.2497219877579653	204.0193168921173
wsm01361	36.5	8.55	158	40	T	111.74955590119276	90	21.749555901192764	convergent	af-eu	53.70534690579931	1.4620587283502005	131.031753692531
wsm01362	36.85	10.1	173	40	T	125.397033708104	90	35.397033708104004	convergent	af-eu	54.85246779841171	1.8905226064586884	171.88848839094456
wsm01556	34	10.85	150	25	TS	100.12193393317705	90	10.121933933177047	convergent	af-eu	53.43206332601629	5.6445683013691905	504.096299446476
wsm01557	35.8	10.75	130	20	S	81.21053206438285	90	-8.789467935617154	convergent	af-eu	54.54292481453181	3.1993269636141406	289.7758086018206
wsm01558	37.25	10.1	154	25	T	106.60362765628031	90	16.60362765628031	convergent	af-eu	55.122706619332725	1.6167205476480433	147.4805770776571
wsm01559	36.8	10.3	25	25	TS	157.1754382224541	90	67.17543822245409	convergent	af-eu	54.937262527505254	2.095742810362907	190.7456791032334
wsm01560	37.2	10.22	75	40	N	27.460377597469744	90	-62.539622402530256	convergent	af-eu	55.159318753154196	1.7270989483090204	157.61966208610798
wsm01993	36.56	7	15	25	S	150.35585157775648	90	60.35585157775648	convergent	af-eu	52.85986762744637	1.1487254578333648	101.82349042178254
wsm02338	43.55	-1.578	88	13	U	55.91137922289556	90	-34.08862077710444	convergent	af-eu	54.25759067879611	11.874149664411306	1071.6614766528944
wsm02339	43.52	-0.149	32	24	U	178.29558559738854	90	88.29558559738854	convergent	af-eu	54.79506820721576	10.703243991224184	972.4643676832052
wsm02340	43.516	-0.175	3	21	U	149.32299396526759	90	59.322993965267585	convergent	af-eu	54.781281476365365	10.7244435037872	974.2250383688088
wsm02341	43.523	-0.212	12	15	U	158.3669790296181	90	68.36697902961811	convergent	af-eu	54.77223915610087	10.759672103739234	977.3163559007643
wsm02342	43.753	-0.661	10	13	U	156.95772621269947	90	66.95772621269947	convergent	af-eu	54.7858086731845	11.241997716152213	1021.2974224722527
wsm02343	44.468	-0.99	172	40	U	139.596183703779	90	49.59618370377899	convergent	af-eu	55.259641448362935	11.898700014853404	1087.2289701263317
wsm02344	43.509	-0.32	119	11	U	85.4819952633269	90	-4.518004736673106	convergent	af-eu	54.71726138878211	10.848940266984982	984.7565531259124
wsm02345	43.246	-0.167	7	14	U	153.2077901243415	90	63.2077901243415	convergent	af-eu	54.559973178935515	10.587665494428165	959.1702760148796
wsm02346	43.309	0.568	149	12	U	114.41596289776305	90	24.415962897763052	convergent	af-eu	54.91277254503771	9.99349354545052	909.292727599553
wsm02347	43.539	-1.24	52	3	U	19.52557008045369	90	-70.47442991954631	convergent	af-eu	54.379138375413774	11.60201557518053	1048.697251938807
wsm02348	43.586	-0.994	56	3	U	23.266816632542827	90	-66.73318336745717	convergent	af-eu	54.51478173079833	11.437357595112957	1035.5646134965361
wsm02349	43.31	-0.049	39	16	U	5.101531673800878	90	-84.89846832619912	convergent	af-eu	54.66097483634966	10.531732713616037	955.2987007368827
wsm02350	43.648	-0.353	70	6	U	36.572970346247416	90	-53.427029653752584	convergent	af-eu	54.82002318226258	10.93265195770914	993.6128310874177
wsm02351	43.641	-0.371	62	16	U	28.590340902603998	90	-61.409659097396	convergent	af-eu	54.807006741442834	10.945953353228703	994.6623916667721
wsm02352	43.648	-0.371	72	16	U	38.59305874979867	90	-51.40694125020133	convergent	af-eu	54.81285011820908	10.94909748069037	995.0196556837142
wsm02353	43.355	-0.259	45	35	U	11.353505098569713	90	-78.64649490143029	convergent	af-eu	54.61346758283759	10.72579463848399	972.3290898783846
wsm02354	43.114	1.41	2	17	U	146.4094910545474	90	56.4094910545474	convergent	af-eu	55.10596920662144	9.179044387937239	837.1607985557948
wsm02355	43.309	0.248	120	7	U	85.77074802681068	90	-4.229251973189321	convergent	af-eu	54.781195977901554	10.27093412328503	933.0265618387211
wsm02356	43.756	-0.026	64	15	U	30.25073708028981	90	-59.74926291971019	convergent	af-eu	55.04077318912987	10.690993533459874	974.2813651624971
wsm02357	43.597	-0.692	30	8	U	176.9322178030663	90	86.9322178030663	convergent	af-eu	54.642828115294776	11.208231158244217	1016.4332739115173
wsm02358	43.445	0.961	65	4	U	30.036272990348664	90	-59.963727009651336	convergent	af-eu	55.18740250669739	9.757883711836769	890.8342513342816
wsm02359	43.211	0.37	147	15	U	112.59628612837412	90	22.596286128374118	convergent	af-eu	54.75034277654031	10.124447589218676	919.3697683847698
wsm02360	43.119	-0.476	144	20	U	110.50302311787982	90	20.50302311787982	convergent	af-eu	54.32941319008482	10.751255048453373	971.1930231070525
wsm02361	44.15	-1.124	145	7	U	112.6274434988793	90	22.627443498879302	convergent	af-eu	54.93974728869599	11.796936953285979	1073.7401683201174
wsm02362	43.276	-0.342	115	25	U	81.41510885937521	90	-8.58489114062479	convergent	af-eu	54.51424584810917	10.742326956637669	972.6284585906528
wsm02363	43.842	-0.361	17	9	U	163.65692116121335	90	73.65692116121335	convergent	af-eu	54.97883141842683	11.017073613011092	1003.2379342665606
wsm02364	44.478	-0.885	154	9	U	121.4825406847765	90	31.482540684776495	convergent	af-eu	55.30829332547495	11.846449608037062	1083.0916720180842
wsm02365	43.782	-0.273	145	23	U	111.53568593768358	90	21.53568593768358	convergent	af-eu	54.9637028111269	10.916723916685868	993.9159055264907
wsm02366	44.841	-0.989	122	3	U	89.73260980805406	90	-0.2673901919459354	convergent	af-eu	55.57518123194805	12.284773940534535	1126.7759306414696
wsm02367	43.253	-0.514	161	25	U	127.59851625875297	90	37.598516258752966	convergent	af-eu	54.425947285044685	10.86234302715522	982.4132046074836
wsm02368	43.216	-0.632	50	20	U	16.716220025981272	90	-73.28377997401873	convergent	af-eu	54.347784796165755	10.93211251387919	987.7576554381686
wsm02369	43.122	0.416	115	17	U	80.50962958143947	90	-9.49037041856053	convergent	af-eu	54.69592688479471	10.046155245237742	911.6475634040295
wsm02370	43.341	0.234	10	15	U	155.79899394811326	90	65.79899394811326	convergent	af-eu	54.80193097210369	10.296977685456682	935.6312965116737
wsm02371	43.352	-0.106	25	8	U	171.18164237485894	90	81.18164237485894	convergent	af-eu	54.67275216216055	10.597916840464137	961.4421338305394
wsm02372	43.411	-0.632	123	16	U	89.79267349129657	90	-0.2073265087034315	convergent	af-eu	54.5108689775788	11.04983590685248	1000.4288001139719
wsm02373	43.419	-0.646	100	11	U	66.81148581987088	90	-23.18851418012912	convergent	af-eu	54.51199510107936	11.065666741271542	1001.8761301597526
wsm02374	43.406	-1.364	174	7	U	141.61420977523562	90	51.61420977523562	convergent	af-eu	54.218622704714676	11.62075540108475	1048.278624447407
wsm02375	44.602	-1.065	117	40	U	84.72968751793002	90	-5.270312482069983	convergent	af-eu	55.34426362413078	12.071999268063564	1104.1925497805155
wsm02376	43.533	-0.065	115	16	U	81.20712659169237	90	-8.792873408307628	convergent	af-eu	54.839713121408984	10.635971156766374	966.8831357268125
wsm02377	43.729	-0.859	57	19	U	24.170287171580014	90	-65.82971282841999	convergent	af-eu	54.687889674972865	11.406022282380718	1034.9471161353422
wsm02378	44.566	-0.922	157	3	U	124.55654728102667	90	34.55654728102667	convergent	af-eu	55.368361366429056	11.953018521300066	1093.6274874423307
wsm02379	43.526	-0.094	116	6	U	82.23667156048754	90	-7.763328439512463	convergent	af-eu	54.822204985358404	10.658878489284433	968.756962789623
wsm02380	43.126	0.615	59	12	U	24.290673554468924	90	-65.70932644553108	convergent	af-eu	54.78169579810531	9.87425677720961	896.997339711741
wsm02381	43.348	0.169	117	11	U	82.87398285731342	90	-7.126017142686578	convergent	af-eu	54.78117792837516	10.355946303783355	940.7489824888175
wsm02382	43.324	0.165	92	1	U	57.86891961175451	90	-32.13108038824549	convergent	af-eu	54.75967888240566	10.350263372178631	939.9836221106744
wsm02383	43.257	-0.181	53	22	U	19.22776740084629	90	-70.77223259915371	convergent	af-eu	54.56344602163431	10.605204901992693	960.8006709890676
wsm02384	43.454	-1.083	49	20	U	16.315932738224774	90	-73.68406726177523	convergent	af-eu	54.36883943679582	11.42835298486628	1032.8669698144897
wsm02385	43.265	-0.454	38	26	U	4.5360588265585875	90	-85.46394117344141	convergent	af-eu	54.46003620593015	10.822752701988577	979.2489360833691
wsm02386	43.243	0.38	139	21	U	104.59796134120904	90	14.597961341209043	convergent	af-eu	54.78086241210895	10.128228313405657	920.0591777588675
wsm02387	43.261	0.654	24	14	U	169.30164596458047	90	79.30164596458047	convergent	af-eu	54.908867887176285	9.897202596763776	900.4882475994899
wsm02388	43.217	0.582	5	6	U	150.3637102416589	90	60.36371024165891	convergent	af-eu	54.84284392197383	9.941382311304608	903.7750022128749
wsm02389	43.21	-0.249	13	21	U	159.28509640745762	90	69.28509640745762	convergent	af-eu	54.49684423133882	10.629600827141303	962.2136119971934
wsm02390	43.161	0.881	20	36	U	165.01071279605418	90	75.01071279605418	convergent	af-eu	54.92132295314401	9.658299337700555	878.8860348360854
wsm02391	43.16	0.899	120	6	U	84.99044509460276	90	-5.009554905397238	convergent	af-eu	54.92803470334935	9.64130701557437	877.411934561693
wsm02392	43.194	-0.239	4	21	U	150.26758686608258	90	60.26758686608258	convergent	af-eu	54.48758364515226	10.61197021943508	960.5068795844156
wsm02397	45.34	21.04	62	25	S	7.933461599676889	90	-82.06653840032311	convergent	af-eu	66.58925032680766	6.524252775401749	665.7446155306351
wsm02398	45.38	21.05	53	25	S	178.93857457386326	90	88.93857457386326	convergent	af-eu	66.6184147521845	6.555047906271284	669.0343225413475
wsm02399	48.48	22.23	46	25	T	171.90569603514223	90	81.90569603514223	convergent	af-eu	69.0900147433998	8.754682975757987	909.3666607747776
wsm02400	46.318	14.36	78	25	T	30.44536149134825	90	-59.55463850865175	convergent	af-eu	63.59835931358347	10.600365920379886	1055.7680874562861
wsm02401	46.27	14.53	33	25	T	165.2656406626179	90	75.2656406626179	convergent	af-eu	63.6528229584234	10.472441226563575	1043.5188643523443
wsm02403	45.68	14.146	7	25	S	139.4131265426472	90	49.413126542647205	convergent	af-eu	63.05818419556037	10.185618984650858	1009.6673542688492
wsm02404	46.195	15.536	167	25	T	118.28448439534316	90	28.284484395343156	convergent	af-eu	64.12182660591391	9.893855031269254	989.8296811396633
wsm02406	42.15	15.543	177	25	N	126.69691467330034	90	36.69691467330034	convergent	af-eu	61.49824603519918	5.16469152990058	504.6859848841103
wsm02409	43.69	13.47	79	25	S	31.2840606867627	90	-58.7159393132373	convergent	af-eu	61.36235313841101	7.1835012738247315	701.0550700133571
wsm02410	43.72	13.44	73	25	S	25.324874177779805	90	-64.6751258222202	convergent	af-eu	61.36650584989519	7.23557448459286	706.164965082803
wsm02411	42.37	16.57	174	20	TS	122.84004170419172	90	32.84004170419172	convergent	af-eu	62.22593885604551	6.07951312128958	598.1299798035723
wsm02413	43.72	13.42	85	15	S	37.34401285559164	90	-52.65598714440836	convergent	af-eu	61.35582068832884	7.21617822681219	704.2002419033545
wsm02414	43.72	13.36	89	25	S	41.40145473388952	90	-48.59854526611048	convergent	af-eu	61.323784726956724	7.163067821687292	698.8037979002523
wsm02415	44.1	14	167	40	S	118.94251003408698	90	28.94251003408698	convergent	af-eu	61.92061543646089	8.943783489123717	877.4478156969373
wsm02416	42.59	15.46	84	25	N	33.95666290233453	90	-56.04333709766547	convergent	af-eu	61.732959745625664	6.685293079251494	654.7245700448154
wsm02417	42.59	15.46	62	25	N	11.956662902334529	90	-78.04333709766547	convergent	af-eu	61.732959745625664	6.685293079251494	654.7245700448154
wsm02418	43.22	15.99	93	25	S	42.72037470031165	90	-47.27962529968835	convergent	af-eu	62.43464604320403	7.126665284109777	702.4940038041824
wsm02419	43.27	16.96	64	25	S	12.845085869307297	90	-77.1549141306927	convergent	af-eu	63.01321608176721	6.666877212423003	660.6020833143308
wsm02420	43.15	17.02	78	25	S	26.7423704624822	90	-63.2576295375178	convergent	af-eu	62.972118042457566	6.531148780204688	646.9165817580378
wsm02421	47.9	26.9	100	40	T	41.628392255769825	90	-48.371607744230175	convergent	af-eu	71.35592906192593	6.404176995180734	674.7432707920285
wsm02422	45.3	25.1	98	25	S	40.377007190993595	90	-49.622992809006405	convergent	af-eu	68.92913540063665	4.757200462168896	493.6079991699796
wsm02423	44.86	26.69	149	40	S	89.88687524109554	90	-0.11312475890446194	convergent	af-eu	69.65432926330716	3.7272425207469837	388.59429686245545
wsm02424	45.89	27.39	16	40	N	136.617696937078	90	46.617696937077994	convergent	af-eu	70.60358539535318	4.401074599396594	461.60243904952546
wsm02426	45.4	26.9	19	25	N	139.88014277375134	90	49.880142773751345	convergent	af-eu	70.0586586672616	4.139867604015308	432.7323985336085
wsm02427	45.7	26.8	116	40	T	57.05765760847305	90	-32.94234239152695	convergent	af-eu	70.1529847767446	4.451748643354165	465.6100346705088
wsm02428	45.48	21.12	57	25	S	2.9112038888389407	90	-87.08879611116106	convergent	af-eu	66.71686763659402	6.611849005027295	675.3320259100642
wsm02429	45.52	21.22	90	25	T	35.83615907750578	90	-54.16384092249422	convergent	af-eu	66.79710307689261	6.60242312522692	674.774988045144
wsm02430	46.1	27.4	85	25	T	25.672672896886525	90	-64.32732710311348	convergent	af-eu	70.71660368378757	4.5887980456385264	481.6249523438751
wsm02431	44.9	22.35	98	25	N	42.62314709520638	90	-47.37685290479362	convergent	af-eu	67.08976284510086	5.552932111273066	568.7510313231351
wsm02432	45.95	26.82	88	25	S	29.117705487316243	90	-60.88229451268376	convergent	af-eu	70.29400765284018	4.671614521811449	489.0384897820935
wsm02433	45.89	21.6	125	25	S	70.62584245399864	90	-19.374157546001356	convergent	af-eu	67.22859743398138	6.760341979754742	693.1252946502545
wsm02434	45.5	27.1	127	25	N	67.74267738761534	90	-22.257322612384655	convergent	af-eu	70.23038314120551	4.154772521367988	434.7606779963865
wsm02435	45.51	27.07	128	25	T	68.771032522197	90	-21.228967477802996	convergent	af-eu	70.21742901367583	4.175330765895637	436.87640299064805
wsm02436	45.33	26.91	131	25	T	71.8499002374358	90	-18.150099762564196	convergent	af-eu	70.02877831346083	4.072107988816697	425.56902127783553
wsm02437	47.68	23.22	80	25	NS	24.774325397072516	90	-65.22567460292748	convergent	af-eu	69.16682640905378	7.646840523433269	794.6989427613645
wsm02438	47.82	23.31	106	25	T	50.738243172946284	90	-39.261756827053716	convergent	af-eu	69.29635513474794	7.732960581107022	804.3382731553841
wsm02439	45.9	26.6	6	25	S	127.28889533178693	90	37.28889533178693	convergent	af-eu	70.13721048814669	4.710420619548216	492.61565539080516
wsm02440	51.46	16.145	162	40	S	114.45102526233194	90	24.45102526233194	convergent	af-eu	67.93605744025061	13.891121092696096	1431.5040849729517
wsm02441	50.345	18.909	42	40	TS	171.51294664683195	90	81.51294664683195	convergent	af-eu	68.52090659606951	11.754048042438683	1216.2233118264558
wsm02442	50.347	18.909	116	40	N	65.51355376288109	90	-24.486446237118912	convergent	af-eu	68.5221791093675	11.755706143703293	1216.4055101068768
wsm02443	51.463	16.119	22	40	N	154.47669333863303	90	64.47669333863303	convergent	af-eu	67.92613272231827	13.905310182939616	1432.8656652449226
wsm02444	51.25	19.4	58	40	S	7.325898692940768	90	-82.67410130705923	convergent	af-eu	69.33532424936637	12.292078533034783	1278.8799719358583
wsm02445	42.1	21.5	47	40	N	171.33781468050978	90	81.33781468050978	convergent	af-eu	64.99608588486524	3.4094042027853106	343.578467626776
wsm02446	42.1	21.4	82	25	S	26.42442593507195	90	-63.57557406492805	convergent	af-eu	64.93485064697406	3.4556476466501636	348.06481191155774
wsm02450	43.23	12.49	142	25	N	95.038047135515	90	5.038047135515001	convergent	af-eu	60.52753970943214	7.2596252296101795	702.7722187796707
wsm02451	44.63	12.01	49	25	T	3.0688762485904704	90	-86.93112375140953	convergent	af-eu	61.24167939677643	8.456397104642974	824.3290273193747
wsm02452	42.6	13.5	178	25	S	129.80682137926715	90	39.80682137926715	convergent	af-eu	60.64859576805303	6.082338700995251	589.5060564644293
wsm02453	42.6	13.5	32	25	N	163.80682137926715	90	73.80682137926715	convergent	af-eu	60.64859576805303	6.082338700995251	589.5060564644293
wsm02454	46.302	13.197	155	25	T	108.55601357194348	90	18.55601357194348	convergent	af-eu	62.9999208758431	11.200548839120984	1109.6996605099978
wsm02455	46.298	13.293	162	25	TS	115.4618884962174	90	25.461888496217398	convergent	af-eu	63.045270118771825	11.146055697997042	1104.7457315870054
wsm02456	46.25	13	178	20	T	131.72717209639006	90	41.72717209639006	convergent	af-eu	62.865495813840795	11.26382048362575	1114.6311938039678
wsm02457	46.3	13.25	171	15	T	124.50411456208747	90	34.504114562087466	convergent	af-eu	63.0250905566326	11.17062105265589	1106.9821669084718
wsm02458	46.295	13.163	45	25	T	178.58626214872368	90	88.58626214872368	convergent	af-eu	62.978076670713776	11.213029657931457	1110.7203135169043
wsm02459	46.293	13.162	133	25	T	86.58648914697716	90	-3.413510853022842	convergent	af-eu	62.97619729034915	11.211938206631004	1110.5936185075445
wsm02460	46.26	13.193	170	25	T	123.54435510921007	90	33.54435510921007	convergent	af-eu	62.96897968790052	11.168518060578862	1106.221565448111
wsm02461	46.29	13.203	161	25	T	114.54578858699557	90	24.54578858699557	convergent	af-eu	62.9946574648803	11.187581773078108	1108.3630559250896
wsm02462	46.348	13.293	167	25	T	120.48032736696211	90	30.480327366962115	convergent	af-eu	63.07966955585006	11.186757917976166	1109.1182737365687
wsm02463	46.307	13.245	167	25	T	120.51152382698876	90	30.511523826988764	convergent	af-eu	63.02740447428265	11.178986057944599	1107.8338895088255
wsm02464	46.242	13.152	159	25	T	112.57728824062195	90	22.577288240621954	convergent	af-eu	62.936030716708416	11.175809685916107	1106.6188229405086
wsm02465	46.29	13.178	36	25	T	169.5699282402008	90	79.5699282402008	convergent	af-eu	62.98213848161123	11.200943459175562	1109.563212881778
wsm02466	46.29	13.185	170	25	T	123.56316853593887	90	33.56316853593887	convergent	af-eu	62.98564329134849	11.197201440278633	1109.2271250262772
wsm02467	43.17	12.64	108	25	T	60.86849319329366	90	-29.13150680670634	convergent	af-eu	60.56668653307773	7.090955941775064	686.7089843067246
wsm02468	46.308	13.215	173	25	T	126.54085030656188	90	36.54085030656188	convergent	af-eu	63.01306728946308	11.195814710108635	1109.3602755055258
wsm02469	46.265	13.138	158	25	T	111.59932158648877	90	21.59932158648877	convergent	af-eu	62.944876810847745	11.202011560207325	1109.3007961209166
wsm02470	46.245	13.045	172	25	T	125.68180061996344	90	35.68180061996344	convergent	af-eu	62.88453781587127	11.235600429689299	1112.0279383738177
wsm02471	46.215	13.302	5	25	T	138.42252732217952	90	48.42252732217952	convergent	af-eu	62.99271567441986	11.073630003846574	1097.0548096967996
wsm02472	46.263	13.325	154	25	T	107.41810086481206	90	17.41810086481206	convergent	af-eu	63.03726270496428	11.100483253528097	1100.1505965953427
wsm02473	46.273	13.318	165	25	T	118.42854533656396	90	28.428545336563957	convergent	af-eu	63.04062199412577	11.11236367713363	1101.360891888538
wsm02474	46.408	13.027	33	40	T	166.75939767349666	90	76.75939767349666	convergent	af-eu	62.9882107686996	11.377536067665716	1127.117343145395
wsm02475	46.332	12.712	167	25	T	121.03652885118106	90	31.03652885118106	convergent	af-eu	62.778897538366095	11.485325345521716	1135.668945596271
wsm02476	46.322	13.132	172	25	T	125.62617950659654	90	35.62617950659654	convergent	af-eu	62.98119268647092	11.251554688855606	1114.5673692195292
wsm02477	46.1	12.462	151	25	S	105.19313353481198	90	15.193133534811977	convergent	af-eu	62.49320871843938	11.433362799759891	1127.6171644774508
wsm02478	46.42	13.03	171	40	S	124.76091285667746	90	34.760912856677464	convergent	af-eu	62.998004293542635	11.385658117973662	1128.0202226789618
wsm02479	46.56	12.96	137	25	S	90.88006543350349	90	0.8800654335034892	convergent	af-eu	63.06016813110098	11.536438605677432	1143.589844062313
wsm02480	46.012	12.142	147	25	S	101.47179549569131	90	11.47179549569131	convergent	af-eu	62.27286989786252	11.537461055044389	1135.5968594258222
wsm02481	46.283	13.208	56	25	NS	9.538375310096285	90	-80.46162468990372	convergent	af-eu	62.992339866950374	11.179215057660542	1107.511325828164
wsm02482	43.27	12.57	117	20	N	69.9773097751023	90	-20.0226902248977	convergent	af-eu	60.59743397643016	7.188523758591316	696.368430617234
wsm02483	46.3	12.5	160	25	S	114.23058371774044	90	24.230583717740444	convergent	af-eu	62.65152348947681	11.57420755194255	1143.146044593759
wsm02484	46.333	12.512	148	40	S	102.23113959911399	90	12.231139599113988	convergent	af-eu	62.68048138452362	11.59431718129133	1145.4314013600838
wsm02485	46	12.5	159	40	S	113.11879956809975	90	23.118799568099746	convergent	af-eu	62.44246863473764	11.331737346561823	1117.078535155319
wsm02486	43.27	12.57	126	25	N	78.9773097751023	90	-11.022690224897701	convergent	af-eu	60.59743397643016	7.188523758591316	696.368430617234
wsm02487	42.81	13.01	91	25	NS	43.363090996845756	90	-46.636909003154244	convergent	af-eu	60.52210945666228	6.613945435294454	640.2325163887651
wsm02488	42.844	13.18	12	25	N	144.21440087637228	90	54.21440087637228	convergent	af-eu	60.63722033542916	6.467551520265971	626.771250971155
wsm02489	42.67	12.46	94	25	T	46.83342878663751	90	-43.16657121336249	convergent	af-eu	60.13000164174666	7.077169762495174	682.4066410110305
wsm02490	42.82	12.93	160	25	N	112.44402492987717	90	22.444024929877173	convergent	af-eu	60.485519764526	6.698062767401268	648.1409224303937
wsm02491	42.97	13.4	36	40	NS	168.05640287278055	90	78.05640287278055	convergent	af-eu	60.84124776050001	6.412518204256628	622.6790398474051
wsm02492	46.75	21.13	31	25	S	157.3357459538086	90	67.33574595380861	convergent	af-eu	67.47119224999702	7.721065161554719	793.0263585953053
wsm02493	47.35	19.09	133	25	S	81.38674411329265	90	-8.61325588670735	convergent	af-eu	66.73044459110149	9.154315120564746	935.1139740258866
wsm02494	47.5	20.1	3	25	TS	130.5150912210387	90	40.51509122103869	convergent	af-eu	67.36151161883669	8.826398615164663	905.8330380143905
wsm02495	46.75	21.13	29	25	TS	155.3357459538086	90	65.33574595380861	convergent	af-eu	67.47119224999702	7.721065161554719	793.0263585953053
wsm02497	46.208	15.916	15	25	N	145.93143789749865	90	55.931437897498654	convergent	af-eu	64.32854239726638	9.712705853210679	973.4009740495678
wsm02498	45.3	18.1	24	25	T	152.5734514473785	90	62.57345144737849	convergent	af-eu	64.91959202182996	7.861678105886199	791.7568198736494
wsm02499	51.34	12.43	98	40	S	54.00250260288527	90	-35.99749739711473	convergent	af-eu	66.1916037008406	15.552934667911188	1582.2379371019886
wsm02500	50.25	12.45	146	25	S	101.64161948522923	90	11.641619485229228	convergent	af-eu	65.41867366984089	14.71023859394856	1487.4649405924683
wsm02501	50.24	12.45	110	25	NS	65.63842069035059	90	-24.361579309649414	convergent	af-eu	65.41152405775158	14.702549944151684	1486.602608352247
wsm02502	50.22	12.43	109	25	T	64.65157990017639	90	-25.348420099823613	convergent	af-eu	65.38827920506479	14.697233451664772	1485.7890450525535
wsm02503	50.23	12.46	133	25	S	88.62544147169967	90	-1.3745585283003265	convergent	af-eu	65.4088482136668	14.689831292033404	1485.2848576510987
wsm02504	50.23	12.46	148	15	S	103.62544147169967	90	13.625441471699673	convergent	af-eu	65.4088482136668	14.689831292033404	1485.2848576510987
wsm02505	50.23	12.44	132	25	NS	87.6450006249301	90	-2.3549993750698945	convergent	af-eu	65.39990223910561	14.699890559920533	1486.1957244829848
wsm02507	50.25	12.45	157	40	NS	112.64161948522923	90	22.641619485229228	convergent	af-eu	65.41867366984089	14.71023859394856	1487.4649405924683
wsm02508	50.24	12.45	144	25	S	99.63842069035059	90	9.638420690350586	convergent	af-eu	65.41152405775158	14.702549944151684	1486.602608352247
wsm02509	50.23	12.44	134	40	S	89.6450006249301	90	-0.35499937506989454	convergent	af-eu	65.39990223910561	14.699890559920533	1486.1957244829848
wsm02510	50.24	12.45	147	25	S	102.63842069035059	90	12.638420690350586	convergent	af-eu	65.41152405775158	14.702549944151684	1486.602608352247
wsm02511	50.24	12.47	148	25	S	103.618862895561	90	13.618862895560994	convergent	af-eu	65.42046920618728	14.692494848844063	1485.6920313908915
wsm02515	43.3	17.33	68	25	S	16.517970230159392	90	-73.48202976984061	convergent	af-eu	63.242222968348315	6.504416657553605	645.8109799426318
wsm02516	43.29	18.41	17	40	S	144.53251339971064	90	54.53251339971064	convergent	af-eu	63.85527381344896	5.954786964310472	594.3951056500237
wsm02517	43.65	18.31	43	25	NS	170.76240859543447	90	80.76240859543447	convergent	af-eu	64.01770020175371	6.321443314304048	631.8695346384314
wsm02518	44.88	17.23	7	25	NS	136.21759116480416	90	46.21759116480416	convergent	af-eu	64.17784117508623	7.926788158547339	793.410405869907
wsm02519	42.93	17.73	23	25	T	151.00692767269356	90	61.006927672693564	convergent	af-eu	63.242364447065306	5.976554707587383	593.4013242193537
wsm02520	44.874	17.286	4	40	S	133.16370260897475	90	43.163702608974745	convergent	af-eu	64.2048058940196	7.89376852730382	790.2852405793274
wsm02521	44.923	17.232	21	25	S	150.23185502653007	90	60.23185502653007	convergent	af-eu	64.20613024531555	7.962794562844238	797.2046930672387
wsm02522	44.98	17.04	15	40	T	144.43053007264376	90	54.43053007264376	convergent	af-eu	64.13715484583147	8.107455511802584	811.2147657909443
wsm02550	47	14.2	143	25	S	95.8453203726479	90	5.845320372647905	convergent	af-eu	63.9796142972459	11.242434432053443	1123.3904354478148
wsm02551	47.67	15.14	22	40	S	154.18438485787237	90	64.18438485787237	convergent	af-eu	64.90194427566564	11.312643893888264	1139.1424623621365
wsm02555	42.79	1.22	11	40	N	155.4861373461324	90	65.48613734613241	convergent	af-eu	54.76150842249132	9.20211786815031	835.7309277950252
wsm02556	42.27	2.32	112	40	N	75.06424563090104	90	-14.935754369098959	convergent	af-eu	54.82107613154802	8.005254121319865	727.566036134333
wsm02557	37.6	-1.7	52	25	N	17.473189900037255	90	-72.52681009996274	convergent	af-eu	49.231561273270806	3.2881181333779637	276.90602720147143
wsm02560	42.43	2.23	112	25	T	75.22985964175768	90	-14.770140358242315	convergent	af-eu	54.909211964476505	8.157779370715474	742.2314913755711
wsm02561	42.9	1.95	45	25	S	8.730902347322683	90	-81.26909765267732	convergent	af-eu	55.16440400835098	8.648871706414155	789.3678885604457
wsm02563	43.15	-1.15	162	40	S	129.27309966956489	90	39.273099669564886	convergent	af-eu	54.086690094357266	11.205223302911662	1009.1143516406731
wsm02564	43.09	0.07	77	25	T	42.88148954547097	90	-47.11851045452903	convergent	af-eu	54.52712379109393	10.307613677921864	933.4183036385346
wsm02566	42.32	2.17	122	25	S	85.24895020083613	90	-4.751049799163866	convergent	af-eu	54.79455893218894	8.160025695206002	741.3905979541586
wsm02568	42.467	2.011	40	20	T	3.4844112974643053	90	-86.5155887025357	convergent	af-eu	54.842454633957075	8.365339964543864	760.4927292234502
wsm02569	41.458	1.982	20	15	T	163.08479111348345	90	73.08479111348345	convergent	af-eu	54.02072052856342	7.618679219753147	685.5465821804814
wsm02570	41.825	0.845	176	15	T	140.49792574136518	90	50.49792574136518	convergent	af-eu	53.81488482738614	8.573502196975454	769.4467379798795
wsm02571	42.113	3.154	175	25	S	137.09287485417957	90	47.09287485417957	convergent	af-eu	55.07188362552557	7.205721801924938	656.9141138585421
wsm02572	42.222	2.673	50	15	T	12.660025702420796	90	-77.3399742975792	convergent	af-eu	54.940575716308985	7.675800075227414	698.6473289494594
wsm02573	42.657	0.749	120	40	N	84.95179705303957	90	-5.04820294696043	convergent	af-eu	54.4530838901845	9.508595330669522	860.2686353024588
wsm02578	47.317	17.617	151	18	N	100.73437381916966	90	10.734373819169662	convergent	af-eu	65.93449612462238	9.813162633873816	996.3302781431125
wsm02591	41.65	2.17	82	40	TS	44.962321696260915	90	-45.037678303739085	convergent	af-eu	54.258726766001224	7.747356281839842	699.2215853179032
wsm02600	46.772	16.348	103	20	U	53.72829762559644	90	-36.27170237440356	convergent	af-eu	64.92234069486787	9.969797298984304	1004.0899818287403
wsm02601	46.785	16.349	117	4	U	67.73196890573138	90	-22.268031094268622	convergent	af-eu	64.93134210743005	9.980180144426726	1005.209554703029
wsm02602	46.787	16.358	125	40	U	75.7242379851561	90	-14.275762014843906	convergent	af-eu	64.9373170993462	9.977414442050645	1004.9800069341047
wsm02603	46.777	16.36	139	7	U	89.71881796464038	90	-0.2811820353596204	convergent	af-eu	64.93183123607781	9.968061234573156	1003.9929402247377
wsm02605	46.793	16.358	34	40	U	164.72636419246282	90	74.72636419246282	convergent	af-eu	64.94123169808536	9.982434070944151	1005.5177348740059
wsm02607	46.386	20.789	55	40	U	1.518999054850724	90	-88.48100094514928	convergent	af-eu	67.06641922109894	7.554456086928354	773.6209310494613
wsm02611	47.222	20.358	92	22	U	39.188813700551464	90	-50.811186299448536	convergent	af-eu	67.3317701568904	8.472041724871644	869.2778607203943
wsm02612	46.851	20.179	26	25	U	153.22647311774864	90	63.22647311774864	convergent	af-eu	67.01026178283126	8.231486957691374	842.6029133670733
wsm02613	46.536	19.613	80	4	U	27.632259507933952	90	-62.36774049206605	convergent	af-eu	66.51052571937751	8.216047582386096	837.878380708626
wsm02614	47.224	20.183	127	25	U	74.34805820548479	90	-15.65194179451521	convergent	af-eu	67.23839903732168	8.55178871987593	876.8619491953917
wsm02615	47.159	20.104	52	5	U	179.39799802147877	90	89.39799802147877	convergent	af-eu	67.15628086057538	8.53110308532382	874.2140174628407
wsm02616	47.245	21.056	38	5	U	164.56635294963917	90	74.56635294963917	convergent	af-eu	67.72469429060371	8.18416044342922	842.1251002867881
wsm02618	46.593	17.262	139	40	U	88.8118019277178	90	-1.188198072282205	convergent	af-eu	65.28507722602814	9.372395910082503	946.7013432866124
wsm02619	47.368	21.729	147	25	U	93.00245575134869	90	3.002455751348691	convergent	af-eu	68.16533834188667	7.999752610211345	825.7189070978168
wsm02620	46.297	19.817	61	40	U	8.364777930428204	90	-81.6352220695718	convergent	af-eu	66.47661609859463	7.915912723687256	807.0626366388553
wsm02621	46.309	19.804	45	40	U	172.3807011398464	90	82.3807011398464	convergent	af-eu	66.47676285643793	7.932259013565954	808.7301155674937
wsm02622	46.304	19.786	3	40	U	130.39527373945725	90	40.39527373945725	convergent	af-eu	66.46384715221481	7.936161030974006	809.0485280184478
wsm02623	46.301	19.791	98	40	U	45.389706971832595	90	-44.610293028167405	convergent	af-eu	66.46476972218034	7.931273272048287	808.5559181011828
wsm02624	46.283	19.863	174	5	U	121.31829445000875	90	31.31829445000875	convergent	af-eu	66.49339545404813	7.882747559211708	803.7837182016584
wsm02625	46.312	19.753	35	40	U	162.4279375602585	90	72.4279375602585	convergent	af-eu	66.45060094341721	7.958199039172314	811.2134660118749
wsm02626	46.295	19.811	34	25	U	161.3695187999641	90	71.36951879996411	convergent	af-eu	66.47210749183742	7.9169232374758565	807.1380122063447
wsm02627	46.279	19.849	59	25	U	6.329581208727461	90	-83.67041879127254	convergent	af-eu	66.48327585121774	7.8856764184357075	804.0205836223441
wsm02629	46.634	16.879	23	5	U	153.18280183628298	90	63.18280183628298	convergent	af-eu	65.10988408762206	9.593279988337144	967.6444746981025
wsm02631	46.415	17.209	7	40	U	136.7978890752206	90	46.79788907522061	convergent	af-eu	65.14310098160925	9.247499372230038	933.0173987431835
wsm02632	46.425	17.176	21	40	U	150.8321039827208	90	60.83210398272081	convergent	af-eu	65.13203014098694	9.272019560459114	935.4075817803065
wsm02633	46.417	17.137	6	40	U	135.8654974834759	90	45.865497483475906	convergent	af-eu	65.1062635400485	9.284238582178403	936.4449659965256
wsm02635	46.612	16.607	33	40	U	163.42896110661474	90	73.42896110661474	convergent	af-eu	64.95319254815428	9.70807150379244	977.9769718738091
wsm02636	46.859	20.789	47	20	U	173.67856955462463	90	83.67856955462463	convergent	af-eu	67.34842683548308	7.966358560500993	817.4912120069077
wsm02637	46.799	16.366	106	7	U	56.720988176059336	90	-33.279011823940664	convergent	af-eu	64.94929682967945	9.983509319163574	1005.6922183282353
wsm02638	46.805	16.397	81	5	U	31.69404869061981	90	-58.30595130938019	convergent	af-eu	64.96929594147365	9.97325392932288	1004.8229780831842
wsm02639	46.837	16.373	55	6	U	5.727875454531215	90	-84.27212454546878	convergent	af-eu	64.97771915488397	10.01184507962111	1008.7803409952113
wsm02640	46.819	16.379	70	7	U	20.71588023185211	90	-69.28411976814789	convergent	af-eu	64.96908740241793	9.993833961333593	1006.8947413987217
wsm02641	46.827	16.396	28	40	U	158.70277230701703	90	68.70277230701703	convergent	af-eu	64.98312280708254	9.992153597338472	1006.8405706980435
wsm02642	46.83	16.383	109	10	U	59.716022164008734	90	-30.283977835991266	convergent	af-eu	64.97833727855277	10.001065004225154	1007.699229237604
wsm02643	46.843	16.385	81	6	U	31.718745008002543	90	-58.28125499199746	convergent	af-eu	64.98785452993233	10.010953382512866	1008.7737681396029
wsm02644	46.817	16.392	80	5	U	30.702983870904802	90	-59.2970161290952	convergent	af-eu	64.97452646618441	9.985757235075425	1006.1255921071186
wsm02645	46.836	16.393	61	9	U	11.7087685091131	90	-78.2912314908869	convergent	af-eu	64.98743649043158	10.001159527615044	1007.7834400596038
wsm02646	47.244	20.422	70	40	U	17.13819225629595	90	-72.86180774370405	convergent	af-eu	67.37969185129938	8.462593382849917	868.6114274353822
wsm02647	47.707	19.541	77	12	U	25.093165262528885	90	-64.90683473747112	convergent	af-eu	67.1905929753037	9.254188095152386	948.5503062142959
wsm02649	47.315	17.421	81	15	U	30.915865166242497	90	-59.0841348337575	convergent	af-eu	65.83116373996398	9.904720445334561	1004.8145376144064
wsm02650	47.333	16.963	45	9	U	175.349070283122	90	85.34907028312199	convergent	af-eu	65.60540451858945	10.13934476463632	1026.7898955403718
wsm02654	46.487	17.529	21	40	U	150.52663906409788	90	60.52663906409788	convergent	af-eu	65.3587792606385	9.153581412821438	925.145643740079
wsm02657	46.484	17.679	23	1	U	152.38674545884538	90	62.38674545884538	convergent	af-eu	65.43661635269197	9.07884624950745	918.1631751913686
wsm02660	47.145	20.245	45	25	U	172.2654852788258	90	82.26548527882579	convergent	af-eu	67.22403490841873	8.455944324166865	866.9432675412912
wsm02661	46.956	21.047	72	40	U	18.47889239773781	90	-71.52110760226219	convergent	af-eu	67.54777515865752	7.936967711880783	815.6528390273893
wsm02662	46.911	21.111	78	40	U	24.40645489341955	90	-65.59354510658045	convergent	af-eu	67.55620064177718	7.869711230222919	808.7902754019985
wsm02663	47.025	21.047	89	15	U	35.50179266098888	90	-54.49820733901112	convergent	af-eu	67.58880858531153	7.996981710619082	822.0632605791874
wsm02664	47.328	21.801	54	9	U	179.92505996176527	90	89.92505996176527	convergent	af-eu	68.18133193844315	7.934015522843424	819.025213962499
wsm02666	46.501	19.85	1	8	U	128.40520618823064	90	38.405206188230636	convergent	af-eu	66.6185612208768	8.077539726688656	824.4268187048419
wsm02667	46.983	21.431	86	25	U	32.1433694835614	90	-57.8566305164386	convergent	af-eu	67.77491633728573	7.792729986195866	802.135701095305
wsm02668	47.239	20.653	62	25	U	8.927690410715968	90	-81.07230958928403	convergent	af-eu	67.50187471219218	8.355991685792105	858.429831388257
wsm02671	46.362	19.535	49	20	U	176.64300934630853	90	86.64300934630853	convergent	af-eu	66.36171220394161	8.101528185590581	825.264240468784
wsm02672	46.366	19.53	100	25	U	47.64893667778074	90	-42.35106332221926	convergent	af-eu	66.36142332267988	8.107285913522759	825.8489304170965
wsm02675	46.257	20.049	30	40	U	157.14113982370554	90	67.14113982370554	convergent	af-eu	66.58003827950306	7.775379121325699	793.3561980881407
wsm02676	47.586	21.568	11	22	U	137.21727709927296	90	47.21727709927296	convergent	af-eu	68.20590087653933	8.258532883295288	852.6712873280109
wsm02678	46.336	17.14	107	40	U	56.833818946596466	90	-33.166181053403534	convergent	af-eu	65.05594973725594	9.21420672781727	929.002192626945
wsm02679	47.351	16.905	45	3	U	175.40949711722465	90	85.40949711722465	convergent	af-eu	65.58712652813045	10.182361514225875	1030.9968782861374
wsm02680	46.707	19.922	40	5	U	167.41041672999455	90	77.41041672999455	convergent	af-eu	66.78299598038237	8.222982385022874	840.3092237587905
wsm02681	47.177	21.541	76	20	U	22.108597904302826	90	-67.89140209569717	convergent	af-eu	67.9497959696297	7.914221643091878	815.6534881220721
wsm02682	47.22	21.332	94	25	U	40.310083281739026	90	-49.689916718260974	convergent	af-eu	67.86061708773367	8.042204372445099	828.3200717620339
wsm02683	47.278	20.568	65	2	U	12.017406700782715	90	-77.98259329921729	convergent	af-eu	67.47924160993209	8.427276331328727	865.6113514438603
wsm02684	46.694	20.454	19	40	U	145.92491541039578	90	55.92491541039578	convergent	af-eu	67.06588200345489	7.972127416649215	816.3897038088166
wsm02685	47.554	20.761	171	17	U	117.93376599781288	90	27.933765997812884	convergent	af-eu	67.7495818559712	8.580787325893112	883.0938116198273
wsm02686	47.133	20.975	16	22	U	142.60230958654586	90	52.60230958654586	convergent	af-eu	67.61374070530152	8.12240300487457	835.1059120983222
wsm02687	47.437	21.499	26	25	U	152.23099096600606	90	62.23099096600606	convergent	af-eu	68.08025276249101	8.158697727218794	841.6229123669369
wsm02689	47.019	20.973	60	4	U	6.566340211797126	90	-83.43365978820287	convergent	af-eu	67.54470238843973	8.024255855730416	824.6048425924083
wsm02690	46.462	19.787	91	25	U	38.44889653913765	90	-51.55110346086235	convergent	af-eu	66.56040881187997	8.07252046566407	823.5525593461848
wsm02691	46.88	20.626	75	17	U	21.832442147412394	90	-68.1675578525876	convergent	af-eu	67.27171037130785	8.056872993508733	826.3168968675859
wsm02693	47.213	21.7	130	40	U	75.97802330181264	90	-14.021976698187359	convergent	af-eu	68.05833747862788	7.877053634645108	812.4443604478814
wsm02694	47.204	21.215	41	20	U	167.40990007113032	90	77.40990007113032	convergent	af-eu	67.78712820690755	8.079172303733685	831.6927174632356
wsm02695	47.131	21.173	57	40	U	3.4236058016328457	90	-86.57639419836715	convergent	af-eu	67.72081345688672	8.034017955065423	826.6529587227383
wsm02697	47.171	21.126	120	40	U	66.47902742468187	90	-23.520972575318126	convergent	af-eu	67.71886903627592	8.089311179773347	832.3307313495256
wsm02698	47.168	21.175	74	40	U	20.433998759202836	90	-69.56600124079716	convergent	af-eu	67.74387931525351	8.065314238244525	830.0099710556158
wsm02699	47.12	21.759	73	22	U	18.89491732671314	90	-71.10508267328686	convergent	af-eu	68.03623459899886	7.770486125885498	801.3283109217388
wsm02700	46.303	20.99	40	20	U	166.31055900657003	90	76.31055900657003	convergent	af-eu	67.12880967252734	7.392529593384154	757.3870427652555
wsm02702	47.982	22.113	88	20	U	33.854976454549615	90	-56.145023545450385	convergent	af-eu	68.73499032457278	8.371178860816968	867.45611073652594
wsm02703	47.351	17.666	112	40	U	61.70054378489283	90	-28.29945621510717	convergent	af-eu	65.98176629965428	9.818563894910113	997.2456321481446
wsm02704	46.793	16.368	87	7	U	37.71698726219961	90	-52.28301273780039	convergent	af-eu	64.94642047055149	9.977503615876401	1005.0636474707464
wsm02708	46.311	20.19	24	25	U	151.03245324478127	90	61.032453244781266	convergent	af-eu	66.69033397793454	7.758294781273122	792.271609728011
wsm02709	46.311	20.202	32	40	U	159.02162570189847	90	69.02162570189847	convergent	af-eu	66.6969514514267	7.7528597763785	791.7559844239835
wsm02711	46.276	20.222	24	40	U	150.99154251476682	90	60.99154251476682	convergent	af-eu	66.68692033236309	7.7133692354053665	787.6636226581522
wsm02712	46.231	20.259	76	40	U	22.942685808782358	90	-67.05731419121764	convergent	af-eu	66.6803006939703	7.657464198608579	781.9158487584388
wsm02714	47.424	20.119	51	11	U	178.47265756717394	90	88.47265756717394	convergent	af-eu	67.32544405034515	8.752583820549347	898.021596649499
wsm02715	47.171	19.994	38	7	U	165.50186249380545	90	75.50186249380545	convergent	af-eu	67.10420473203826	8.590798384398738	879.993790715426
wsm02716	46.576	17.202	19	29	U	148.86154162145726	90	58.86154162145726	convergent	af-eu	65.24252216636745	9.387108533322731	947.8630589851041
wsm02717	46.321	19.989	65	40	U	12.217445571180804	90	-77.7825544288192	convergent	af-eu	66.58567999106324	7.858252310381317	801.8463089697922
wsm02718	46.402	19.667	35	7	U	162.53703180567413	90	72.53703180567413	convergent	af-eu	66.45826788871199	8.075501930011484	823.2186550823673
wsm02719	46.76	16.914	81	20	U	31.19471803548572	90	-58.80528196451428	convergent	af-eu	65.2095308418027	9.682277470083704	977.407961486034
wsm02720	46.72	16.914	93	2	U	43.18059634841222	90	-46.81940365158778	convergent	af-eu	65.18371911564321	9.648614777833473	973.8070149283881
wsm02730	47.1	20.875	104	40	U	50.68141627726618	90	-39.31858372273382	convergent	af-eu	67.53944307846088	8.137694175889578	836.2304917361647
wsm02731	47.115	20.849	164	40	U	110.70980973026343	90	20.70980973026343	convergent	af-eu	67.53421730312697	8.162151851829094	838.7121367847933
wsm02733	45.967	17.324	146	25	U	95.53064597154997	90	5.530645971549973	convergent	af-eu	64.91843032704094	8.811020629287583	887.3575563903678
wsm02734	46.789	16.358	103	8	U	53.72494677053891	90	-36.27505322946109	convergent	af-eu	64.93862194684357	9.979087687318867	1005.1592499482947
wsm02735	47.156	21.158	75	17	U	21.44532302225747	90	-68.55467697774253	convergent	af-eu	67.72745277060403	8.062301461228941	829.602542942922
wsm02736	47.005	20.998	122	25	U	68.53921002985192	90	-21.460789970148085	convergent	af-eu	67.5500578098561	8.001102356394085	822.257255589589
wsm02737	46.281	20.22	39	25	U	165.99506724100166	90	75.99506724100166	convergent	af-eu	66.68882488394769	7.718623470752675	788.2114580007619
wsm02738	46.172	19.852	112	40	U	59.28977677656394	90	-30.71022322343606	convergent	af-eu	66.42007146497075	7.791468405494612	794.03333977791
wsm02739	47.116	20.838	69	4	U	15.720052073021975	90	-74.27994792697802	convergent	af-eu	67.52881441165945	8.16786217926824	839.2661775729432
wsm02740	47.172	20.412	71	6	U	18.12329416493293	90	-71.87670583506707	convergent	af-eu	67.33081396673585	8.404839097667548	862.3764922165649
wsm02741	46.297	19.82	65	6	U	12.362061600912284	90	-77.63793839908772	convergent	af-eu	66.47826353350615	7.9145408301587565	806.9328652327763
wsm02742	46.419	17.174	10	2	U	139.83182635627702	90	49.83182635627702	convergent	af-eu	65.12712818483209	9.26791439379545	934.9563512071821
wsm02743	46.823	16.384	88	37	U	38.71260773428867	90	-51.28739226571133	convergent	af-eu	64.97428987547337	9.994717038191169	1007.0264052894881
wsm02744	46.48	17.604	24	1	U	153.45472232875022	90	63.45472232875022	convergent	af-eu	65.39418137094196	9.111511680830915	921.1545176334658
wsm02745	46.933	21.079	77	2	U	23.44250241242986	90	-66.55749758757014	convergent	af-eu	67.55167737566177	7.902905266165305	812.1752228126671
wsm02746	46.259	20.053	38	8	U	165.13821730013478	90	75.13821730013478	convergent	af-eu	66.5834504810381	7.775296891272461	793.3682716027164
wsm02747	46.261	20.057	24	6	U	151.1352947871069	90	61.135294787106886	convergent	af-eu	66.58686260599936	7.775214919372985	793.3803677534348
wsm02748	47.092	20.277	41	25	U	168.21878011545863	90	78.21878011545863	convergent	af-eu	67.20929526982903	8.395887752042313	860.6929799914058
wsm02749	46.99	20.789	69	25	U	15.722316911223402	90	-74.2776830887766	convergent	af-eu	67.42671656988287	8.080137072872532	829.6389661429771
wsm02751	46.485	19.841	32	1	U	159.40786474705652	90	69.40786474705652	convergent	af-eu	66.60392000289568	8.067793209990754	823.3410474051553
wsm02752	46.361	20.753	112	40	U	58.54281203028438	90	-31.45718796971562	convergent	af-eu	67.03157930134601	7.548696981620935	772.8321366998086
wsm04610	42.452	20.968	40	40	N	164.93579175935196	90	74.93579175935196	convergent	af-eu	64.87227955186638	3.9761203239727934	400.2838345642154
wsm04612	44.541	22.42	3	40	NS	127.43643950165443	90	37.436439501654434	convergent	af-eu	66.92724475213979	5.201029012923385	532.0671288372708
wsm04613	43.42	19.666	63	25	TS	9.455330702371725	90	-80.54466929762827	convergent	af-eu	64.66291005020331	5.459987506932862	548.7219107024312
wsm04614	43.714	20.381	17	25	S	142.93047042070185	90	52.93047042070185	convergent	af-eu	65.25461244033855	5.384208063604319	543.7231739815672
wsm04615	43.699	20.424	66	40	S	11.886761801207342	90	-78.11323819879266	convergent	af-eu	65.27099179742916	5.350758619440796	540.4164632793182
wsm04663	46.585	15.19	35	25	T	166.75301614127773	90	76.75301614127773	convergent	af-eu	64.20165527232481	10.394063481913776	1040.5748038636145
wsm04721	43.249	13.9	87	40	S	38.69485051082313	90	-51.30514948917687	convergent	af-eu	61.29927873463521	6.39911353591819	624.1289984669347
wsm04755	45.365	25.512	110	25	S	52.04597696220583	90	-37.95402303779417	convergent	af-eu	69.20883707945674	4.650786482682491	483.4683443943473
wsm04756	45.431	21.129	14	40	N	139.88610546860525	90	49.88610546860525	convergent	af-eu	66.69325033706247	6.5646031205644135	670.3873576043073
wsm04766	46.224	12.934	139	40	T	92.78139984430129	90	2.7813998443012906	convergent	af-eu	62.814541029378894	11.278195981900211	1115.5446430931083
wsm04767	42.968	13.262	61	40	N	13.187481494798362	90	-76.81251850520164	convergent	af-eu	60.76500924027781	6.566703122336008	637.1770058470426
wsm04768	46.377	13.028	163	25	T	116.74701003097442	90	26.747010030974423	convergent	af-eu	62.967270809548495	11.351864439869416	1124.3645830841601
wsm04769	46.27	12.714	37	25	TS	171.0116355172127	90	81.01163551721271	convergent	af-eu	62.73680351133067	11.4341024837654	1130.1764506644843
wsm04770	43.264	12.476	134	25	N	87.06560852378402	90	-2.9343914762159784	convergent	af-eu	60.54329830905361	7.282333595182081	705.0800659241681
wsm04771	46.309	13.21	3	25	T	136.54604651551983	90	46.54604651551983	convergent	af-eu	63.011252644571854	11.199298306301074	1109.6875565060352
wsm04772	46.332	12.858	172	40	TS	125.89497529356186	90	35.894975293561856	convergent	af-eu	62.851455934078245	11.406649572544751	1128.6233128960077
wsm04778	45.463	14.328	51	40	T	3.1578560161219684	90	-86.84214398387803	convergent	af-eu	63.00643442801973	9.90931758895033	981.8271774672345
wsm04805	43.289	19.115	52	25	T	178.897734660445	90	88.897734660445	convergent	af-eu	64.263341225441	5.608759901828876	561.7983973005247
wsm04806	43.031	17.792	49	40	T	176.99065417530596	90	86.99065417530596	convergent	af-eu	63.340288013466456	6.03439146022987	599.6592602026282
wsm04807	43.257	17.98	43	40	NS	170.9089615776714	90	80.90896157767139	convergent	af-eu	63.58743822199623	6.139298378500399	611.3998237174733
wsm04826	41.5	32.5	103	40	S	38.1750392595917	90	-51.8249607404083	convergent	af-eu	71.81805685079831	1.5200800087397965	160.58605255695036
wsm04848	41.2	15.24	117	25	S	66.57431523649785	90	-23.425684763502147	convergent	af-eu	60.717935917495566	3.9187470706333727	380.0669039479539
wsm04883	36.25	1.53	171	25	T	132.07148384205504	90	42.071483842055045	convergent	af-eu	49.69420600613444	0.1699037581543621	14.407446631155763
wsm04891	30	-9	76	40	S	46.715535550775144	90	-43.284464449224856	convergent	af-eu	39.58125588830147	0.4630538433555671	32.8075400919833
wsm04918	40.9	29.2	120	25	N	57.54840523545414	90	-32.45159476454586	convergent	af-eu	69.32706202193938	0.9209689162005077	95.8133018243193
wsm04942	41.65	15.73	147	40	S	96.31333926336117	90	6.313339263361172	convergent	af-eu	61.287562944224156	3.9825575659368724	388.3899428983748
wsm04943	43.2	12.69	104	25	S	56.83269681661352	90	-33.16730318338648	convergent	af-eu	60.61381719245907	7.047545153479263	682.821498474783
wsm04944	44.76	10.67	46	40	N	1.4351665601276409	90	-88.56483343987236	convergent	af-eu	60.65672826544045	9.498607958654475	920.6875987982243
wsm04946	46.467	13	165	25	S	118.80722380439147	90	28.80722380439147	convergent	af-eu	63.01560132149436	11.439790999840966	1133.5606954136256
wsm04968	46.32	1.53	135	25	S	100.50017642634623	90	10.50017642634623	convergent	af-eu	57.780043324035994	13.567084869236737	1276.28107665247
wsm04970	43.06	0.17	165	25	T	130.7581402109376	90	40.7581402109376	convergent	af-eu	54.54334261941066	10.211256495680772	924.8790473240393
wsm04974	42.348	1.737	170	20	T	133.73443650372906	90	43.73443650372906	convergent	af-eu	54.62663151259437	8.54614464602605	774.8629554631009
wsm04976	35.7	4.4	174	25	T	131.62110355966945	90	41.62110355966945	convergent	af-eu	50.790401029191464	2.0126689274306955	173.40801043815594
wsm04980	47.208	12.477	29	40	N	163.5840010694934	90	73.58400106949341	convergent	af-eu	63.275652541500115	12.314829166660132	1223.0751240028442
wsm05088	45.3	24.68	60	25	N	2.7371933334940763	90	-87.26280666650592	convergent	af-eu	68.68013422905058	4.927715361351147	510.4397085740196
wsm05157	41.713	-9.113	139	5	U	115.15836110186257	90	25.158361101862567	convergent	af-eu	50.03576548520591	13.050522801616466	1112.230449976508
wsm05159	41.75	-9.316	147	22	U	123.4222572106255	90	33.4222572106255	convergent	af-eu	50.0087265713936	13.230525780734496	1127.1251364372206
wsm05161	41.27	-7.07	170	25	U	143.49196244068895	90	53.49196244068895	convergent	af-eu	50.28588400876638	11.216797402359504	959.4393444727745
wsm05168	41.964	-8.568	9	25	TS	164.5718682113294	90	74.57186821132939	convergent	af-eu	50.43084786797947	13.045946874113582	1118.2389429626405
wsm05169	41.964	-8.646	118	25	T	93.66769627679264	90	3.6676962767926398	convergent	af-eu	50.40690683993641	13.095084646522224	1122.0631317892517
wsm05185	34.05	-5.23	102	40	S	69.95681002514823	90	-20.04318997485177	convergent	af-eu	44.694054511069396	0.029705447733221035	2.3231391379008373
wsm05186	31.49	-6.06	26	40	N	173.58746077304318	90	83.58746077304318	convergent	af-eu	42.15618918913911	1.6848014964575952	125.73507800207878
wsm05187	43.11	-11.49	179	40	N	158.54545745297509	90	68.54545745297509	convergent	af-eu	50.66797956630607	16.395118953031783	1410.1089379831328
wsm05188	31.03	-13.29	150	40	T	127.51929870497503	90	37.51929870497503	convergent	af-eu	38.89338556992117	6.431629123991854	449.03326670008505
wsm05195	38.26	15.509	75	25	TS	22.997123872275665	90	-67.00287612772433	convergent	af-eu	59.03719764765328	0.11221124638436208	10.699336392655871
wsm05196	38.18	14.937	157	25	S	105.48122555380286	90	15.481225553802858	convergent	af-eu	58.63471879579167	0.6600310542174839	62.66713481052925
wsm05199	38.293	15.665	62	25	S	9.871003098706751	90	-80.12899690129325	convergent	af-eu	59.15407477358046	1.367279708530873	130.52933471481782
wsm05200	38.166	15.137	12	25	T	140.29156275383264	90	50.291562753832636	convergent	af-eu	58.74926840491753	0.863112985681056	82.04860539693308
wsm05201	37.991	14.099	123	25	NS	72.16246040919253	90	-17.837539590807467	convergent	af-eu	58.00235677184443	0.9531207004988573	89.8804251862783
wsm05202	38.03	15.996	20	25	N	147.44737831804355	90	57.44737831804355	convergent	af-eu	59.199426329591574	0.9636796454568355	92.04253100198855
wsm05203	37.684	14.895	140	25	T	88.28109680019662	90	-1.7189031998033784	convergent	af-eu	58.300787189548686	1.4550006257243808	137.65297053139454
wsm05204	38.152	15.175	42	25	S	170.2501894974605	90	80.2501894974605	convergent	af-eu	58.76405511889469	0.7761966892933287	73.79778616302646
wsm05205	37.25	14.9	138	25	S	86.06472352122262	90	-3.935276478777382	convergent	af-eu	58.035677834037614	2.0714814243996784	195.41413102067202
wsm05206	38.133	15.846	179	25	N	126.63152571538967	90	36.63152571538967	convergent	af-eu	59.16856311550271	1.1257473806191456	107.48732806205031
wsm05207	38.117	15.146	74	25	N	22.25998789290952	90	-67.74001210709048	convergent	af-eu	58.72447230024926	0.39601258074674206	37.63556371990329
wsm05208	37.85	14.727	53	25	N	1.5152825103221517	90	-88.48471748967785	convergent	af-eu	58.29981222747842	1.2062749204113743	114.12062517019181
wsm05340	43.7	-14.56	162	25	S	145.54713609897806	90	55.54713609897806	convergent	af-eu	50.521466160332636	19.246765775077563	1651.898901612983
wsm05606	37.966	14.167	136	25	T	85.08738163557979	90	-4.9126183644202115	convergent	af-eu	58.02816316340788	0.9933006430004525	93.69579285569687
wsm05607	38.118	15.154	51	25	N	179.2531596565986	90	89.2531596565986	convergent	af-eu	58.73003380011065	0.9657232379713605	91.7841578987002
wsm05608	37.468	15.075	132	25	T	80.01193339435162	90	-9.988066605648385	convergent	af-eu	58.27956078922065	1.7696186277342179	167.3796599076151
wsm05609	37.775	15.117	158	25	NS	106.12243708128346	90	16.122437081283465	convergent	af-eu	58.49504321074444	0.356522889264852	33.799925912327524
wsm05610	37.783	15.017	175	25	S	123.21752981360169	90	33.217529813601686	convergent	af-eu	58.437849054412304	1.3660062773221284	129.4240579983735
wsm05611	37.703	15.192	165	25	T	113.01937694567948	90	23.019376945679483	convergent	af-eu	58.49733752504537	1.5061875506391402	142.79665792051935
wsm05832	41.62	16.14	130	25	T	78.92282755893865	90	-11.07717244106135	convergent	af-eu	61.50637915077239	4.407508012500614	430.7283290311225
wsm05894	39.83	21.46	81	25	N	24.467305399756015	90	-65.53269460024399	convergent	af-eu	63.70469562218271	1.3380908062296726	133.39282389755675
wsm05895	39.98	21.58	61	25	N	4.42696886624168	90	-85.57303113375832	convergent	af-eu	63.86417935910429	1.4210461772555334	141.85685087141698
wsm05896	39.8	21.52	83	25	N	26.403980296831094	90	-63.596019703168906	convergent	af-eu	63.726625432447776	1.2818465007992188	127.81004831707226
wsm05897	39.89	21.9	68	25	N	11.118935539192194	90	-78.8810644608078	convergent	af-eu	64.01994658645609	1.1874389432178702	118.69454348030074
wsm05956	37.857	12.976	23	25	S	153.14576737816162	90	63.14576737816162	convergent	af-eu	57.23481764489903	1.6952525343617708	158.51197273992787
wsm05958	37.758	12.983	36	25	TS	166.09039962807356	90	76.09039962807356	convergent	af-eu	57.17525478434604	2.038149400212859	190.44640633986847
wsm05987	41.981	0.621	45	25	T	9.81292451669907	90	-80.18707548330093	convergent	af-eu	53.845686926175865	8.88772277269922	797.9606730462663
wsm05988	41.17	1.98	17	27	U	159.9606878333026	90	69.96068783330259	convergent	af-eu	53.78974084515145	7.217565027036102	647.5473451015496
wsm05989	41.63	2.95	52	28	U	14.10444911827733	90	-75.89555088172267	convergent	af-eu	54.59744531451699	7.135098785274778	646.6920195307532
wsm05990	41.73	3.3	53	22	U	14.769703559900506	90	-75.2302964400995	convergent	af-eu	54.837341441759854	6.891601975714281	626.4758845520546
wsm05991	41.71	3.3	33	20	U	174.76098160861733	90	84.76098160861733	convergent	af-eu	54.82163178799642	6.881175938119611	625.4072698979442
wsm05992	42.705	0.616	127	6	U	92.11889080796675	90	2.11889080796675	convergent	af-eu	54.43638895258165	9.642343567193706	872.1875392925334
wsm05994	42.279	0.131	115	36	U	80.48371932999663	90	-9.516280670003368	convergent	af-eu	53.88257034005396	9.50399683106184	853.6923829778103
wsm05996	42.826	-3.367	28	4	U	177.6816983169743	90	87.68169831697429	convergent	af-eu	52.962595187043526	11.639555825586285	1033.1343449426518
wsm05998	42.31	-2.93	36	18	U	4.976506531397604	90	-85.0234934686024	convergent	af-eu	52.68294915661252	10.732977338549773	949.1459558135531
wsm05999	41.64	-0.1	76	4	U	41.47536014714086	90	-48.52463985285914	convergent	af-eu	53.258736625082854	8.523129155726139	759.458753393891
wsm06000	42.033	1.063	81	23	U	45.3443285669058	90	-44.6556714330942	convergent	af-eu	54.078417883495476	8.75955778187054	788.7813449230504
wsm06001	42.74	-4.12	59	16	U	29.524433149493234	90	-60.475566850506766	convergent	af-eu	52.61257503303733	11.881992028890721	1049.7718299302132
wsm06002	42.06	1.87	175	33	U	138.4668862148382	90	48.46688621483821	convergent	af-eu	54.45328299705162	8.253667361358566	746.733722567106
wsm06003	42.39	-2.85	47	20	U	15.915474873148753	90	-74.08452512685125	convergent	af-eu	52.78198226021095	10.808377141340003	957.0716588173915
wsm06004	42.43	-2.84	39	21	U	7.9196053526231935	90	-82.0803946473768	convergent	af-eu	52.82005109184251	10.857461467028742	961.9030034564071
wsm06032	35.4	-3.8	32	25	N	178.88390538881703	90	88.88390538881703	convergent	af-eu	46.46444309629402	0.05096399872411439	4.1082357071914934
wsm06033	42.99	0.17	132	25	S	97.73004976717766	90	7.730049767177661	convergent	af-eu	54.48548539352197	10.167624482128502	920.2643648025685
wsm06034	43.11	-0.42	152	25	T	118.43672858230912	90	28.436728582309115	convergent	af-eu	54.34449160570748	10.701777752569484	966.9061721911282
wsm06038	30.5	-9.6	86	25	S	57.85540851895547	90	-32.14459148104453	convergent	af-eu	39.77075470831597	1.5513066067387058	110.34976672722851
wsm06039	40.83	1.51	172	25	S	135.32805390771387	90	45.328053907713866	convergent	af-eu	53.30493427966596	6.7519036648176325	601.9945267409838
wsm06040	41.41	2.55	152	25	T	114.44276569578182	90	24.442765695781816	convergent	af-eu	54.24018365765962	7.290716575755255	657.8552228585885
wsm06041	40.98	2.06	140	25	S	102.78870476907383	90	12.788704769073831	convergent	af-eu	53.67464994830227	6.894336799278676	617.6369207032533
wsm06043	42.23	2.06	131	25	TS	94.33104331525016	90	4.331043315250156	convergent	af-eu	54.67375541244316	8.213292939108413	745.1184988518107
wsm06055	42.59	17.53	35	25	T	163.05266040810557	90	73.05266040810557	convergent	af-eu	62.917234904215114	5.777651423405757	572.0020300007922
wsm06056	42.78	17.77	57	25	T	4.910892783765291	90	-85.08910721623471	convergent	af-eu	63.17321983692426	5.823857938452107	577.8880693682023
wsm06145	37.03	3.03	146	25	S	105.81914228627079	90	15.81914228627079	convergent	af-eu	51.06204093949885	0.4118329456015317	35.619649421217375
wsm06162	43.03	17.55	58	25	T	6.210365665394079	90	-83.78963433460592	convergent	af-eu	63.20046335363439	6.155725010534269	610.9652898900406
wsm06163	39.92	20.77	26	25	N	150.0936946103805	90	60.09369461038051	convergent	af-eu	63.314597961948635	1.7506368732014153	173.92792487158516
wsm06169	41.102	0.84	25	40	N	169.1918621839966	90	79.19186218399659	convergent	af-eu	53.22522917660286	7.390602580193558	658.2566557209838
wsm06193	40.192	-3.107	148	9	N	116.31375538499123	90	26.313755384991225	convergent	af-eu	50.80492458696341	7.5881470158916215	653.9165696738452
wsm06194	40.468	-2.793	161	3	S	129.0636019371355	90	39.0636019371355	convergent	af-eu	51.16564402137684	7.817991910004082	677.1690707039976
wsm06195	40.617	-2.708	144	4	N	112.0276571409604	90	22.0276571409604	convergent	af-eu	51.32625173991034	8.015039873799964	695.8005729269058
wsm06197	39.325	0.176	179	18	U	143.13519706143012	90	53.13519706143012	convergent	af-eu	51.48773583890817	4.910969829393935	427.29050883215086
wsm06198	40.961	1.712	3	14	U	146.16317142936276	90	56.16317142936276	convergent	af-eu	53.50126163157398	6.949155973768342	621.1599250266252
wsm06199	40.327	0.706	33	19	U	176.9975652337714	90	86.99756523377141	convergent	af-eu	52.53792005028935	6.33073056783843	558.7614771203637
wsm06200	40.827	1.375	18	10	U	161.47617026835843	90	71.47617026835843	convergent	af-eu	53.241624138481356	6.79388595184281	605.2384576998028
wsm06201	41.211	2.334	158	6	U	120.59089224546545	90	30.590892245465454	convergent	af-eu	53.9835391124291	7.149401473153802	643.0166545177849
wsm06202	41.119	2.197	36	30	U	178.70013644832613	90	88.70013644832613	convergent	af-eu	53.84783146175959	7.078500811568858	635.5418463273784
wsm06203	40.465	0.765	17	14	U	160.99355233656746	90	70.99355233656746	convergent	af-eu	52.67597213979829	6.540462693527957	578.336955686236
wsm06204	40.495	0.983	8	18	U	151.7635842113338	90	61.76358421133381	convergent	af-eu	52.79795465974344	6.500356710635685	575.7223436050772
wsm06205	39.193	0.802	123	33	U	86.36706504608708	90	-3.6329349539129225	convergent	af-eu	51.66789087746736	4.497579414992487	392.2997272307286
wsm06206	41.443	2.374	2	9	U	144.64920292842396	90	54.64920292842396	convergent	af-eu	54.18612880488153	7.426867596325167	669.6847823914557
wsm06525	50.051	21.5	18	10	U	145.04128328958774	90	55.04128328958774	convergent	af-eu	69.64085037333905	10.407146711260623	1084.9320727432298
wsm06526	49.872	22.602	8	11	U	133.99024250903892	90	43.99024250903892	convergent	af-eu	70.10409476080628	9.804664082411762	1025.1572232200176
wsm06527	50.055	21.845	11	15	U	137.7288725558688	90	47.728872555868804	convergent	af-eu	69.82042965469664	10.268823211432988	1071.7518448585267
wsm06528	50.037	21.613	174	9	U	120.93433997702266	90	30.93433997702266	convergent	af-eu	69.69039241677592	10.348658602776169	1079.1805194492838
wsm06529	49.842	20.29	146	10	U	94.08444886526189	90	4.084448865261891	convergent	af-eu	68.8962329503784	10.737552744859158	1113.8837705109759
wsm06530	49.842	20.29	169	8	U	117.08444886526189	90	27.08444886526189	convergent	af-eu	68.8962329503784	10.737552744859158	1113.8837705109759
wsm06531	49.912	18.701	161	12	U	110.5736499255305	90	20.573649925530503	convergent	af-eu	68.14240581665693	11.486103839427699	1185.38307711822
wsm06532	49.729	19.464	167	18	U	115.81023272482679	90	25.81023272482679	convergent	af-eu	68.40829691569661	10.998570018565715	1137.1696169692125
wsm06533	49.729	19.464	18	14	U	146.8102327248268	90	56.81023272482679	convergent	af-eu	68.40829691569661	10.998570018565715	1137.1696169692125
wsm06534	49.988	21.026	4	8	U	131.45466275488366	90	41.45466275488366	convergent	af-eu	69.36028406123415	10.550407456215083	1097.8550441988666
wsm06553	50.487	20.653	151	15	U	98.94443559585045	90	8.94443559585045	convergent	af-eu	69.47666623537536	11.127986829626366	1158.8404083437645
wsm06554	49.77	22.77	30	15	U	155.80902040608714	90	65.80902040608714	convergent	af-eu	70.13208608206534	9.649218000935463	1009.0823372078994
wsm06555	50.15	23.12	19	17	U	144.6043698863714	90	54.60436988637139	convergent	af-eu	70.53670309805064	9.83734171678168	1031.3552817546924
wsm06556	51.617	21.725	4	12	U	131.2859118737876	90	41.2859118737876	convergent	af-eu	70.70014912395416	11.642500466639007	1221.8352245012513
wsm06557	52.645	19.822	13	14	U	142.32854796004335	90	52.32854796004335	convergent	af-eu	70.42063866471527	13.265725771816278	1389.7914932868428
wsm06689	47.338	11.673	50	25	N	5.416652893994353	90	-84.58334710600565	convergent	af-eu	62.98183649032397	12.850309880152906	1272.9456985316558
wsm06750	47.805	14.385	93	4	U	45.951930471753485	90	-44.048069528246515	convergent	af-eu	64.61931436436463	11.80229096234558	1185.6878011935232
wsm06751	47.805	14.385	120	9	U	72.95193047175349	90	-17.048069528246515	convergent	af-eu	64.61931436436463	11.80229096234558	1185.6878011935232
wsm06752	47.892	14.074	71	3	U	24.280507735530364	90	-65.71949226446964	convergent	af-eu	64.52642513130445	12.030559030133361	1207.6889943088224
wsm06753	47.892	14.074	46	7	U	179.28050773553036	90	89.28050773553036	convergent	af-eu	64.52642513130445	12.030559030133361	1207.6889943088224
wsm06754	47.832	13.956	125	10	U	78.3731053868762	90	-11.626894613123795	convergent	af-eu	64.42766443658154	12.0423884214309	1207.8819803106105
wsm06755	47.832	13.956	20	16	U	153.3731053868762	90	63.373105386876205	convergent	af-eu	64.42766443658154	12.0423884214309	1207.8819803106105
wsm06756	47.915	16.095	121	10	U	72.36403612216225	90	-17.635963877837753	convergent	af-eu	65.54363552822974	11.043123957172241	1117.7662861156537
wsm06757	47.915	16.095	176	10	U	127.36403612216225	90	37.36403612216225	convergent	af-eu	65.54363552822974	11.043123957172241	1117.7662861156537
wsm06758	47.915	16.095	120	10	U	71.36403612216225	90	-18.635963877837753	convergent	af-eu	65.54363552822974	11.043123957172241	1117.7662861156537
wsm06759	48.338	16.271	35	21	U	166.34116818295354	90	76.34116818295354	convergent	af-eu	65.91129420262746	11.306299355372829	1147.7207332320988
wsm06760	48.346	16.283	128	14	U	79.3325327880886	90	-10.6674672119114	convergent	af-eu	65.92256692202069	11.307108334568511	1147.9037951023627
wsm06761	48.346	16.283	10	20	U	141.3325327880886	90	51.3325327880886	convergent	af-eu	65.92256692202069	11.307108334568511	1147.9037951023627
wsm06762	48.403	16.718	85	12	U	35.94200124680805	90	-54.05799875319195	convergent	af-eu	66.1776854513003	11.146080953491662	1133.7964019905867
wsm06763	48.305	16.728	73	24	U	23.899863896046554	90	-66.10013610395345	convergent	af-eu	66.11851503818639	11.060356607676425	1124.562796603154
wsm06764	46.756	15.714	166	19	U	117.31892304176148	90	27.31892304176148	convergent	af-eu	64.58419116817282	10.271611796610188	1031.6116239770186
wsm06765	47.933	16.317	177	25	S	128.16089678151263	90	38.16089678151263	convergent	af-eu	65.66733329945683	10.95025071722523	1109.4515320881117
wsm06766	47.15	14.65	26	25	S	158.46862742028515	90	68.46862742028515	convergent	af-eu	64.30663859389585	11.134251884064838	1115.662256392234
wsm06767	47.1	12.95	78	25	S	32.0856445970893	90	-57.9143554029107	convergent	af-eu	63.43024649032085	11.976900251901242	1191.124543015967
wsm06801	47.27	25.14	148	25	T	90.9634978894411	90	0.9634978894411006	convergent	af-eu	70.01590877550251	6.512013132657501	680.5037545258238
wsm06802	47.04	25.25	91	25	TS	33.797693030969754	90	-56.202306969030246	convergent	af-eu	69.95386297016002	6.26322274108054	654.2470898009138
wsm06803	46.64	23.06	168	40	S	112.58434319191701	90	22.584343191917014	convergent	af-eu	68.485604609771	6.796067179908135	703.0369295340348
wsm06805	45.31	24.94	165	25	S	107.51732022852735	90	17.517320228527353	convergent	af-eu	68.83953533592158	4.830968998227405	500.95960629605327
wsm06806	44.73	25.37	178	25	N	119.96015178900791	90	29.96015178900791	convergent	af-eu	68.78722792535912	4.130929525587106	428.21567930444024
wsm06807	45.04	27.02	11	40	N	131.66666312137187	90	41.66666312137187	convergent	af-eu	69.94709142742717	3.764689575752925	393.2370071782968
wsm06809	45.19	22.56	56	40	S	0.5393988089082313	90	-89.46060119109177	convergent	af-eu	67.37652059606178	5.7205393543680145	587.1499463507071
wsm06810	46.07	27.34	76	25	N	16.71429916697747	90	-73.28570083302253	convergent	af-eu	70.66550479679168	4.583971643934262	480.96807502251625
wsm06812	45.25	28.21	63	25	N	2.73716328767199	90	-87.26283671232801	convergent	af-eu	70.77811547997882	3.509094008672321	368.44094188582767
wsm06813	45.85	26.68	76	40	T	17.205604408315594	90	-72.7943955916844	convergent	af-eu	70.15889222674959	4.634255131154646	484.71649134273696
wsm06814	45.11	26.87	150	25	T	90.81465515739637	90	0.8146551573963734	convergent	af-eu	69.89182884975412	3.8863972519678214	405.8067558686533
wsm06815	45.04	23.93	55	25	N	178.2968732134608	90	88.2968732134608	convergent	af-eu	68.09510193428449	5.003119052339599	516.158185735432
wsm06817	45.44	25.99	97	25	N	38.66291548091539	90	-51.33708451908461	convergent	af-eu	69.53348672151381	4.529595419524526	471.87549651954816
wsm06818	45.17	29	79	25	S	18.058437229469746	90	-71.94156277053025	convergent	af-eu	71.22374232511456	3.1464424520838747	331.249847045447
wsm06822	45.31	26	95	25	S	36.6130446936254	90	-53.3869553063746	convergent	af-eu	69.47127577943718	4.407501136413629	458.9698556486524
wsm06823	47.7	25.6	100	25	T	42.69360128222445	90	-47.30639871777555	convergent	af-eu	70.51023739766394	6.716844948916503	704.084715445829
wsm06824	45.56	26.93	173	40	N	113.90452367386575	90	23.904523673865754	convergent	af-eu	70.15885757051436	4.274395056074951	447.0770951016351
wsm06825	45.25	25.02	98	25	S	40.429196011945294	90	-49.570803988054706	convergent	af-eu	68.85481080637287	4.744286737637879	492.0216222120721
wsm06826	46.114	25.58	41	20	N	163.22584616579167	90	73.22584616579167	convergent	af-eu	69.64744492119812	5.301264734047805	552.6738411932433
wsm06827	46.021	25.409	40	20	N	162.34331223357742	90	72.34331223357742	convergent	af-eu	69.49747110295345	5.284987922225724	550.4400532019932
wsm06828	46.029	25.409	59	20	N	1.3458392852375596	90	-88.65416071476244	convergent	af-eu	69.50175118132783	5.292203663297556	551.2069794897412
wsm06829	46.031	25.431	48	20	N	170.32758407583316	90	80.32758407583316	convergent	af-eu	69.51572643150332	5.285285698591991	550.5366231087348
wsm06830	45.875	25.777	54	20	N	175.98203591065555	90	85.98203591065555	convergent	af-eu	69.6363601270348	5.007741175150244	522.0355918707397
wsm06831	45.13	27.15	56	40	N	176.58576596346222	90	86.58576596346222	convergent	af-eu	70.07192446646599	3.7973429960581484	396.962292367455
wsm06833	45.51	21.36	120	25	T	65.70826808982764	90	-24.29173191017236	convergent	af-eu	66.87085155313653	6.531222224600413	667.8659170906545
wsm06834	45.88	21.44	144	25	T	89.76463968907132	90	-0.2353603109286837	convergent	af-eu	67.1323105923451	6.8220342975033645	698.9560856420549
wsm06835	45.61	21.04	165	25	T	111.0276998823038	90	21.027699882303807	convergent	af-eu	66.74787854764242	6.762198065747668	690.8493932570952
wsm06836	47.47	23.96	100	25	NS	44.05612400292421	90	-45.94387599707579	convergent	af-eu	69.45997992355402	7.160065004165546	745.54974155086
wsm06839	44.55	27.13	145	25	N	85.41980733758157	90	-4.580192662418426	convergent	af-eu	69.76530668897121	3.2729298631997494	341.473080746909
wsm06840	45.71	26.63	145	25	S	86.20464639531724	90	-3.7953536046827594	convergent	af-eu	70.05653210962832	4.526125654394946	473.1008385197727
wsm06841	45.64	25.26	110	40	S	52.349823907556186	90	-37.650176092443814	convergent	af-eu	69.20590996099108	5.000374635753019	519.7993841671059
wsm06842	45.52	25.36	176	25	N	118.22567304033942	90	28.225673040339416	convergent	af-eu	69.20097833873928	4.85186642971243	504.3451586694342
wsm06843	45.78	27.26	79	25	T	19.693830247291203	90	-70.3061697527088	convergent	af-eu	70.46958235254897	4.349693409188404	455.83645420057087
wsm06844	46.4	27.63	87	25	S	27.56800844447838	90	-62.43199155552162	convergent	af-eu	71.0062784423236	4.7763197323784254	502.18693613356373
wsm06845	45.45	26.12	57	25	S	178.55564998376252	90	88.55564998376252	convergent	af-eu	69.61640381224242	4.487672255700431	467.7601232869752
wsm06846	45.48	26.93	97	25	S	37.8797243320937	90	-52.1202756679063	convergent	af-eu	70.11778370097295	4.2014022843679015	439.3286872618437
wsm06847	45.47	27.04	145	25	T	85.78392727244432	90	-4.216072727555684	convergent	af-eu	70.17889177757505	4.150242532492172	434.14619928057755
wsm06848	45.52	21.22	90	25	T	35.83615907750578	90	-54.16384092249422	convergent	af-eu	66.79710307689261	6.60242312522692	674.774988045144
wsm06849	45.95	27.2	56	25	N	176.7962113699195	90	86.79621136991949	convergent	af-eu	70.52058071622429	4.527354785019753	474.60451138131816
wsm06850	46.03	22.3	62	40	S	7.053246257810599	90	-82.9467537421894	convergent	af-eu	67.70652272685255	6.5792545305072565	676.8972019018589
wsm06851	45.43	21.13	14	25	N	139.88486681682434	90	49.88486681682434	convergent	af-eu	66.69323274024146	6.563273038527512	670.2514389014473
wsm06852	46.2	26.89	19	40	S	140.13463092728273	90	50.13463092728273	convergent	af-eu	70.46480791790748	4.872164854705346	510.57499657062243
wsm06854	46.06	27.15	50	25	N	170.87185763884042	90	80.87185763884042	convergent	af-eu	70.54714062941457	4.646413299970476	487.16527937052297
wsm06855	45.9	27	33	25	N	153.9500091441564	90	63.95000914415641	convergent	af-eu	70.37551644705789	4.557569517920513	477.34253436609845
wsm06856	45.15	27.05	112	40	N	52.67594473181822	90	-37.32405526818178	convergent	af-eu	70.02141915253863	3.8538858548524786	402.7441977249242
wsm06857	46.25	26.99	45	25	S	166.06493028086783	90	76.06493028086783	convergent	af-eu	70.54987351700163	4.8796736632168916	511.63068693176706
wsm06858	45.03	23.4	23	40	T	146.75233412227038	90	56.75233412227038	convergent	af-eu	67.77734640397807	5.217324321393363	537.0485865566379
wsm06862	44.18	19.87	45	25	S	171.55871975184158	90	81.55871975184158	convergent	af-eu	65.23340419395754	6.037603655738934	609.6021351576629
wsm07702	39.67	16.07	133	25	N	81.13695888166762	90	-8.863041118332376	convergent	af-eu	60.250024079528984	2.340248191391197	225.92629570666185
wsm07703	42.31	13.29	134	25	N	85.88481414409262	90	-4.115185855907384	convergent	af-eu	60.339707411316866	6.159568213433431	595.1726386068217
wsm07704	43.03	12.84	129	25	N	81.61792979470937	90	-8.382070205290631	convergent	af-eu	60.57891341190475	6.847806509493694	663.241514446115
wsm07739	42.95	-7.21	150	25	N	124.26002440419495	90	34.26002440419495	convergent	af-eu	51.74857778638826	13.63958407551334	1191.0312588468953
wsm07740	42.74	-7.54	173	25	N	147.5855452412336	90	57.5855452412336	convergent	af-eu	51.45469891513658	13.502305684870151	1174.260686149082
wsm07874	42	16.5	98	25	N	46.75151178649304	90	-43.24848821350696	convergent	af-eu	61.95369043636343	5.7899591552229595	568.210395128784
wsm07875	38.44	12.12	27	25	N	158.24293555270765	90	68.24293555270765	convergent	af-eu	57.10453862280274	1.003744511352096	93.71599335505819
wsm07876	38.125	15.6	14	25	N	141.8505444331024	90	51.850544433102414	convergent	af-eu	59.01064213132578	0.04380915968545196	4.176039015739414
wsm07877	38.28	11.74	162	25	T	113.52885245174872	90	23.52885245174872	convergent	af-eu	56.775200971570236	1.1776167358511884	109.53921524070977
wsm07878	44.133	10.167	125	25	S	80.68325990134042	90	-9.31674009865958	convergent	af-eu	59.95764064046868	9.728486002869374	936.431313428133
wsm07879	37.98	14.14	145	25	T	94.11915725634225	90	4.119157256342248	convergent	af-eu	58.020476544422365	0.9703043421505129	91.51893889157479
wsm07880	43.117	12.733	86	25	S	38.75695301352238	90	-51.24304698647762	convergent	af-eu	60.580445864145375	6.9808078685327075	676.1335052221094
wsm07881	43.567	12.217	98	25	N	51.440777495142356	90	-38.559222504857644	convergent	af-eu	60.61389617225477	7.624653013345068	738.7368117665026
wsm07882	42.82	12.93	161	25	N	113.44402492987717	90	23.444024929877173	convergent	af-eu	60.485519764526	6.698062767401268	648.1409224303937
wsm07883	40.34	15.77	158	25	S	106.70962982266269	90	16.70962982266269	convergent	af-eu	60.48637644856223	2.945952616373006	285.06878394031975
wsm07884	43.23	12.49	142	25	N	95.038047135515	90	5.038047135515001	convergent	af-eu	60.52753970943214	7.2596252296101795	702.7722187796707
wsm07885	44.84	10.95	16	25	T	151.19027973252759	90	61.190279732527586	convergent	af-eu	60.85332353174111	9.340798493664522	907.1324360689928
wsm07886	37.84	14.6	54	25	S	2.627046312408595	90	-87.3729536875914	convergent	af-eu	58.21516835312869	1.1900563894483298	112.48340962231453
wsm07887	41.08	15	144	25	N	93.74515201006642	90	3.7451520100664197	convergent	af-eu	60.50220258816219	4.014899604690413	388.56750765444355
wsm07888	42.35	13.44	175	25	N	126.75872595264701	90	36.75872595264701	convergent	af-eu	60.44901909723126	6.034165406271484	583.6879121259495
wsm07889	41.054	15.359	93	25	N	42.4008497855221	90	-47.5991502144779	convergent	af-eu	60.69427154283369	3.716647107791573	360.38234966680005
wsm07891	43.01	12.97	146	25	N	98.48473126692994	90	8.484731266929941	convergent	af-eu	60.63540540684393	6.726699980054605	651.8737435745082
wsm07892	43.03	12.85	137	25	N	89.60831517358537	90	-0.3916848264146324	convergent	af-eu	60.58429312253743	6.838356142227013	662.3612714772124
wsm07893	43.02	12.89	147	25	N	99.56571847729208	90	9.56571847729208	convergent	af-eu	60.59905564546021	6.794627871265021	658.221350043354
wsm07894	42.81	13.06	166	25	N	118.31515540669386	90	28.31515540669386	convergent	af-eu	60.54922267921586	6.561694018472792	635.3443911707026
wsm07895	46.24	13.32	24	25	T	157.41441990581654	90	67.41441990581654	convergent	af-eu	63.01894351375261	11.08440384800545	1098.3782580522902
wsm07896	46.15	13.39	170	25	T	123.31362256666682	90	33.31362256666682	convergent	af-eu	62.99237337681244	10.973634864090997	1087.1450685679379
wsm07897	47.95	16.4	60	25	S	11.08854006754666	90	-78.91145993245334	convergent	af-eu	65.72039714747304	10.92417658576855	1107.2728285977396
wsm07898	47.88	14.32	56	25	S	9.040236594153896	90	-80.9597634058461	convergent	af-eu	64.63855233849017	11.895927845256125	1195.2851026288447
wsm07899	48.4	14.52	177	25	S	130.02688275531796	90	40.026882755317956	convergent	af-eu	65.09097030411984	12.215174291439297	1231.918063233379
wsm07900	47.05	14.1	128	25	S	80.95903331194637	90	-9.04096668805363	convergent	af-eu	63.96371755797031	11.334837250552084	1132.4702558337765
wsm07905	44.411	30.549	90	25	U	27.56968724031111	90	-62.43031275968889	convergent	af-eu	71.83157679363522	1.8922825423991014	199.9221907926814
wsm07906	44.411	30.549	21	25	U	138.5696872403111	90	48.56968724031111	convergent	af-eu	71.83157679363522	1.8922825423991014	199.9221907926814
wsm07907	44.481	29.645	149	25	U	87.32415473000611	90	-2.6758452699938857	convergent	af-eu	71.29426943158387	2.276282345300274	239.74159886061622
wsm07909	44.517	29.683	122	40	U	60.303891386895316	90	-29.696108613104684	convergent	af-eu	71.33520566088768	2.2961679474442462	241.89442346286577
wsm07938	51.17	5.925	124	25	N	86.47733913964396	90	-3.5226608603560408	convergent	af-eu	63.40500190997193	18.83721131763363	1872.9819964632954
wsm07999	37	-1.9	1	25	N	146.4120443342162	90	56.412044334216205	convergent	af-eu	48.64718148060855	2.4914732339063335	207.96124185063343
wsm08000	37	-1.9	28	25	S	173.4120443342162	90	83.4120443342162	convergent	af-eu	48.64718148060855	2.4914732339063335	207.96124185063343
wsm08001	37	-1.9	161	25	S	126.4120443342162	90	36.412044334216205	convergent	af-eu	48.64718148060855	2.4914732339063335	207.96124185063343
wsm08002	37.71	-1.62	173	25	TS	138.43310192889862	90	48.43310192889862	convergent	af-eu	49.35808090150545	3.38886132887302	285.93269524641875
wsm08003	37.71	-1.63	172	25	T	137.44481134673424	90	47.44481134673424	convergent	af-eu	49.3535930229603	3.3943463000829297	286.3762290276258
wsm08004	37.71	-1.64	64	25	N	29.456522438275442	90	-60.54347756172456	convergent	af-eu	49.34910647606554	3.399833057376213	286.81985521789954
wsm08005	37.71	-1.64	146	25	S	111.45652243827544	90	21.456522438275442	convergent	af-eu	49.34910647606554	3.399833057376213	286.81985521789954
wsm08006	37.7	-1.64	172	25	TS	137.45165263881512	90	47.45165263881512	convergent	af-eu	49.34086975555756	3.386137525289257	285.62919555541043
wsm08007	37.7	-1.65	175	20	T	140.46336607898002	90	50.463366078980016	convergent	af-eu	49.33638338159666	3.3916187074784716	286.07230556801375
wsm08015	37.54	-3.11	153	25	S	120.11505076320407	90	30.115050763204067	convergent	af-eu	48.56144922053363	3.8612163088742193	321.86776518440286
wsm08016	37.54	-3.11	53	25	T	20.115050763204067	90	-69.88494923679593	convergent	af-eu	48.56144922053363	3.8612163088742193	321.86776518440286
wsm08017	38.73	-2.01	143	25	N	109.37465375045309	90	19.374653750453092	convergent	af-eu	50.03099671684297	4.971356177657924	423.6541411475615
wsm08018	38.64	-2.44	146	25	T	112.8376870047727	90	22.837687004772704	convergent	af-eu	49.771113240251616	5.07120988276435	430.5161256545081
wsm08019	38.83	0	100	25	N	64.10212577715981	90	-25.897874222840187	convergent	af-eu	51.006591397302905	4.215397361117226	364.3066828351055
wsm08020	38.72	-0.45	177	25	N	141.56370802749962	90	51.563708027499615	convergent	af-eu	50.712668161426286	4.254081970063851	366.11817860660284
wsm08021	40.47	-2.78	156	20	N	124.0492612184442	90	34.0492612184442	convergent	af-eu	51.172573716419855	7.814138812031757	676.9012213252848
wsm08022	40.47	-2.78	42	25	N	10.049261218444201	90	-79.9507387815558	convergent	af-eu	51.172573716419855	7.814138812031757	676.9012213252848
wsm08023	40.6	-2.72	137	40	NS	105.03444900744927	90	15.034449007449268	convergent	af-eu	51.30700661395691	7.99134669460048	693.5571739706265
wsm08024	40.6	-2.72	76	25	S	44.03444900744927	90	-45.96555099255073	convergent	af-eu	51.30700661395691	7.99134669460048	693.5571739706265
wsm08025	42.53	-5.98	60	40	N	32.640526764472384	90	-57.359473235527616	convergent	af-eu	51.77666437529833	12.399077817483374	1083.12647949997
wsm08026	40.83	-3.57	134	25	S	103.12665093889814	90	13.126650938898138	convergent	af-eu	51.16741915914117	8.70607322244254	754.1105972541156
wsm08028	41.35	-2.47	59	25	N	27.057678442794327	90	-62.94232155720567	convergent	af-eu	52.04325646880399	9.045767039104959	793.0838040954848
wsm08029	41.45	-2.7	106	25	N	74.36528445873552	90	-15.634715541264484	convergent	af-eu	52.03737220889167	9.293184614919937	814.7107570788645
wsm08033	36.82	-2.25	44	25	N	9.736465416930855	90	-80.26353458306914	convergent	af-eu	48.34049562491725	2.3096978041631075	191.8775731456256
wsm08034	36.79	-2.96	124	25	N	90.56946414208937	90	0.5694641420893731	convergent	af-eu	47.998945113020085	2.4022490118339874	198.50426964205158
wsm08035	36.87	-2.15	51	25	N	16.642816154564287	90	-73.35718384543571	convergent	af-eu	48.426904162848544	2.357642586915915	196.1231509649726
wsm08036	36.87	-2.15	139	25	S	104.64281615456429	90	14.642816154564287	convergent	af-eu	48.426904162848544	2.357642586915915	196.1231509649726
wsm08038	36.91	-3.02	91	25	N	57.700856251289736	90	-32.299143748710264	convergent	af-eu	48.07276205263061	2.6727683515859724	221.11403619096603
wsm08039	36.94	-3.02	159	20	N	125.71563894069834	90	35.71563894069834	convergent	af-eu	48.0978386445104	2.7418827228806606	226.92090226044894
wsm08040	38.22	-1.59	171	25	N	136.6438586813269	90	46.64385868132689	convergent	af-eu	49.79196418682954	4.057183500984422	344.53721322289476
wsm08041	38.35	-1.7	80	25	N	45.83407067420279	90	-44.16592932579721	convergent	af-eu	49.8507986285511	4.291878597205823	364.78375764725814
wsm08042	39	-0.29	45	20	N	9.512932008998632	90	-80.48706799100137	convergent	af-eu	51.013010501049585	4.578781863747992	395.747299192534
wsm08043	39.28	-0.57	162	25	N	126.96353577274255	90	36.963535772742546	convergent	af-eu	51.11626207985787	5.101883341528861	441.60179846255096
wsm08048	40.17	-3.09	49	40	S	17.284345113739846	90	-72.71565488626015	convergent	af-eu	50.79303203263954	7.546308109270541	650.2009750193204
wsm08049	40.13	-2.91	79	25	N	47.055789934246604	90	-42.944210065753396	convergent	af-eu	50.83160949258625	7.399926748696458	637.9386056552133
wsm08050	40.19	-3.03	57	25	N	25.222433980487722	90	-64.77756601951228	convergent	af-eu	50.83415971148868	7.547573313454791	650.6906276295896
wsm08051	40.18	-3.04	20	25	T	168.2298879446633	90	78.22988794466329	convergent	af-eu	50.82163558669744	7.536497820064426	649.6200818252903
wsm08052	40.18	-3.04	63	25	N	31.22988794466329	90	-58.77011205533671	convergent	af-eu	50.82163558669744	7.536497820064426	649.6200818252903
wsm08054	40.27	-3.53	53	20	N	21.845307127557817	90	-68.15469287244218	convergent	af-eu	50.70313404608377	7.907631507902096	680.4602007379084
wsm08056	41.82	0.78	7	40	T	151.56802103541554	90	61.56802103541554	convergent	af-eu	53.782706652351656	8.584769808483657	770.141335113363
wsm08059	41.97	0.61	28	25	T	172.82053407057964	90	82.82053407057964	convergent	af-eu	53.83198451922656	8.873054474491113	796.5044902278933
wsm08060	42.21	2.78	175	40	N	137.5388718938272	90	47.538871893827206	convergent	af-eu	54.979175541873445	7.577399710628299	690.0168860474728
wsm08061	42.17	2.74	84	20	N	46.56517951776084	90	-43.43482048223916	convergent	af-eu	54.929398884195066	7.592191687679247	690.9427257082066
wsm08063	42.19	2.8	87	25	N	49.50866867022813	90	-40.49133132977187	convergent	af-eu	54.97231801332397	7.549757869131184	687.4420854638405
wsm08065	42.37	1.72	7	25	T	150.76231581197857	90	60.76231581197857	convergent	af-eu	54.63694464155995	8.573402467941435	777.4336957953743
wsm08066	42.35	1.74	168	25	S	131.73198638729968	90	41.731986387299685	convergent	af-eu	54.62955561058098	8.545030344954995	774.7899948813931
wsm08067	42.3	-3.62	101	25	N	70.77339454512787	90	-19.22660545487213	convergent	af-eu	52.41438403414162	10.988582709294889	968.2670939828749
wsm08068	40.29	-0.73	117	25	N	82.60394351967182	90	-7.396056480328184	convergent	af-eu	51.8764571706039	6.742249498046476	589.7789674672722
wsm08169	44.22	20.03	38	25	S	164.43057892701472	90	74.43057892701472	convergent	af-eu	65.34940740867648	5.997904558689129	606.1582467609969
wsm08170	44.02	20.08	30	25	S	156.3119284745119	90	66.31192847451189	convergent	af-eu	65.25970601128716	5.797226793716163	585.455773316704
wsm08204	41.18	31.76	133	25	S	68.64689315254111	90	-21.35310684745889	convergent	af-eu	71.1789030626314	1.5734655054487519	165.60651784967664
wsm08208	41.17	29.04	159	25	S	96.76477159295553	90	6.764771592955526	convergent	af-eu	69.34548798681975	0.6055024877001927	63.00128976666607
wsm08230	34.09	8.37	157	25	T	109.59683314076045	90	19.596833140760452	convergent	af-eu	51.94903353865103	5.297747939323386	463.88134059855844
wsm08231	36.03	10.29	92	25	T	43.77953469883613	90	-46.22046530116387	convergent	af-eu	54.41626686000709	2.6738457561683333	241.7990204506565
wsm08240	45.76	14.8	31	25	S	162.82048962370283	90	72.82048962370283	convergent	af-eu	63.45053141692367	9.90916896780459	985.65932490507
wsm08241	45.65	14.5	15	25	S	147.06444743807754	90	57.064447438077536	convergent	af-eu	63.22117554877613	9.974306947149557	990.1461955715116
wsm08242	46.8	16.32	75	8	U	25.76448555001656	90	-64.23551444998344	convergent	af-eu	64.92609157595804	10.007033886650248	1007.8710700101875
wsm08243	46.76	16.33	107	7	U	57.74092155337297	90	-32.25907844662703	convergent	af-eu	64.90516736097975	9.968641133480986	1003.8326764199168
wsm08966	35.34	-1.45	135	25	T	99.01890255703279	90	9.018902557032789	convergent	af-eu	47.50188713398355	1.7125668741712445	140.40323073106285
wsm09527	38.96	20.54	39	25	S	162.88440870472795	90	72.88440870472795	convergent	af-eu	62.63063409598817	0.9685511414579935	95.64253491931778
wsm09761	38.32	11.89	146	25	T	97.40452958339137	90	7.404529583391366	convergent	af-eu	56.88989808193168	1.1723930498399113	109.19609275171244
wsm09766	39.81	19.88	43	25	T	167.81486909578797	90	77.81486909578797	convergent	af-eu	62.689077195420936	2.082585206823154	205.7597094548026
wsm09768	41.09	31	56	25	N	172.20547927683685	90	82.20547927683685	convergent	af-eu	70.62476057191898	1.394283510460042	146.25709200798107
wsm09833	38.65	13.43	169	25	T	119.10342609646648	90	29.103426096466478	convergent	af-eu	58.01847993448007	0.0541179789688897	5.104287417579771
wsm09838	38.36	12.7	169	25	T	119.65218964836401	90	29.652189648364015	convergent	af-eu	57.39543084581829	0.806697535697225	75.56479702410893
wsm09841	38.46	12.71	170	25	T	120.69116230761972	90	30.69116230761972	convergent	af-eu	57.46654636763882	0.6332068337641203	59.360658092471375
wsm09859	38.45	12.75	162	25	T	112.64843223458001	90	22.648432234580014	convergent	af-eu	57.48378784979394	0.6434253108161272	60.33017596001157
wsm09879	40.89	10.18	100	25	T	54.28155639518633	90	-35.71844360481367	convergent	af-eu	57.67150065330185	3.664099368175499	344.27654403561996
wsm09888	39.23	20.31	82	25	S	26.196985597737466	90	-63.803014402262534	convergent	af-eu	62.63385977592128	1.3329976403063313	131.6347514826688
wsm09894	36.64	-2.95	165	25	S	131.482797820028	90	41.482797820028	convergent	af-eu	47.87824582501983	2.058747785512139	169.796772336567
wsm09898	36.36	-3.28	172	25	S	138.740449789886	90	48.740449789885986	convergent	af-eu	47.498475131207655	0.7268237618124829	59.584730654629674
wsm09903	40.86	10.13	94	25	T	48.3174022564329	90	-41.6825977435671	convergent	af-eu	57.623489989202206	3.6236605154985284	340.2962562890567
wsm09970	42.17	21.53	62	25	N	6.338765347680237	90	-83.66123465231976	convergent	af-eu	65.0539411623552	3.4593235150540522	348.77302221112257
wsm09992	46.52	10.22	153	25	N	109.55425755559656	90	19.554257555596564	convergent	af-eu	61.70414111224204	12.786950208589218	1251.9518739900461
wsm09993	42.66	13.06	137	25	N	89.25236654700785	90	-0.7476334529921473	convergent	af-eu	60.44830220397178	6.516338941975363	630.3243339019419
wsm09994	44.28	10.96	95	25	N	49.95811464299419	90	-40.04188535700581	convergent	af-eu	60.461860670878906	9.063487095782676	876.8271327832919
wsm09995	38.11	14.96	32	25	N	160.4267240804806	90	70.4267240804806	convergent	af-eu	58.605351921941185	1.2272875770448195	116.48930136906861
wsm09996	42.26	13.02	82	25	N	34.121638566458216	90	-55.878361433541784	convergent	af-eu	60.1578147207743	6.391562300504404	616.4696062864107
wsm09997	42.99	12.89	119	25	N	71.55326167295965	90	-18.44673832704035	convergent	af-eu	60.57876498438888	6.785591055241099	657.2147017626354
wsm09998	38.12	12.85	168	25	T	118.39347721655048	90	28.39347721655048	convergent	af-eu	57.329046352928984	1.2139238650531468	113.62606612637096
wsm09999	43.23	12.72	157	25	N	109.81617331963395	90	19.816173319633947	convergent	af-eu	60.65024551622359	7.058466487217061	684.1243676381691
wsm10000	46.17	13.6	11	25	T	144.11892898056414	90	54.118928980564135	convergent	af-eu	63.11207290049882	10.87825222110132	1078.8408280268454
wsm10001	43.2	12.78	145	25	N	97.74601401201647	90	7.746014012016474	convergent	af-eu	60.66196341909702	7.002921719705114	678.8188715368929
wsm10002	43.2	12.83	166	25	N	118.69789589112924	90	28.697895891129235	convergent	af-eu	60.68874042998865	6.983065018401305	677.0718152262697
wsm10003	43.17	12.84	156	25	N	108.6758914566891	90	18.6758914566891	convergent	af-eu	60.67376042815346	6.947380194575516	673.5129459760343
wsm10004	43.11	12.8	144	25	N	96.68956310863081	90	6.689563108630807	convergent	af-eu	60.61162792792489	6.910437403467796	669.5230157348433
wsm10005	42.97	12.8	135	25	N	87.63146699012606	90	-2.3685330098739428	convergent	af-eu	60.51675646347603	6.872631098883232	665.2382535424731
wsm10006	42.89	12.75	153	25	N	105.64623738890134	90	15.64623738890134	convergent	af-eu	60.43563526215731	6.895463092036039	666.9133264324819
wsm10007	44.19	10.52	126	25	N	81.35629026064845	90	-8.64370973935155	convergent	af-eu	60.175741813615474	9.438773396573907	910.5381140469193
wsm10008	42.78	12.86	149	25	N	101.49451825538597	90	11.49451825538597	convergent	af-eu	60.42062600882204	6.7507738727076685	652.8222724106669
wsm10009	42.83	12.95	134	25	N	86.42900488939739	90	-3.5709951106026097	convergent	af-eu	60.50309334252162	6.680085186106936	646.5135211200317
wsm10010	42.63	12.94	122	25	N	74.35480116538037	90	-15.645198834619634	convergent	af-eu	60.36282853483545	6.616989738034249	639.5181955424476
wsm10011	42.94	12.82	137	25	N	89.5997492503127	90	-0.40025074968730223	convergent	af-eu	60.507216298922614	6.844680685401329	662.470404742406
wsm10012	42.83	12.89	119	25	N	71.48660896412576	90	-18.513391035874236	convergent	af-eu	60.47062945708399	6.742482984432769	652.3432532862947
wsm10013	42.98	12.89	116	25	N	68.54910656010645	90	-21.450893439893548	convergent	af-eu	60.572002498665945	6.7834146578949515	656.9601713935164
wsm10014	42.91	12.92	120	25	N	72.49116712394039	90	-17.508832876059614	convergent	af-eu	60.54087861864903	6.733512256862298	651.9272924568266
wsm10015	43.04	12.89	152	25	S	104.5740159045314	90	14.574015904531393	convergent	af-eu	60.61258542057658	6.800229441730949	658.8516339399993
wsm10016	42.88	12.97	153	25	N	105.43066955812407	90	15.430669558124066	convergent	af-eu	60.54764943350942	6.673412005471079	646.1516093692109
wsm10017	42.94	12.83	129	25	N	81.59013481860154	90	-8.409865181398459	convergent	af-eu	60.512605463789505	6.833960870412255	661.4680603776189
wsm10018	42.96	13.03	129	25	N	81.40639489740391	90	-8.593605102596086	convergent	af-eu	60.63404962664029	6.6499006292358445	644.4226610604654
wsm10019	42.84	12.72	130	25	N	82.65422289727178	90	-7.345777102728221	convergent	af-eu	60.38558640411297	6.905757503304557	667.5777688106535
wsm10020	42.93	12.86	122	25	N	74.55713522844115	90	-15.442864771558845	convergent	af-eu	60.522014426712026	6.800890508111877	658.3282556687101
wsm10021	42.88	12.81	134	25	N	86.58435691927218	90	-3.4156430807278184	convergent	af-eu	60.461217824269035	6.835993933018273	661.3289993404716
wsm10022	42.85	12.87	149	25	N	101.51417202297546	90	11.514172022975458	convergent	af-eu	60.473329178143224	6.767693256576678	654.7998528978394
wsm10023	43.02	12.9	131	25	N	83.55610973435307	90	-6.443890265646928	convergent	af-eu	60.60444074072902	6.7839277188358835	657.219588224159
wsm10024	43.13	12.97	137	25	N	89.53442141086674	90	-0.46557858913325845	convergent	af-eu	60.716491041659665	6.853674608416924	664.7068579572034
wsm10025	42.52	12.53	81	25	N	33.702604583413404	90	-56.297395416586596	convergent	af-eu	60.06597619407968	6.947124317639833	669.4368527226445
wsm10026	43.02	12.84	137	25	N	89.61377901415693	90	-0.3862209858430674	convergent	af-eu	60.57214261558762	6.84563889285883	662.9873789808336
wsm10027	44.33	10.4	150	25	N	105.53138284821756	90	15.53138284821756	convergent	af-eu	60.215203290203846	9.599459735560629	926.4045854169572
wsm10028	42.9	12.9	127	25	N	79.50620896326438	90	-10.493791036735615	convergent	af-eu	60.523321789302635	6.7514915799451956	653.5548538419724
wsm10029	42.93	12.86	109	25	N	61.557135228441155	90	-28.442864771558845	convergent	af-eu	60.522014426712026	6.800890508111877	658.3282556687101
wsm10030	43.89	12.44	157	25	T	110.3559628413019	90	20.355962841301903	convergent	af-eu	60.95290576718084	7.597005604311221	738.4978131955277
wsm10031	42.93	12.9	139	25	N	91.51870337232066	90	1.5187033723206582	convergent	af-eu	60.543594303972256	6.759297580290934	654.4413032399741
wsm10032	42.94	12.93	131	25	N	83.4940524263485	90	-6.505947573651497	convergent	af-eu	60.56654279251556	6.731874511755763	651.9335619391671
wsm10033	43.66	11.95	133	25	N	86.73812021321652	90	-3.2618797867834814	convergent	af-eu	60.53800360332285	7.919081671206584	766.6903908393177
wsm10034	44.31	11.98	15	25	T	148.9711882339197	90	58.97118823391969	convergent	af-eu	61.003913030181565	8.120195078374707	789.7465397958202
wsm10035	43.1	12.71	128	25	N	80.77206179630076	90	-9.227938203699239	convergent	af-eu	60.55657567402997	6.999669783776142	677.8010591248808
wsm10036	44.33	12.1	14	25	T	147.86236857827362	90	57.86236857827362	convergent	af-eu	61.0796299445592	7.920692087536963	770.9069914204414
wsm10037	43.04	12.58	148	25	N	100.87246032859412	90	10.872460328594116	convergent	af-eu	60.44613663464352	7.113571578269301	688.0797972793674
wsm10038	43.06	12.77	147	25	N	99.69771298217847	90	9.697712982178473	convergent	af-eu	60.561620223923796	6.9280144217964335	670.895772681316
wsm10039	44.18	11.86	34	25	T	168.03613036487167	90	78.03613036487167	convergent	af-eu	60.85176831474564	8.283297778382149	804.4209876709878
wsm10040	43.11	12.84	156	25	N	108.65108484155644	90	18.65108484155644	convergent	af-eu	60.633098952807586	6.8839832394745315	667.1007022157742
wsm10041	44.31	11.34	60	25	T	14.596670883707077	90	-75.40332911629292	convergent	af-eu	60.676060456122194	8.752379479241284	848.5175209240181
wsm10042	43.11	12.88	145	25	N	97.61262445398535	90	7.612624453985347	convergent	af-eu	60.65458326173179	6.867923712767038	665.684817834646
wsm10043	44.19	12.25	36	25	T	169.6607273762529	90	79.66072737625291	convergent	af-eu	61.06038422601251	7.7618178067837675	755.3037975054596
wsm10044	44.2	12.25	40	25	T	173.66472680908475	90	83.66472680908475	convergent	af-eu	61.067288345521106	7.755495408491868	754.7388418568654
wsm10045	46.51	10.35	161	25	N	117.42134455243797	90	27.421344552437972	convergent	af-eu	61.75848382370782	12.801938829235127	1254.0588256575277
wsm10046	43.07	12.78	135	25	N	87.69223640271821	90	-2.3077635972817916	convergent	af-eu	60.57377074611496	6.920714513086665	670.2690569224181
wsm10047	44.87	8.48	136	25	N	93.66915342088407	90	3.669153420884072	convergent	af-eu	59.66818312386407	11.398626622293733	1093.9737165962756
wsm10048	42.81	11.72	94	25	N	47.609658682626275	90	-42.390341317373725	convergent	af-eu	59.82982900505104	7.768449692221196	746.7982542120835
wsm10049	41.34	14.35	118	25	N	68.46532237857832	90	-21.53467762142168	convergent	af-eu	60.29567530316574	4.750472746582943	458.81677068352684
wsm10050	44.31	12	151	25	T	104.95171263650809	90	14.951712636508091	convergent	af-eu	61.014214488209056	8.090058097770793	786.8938947523018
wsm10051	44.86	10.62	156	25	T	111.52398899106385	90	21.523988991063845	convergent	af-eu	60.70315638906722	9.622676826804934	933.1380109373608
wsm10109	46.41	19.7	14	3	U	141.5098594639802	90	51.509859463980206	convergent	af-eu	66.48118761615234	8.067305507481166	822.5263707290059
wsm10110	46.41	19.7	41	4	U	168.5098594639802	90	78.5098594639802	convergent	af-eu	66.48118761615234	8.067305507481166	822.5263707290059
wsm10111	46.91	16.53	92	4	U	42.60650844159596	90	-47.39349155840404	convergent	af-eu	65.10669893494773	9.99577423127593	1008.2168166499825
wsm10112	46.66	16.82	30	4	U	160.24705520943263	90	70.24705520943263	convergent	af-eu	65.09574195247386	9.643998910900336	972.648903962715
wsm10113	46.56	17.13	25	7	U	154.9228162802616	90	64.9228162802616	convergent	af-eu	65.19428201697558	9.408553577310954	949.6592606568797
wsm10114	46.56	17.13	27	8	U	156.9228162802616	90	66.9228162802616	convergent	af-eu	65.19428201697558	9.408553577310954	949.6592606568797
wsm10115	46.57	17.16	22	3	U	151.89846181526667	90	61.89846181526667	convergent	af-eu	65.21651898029228	9.402425715411198	949.2109061395847
wsm10116	46.56	17.14	24	9	U	153.91351630062837	90	63.91351630062837	convergent	af-eu	65.19955560435307	9.40369296447085	949.2090250062528
wsm10118	46.19	19.59	68	40	U	15.533334079720703	90	-74.4666659202793	convergent	af-eu	66.2869191546577	7.927387243545581	807.0632631642865
wsm10119	46.55	19.88	35	4	U	162.3948327535931	90	72.394832753593107	convergent	af-eu	66.6647201191943	8.106285094463772	827.648602520361
wsm10120	46.3	19.62	77	8	U	24.544359761722035	90	-65.45564023827797	convergent	af-eu	66.37039343996666	8.008820920141886	815.8746840776514
wsm10123	46.3	19.62	73	5	U	20.544359761722035	90	-69.45564023827797	convergent	af-eu	66.37039343996666	8.008820920141886	815.8746840776514
wsm10127	46.3	19.57	80	10	U	27.589728484076716	90	-62.410271515923284	convergent	af-eu	66.34301237239029	8.031811972374243	818.0456633530686
wsm10128	46.54	17.04	21	2	U	150.99945782381963	90	60.999457823819625	convergent	af-eu	65.13399543166253	9.435466100465533	951.9120172671606
wsm10129	46.87	16.41	81	7	U	31.70484707836988	90	-58.29515292163012	convergent	af-eu	65.01842394093694	10.021231367216132	1010.0606780152493
wsm10130	46.88	16.43	85	7	U	35.68962886159278	90	-54.31037113840722	convergent	af-eu	65.03531008509009	10.019760630251795	1010.0510709267529
wsm10131	46.86	16.39	64	3	U	14.720066251993842	90	-75.27993374800616	convergent	af-eu	65.00153622052308	10.022709087880429	1010.0708475082024
wsm10133	46.48	19.88	28	5	U	155.3708131487507	90	65.3708131487507	convergent	af-eu	66.6222204794187	8.045698609731033	821.199657073044
wsm10134	46.48	19.87	101	5	U	48.379871684955276	90	-41.620128315044724	convergent	af-eu	66.61674827944671	8.05025262394065	821.630544284929
wsm10135	46.14	17.38	25	9	U	154.54103312245115	90	64.54103312245115	convergent	af-eu	65.05852775484716	8.930950670040858	900.4623651637418
wsm10137	46.48	19.85	49	6	U	176.39799130146093	90	86.39799130146093	convergent	af-eu	66.60580586262859	8.059364044367442	822.492539529521
wsm10138	46.48	19.84	15	4	U	142.40705238209762	90	52.40705238209762	convergent	af-eu	66.60033564617981	8.063921450757732	822.9236475483058
wsm10139	46.48	19.84	63	2	U	10.407052382097618	90	-79.59294761790238	convergent	af-eu	66.60033564617981	8.063921450757732	822.9236475483058
wsm10140	46.5	19.87	41	3	U	168.3867411810516	90	78.3867411810516	convergent	af-eu	66.62889116664886	8.067565632565817	823.4729929341206
wsm10141	46.06	17.26	18	13	U	147.62347161102133	90	57.62347161102133	convergent	af-eu	64.9434234948508	8.921420021446494	898.6592278098366
wsm10142	44.17	16.01	3	25	T	133.077237851014	90	43.07723785101399	convergent	af-eu	63.0551133512557	7.936070210120164	786.6554544253088
wsm10143	43.01	17.5	77	25	T	25.24797197389063	90	-64.75202802610937	convergent	af-eu	63.159371088007305	6.163468141457173	611.512035032459
wsm10150	39.51	20.85	33	25	T	156.85366276237522	90	66.85366276237522	convergent	af-eu	63.136517923946464	1.3312767362668296	132.0567171422254
wsm10151	39.21	20.67	97	25	S	40.88039312658901	90	-49.11960687341099	convergent	af-eu	62.853778541382766	1.1387405814013505	112.67426725622795
wsm10153	39.84	21.37	86	25	NS	29.547956029682098	90	-60.4520439703179	convergent	af-eu	63.65259107065716	1.3899587411636958	138.5011601788125
wsm10155	42.89	0.85	75	25	N	39.935245585161	90	-50.064754414839	convergent	af-eu	54.68639841864193	9.567685282551224	868.1261076190848
wsm10156	44.18	6.62	179	25	T	138.29570461312767	90	48.29570461312767	convergent	af-eu	58.272608778853154	9.121558822074093	862.6993827442585
wsm10157	38.66	-1.64	144	25	T	109.91007220612357	90	19.910072206123573	convergent	af-eu	50.13375561817334	4.686914572897422	400.0140836171073
wsm10158	42.85	-7.35	151	25	N	125.39413506285393	90	35.394135062853934	convergent	af-eu	51.61401897457982	13.565850802389548	1182.3962102778764
wsm10159	37.2	-2.39	40	25	N	6.091390586967009	90	-83.90860941303299	convergent	af-eu	48.59255761868453	3.012493780365901	251.23929348324143
wsm10161	36.45	4.96	149	25	T	106.43001889993354	90	16.430018899933543	convergent	af-eu	51.64921845619913	0.9742642386606235	84.95794201588943
wsm10162	36.12	5	144	25	S	101.20981935386658	90	11.209819353866578	convergent	af-eu	51.42847611242643	1.51940741002187	132.09074479622515
wsm10163	36.48	4.99	126	25	T	83.41419081993297	90	-6.585809180067031	convergent	af-eu	51.68763306517268	0.9329516432300977	81.39853245269605
wsm10205	44.75	17.86	20	25	T	148.589877172738	90	58.589877172738	convergent	af-eu	64.44398988840305	7.503076405635397	752.6800996295169
wsm10206	43.12	18.29	59	25	S	6.574528010730489	90	-83.42547198926951	convergent	af-eu	63.68231431307844	5.86397422524368	584.4603632465416
wsm10216	40.71	19.79	49	25	S	174.26995998090973	90	84.26995998090973	convergent	af-eu	63.14961988996537	2.954461461612482	293.10334367717246
wsm10225	34.04	-5.45	16	25	T	164.23132257182039	90	74.23132257182039	convergent	af-eu	44.589219330971076	0.12298078717154226	9.600011360797291
wsm10231	47.583	14.367	47	25	S	179.8917673121112	90	89.8917673121112	convergent	af-eu	64.45926012913822	11.631375610396333	1166.9640401093075
wsm10232	47.65	15.917	174	25	S	125.44110202445938	90	35.44110202445938	convergent	af-eu	65.27866432499559	10.911519731294334	1102.1107374575606
wsm10233	47.067	14.683	20	25	S	152.40765477237477	90	62.40765477237477	convergent	af-eu	64.26720647308986	11.049443458040344	1106.7975079734022
wsm10234	46.39	13.5	171	25	S	124.29627618706303	90	34.29627618706303	convergent	af-eu	63.212319342965124	11.110992291792599	1102.8985248554852
wsm10254	52.398	14.047	148	7	U	102.74436706606195	90	12.744367066061955	convergent	af-eu	67.64589687117939	15.588348893904993	1603.0883415278065
wsm10384	45.851	5.429	36	12	U	177.18383570072302	90	87.18383570072302	convergent	af-eu	59.01868496107454	12.545875955881002	1196.0166434337625
wsm10387	45.98	5.577	120	25	U	81.07799500418719	90	-8.922004995812813	convergent	af-eu	59.18373776551183	13.862708550935764	1323.8325237361537
wsm10388	46.397	5.959	134	11	U	94.83616574708537	90	4.836165747085374	convergent	af-eu	59.674189933521184	14.098955823198338	1353.2185624505241
wsm10389	46.497	5.736	128	19	U	89.10447994750547	90	-0.8955200524945326	convergent	af-eu	59.655113220441535	14.313642409704642	1373.5565475349008
wsm10390	47.328	6.117	104	14	U	65.01046525275166	90	-24.989534747248342	convergent	af-eu	60.46503528817314	14.288075576586863	1382.3118556240186
wsm10391	46.174	5.441	3	18	U	144.2921236782483	90	54.29212367824829	convergent	af-eu	59.275763438723274	14.140061322664678	1351.6105559086961
wsm10392	46.456	5.405	180	7	U	141.43387570866736	90	51.43387570866736	convergent	af-eu	59.480513548052734	14.44978966298521	1384.1413592840947
wsm10394	47.168	6.079	134	24	U	94.99254849305254	90	4.992548493052539	convergent	af-eu	60.324456206977516	14.29049283608478	1380.6196249853651
wsm10395	46.971	6.233	6	15	U	146.7623861920967	90	56.7623861920967	convergent	af-eu	60.23780819333123	14.111527067185108	1362.1531566615333
wsm10398	47.239	6.778	28	21	U	168.2973742224986	90	78.2973742224986	convergent	af-eu	60.68049945415356	13.712848199444181	1329.4782667821562
wsm10405	47.014	6.718	177	10	U	137.27798678094734	90	47.277986780947344	convergent	af-eu	60.48133225077359	13.683032204932687	1323.9897070209997
wsm10406	47.041	7.009	177	23	U	136.98889281703225	90	46.98889281703225	convergent	af-eu	60.62920448417209	13.412334832874734	1299.6887750679127
wsm10411	47.255	7.03	148	16	U	108.04447680572275	90	18.044476805722752	convergent	af-eu	60.80235541592978	13.565588157525866	1316.7691822634592
wsm10412	47.343	7.907	16	14	U	155.18071359865286	90	65.18071359865286	convergent	af-eu	61.25475674908171	12.979997075998313	1265.447710658845
wsm10413	47.117	6.849	176	16	U	136.18055620478464	90	46.18055620478464	convergent	af-eu	60.617582449737235	13.564338715759618	1314.2682504835846
wsm10416	47.404	7.461	15	25	U	154.65692406472516	90	64.65692406472516	convergent	af-eu	61.10460136590987	12.855975084919976	1251.5505574070503
wsm10462	49.816	12.119	160	40	S	115.82564873678768	90	25.825648736787684	convergent	af-eu	64.95948033015864	14.544244079312477	1465.2410766812156
wsm10463	49.816	12.119	160	40	S	115.82564873678768	90	25.825648736787684	convergent	af-eu	64.95948033015864	14.544244079312477	1465.2410766812156
wsm10464	49.816	12.119	160	10	S	115.82564873678768	90	25.825648736787684	convergent	af-eu	64.95948033015864	14.544244079312477	1465.2410766812156
wsm10513	38.41	13.66	144	25	T	93.7730665305769	90	3.773066530576898	convergent	af-eu	58.00236443562939	0.3131382760861072	29.529317466477302
wsm10544	38.42	13.57	149	25	T	98.86203185649714	90	8.86203185649714	convergent	af-eu	57.95460406556149	0.2960139592752853	27.89992537980248
wsm10738	40.33	25.86	129	25	S	69.01332137212808	90	-20.986678627871925	convergent	af-eu	66.83061349729968	0.1436094487192463	14.680722575341248
wsm10800	36.84	3.55	152	25	S	111.15241112824481	90	21.152411128244808	convergent	af-eu	51.1876150467364	0.03964139231575814	3.43466835061422
wsm10803	36.94	3.79	159	25	T	117.94468067265996	90	27.944680672659956	convergent	af-eu	51.38894887217104	0.06862172739747052	5.962394301301897
wsm10810	37.26	3.96	172	25	T	130.92785639747302	90	40.92785639747302	convergent	af-eu	51.71929068637457	0.545086782980178	47.578700763730296
wsm10811	37.23	3.4	112	25	T	71.5191592544	90	-18.480840745600005	convergent	af-eu	51.40542151492836	0.6289545875004876	54.66105641424501
wsm10812	36.93	3.58	160	25	T	119.16709589646405	90	29.167095896464048	convergent	af-eu	51.271395032073904	0.10127434861450979	8.785073822372093
wsm10866	42.89	15.22	17	25	T	147.30374214216403	90	57.303742142164026	convergent	af-eu	61.791547926516486	7.178410347382766	703.4042124838188
wsm10868	42.93	14.95	23	25	T	153.57292541468314	90	63.57292541468314	convergent	af-eu	61.66698114187885	6.9736771822529136	682.5441459099236
wsm11279	41.68	14.87	134	25	S	84.12491815365195	90	-5.875081846348053	convergent	af-eu	60.81256197121043	4.513053926776735	438.111620845359
wsm11280	44.26	11.22	168	25	T	122.69441288683299	90	32.69441288683299	convergent	af-eu	60.5798058529561	8.798479272939687	852.1806171577326
wsm11281	41.8	14.88	125	25	S	75.16672976981351	90	-14.833270230186486	convergent	af-eu	60.895634014013694	4.516424632980318	438.7934652467786
wsm11310	39.77	22.23	123	25	N	65.79169984369037	90	-24.208300156309633	convergent	af-eu	64.16731475321436	0.9222396378297333	92.30087239403395
wsm11311	48.37	6.18	120	25	N	81.30939005196757	90	-8.690609948032431	convergent	af-eu	61.303175752994854	14.877031527168839	1451.065445499905
wsm11391	52.234	7.123	142	10	U	103.57087682792172	90	13.570876827921722	convergent	af-eu	64.70054190885398	18.91440878112661	1901.4651486020002
wsm11392	52.098	6.831	144	40	U	105.82822354058641	90	15.828223540586407	convergent	af-eu	64.4828062250714	18.976700518496727	1904.2867095418262
wsm11412	44.68	10.28	173	25	T	128.78986728292767	90	38.78986728292767	convergent	af-eu	60.405713816562134	9.820855280316039	949.5690181194154
wsm11413	42.21	16.48	4	25	T	132.85682782822022	90	42.85682782822022	convergent	af-eu	62.07372585861499	5.985812226950856	588.0852163405942
wsm11414	45.399	7.595	117	25	T	75.77525391908017	90	-14.224746080919829	convergent	af-eu	59.64671844118418	12.349901394676777	1185.0116336222857
wsm11415	44.612	7.232	149	25	N	107.83862218344962	90	17.838622183449615	convergent	af-eu	58.885470663943934	10.147684484791284	966.0404731279684
wsm11416	44.717	7.227	134	40	N	92.88538170968809	90	2.8853817096880903	convergent	af-eu	58.96220952283987	10.604476516422693	1010.3414188953946
wsm11417	44.965	7.547	51	25	T	9.655434022253246	90	-80.34456597774675	convergent	af-eu	59.29826904234879	11.93457312409032	1141.0600822588522
wsm11418	44.987	7.476	69	25	T	27.736654685462156	90	-62.263345314537844	convergent	af-eu	59.28164425809761	11.988184382616396	1145.9883047925948
wsm11419	44.424	6.89	18	40	NS	157.11519399920508	90	67.11519399920508	convergent	af-eu	58.58357719898511	9.30419447669641	882.9125973516946
wsm11420	44.85	7.215	18	40	N	156.9501863008769	90	66.95018630087691	convergent	af-eu	59.056863558799	10.394361780102003	991.3058869190515
wsm11421	44.524	6.862	9	40	N	148.18393250894923	90	58.183932508949226	convergent	af-eu	58.64615057004504	11.6210666250212	1103.5049073278972
wsm11422	44.502	7.243	146	25	N	104.78354814652437	90	14.783548146524367	convergent	af-eu	58.80785270982893	9.729574166515079	925.4789521306684
wsm11423	44.313	7.343	5	40	T	143.60534978395935	90	53.605349783959355	convergent	af-eu	58.71303028936154	11.202593253620137	1064.523656488267
wsm11424	44.483	7.263	163	40	N	121.75545274130354	90	31.755452741303543	convergent	af-eu	58.80296662323304	10.500165800282758	998.726204515658
wsm11425	44.335	7.298	122	40	N	80.66031203654074	90	-9.339687963459255	convergent	af-eu	58.708265289822705	10.438688305857426	991.8836425998531
wsm11426	44.359	7.297	143	25	S	101.67096830959917	90	11.670968309599175	convergent	af-eu	58.7258138246088	11.276815573139885	1071.721878632748
wsm11428	44.418	7.212	133	40	N	91.78179131529856	90	1.7817913152985625	convergent	af-eu	58.73008744196565	9.182196941621584	872.6938112107407
wsm11429	44.43	7.287	27	40	NS	165.70966194849598	90	75.70966194849598	convergent	af-eu	58.77442877901253	10.461968452626309	994.7927973684518
wsm11430	44.521	6.857	155	40	N	114.18788767031953	90	24.187887670319526	convergent	af-eu	58.64155004019362	10.92372436377454	1037.2364304469488
wsm11431	44.561	7.338	101	25	TS	59.709666247646226	90	-30.290333752353774	convergent	af-eu	58.896864289529134	10.045475418867	956.4251260667886
wsm11432	44.547	7.28	104	25	S	62.76354052655654	90	-27.23645947344346	convergent	af-eu	58.85908253694707	10.059196699853686	957.3502962441473
wsm11433	45.583	7.345	46	40	NS	5.101630797257542	90	-84.89836920274246	convergent	af-eu	59.67033513263215	12.639145182630017	1213.058111228236
wsm11434	44.368	6.912	9	40	N	148.07012897384487	90	58.070128973844874	convergent	af-eu	58.55154780186576	10.858502224262708	1030.055148333241
wsm11435	44.463	7.223	130	40	N	88.7884966068637	90	-1.2115033931362973	convergent	af-eu	58.76911314626322	9.420696370964578	895.7314109587651
wsm11436	44.55	6.914	25	40	S	164.1407400770991	90	74.14074007709911	convergent	af-eu	58.690059054572345	10.862409821785945	1031.9462417219238
wsm11437	44.53	7.178	146	40	N	104.86140816997238	90	14.861408169972378	convergent	af-eu	58.798411937113286	10.592410505597087	1007.4515834044832
wsm11438	44.734	7.644	49	25	T	7.465322924614213	90	-82.53467707538579	convergent	af-eu	59.170612544691295	11.627241868215833	1110.2027541168604
wsm11439	44.66	7.195	17	40	N	155.8956342070873	90	65.89563420708731	convergent	af-eu	58.90430442479176	11.696941281192949	1113.747674741876
wsm11440	44.302	7.35	39	40	N	177.5937554860593	90	87.59375548605931	convergent	af-eu	58.70809180316374	10.38049211250896	986.3520279160499
wsm11441	44.514	6.896	10	40	N	149.1449363285219	90	59.14493632852191	convergent	af-eu	58.65443668749074	11.597807731658776	1101.393337022521
wsm11442	44.509	6.888	149	40	N	108.15118113752993	90	18.15118113752993	convergent	af-eu	58.64692307726341	9.407653229523703	893.3325246930322
wsm11443	44.302	7.35	127	40	N	85.59375548605931	90	-4.406244513940692	convergent	af-eu	58.70809180316374	10.38049211250896	986.3520279160499
wsm11444	44.38	7.29	158	40	N	116.68656530339382	90	26.68656530339382	convergent	af-eu	58.73828124877572	9.108887677199505	865.8015342048195
wsm11445	44.51	7.258	176	40	N	134.77135409206358	90	44.771354092063575	convergent	af-eu	58.82091955500012	11.483972553812293	1092.5084605352074
wsm11446	44.503	7.255	148	40	N	106.77163882594903	90	16.771638825949026	convergent	af-eu	58.814244869891596	10.513774025984901	1000.1397359304843
wsm11447	45.938	7.46	77	25	N	36.11906831204635	90	-53.88093168795365	convergent	af-eu	59.99122485127022	12.74537848074857	1227.2429048237418
wsm11448	44.534	6.877	155	40	N	114.17246618915198	90	24.172466189151976	convergent	af-eu	58.66070842338017	9.442146442198577	896.739343252129
wsm11449	44.422	6.99	142	40	N	101.01147456590166	90	11.011474565901665	convergent	af-eu	58.62886191854674	9.266413494069951	879.7516308675794
wsm11450	44.477	7.08	150	40	S	108.94091916371866	90	18.94091916371866	convergent	af-eu	58.71252663747289	11.494458070745424	1092.2522038599866
wsm11451	44.333	10.55	21	25	S	156.3840626677876	90	66.38406266778759	convergent	af-eu	60.292602911333375	9.459670987771176	913.6191584126468
wsm11452	45.595	6.97	61	40	N	20.490870234927854	90	-69.50912976507215	convergent	af-eu	59.50829201625537	12.850019728450519	1231.2514935627476
wsm11453	44.868	6.75	180	25	NS	139.43543104838716	90	49.43543104838716	convergent	af-eu	58.85508053232709	12.100190602494592	1151.5464394136213
wsm11454	44.868	6.75	7	25	S	146.43543104838716	90	56.43543104838716	convergent	af-eu	58.85508053232709	12.100190602494592	1151.5464394136213
wsm11455	44.469	6.837	147	40	S	106.1877596965802	90	16.1877596965802	convergent	af-eu	58.5928693732744	11.531437682974854	1094.3730835799258
wsm11456	44.4	6.878	17	40	S	156.1179528250065	90	66.11795282500651	convergent	af-eu	58.559821663824955	10.89631108469726	1033.7330320418685
wsm11457	44.508	6.721	62	40	NS	21.322897061430012	90	-68.67710293856999	convergent	af-eu	58.56840451980699	11.070170165850726	1050.3232131769046
wsm11458	44.97	5.44	176	25	S	136.83502926667535	90	46.83502926667535	convergent	af-eu	58.338778505618095	10.50907536851031	994.6370453379682
wsm11459	46.6	5.8	134	25	T	95.07580234999756	90	5.075802349997559	convergent	af-eu	59.76290705665348	14.329735781679489	1376.6129285079192
wsm11460	46.31	6.79	132	25	N	91.94564922467612	90	1.9456492246761172	convergent	af-eu	59.97283908642326	13.44240566295403	1294.1191740843035
wsm11461	46.4	5.8	144	25	S	105.00227140788002	90	15.002271407880016	convergent	af-eu	59.60739205201963	14.203248975057761	1362.2980199890133
wsm11462	48.29	7.65	147	25	S	106.77548879525102	90	16.77548879525102	convergent	af-eu	61.86250551973716	15.824596032487563	1551.6629203380653
wsm11463	44.97	5.69	90	25	T	50.57412022287133	90	-39.42587977712867	convergent	af-eu	58.450793204177685	10.403670174069248	985.8461599327057
wsm11464	48.11	6.54	143	25	S	103.84911411459007	90	13.849114114590066	convergent	af-eu	61.25152294552536	14.335532839842813	1397.5585255485796
wsm11465	47.282	6.715	156	25	S	116.37753963150453	90	26.377539631504533	convergent	af-eu	60.68631195632468	13.783489879135487	1336.4031987995702
wsm11466	44.788	6.715	178	40	N	137.44003372432059	90	47.440033724320585	convergent	af-eu	58.778162851920484	10.05386577604881	956.025478003299
wsm11467	44.468	6.717	56	40	NS	15.311077437868278	90	-74.68892256213172	convergent	af-eu	58.53621123419646	11.533160456099921	1093.8751880615553
wsm11468	44.803	6.766	180	40	N	139.39336233526137	90	49.39336233526137	convergent	af-eu	58.81309887988991	10.30023654094785	979.8147753731547
wsm11469	47.638	7.33	157	40	S	116.87393348271172	90	26.87393348271172	convergent	af-eu	61.22609614494558	13.451630236081229	1311.068247454377
wsm11470	47.679	7.475	134	40	S	93.74037050926637	90	3.74037050926637	convergent	af-eu	61.32044403436713	13.659957926728794	1332.5751322906406
wsm11471	44.466	6.704	33	40	N	172.3236918407864	90	82.32369184078641	convergent	af-eu	58.528646859822814	11.530273884489276	1093.5130472962787
wsm11472	44.472	6.388	8	25	N	147.65268687889528	90	57.65268687889528	convergent	af-eu	58.38671800597031	9.550529382688438	904.3810308546937
wsm11473	44.894	6.621	30	40	N	169.57870891104255	90	79.57870891104255	convergent	af-eu	58.81549826395121	10.476881647456764	996.6434850330372
wsm11474	45.508	6.657	25	40	N	164.7797477817777	90	74.7797477817777	convergent	af-eu	59.300049110023465	12.901350414895575	1233.516053259664
wsm11475	44.797	6.63	156	40	N	115.53128070120425	90	25.531280701204253	convergent	af-eu	58.745817973503094	11.176306563180106	1062.3949232854652
wsm11476	44.752	6.624	140	40	N	99.5197336239865	90	9.519733623986497	convergent	af-eu	58.7088219412677	11.181020658345943	1062.426299423709
wsm11477	45.038	6.542	172	40	N	131.71663198635002	90	41.71663198635002	convergent	af-eu	58.88904645766955	11.323527444603627	1078.0191155348741
wsm11478	44.866	6.636	153	40	N	112.55223199907329	90	22.552231999073285	convergent	af-eu	58.80107974055874	11.188679436299054	1064.1931480795831
wsm11479	45.197	6.323	52	40	N	12.0049047778474	90	-77.9950952221526	convergent	af-eu	58.91097585302475	11.567567328431778	1101.506418806904
wsm11480	44.644	6.872	146	40	N	105.22131720938057	90	15.221317209380572	convergent	af-eu	58.74164714837774	10.911233146848673	1037.151805733245
wsm11481	45.034	6.527	142	40	N	101.73056584285916	90	11.730565842859164	convergent	af-eu	58.87914211952259	12.383739080950875	1178.8300612093656
wsm11482	45.958	6.425	102	25	TS	62.19015226232267	90	-27.80984773767733	convergent	af-eu	59.540570408737295	13.468603668068738	1290.9503157378088
wsm11483	45.958	6.425	107	40	T	67.19015226232267	90	-22.80984773767733	convergent	af-eu	59.540570408737295	13.468603668068738	1290.9503157378088
wsm11484	44.685	6.785	147	40	NS	106.32718494843726	90	16.327184948437264	convergent	af-eu	58.73234735938322	9.657480583742313	917.887675882518
wsm11485	44.515	6.684	81	40	N	40.36386004256519	90	-49.63613995743481	convergent	af-eu	58.55652440759168	11.11139022269154	1054.1005005415939
wsm11486	44.461	6.772	152	40	N	111.25156052024397	90	21.25156052024397	convergent	af-eu	58.556512076766055	11.014329110021094	1044.8924992744728
wsm11487	44.754	6.756	7	25	N	146.38434816973302	90	56.384348169733016	convergent	af-eu	58.7712803159087	9.953583236326352	946.4206553135451
wsm11488	45.393	6.595	46	40	N	5.799515232728311	90	-84.20048476727169	convergent	af-eu	59.18414608856865	12.789003772756729	1221.3032575925495
wsm11489	45.938	6.088	91	25	S	51.53129682422946	90	-38.46870317577054	convergent	af-eu	59.37568409408011	13.61002321694906	1302.2920548042098
wsm11490	44.877	6.368	50	40	S	9.833541293949224	90	-80.16645870605078	convergent	af-eu	58.68660592431695	10.040059032128767	953.7866392739952
wsm11491	45.262	6.525	53	40	N	12.821221025808256	90	-77.17877897419174	convergent	af-eu	59.052314922144035	12.659635583928406	1207.2866249679885
wsm11492	45.297	6.563	15	40	N	154.79551528257116	90	64.79551528257116	convergent	af-eu	59.096306772597494	11.364988751933765	1084.3212411855566
wsm11493	44.814	6.649	118	40	N	77.5183648675303	90	-12.481635132469705	convergent	af-eu	58.76750013755702	10.034308653355481	954.0581355227991
wsm11494	44.809	6.641	15	40	N	154.52465275164718	90	64.52465275164718	convergent	af-eu	58.760012609580286	9.978900408876115	948.7147462033962
wsm11495	45.818	6.168	57	40	NS	17.403143172948717	90	-72.59685682705128	convergent	af-eu	59.318583829161874	13.447001145790438	1285.9333594116974
wsm11496	45.028	6.543	169	40	N	128.71169629963208	90	38.71169629963208	convergent	af-eu	58.88187512835148	12.371068436429596	1177.6578321851014
wsm11497	44.903	6.622	177	40	N	136.5812081282013	90	46.5812081282013	convergent	af-eu	58.82280935774209	11.211917270852297	1066.648225808964
wsm11498	44.73	6.664	38	40	N	177.4697629872627	90	87.4697629872627	convergent	af-eu	58.71054831357629	11.948323123069287	1135.3565633833218
wsm11499	44.757	6.769	165	25	NS	124.37213145835813	90	34.372131458358126	convergent	af-eu	58.77956769232479	11.951348649902798	1136.474652414501
wsm11500	47.673	7.476	165	25	S	124.73722873846606	90	34.73722873846606	convergent	af-eu	61.3163005475884	13.63969565690175	1330.5458384797923
wsm11501	47.679	7.476	138	25	T	97.7393500711836	90	7.739350071183594	convergent	af-eu	61.32087914995233	13.659372284889827	1332.5235364302607
wsm11503	48.12	6.604	145	25	S	105.78677382769621	90	15.786773827696209	convergent	af-eu	61.28626985768416	14.40169736669688	1404.475685664172
wsm11504	47.671	7.481	129	25	T	88.73141942444255	90	-1.2685805755574506	convergent	af-eu	61.31695055431405	13.640379238975157	1330.6207804519213
wsm11505	47.674	7.485	149	25	N	108.72839875696042	90	18.728398756960416	convergent	af-eu	61.32098060801448	13.65041814453673	1331.6513159809338
wsm11506	47.673	7.475	171	25	S	130.73824918289614	90	40.73824918289614	convergent	af-eu	61.315865362942205	13.640281373327213	1330.5974454074526
wsm11507	47.7	7.9	134	25	S	93.31495171137243	90	3.31495171137243	convergent	af-eu	61.522113319637285	14.067372569246032	1374.9535657476583
wsm11508	47.945	7.726	171	40	N	130.5781485167239	90	40.5781485167239	convergent	af-eu	61.63230724142508	14.778709387196642	1445.9843799814096
wsm11509	47.599	7.692	176	40	N	135.4908111198227	90	45.490811119822695	convergent	af-eu	61.3542411963902	13.560378916406592	1323.2874825604783
wsm11510	47.71	8.38	137	25	S	95.83165207102297	90	5.8316520710229725	convergent	af-eu	61.74127372306246	14.814728669502216	1450.9945100030877
wsm11511	47.744	7.748	169	25	N	128.48510325316926	90	38.48510325316926	convergent	af-eu	61.48897653871535	14.0690354051915	1374.6844509838324
wsm11512	47.759	8.761	153	25	S	111.46407506685836	90	21.464075066858356	convergent	af-eu	61.94735531344138	14.793816302323137	1451.7382201378607
wsm11513	47.836	7.654	115	40	S	74.61322121474666	90	-15.386778785253341	convergent	af-eu	61.518011170767	14.29598901932394	1397.2444054369146
wsm11514	47.99	8.51	176	25	S	134.79872810510483	90	44.79872810510483	convergent	af-eu	62.009445260486444	15.109886543567768	1483.6100288120847
wsm11515	48.23	9.02	147	25	S	105.36816051603273	90	15.36816051603273	convergent	af-eu	62.41469365378879	15.000691029124198	1478.388392484899
wsm11516	47.738	7.648	139	40	S	98.58481688671498	90	8.584816886714975	convergent	af-eu	61.44076865449721	13.93637580225925	1361.0994401485693
wsm11517	47.73	7.548	130	40	S	89.68391815167763	90	-0.3160818483223693	convergent	af-eu	61.39111314420875	13.84284730465967	1351.3267082882917
wsm11518	47.86	7.954	135	40	N	94.31648809205012	90	4.316488092050122	convergent	af-eu	61.66709852534493	14.875963118840843	1455.9768816684082
wsm11519	47.803	7.694	155	40	N	114.560874015369	90	24.560874015368995	convergent	af-eu	61.5102975485074	14.218571577462114	1389.5763535240453
wsm11520	47.804	7.688	151	25	N	110.56733592503423	90	20.56733592503423	convergent	af-eu	61.508444801517754	14.215347058584285	1389.236840390269
wsm11521	48.05	7.95	158	25	S	117.38708702853921	90	27.387087028539213	convergent	af-eu	61.809511017517664	15.435826907440202	1512.7932901341148
wsm11522	48.09	7.98	144	25	N	103.37056551466583	90	13.370565514665827	convergent	af-eu	61.8529237245107	15.487589240331602	1518.4822600957498
wsm11523	47.808	7.924	176	40	T	135.32867311034767	90	45.328673110347665	convergent	af-eu	61.614535961850166	14.468566978348036	1415.402142044311
wsm11524	47.848	7.713	83	40	T	42.55735660745563	90	-47.44264339254437	convergent	af-eu	61.55282057558053	14.397190714242925	1407.5990959817907
wsm11525	47.659	7.77	156	40	N	115.43266597638501	90	25.43266597638501	convergent	af-eu	61.43400536140646	13.784485370217851	1346.1785188987667
wsm11526	47.853	7.941	129	40	N	88.32723415047224	90	-1.6727658495277637	convergent	af-eu	61.65610419993118	14.790139959947254	1447.4271892076117
wsm11527	47.954	7.733	142	40	NS	101.5741743426288	90	11.574174342628794	convergent	af-eu	61.64219885243844	14.869438944611261	1454.9971794610133
wsm11528	47.75	7.8	137	25	N	96.43430530452241	90	6.434305304522411	convergent	af-eu	61.51626293489664	14.140138595161318	1381.98920250754
wsm11529	47.674	7.852	171	25	S	130.3545552040443	90	40.35455520404429	convergent	af-eu	61.48133538033049	13.926902527844135	1360.6980644753112
wsm11530	47.664	7.823	148	40	S	107.38051052210585	90	17.38051052210585	convergent	af-eu	61.461029009051146	13.861781839308605	1354.0746845029323
wsm11531	47.225	9.617	159	25	S	116.41348605419324	90	26.413486054193243	convergent	af-eu	61.93838633370231	13.901842177249932	1364.09371607679
wsm11578	40.95	32.57	125	25	S	59.957020927170845	90	-30.042979072829155	convergent	af-eu	71.63273169043558	2.0682327660715316	218.26138465607517
wsm11604	47.378	7.166	140	40	N	99.94920417816797	90	9.949204178167975	convergent	af-eu	60.95584397951306	13.399039526318745	1302.5452019849813
wsm11621	45.9	1.6	130	8	S	95.27312042012619	90	5.27312042012619	convergent	af-eu	57.461947126574415	12.50964046293194	1172.6696945465742
wsm11622	46.18	2.96	169	2	TS	132.91246474560495	90	42.91246474560495	convergent	af-eu	58.23712290301003	12.942324439837705	1223.5910440264556
wsm11623	46.18	2.96	127	4	TS	90.91246474560495	90	0.9124647456049502	convergent	af-eu	58.23712290301003	12.942324439837705	1223.5910440264556
wsm11624	48.566	9.81	5	30	TS	142.69215420932233	90	52.692154209322325	convergent	af-eu	63.015271813243885	14.814711456342508	1467.9748471403657
wsm11625	48.6	9.75	42	39	NS	179.76375039995378	90	89.76375039995378	convergent	af-eu	63.01373149790412	14.87333496736548	1473.7636169190025
wsm11626	48.5	9.61	25	25	TS	162.86946237709037	90	72.86946237709037	convergent	af-eu	62.87739963514363	14.875043708740435	1472.1428454104441
wsm11627	49.81	9.76	130	17	T	88.15836608080463	90	-1.841633919195374	convergent	af-eu	63.91678184642669	15.773561378996476	1575.3145962641534
wsm11628	50.033	9.663	156	19	N	114.32783141972914	90	24.327831419729137	convergent	af-eu	64.041543492613485	15.990667972692961	1598.6956975950259
wsm11629	50.65	9.5	161	5	T	119.68820059092224	90	29.688200590922236	convergent	af-eu	64.43478850456432	16.53107319349496	1658.2070456304714
wsm11631	52.083	9.897	108	5	TS	66.73128243263517	90	-23.26871756736483	convergent	af-eu	65.67509066645977	17.368536826256445	1759.843667836669
wsm11632	52.119	9.883	120	25	TS	78.75597663684039	90	-11.244023363159613	convergent	af-eu	65.69648329960765	17.401681192786953	1763.4994453922918
wsm11633	50.94	9.855	160	14	NS	118.42437633563776	90	28.42437633563776	convergent	af-eu	64.80069651448933	16.557347521488907	1665.8826143457816
wsm11634	49.841	12.05	115	10	TS	70.90143612339654	90	-19.098563876603464	convergent	af-eu	64.94642674890858	14.598720607316324	1470.5726701224557
wsm11635	51.85	10.272	95	16	T	53.28782676697011	90	-36.71217323302989	convergent	af-eu	65.65362563011861	17.009177449563055	1723.140076500549
wsm11636	50.033	9.677	147	17	T	105.3138321819622	90	15.313832181962198	convergent	af-eu	64.047523366506	15.98319792413983	1598.0300496089633
wsm11637	50.2	9.516	156	9	S	114.5287891655704	90	24.5287891655704	convergent	af-eu	64.1039332555834	16.192294431624873	1619.7108883499288
wsm11638	50.055	12.158	125	6	T	80.86486712651521	90	-9.135132873484793	convergent	af-eu	65.14843992102338	14.707998523298954	1484.0131698898058
wsm11639	49.96	11	126	5	TS	82.97435532946838	90	-7.025644670531619	convergent	af-eu	64.56657248324922	15.231203068074876	1529.496032326688
wsm11640	49.816	12.119	149	15	S	104.82564873678768	90	14.825648736787684	convergent	af-eu	64.95948033015864	14.544244079312477	1465.2410766812156
wsm11641	49.833	12.288	115	10	TS	70.66564335296715	90	-19.33435664703285	convergent	af-eu	65.0477405823484	14.471172597150371	1458.9270058025782
wsm11642	49.84	9.85	127	17	TS	85.07825719714054	90	-4.921742802859455	convergent	af-eu	63.97787892885334	15.747737236809343	1573.5556136230389
wsm11643	48.566	9.81	25	7	TS	162.69215420932233	90	72.69215420932233	convergent	af-eu	63.015271813243885	14.814711456342508	1467.9748471403657
wsm11645	50.59	6.26	120	10	T	81.95400759033191	90	-8.045992409668088	convergent	af-eu	63.076116483528004	18.25214563423961	1809.5636751464738
wsm11646	48.258	8.141	152	9	T	111.26555977435771	90	21.265559774357712	convergent	af-eu	62.05031238488894	15.519419924917713	1524.398597756332
wsm11647	49.875	12.505	173	4	T	128.46706029814646	90	38.467060298146464	convergent	af-eu	65.17567833331927	14.393455522226418	1452.5958971214804
wsm11648	48.233	8.283	119	20	T	78.11302471467252	90	-11.88697528532748	convergent	af-eu	62.093193704950465	15.419920058866268	1515.2262331223433
wsm11649	49.866	12.2	115	25	NS	70.76253861272943	90	-19.23746138727057	convergent	af-eu	65.03174448175965	14.541392709381398	1465.8158272955825
wsm11652	48.93	7.88	164	18	U	123.75996110005906	90	33.75996110005906	convergent	af-eu	62.44932490945539	16.16078920332137	1593.2241793551545
wsm11653	48.93	7.88	3	25	U	142.75996110005906	90	52.75996110005906	convergent	af-eu	62.44932490945539	16.16078920332137	1593.2241793551545
wsm11654	48.93	7.88	5	7	U	144.75996110005906	90	54.75996110005906	convergent	af-eu	62.44932490945539	16.16078920332137	1593.2241793551545
wsm11655	48.93	7.88	1	22	U	140.75996110005906	90	50.75996110005906	convergent	af-eu	62.44932490945539	16.16078920332137	1593.2241793551545
wsm11656	48.93	7.88	170	10	N	129.75996110005906	90	39.75996110005906	convergent	af-eu	62.44932490945539	16.16078920332137	1593.2241793551545
wsm11657	48.93	7.88	155	3	N	114.75996110005906	90	24.75996110005906	convergent	af-eu	62.44932490945539	16.16078920332137	1593.2241793551545
wsm11658	48.32	9.039	139	25	S	97.38023364871361	90	7.380233648713613	convergent	af-eu	62.49036855244799	15.057457915562594	1485.0057686873313
wsm11659	43.63	3.3	80	10	N	42.56807407045187	90	-47.43192592954813	convergent	af-eu	56.33809156811906	8.742796271853024	809.1475558988029
wsm11660	49.19	6.61	175	3	S	136.14342237629705	90	46.14342237629705	convergent	af-eu	62.1199156108023	17.072632958441147	1678.0429646578118
wsm11661	43.51	5.29	5	2	S	145.40742730147963	90	55.40742730147963	convergent	af-eu	57.14202904799283	7.660893567504985	715.5724866245755
wsm11662	45.38	3.09	152	14	N	115.47687671564665	90	25.476876715646654	convergent	af-eu	57.64609905974565	11.743653280745917	1103.1168014883242
wsm11663	47.8	7.25	10	25	S	150.0128496807971	90	60.0128496807971	convergent	af-eu	61.31545600381475	13.865469762734193	1352.5590874091097
wsm11664	46.07	3.63	150	4	N	113.15878724167214	90	23.158787241672144	convergent	af-eu	58.42464474225865	14.441800231658846	1368.1135749724713
wsm11665	46.18	2.96	146	3	S	109.91246474560495	90	19.91246474560495	convergent	af-eu	58.23712290301003	12.942324439837705	1223.5910440264556
wsm11666	45.9	1.63	145	9	S	110.24063400207461	90	20.240634002074614	convergent	af-eu	57.47384510882009	12.504621914086528	1172.3545256261718
wsm11735	47.905	9.559	11	10	U	148.71370622562017	90	58.71370622562017	convergent	af-eu	62.41384074433729	14.45332834388691	1424.4321563611895
wsm11736	47.916	9.575	165	40	U	122.70155519999628	90	32.70155519999628	convergent	af-eu	62.42919443944923	14.452729059774185	1424.5724702370924
wsm11738	48	9.49	172	25	S	129.81614279354415	90	39.816142793544145	convergent	af-eu	62.45311525862381	14.563959827912754	1435.8490422370649
wsm12585	51.854	4.767	130	10	U	93.87660834192309	90	3.876608341923088	convergent	af-eu	63.5205814938402	19.94025685193631	1984.6560320612848
wsm12616	46.3	13.61	1	25	TS	134.15731721842172	90	44.157317218421724	convergent	af-eu	63.206009059330626	10.979267681185377	1089.7626812543483
wsm12739	42.96	15.09	17	25	T	147.4539933537789	90	57.45399335377891	convergent	af-eu	61.76438155029629	7.261980020525016	711.4120545068039
wsm12755	43.15	15.22	22	25	T	152.40964033515496	90	62.40964033515496	convergent	af-eu	61.95990962802151	7.474639678201612	733.5826433070772
wsm13344	35.16	-3.96	140	25	N	106.95574197394109	90	16.955741973941088	convergent	af-eu	46.19205451716693	0.24302511798794058	19.501675148456822
wsm13373	35.17	-3.89	159	25	S	125.87469922419689	90	35.87469922419689	convergent	af-eu	46.23167098637336	0.15530906716165305	12.471118691849853
wsm13647	45.2	28.56	146	25	N	85.4314173925053	90	-4.5685826074947045	convergent	af-eu	70.9678060893606	3.334256184816695	350.48585877350354
wsm13696	45.51	10.4	156	25	T	111.99453309192	90	21.994533091920005	convergent	af-eu	61.06064722824894	9.885966558735674	962.0075118196808
wsm13723	43.34	17.18	26	25	T	154.67103464306217	90	64.67103464306217	convergent	af-eu	63.18188126422983	6.615698310483197	656.5107529893461
wsm13725	42.96	-1.69	38	25	N	5.810180717045796	90	-84.1898192829542	convergent	af-eu	53.71460807840527	11.178870543208376	1001.9849759337801
wsm13777	40.24	20.58	8	25	N	132.38988040654027	90	42.38988040654027	convergent	af-eu	63.374478035525875	2.138159139479143	212.54021089919883
wsm13778	34.97	-2.91	140	25	S	105.57008285674794	90	15.570082856747945	convergent	af-eu	46.511377937044024	1.1491654418780968	92.70692162448141
wsm13779	40.66	30.59	4	15	N	120.38537604227025	90	30.385376042270252	convergent	af-eu	70.15633342477554	1.6577267409197987	173.3859093600749
wsm13783	40.77	30.99	160	15	S	96.11178166234095	90	6.111781662340945	convergent	af-eu	70.47690439260586	1.6953574491007544	177.67706384105685
wsm13784	40.39	25.95	118	2.7	S	57.962593176373446	90	-32.037406823626554	convergent	af-eu	66.92000106368309	0.12437313464519661	12.722730859729467
wsm13788	43.27	18.92	68	40	S	15.065363550553798	90	-74.9346364494462	convergent	af-eu	64.13850702339874	5.686755555729206	569.011183084856
wsm13790	42.17	21.32	19	40	S	143.52079943804313	90	53.52079943804313	convergent	af-eu	64.92556390826432	3.556428598428596	358.1886593238688
wsm13843	40.66	30.89	133	25	S	69.15375793672632	90	-20.846242063273678	convergent	af-eu	70.36040644920129	1.7647406988185423	184.81485643761502
wsm13876	39.25	23.01	71	25	N	12.928743321911895	90	-77.0712566780881	convergent	af-eu	64.39732347611371	0.07719863192389198	7.741254559028579
wsm13877	39.16	20.54	71	25	T	14.97011136798551	90	-75.02988863201449	convergent	af-eu	62.742262194627386	1.1553240454350657	114.20084179643162
wsm13878	40.82	27.77	72	25	N	10.653910276955799	90	-79.3460897230442	convergent	af-eu	68.33535565660071	0.45035843943406917	46.540185714128015
wsm13880	40.74	27.54	74	25	T	12.809553333614986	90	-77.19044666638501	convergent	af-eu	68.14418042924623	0.43574661839053874	44.97026074705167
wsm13883	40.72	27.6	77	25	S	15.754603900235168	90	-74.24539609976483	convergent	af-eu	68.17440122281873	0.47821583309018934	49.36363601377613
wsm13886	40.8	27.84	80	25	TS	18.591121945982366	90	-71.40887805401763	convergent	af-eu	68.37228195616231	0.4965521056634543	51.32698028462282
wsm13893	40.79	28.71	85	25	T	22.89748228188415	90	-67.10251771811585	convergent	af-eu	68.94776595030616	0.8406373893074033	87.2356138278549
wsm13894	40.72	27.6	85	25	T	23.754603900235168	90	-66.24539609976483	convergent	af-eu	68.17440122281873	0.47821583309018934	49.36363601377613
wsm13896	39.26	22.81	87	25	N	29.098823476106872	90	-60.90117652389313	convergent	af-eu	64.27130936363609	0.17769163296878787	17.799579185520795
wsm13897	39.3	22.8	87	25	N	29.12345795089891	90	-60.87654204910109	convergent	af-eu	64.28601545295783	0.21986581062540722	22.02693934495124
wsm13898	40.73	29.35	89	25	T	26.37373573416869	90	-63.62626426583131	convergent	af-eu	69.34939958976213	1.138132973833109	118.42344480246551
wsm13899	40.71	27.59	89	25	S	27.759075694832404	90	-62.240924305167596	convergent	af-eu	68.16294545421366	0.483731588771974	49.928998316654884
wsm13900	40.7	27.59	89	25	T	27.755562278278887	90	-62.24443772172111	convergent	af-eu	68.15813444661771	0.4931760740311688	50.9021104245432
wsm13902	40.71	27.56	91	25	S	29.783030849465035	90	-60.216969150534965	convergent	af-eu	68.14301216880267	0.47193937504977157	48.70505536736419
wsm13910	40.79	27.48	102	25	N	40.87510152445947	90	-49.12489847554053	convergent	af-eu	68.12849408512389	0.3649336483334764	37.65802843620872
wsm13915	40.71	27.58	104	25	N	42.767059884057176	90	-47.232940115942824	convergent	af-eu	68.15630051730821	0.47980203124473064	49.52110192810604
wsm13920	40.5	26.02	110	25	NS	49.946389036774804	90	-40.053610963225196	convergent	af-eu	67.02108146966285	0.04971620379288311	5.089526817181217
wsm13921	40.7	27.57	115	25	TS	53.771529696424864	90	-36.228470303575136	convergent	af-eu	68.1448426381019	0.4853152119940489	50.086109406423326
wsm13923	40.9	29.14	119	25	S	56.59561876111496	90	-33.40438123888504	convergent	af-eu	69.28686136046255	0.8985299086184568	93.45408111976421
wsm13925	40.83	28.74	125	25	S	62.88738520612867	90	-27.11261479387133	convergent	af-eu	68.98654704033274	0.8141413576097136	84.50802815740973
wsm13926	41.81	32.39	127	25	T	62.35157060439599	90	-27.648429395604012	convergent	af-eu	71.87603140345385	1.1881320697287663	125.55967249777646
wsm13927	40.85	27.64	127	25	S	65.76818972485302	90	-24.231810275146984	convergent	af-eu	68.26350267527017	0.3711855911466557	38.33929938293066
wsm13928	40.86	27.67	129	25	N	67.74770856226712	90	-22.25229143773288	convergent	af-eu	68.28820609256329	0.3735002754246466	38.585008135434286
wsm13933	40.76	27.51	139	25	S	77.84056224106604	90	-12.159437758933962	convergent	af-eu	68.1339121787348	0.40506057380224547	41.80037011395364
wsm13934	40.76	29.11	140	25	S	77.57219054163028	90	-12.427809458369723	convergent	af-eu	69.20191532744907	1.0199882185968363	106.02709758161174
wsm13935	40.79	28.41	146	25	S	84.13474921906374	90	-5.865250780936265	convergent	af-eu	68.74724968393006	0.726241091674666	75.26236488583099
wsm13936	40.84	28.77	147	25	NS	84.86708788715595	90	-5.132912112844053	convergent	af-eu	69.01128664476829	0.816041075422163	84.71926088217865
wsm13937	40.83	28.81	151	25	NS	88.83212180741202	90	-1.1678781925879775	convergent	af-eu	69.0333737007471	0.8406518640979641	87.2871893699742
wsm13938	40.76	29.13	150	25	S	87.55647101484516	90	-2.443528985154842	convergent	af-eu	69.21534481070103	1.0274866446333988	106.81605971336295
wsm13939	40.84	28.83	149	25	S	86.81972603883139	90	-3.1802739611686093	convergent	af-eu	69.051423778798707	0.8387454244642925	87.09974755635542
wsm13940	40.75	29.09	154	25	S	91.58454410601581	90	1.5845441060158123	convergent	af-eu	69.18385693798044	1.0219671244558128	106.22008081017593
wsm13941	40.83	28.58	157	25	T	95.01385407698933	90	5.0138540769893325	convergent	af-eu	68.87960453383076	0.753332834681629	78.13989030705375
wsm13942	40.76	29.11	157	25	S	94.57219054163028	90	4.5721905416302775	convergent	af-eu	69.20191532744907	1.0199882185968363	106.02709758161174
wsm13943	40.75	29.11	155	25	S	92.56882319393776	90	2.56882319393776	convergent	af-eu	69.19728692945324	1.0294706741065909	107.00950874578676
wsm13944	40.76	29.12	158	25	S	95.56433036837029	90	5.5643303683702925	convergent	af-eu	69.20862982866511	1.0237380076720513	106.42162174936138
wsm13946	40.79	29.04	162	25	S	99.63735110466882	90	9.637351104668824	convergent	af-eu	69.16884116027856	0.9652689710173661	100.31705151479568
wsm13947	40.79	29	165	25	S	102.66883433910641	90	12.66883433910641	convergent	af-eu	69.14201606191659	0.9502291107683902	98.73640834295568
wsm13948	40.7	27.57	165	25	N	103.77152969642486	90	13.771529696424864	convergent	af-eu	68.1448426381019	0.4853152119940489	50.086109406423326
wsm13949	40.77	29.07	168	25	S	105.60700964950036	90	15.607009649500355	convergent	af-eu	69.17969591821381	0.9954966950534754	103.46596970090887
wsm13984	40.44	19.08	73	40	S	18.779783932122598	90	-71.2202160678774	convergent	af-eu	62.5538340786169	3.0596657558523077	301.9260998084071
wsm13986	40.07	19.68	66	40	T	11.098594601447871	90	-78.90140539855213	convergent	af-eu	62.712368032614336	2.4212566843231684	239.2706936159343
wsm13992	41.14	19.17	59	40	T	4.992084104865853	90	-85.00791589513415	convergent	af-eu	63.01936623440286	3.6524704312567735	361.9327871512284
wsm13995	39.04	20.49	71	40	N	14.9614533046485	90	-75.0385466953515	convergent	af-eu	62.64303691565513	1.0677149691005638	105.44658197786971
wsm13996	39.23	19.97	80	40	N	24.489276375049258	90	-65.51072362495074	convergent	af-eu	62.41640318768577	1.5004642777959987	147.88009073605977
wsm13998	39.79	19.88	48	40	T	172.80638761721087	90	82.80638761721087	convergent	af-eu	62.6776598776937	2.064103314734723	203.91270732805046
wsm14001	39.28	20.49	43	25	T	167.06408891281302	90	77.06408891281302	convergent	af-eu	62.77728774765297	1.2915693630606029	127.70853006652223
wsm14003	38.69	22.38	68	25	N	10.22057858621099	90	-79.77942141378901	convergent	af-eu	63.68490831702777	0.16127284423370725	16.074370747502236
wsm14006	38.9	21.1	83	25	T	26.382810511368405	90	-63.617189488631595	convergent	af-eu	62.96010769576391	0.6410840667561502	63.493202938368974
wsm14007	39.19	22.73	84	25	N	26.136695546759483	90	-63.86330445324052	convergent	af-eu	64.1816041955646	0.1484439754680409	14.85857011353209
wsm14008	38.49	21.7	85	25	N	27.703065308833573	90	-62.29693469116643	convergent	af-eu	63.12910339777321	0.030954527625311812	3.070349842676618
wsm14009	39.34	22.63	88	25	N	30.281329979300722	90	-59.71867002069928	convergent	af-eu	64.19604750949526	0.33526588200004426	33.56268923336866
wsm14013	38.98	22.44	98	25	N	40.291441134110016	90	-49.708558865889984	convergent	af-eu	63.879207023902985	0.08429167759970824	8.41555366748494
wsm14014	39.57	22.74	102	25	N	44.28319946296489	90	-45.71680053703511	convergent	af-eu	64.39069371447104	0.5007280260138316	50.208767536460115
wsm14015	39.3	22.2	161	25	N	103.6242603463511	90	13.624260346351093	convergent	af-eu	63.89387693281964	0.49625494954977967	49.55156262084391
wsm14017	39.6	21.29	149	25	N	92.51650076811143	90	2.5165007681114275	convergent	af-eu	63.468720135244496	1.2044941826943898	119.8293401116877
wsm14018	39.1	21.74	87	25	N	29.927267629911057	90	-60.07273237008894	convergent	af-eu	63.485885084045194	0.5239434165254977	52.13240763313727
wsm14019	39.31	20.52	93	40	S	37.05118193149849	90	-52.94881806850151	convergent	af-eu	62.81332312817068	1.3048957160698649	129.06794097410167
wsm14021	39.69	20.34	92	40	T	36.366772555656894	90	-53.633227444343106	convergent	af-eu	62.91210119520838	1.745773479726381	172.8280481515141
wsm14022	39.74	20.58	167	40	T	111.1815017136754	90	21.181501713675402	convergent	af-eu	63.09281648800962	1.6754620378323182	166.13410620738904
wsm14023	39.68	20.57	53	40	T	177.16487173854762	90	87.16487173854762	convergent	af-eu	63.05275005442503	1.6246315787436743	161.03669222650427
wsm14024	39.73	20.54	73	40	NS	17.21165042021886	90	-72.78834957978114	convergent	af-eu	63.06175381250419	1.6855753700309606	167.0909065574832
wsm14025	39.72	20.52	53	40	TS	177.22462628107434	90	87.22462628107434	convergent	af-eu	63.043410601654365	1.6860030024928676	167.10609825764348
wsm14026	40.48	21.35	124	40	T	67.82678790504349	90	-22.17321209495651	convergent	af-eu	63.994859308628875	1.9927911226729975	199.15376922882135
wsm14027	39.31	20.74	68	25	T	11.86311944748013	90	-78.13688055251987	convergent	af-eu	62.95451349464108	1.1980738847778412	118.6517666084875
wsm14029	39.56	20.32	92	40	S	36.32898391980359	90	-53.67101608019641	convergent	af-eu	62.82603452352077	1.6349379522134768	161.73102071818218
wsm14030	40.48	21.39	119	40	T	62.79256616128936	90	-27.207433838710642	convergent	af-eu	64.02013940539872	1.9739562707463278	197.31391156991748
wsm14031	39.39	20.43	8	40	T	132.16232947269452	90	42.16232947269452	convergent	af-eu	62.800557080768286	1.423240642780911	140.75738763070677
wsm14032	39.78	20.59	149	40	TS	93.18969704932402	90	3.1896970493240246	convergent	af-eu	63.12165061233509	1.707720171003558	169.37595694342374
wsm14033	39.49	20.38	14	40	S	138.24772345701803	90	48.247723457018026	convergent	af-eu	62.824837266279545	1.540619430176008	152.39922698846883
wsm14036	39.51	21.3	73	40	S	16.470498527543953	90	-73.52950147245605	convergent	af-eu	63.42548416894789	1.11583215288465	110.96692661065528
wsm14040	41.47	23.08	41	25	N	163.74434300337663	90	73.74434300337663	convergent	af-eu	65.62999398123344	2.115102302643322	214.23358348869357
wsm14069	41.32	23.25	116	25	T	58.543608444133156	90	-31.456391555866844	convergent	af-eu	65.65646560181702	1.9009443082933046	192.58231584142825
wsm14084	41.16	19.68	69	25	T	14.551201083068406	90	-75.4487989169316	convergent	af-eu	63.34263692396317	3.4191131941403228	339.7766123402811
wsm14085	40.5	19.9	69	25	T	14.086988687264636	90	-75.91301131273536	convergent	af-eu	63.09689436095614	2.708088333203108	268.5361253282338
wsm14087	40.16	19.75	94	40	T	39.07556358976689	90	-50.92443641023311	convergent	af-eu	62.80790659794168	2.4694779342456172	244.24553642591653
wsm14099	41.19	19.68	120	40	S	65.56344863520167	90	-24.436551364798333	convergent	af-eu	63.360082440135784	3.4464199057889857	342.542570003133
wsm14101	40.44	20.61	43	40	N	167.44647362263896	90	77.44647362263896	convergent	af-eu	63.50638725329589	2.3081614991640436	229.70321927294668
wsm14102	41.05	20.02	74	40	T	19.208558050589147	90	-70.79144194941085	convergent	af-eu	63.48782926228556	3.1529530433533353	313.7243652166262
wsm14103	40.32	19.82	68	40	S	13.08168786560583	90	-76.91831213439417	convergent	af-eu	62.943587252150465	2.5820929479347683	255.69379399172553
wsm14111	39.95	20.09	127	40	T	71.69212660629847	90	-18.307873393701527	convergent	af-eu	62.90128785029293	2.108627569485293	208.72971639270253
wsm14117	41.12	19.85	152	40	T	97.3858039645823	90	7.385803964582294	convergent	af-eu	63.4236969636537	3.2995791865202193	328.13039797807517
wsm14119	40.28	20.16	180	40	S	124.76957922822447	90	34.76957922822447	convergent	af-eu	63.13329183318804	2.378738249596182	235.95349939408825
wsm14120	41.12	19.65	67	40	T	12.561188233672624	90	-77.43881176632738	convergent	af-eu	63.300996338242626	3.3973975020348632	337.49533276419726
wsm14125	40.66	19.59	26	40	S	151.42419024888596	90	61.424190248885964	convergent	af-eu	62.99698933655965	3.007128277535287	297.9248853372174
wsm14126	39.92	20.11	20	40	TS	144.66219781791057	90	54.66219781791057	convergent	af-eu	62.896830735798716	2.0711123303535146	205.00798064162828
wsm14128	40.65	20.55	156	40	NS	100.58442497849109	90	10.584424978491086	convergent	af-eu	63.58781127330384	2.530286980922398	251.98677788716165
wsm14129	40.28	19.73	18	40	TS	143.14335750699786	90	53.14335750699786	convergent	af-eu	62.864430605413496	2.589686102438634	256.26450751137554
wsm14133	40.67	19.77	121	40	S	66.27089053792753	90	-23.729109462072472	convergent	af-eu	63.11414122040739	2.9276685094669403	290.3541917615002
wsm14138	40.6	20.08	161	40	T	105.97167715140466	90	15.971677151404663	convergent	af-eu	63.2662899444501	2.711875447821626	269.3138837673975
wsm14139	43.27	19.58	45	25	S	171.47471733824455	90	81.47471733824455	convergent	af-eu	64.52346262286429	5.3675889775119	538.8127375260316
wsm14140	44.68	21.73	88	25	N	33.09028817365265	90	-56.90971182634735	convergent	af-eu	66.60296401472519	5.63009788228419	574.5632173159868
wsm14141	44.72	21.68	96	25	N	41.14846397750307	90	-48.85153602249693	convergent	af-eu	66.59690518122126	5.688025932801281	580.448333168403
wsm14163	40.84	31.59	102	25	TS	37.67227927207239	90	-52.32772072792761	convergent	af-eu	70.91604417574686	1.8387689588583953	193.2249291439385
wsm14171	40.74	31.62	133	25	S	68.61806870609422	90	-21.38193129390578	convergent	af-eu	70.89324033146292	1.9445700020527	204.31475719382817
wsm14174	40.89	31.03	160	25	T	96.11903583042778	90	6.1190358304277765	convergent	af-eu	70.55690231792926	1.595195641041073	167.26249515553388
wsm14175	35.48	9.82	76	25	T	27.941861542127583	90	-62.05813845787242	convergent	af-eu	53.765173880540495	3.191761845430193	286.2693815346273
wsm14205	42.66	16.99	28	25	T	156.5732846360903	90	66.5732846360903	convergent	af-eu	62.648869414370985	6.116411150029165	604.0831442160433
wsm14216	43.08	15.4	40	25	T	170.21299740183434	90	80.21299740183434	convergent	af-eu	62.0148194132167	7.3178919319332465	718.5652272755838
wsm14250	42.99	35.69	71	25	T	4.148428486099817	90	-85.85157151390018	convergent	af-eu	74.58229054361787	1.1101443517536325	119.0002955372028
wsm14256	41.31	9.91	74	25	T	28.738066651765223	90	-61.26193334823478	convergent	af-eu	57.82083907022553	4.332231763160394	407.72392600937496
wsm14266	40.95	10.08	80	25	T	34.407652543960126	90	-55.592347456039874	convergent	af-eu	57.65940054794061	3.7667188279256436	353.8712955054169
wsm14318	40.85	27.76	124	25	N	62.672344994998184	90	-27.327655005001816	convergent	af-eu	68.3431066366223	0.4181299087984769	43.21200061038503
wsm14323	39.42	-0.13	133	25	N	97.5265365741397	90	7.526536574139698	convergent	af-eu	51.42698030149771	5.167214638416425	449.20606228527816
wsm14334	39.26	-0.03	145	25	S	109.33856044758403	90	19.33856044758403	convergent	af-eu	51.34181677287364	4.879581223527907	423.6976466169882
wsm14348	36.79	3.42	152	25	S	111.26748872990476	90	21.267488729904755	convergent	af-eu	51.081768769245066	0.07466315929966072	6.4594523282311656
wsm14349	36.91	3.55	154	25	T	113.18918975955114	90	23.18918975955114	convergent	af-eu	51.240581389177535	0.07456542940235522	6.465409926268789
wsm14355	39.18	0.05	157	25	NS	121.21031910507622	90	31.210319105076223	convergent	af-eu	51.31306003588329	4.727724452790028	410.34694016708755
wsm14356	36.94	3.57	157	25	T	116.18319818317343	90	26.18319818317343	convergent	af-eu	51.27373661669392	0.1174075616174548	10.18488802809599
wsm14364	36.81	3.46	158	25	S	117.23448265773129	90	27.23448265773129	convergent	af-eu	51.11782728400635	0.06417886008634355	5.555227843012962
wsm14371	40.356	12.142	166	19.4	U	118.12483873956165	90	28.124838739561653	convergent	af-eu	58.391519858863816	4.616093771235654	437.1404785480113
wsm14372	40.356	12.142	166	19.4	U	118.12483873956165	90	28.124838739561653	convergent	af-eu	58.391519858863816	4.616093771235654	437.1404785480113
wsm14391	39.16	20.46	176	25	T	120.0385231390697	90	30.038523139069696	convergent	af-eu	62.690838908294744	1.1943576234063187	118.00457362314424
wsm14396	43.15	15.13	179	25	T	129.4939059261544	90	39.49390592615441	convergent	af-eu	61.909944799175705	7.522917830542241	737.9775984628271
wsm14477	43.22	15.01	11	25	T	141.63480580048906	90	51.63480580048906	convergent	af-eu	61.888995960365435	7.647704614376522	750.0723882289384
wsm14479	43.08	15.22	13	25	T	143.38121924684594	90	53.381219246845944	convergent	af-eu	61.914545482520886	7.414225667791243	727.3463635264548
wsm14494	49.49	19.98	62	25	N	10.261242278294617	90	-79.73875772170538	convergent	af-eu	68.52094747656975	10.573647881015717	1094.084404621806
wsm14501	50.88	6.01	117	25	N	79.30097338652524	90	-10.699026613474757	convergent	af-eu	63.207899615525974	18.591708251205887	1845.3769430647476
wsm14506	37.65	15.07	3	25	S	131.1048768362125	90	41.1048768362125	convergent	af-eu	58.38863651108488	0.46174676446699436	43.72570405779218
wsm14507	44.22	11.95	27	25	T	160.9644494827378	90	70.96444948273779	convergent	af-eu	60.92596777059789	8.180269078218089	794.9885826749639
wsm14508	37.63	14.94	85	25	TS	33.21378862339668	90	-56.78621137660332	convergent	af-eu	58.29533646194478	1.5341763248273992	145.13500263969271
wsm14509	41.71	14.89	118	25	S	68.11904869843573	90	-21.880951301564266	convergent	af-eu	60.84331407032392	4.491664161126465	436.1658420363385
wsm14510	41.6	14.86	123	25	S	73.10003916078477	90	-16.899960839215225	convergent	af-eu	60.75530327514001	4.491424096377813	435.76825852788676
wsm14511	43.87	11.86	130	25	N	83.91116124978038	90	-6.088838750219622	convergent	af-eu	60.63652641333502	8.07906739554187	782.9381270325622
[truncated: 31,082 more rows]
