# Supplementary material for: Analyzing the horizontal orientation of the crustal stress adjacent to plate boundaries
Source: Sci Rep. 2023 Sep 20;13:15590. doi: 10.1038/s41598-023-42433-2 (PMC10511519; doi:10.1038/s41598-023-42433-2)
Supplement: Supplementary file 2 — Supplementary Information 2. [file 41598_2023_42433_MOESM2_ESM.zip › global_morvel.csv]

id	lat	lon	azi	unc	regime	azi_PoR	azi_PoR_predicted	deviation	pb_type	plates	dist_PoR	distance_pb_deg	distance_pb_km
wsm00001	40.3	28.23	100	25	N	122.28244446113126	135	-12.717555538868737	transform_R	at-eu	10.255752571730696	0.3489645794571885	38.803144237212535
wsm00002	40.07	27.39	105	25	S	131.5697040087232	135	-3.4302959912768074	transform_R	at-eu	10.311740543071906	0.6946337320768379	77.23985322446612
wsm00004	39.1	41.6	38	25	TS	174.43261074795083	135	39.43261074795083	transform_R	at-eu	11.084242313200704	0.32884066908512466	36.5654644188236
wsm00005	37.8	29.3	101	25	N	123.8246410778147	135	-11.175358922185296	transform_R	at-eu	7.6281440985709565	3.0839282885684867	342.9176519424482
wsm00006	40.13	29.38	82	25	S	99.18868096960819	135	-35.811319030391815	transform_R	at-eu	9.798870029616111	0.593053694167466	65.94465280971332
wsm00007	39.05	29.77	109	25	N	126.13378242508622	135	-8.866217574913776	transform_R	at-eu	8.67827660071572	1.7208585222974193	191.3510005984295
wsm00008	39.03	29.76	100	25	N	117.22748854984616	135	-17.772511450153843	transform_R	at-eu	8.661463306446862	1.7406037987268377	193.54657818537584
wsm00009	39.18	28.37	123	25	N	147.19552179448215	135	12.195521794482147	transform_R	at-eu	9.183977990960955	1.6517682199940253	183.668498924932
wsm00010	39.14	28.48	115	25	N	138.74300233788767	135	3.743002337887674	transform_R	at-eu	9.112777318202262	1.6398669045883025	182.34513120944877
wsm00011	40.08	27.5	165	25	T	11.05921286919613	135	-123.94078713080387	transform_R	at-eu	10.283390729707733	0.7209979376477804	80.17142316506036
wsm00014	40.29	42.17	154	25	S	112.40348914904854	135	-22.59651085095146	transform_R	at-eu	12.257467132668026	1.5126987661856077	168.20465992008985
wsm00015	36.88	30.67	0	12	U	16.136400046784956	135	-118.86359995321504	transform_R	at-eu	6.395992856987519	3.9874905888298855	443.389333964984
wsm00016	40.18	29.1	0	12	N	18.4539155631453	135	-116.5460844368547	transform_R	at-eu	9.9119718337776	0.5245315691968386	58.32532966003603
wsm00017	41.8	33.69	0	12	N	175.7300888650421	135	40.73008886504209	transform_R	at-eu	11.108872361547071	0.7463219536008125	82.9873291381522
wsm00018	40.67	30.69	140	25	S	150.08031291223767	135	15.080312912237673	transform_R	at-eu	10.0889023450559	0.05515331923146505	6.13277772955785
wsm00019	39.12	44.03	161	25	S	109.8455280330246	135	-25.154471966975393	transform_R	at-eu	12.486818573908778	1.7314169297931983	192.52504356179062
wsm00021	39.21	29.51	129	25	N	147.22685630156116	135	12.226856301561156	transform_R	at-eu	8.891979222816829	1.5462295360169378	171.93311654503938
wsm00022	38.59	28.45	125	25	N	150.36296804362496	135	15.36296804362496	transform_R	at-eu	8.62216752666366	2.3819336785864067	264.8593053123937
wsm00023	39.2	41.6	173	25	TS	129.78211083041822	135	-5.217889169581781	transform_R	at-eu	11.15690895340002	0.40150730928444034	44.6456372698152
wsm00271	40.45	26.12	104	25	NS	134.91727812736167	135	-0.08272187263833075	transform_R	at-eu	11.111345050727309	0.07289978444649137	8.106097344145903
wsm00293	40.633	24.567	83	20	N	119.25710458288938	135	-15.742895417110617	transform_R	at-eu	11.917245700687204	0.7631550769340407	84.85908962936897
wsm00294	40.625	24.583	84	20	N	120.22267426862447	135	-14.777325731375527	transform_R	at-eu	11.903614723142326	0.7495240993891628	83.34339199440889
wsm00375	45.31	28.01	118	25	N	133.8201423054487	135	-1.1798576945512878	transform_R	at-eu	15.052274027927325	4.732973200953154	526.2833324606165
wsm00511	41.125	23.567	90	15	N	128.29936172686325	135	-6.700638273136747	transform_R	at-eu	12.766738323608536	1.6126476998553727	179.31848956886452
wsm00512	41.125	23.567	34	15	N	72.29936172686325	135	-62.70063827313675	transform_R	at-eu	12.766738323608536	1.6126476998553727	179.31848956886452
wsm00513	40.867	23.882	78	20	N	115.96875985381473	135	-19.03124014618527	transform_R	at-eu	12.416993919898374	1.2629032961452111	140.42863271166385
wsm00514	40.867	23.882	88	20	N	125.96875985381473	135	-9.031240146185269	transform_R	at-eu	12.416993919898374	1.2629032961452111	140.42863271166385
wsm00790	40.52	42.02	13	25	T	152.58758279175703	135	17.58758279175703	transform_R	at-eu	12.356099732728723	1.6257772267024109	180.77842835349546
wsm00791	39.55	39.03	168	25	N	135.89067294041126	135	0.8906729404112639	transform_R	at-eu	10.216783134574214	0.4069481625510747	45.25063338262161
wsm00792	39.34	29.32	110	25	N	128.96714064522462	135	-6.032859354775383	transform_R	at-eu	9.062099599040053	1.4054373567924614	156.2777189501982
wsm00793	39.34	29.26	110	25	N	129.27982750434091	135	-5.720172495659085	transform_R	at-eu	9.077301791529024	1.4027626751411333	155.9803075107147
wsm00794	39.06	29.74	76	25	N	93.2789800439989	135	-41.7210199560011	transform_R	at-eu	8.694720430480402	1.7088126657735785	190.01156062179228
wsm00795	39.15	29.56	106	25	N	124.07888866913856	135	-10.921111330861436	transform_R	at-eu	8.822890205678888	1.6096602770006996	178.98630284633887
wsm00796	39.2	28.4	4	25	S	27.99486693330141	135	-107.00513306669859	transform_R	at-eu	9.19274279603016	1.5891267903766106	176.7030801639487
wsm00797	39.12	28.52	137	25	N	160.59041852175324	135	25.590418521753236	transform_R	at-eu	9.082003995855032	1.6570474803937287	184.25552670601547
wsm00798	38.81	29.11	101	25	TS	122.25545983606571	135	-12.744540163934289	transform_R	at-eu	8.620393180586603	1.9580690472593574	217.72764383540368
wsm00799	39.5	40.4	60	25	S	22.18950328095474	135	-112.81049671904526	transform_R	at-eu	10.781833592785276	0.06500079703820916	7.227768809461187
wsm00800	40.33	27.4	112	25	T	137.90141188935468	135	2.9014118893546765	transform_R	at-eu	10.541583894058732	0.4621663309860935	51.39062202453932
wsm00801	39.4	40.9	148	25	S	107.97915408665767	135	-27.020845913342328	transform_R	at-eu	10.946582027066313	0.21232993332264982	23.610043865805245
wsm02396	42.16	20.62	6	40	NS	50.19832110931469	135	-84.80167889068531	transform_R	at-eu	14.998068090548458	3.8439774667952946	427.43138091741963
wsm02423	44.86	26.69	149	40	S	169.58878026913453	135	34.58878026913453	transform_R	at-eu	14.915902350361534	4.455684657546115	495.45021076704376
wsm02445	42.1	21.5	47	40	N	88.95326789411075	135	-46.04673210588925	transform_R	at-eu	14.508467211000863	3.3543765872476996	372.99017207810766
wsm02446	42.1	21.4	82	25	S	124.2326978506029	135	-10.767302149397096	transform_R	at-eu	14.55820459006081	3.404113966307648	378.5207239084571
wsm02448	42	21	41	40	S	84.59537389575792	135	-50.404626104242084	transform_R	at-eu	14.687217237279043	3.53312661352588	392.86629550263046
wsm04610	42.452	20.968	40	40	N	82.51910014394434	135	-52.48089985605566	transform_R	at-eu	15.033675604757804	3.8795849810046406	431.3907612990705
wsm04618	43.237	20.839	48	25	T	88.96092068743985	135	-46.03907931256015	transform_R	at-eu	15.682461053701445	4.528370429948282	503.5325110248569
wsm04820	39.22	29.52	91	25	N	109.15356100042538	135	-25.846438999574616	transform_R	at-eu	8.899060830621778	1.535748463654869	170.76767286803747
wsm04821	39.03	29.74	110	25	N	127.33744122345934	135	-7.6625587765406635	transform_R	at-eu	8.66607888144189	1.73892020589237	193.35937094590702
wsm04822	40.32	27.22	108	25	S	134.70108514433582	135	-0.2989148556641794	transform_R	at-eu	10.593425180785104	0.41310956349283856	45.935750851616454
wsm04823	40.39	33.62	121	25	S	116.47365423791706	135	-18.52634576208294	transform_R	at-eu	9.698974062594232	0.6784408734537948	75.4392870187495
wsm04825	40.5	31	144	25	S	152.71712542634089	135	17.717125426340885	transform_R	at-eu	9.882728013675774	0.11044209215737055	12.28061724346932
wsm04826	41.5	32.5	103	40	S	104.07463301046243	135	-30.925366989537565	transform_R	at-eu	10.783948393926309	0.6203759116311716	68.98274895910983
wsm04827	41	34	136	40	S	129.92070727011105	135	-5.079292729888948	transform_R	at-eu	10.333029994014268	0.11708748988620243	13.019552773793372
wsm04828	40.4	42.1	165	40	TS	123.96648465858226	135	-11.03351534141774	transform_R	at-eu	12.30486525623671	1.5677117503970806	174.32183308591016
wsm04869	37.14	45.23	154	25	N	92.15674686506674	135	-42.84325313493326	transform_R	at-eu	12.179962703964264	1.4245610598486849	158.40418063635136
wsm04885	40.94	44.29	16	25	T	149.95468528126736	135	14.95468528126736	transform_R	at-eu	13.84123499679653	3.0858333526809503	343.12948569833264
wsm04892	39.2	29.57	38	25	T	55.9258978191956	135	-79.0741021808044	transform_R	at-eu	8.868046553349345	1.5577838179757464	173.21789584872246
wsm04893	39.03	30	110	25	N	125.89958297344447	135	-9.100417026555533	transform_R	at-eu	8.60831161927554	1.7537362892352206	195.00684651456635
wsm04894	41	33.5	120	25	S	116.31429174275911	135	-18.68570825724089	transform_R	at-eu	10.30090705257092	0.03806645448636914	4.232802441816536
wsm04918	40.9	29.2	120	25	N	136.78214507694872	135	1.7821450769487228	transform_R	at-eu	10.575265365255902	0.20133140596767873	22.387061739608598
wsm04948	36.01	44.67	20	25	S	134.574454091071	135	-0.4255459089289957	transform_R	at-eu	11.27464519527858	0.5192435511630009	57.73732807312666
wsm04950	39.2	44.3	9	25	S	137.37011618644897	135	2.3701161864489677	transform_R	at-eu	12.700334778767967	1.9449331346523877	216.266994985688
wsm05623	40.04	40.17	164	25	S	128.73351915635578	135	-6.266480843644217	transform_R	at-eu	11.110523495826769	0.40302725659631733	44.81464793235139
wsm06045	40.52	35.02	164	25	S	152.58233502573466	135	17.582335025734665	transform_R	at-eu	9.975836452803932	0.5559302878471897	61.816712683918816
wsm06046	40.86	35.18	151	25	S	139.19657306524005	135	4.196573065240045	transform_R	at-eu	10.333296906884684	0.19720660156477265	21.928403785138784
wsm06241	39.41	39.67	4	25	S	148.7927879013822	135	13.792787901382212	transform_R	at-eu	10.374081940802114	0.3373931673543211	37.51646014579496
wsm06242	38.06	29.68	129	25	N	148.82449997142305	135	13.824499971423052	transform_R	at-eu	7.761384598758596	2.7594088892901283	306.83269146434174
wsm06806	44.73	25.37	178	25	N	22.921962088260898	135	-112.0780379117391	transform_R	at-eu	15.158454508993614	4.496590937636938	499.9987878433792
wsm06807	45.04	27.02	11	40	N	30.30423751668036	135	-104.69576248331964	transform_R	at-eu	15.005434347580731	4.594410921963572	510.875888800194
wsm06812	45.25	28.21	63	25	N	78.23206975937433	135	-56.767930240625674	transform_R	at-eu	14.95679298068913	4.6489451233829016	516.9398236752664
wsm06814	45.11	26.87	150	25	T	169.69477711769923	135	34.69477711769923	transform_R	at-eu	15.106778059264357	4.683161406027395	520.7445059521347
wsm06818	45.17	29	79	25	S	91.70724278889793	135	-43.29275721110207	transform_R	at-eu	14.744769742069138	4.576498615940139	508.884128503692
wsm06831	45.13	27.15	56	40	N	74.77977581376263	135	-60.220224186237374	transform_R	at-eu	15.06056320283956	4.665826053067249	518.8168999975078
wsm06839	44.55	27.13	145	25	N	164.56614442782438	135	29.566144427824383	transform_R	at-eu	14.517379594980028	4.090990153099341	454.8979762663986
wsm06856	45.15	27.05	112	40	N	131.07419370033813	135	-3.925806299661872	transform_R	at-eu	15.102361746420584	4.698828650166604	522.4866264134117
wsm06876	39.18	41.1	137	25	S	95.49947938870395	135	-39.500520611296054	transform_R	at-eu	10.881002712347623	0.12656762142789546	14.073696756464232
wsm06877	38.1	30.16	144	25	N	160.78975759329728	135	25.78975759329728	transform_R	at-eu	7.680655499303569	2.714081650468742	301.7925255294589
wsm07905	44.411	30.549	90	25	U	97.89700550945054	135	-37.10299449054946	transform_R	at-eu	13.800947502318834	3.8089021540830856	423.53117872367756
wsm07906	44.411	30.549	21	25	U	28.897005509450537	135	-106.10299449054946	transform_R	at-eu	13.800947502318834	3.8089021540830856	423.53117872367756
wsm07907	44.481	29.645	149	25	U	160.0580673915183	135	25.058067391518307	transform_R	at-eu	13.97630219235188	3.9184320809839193	435.7103676787154
wsm07909	44.517	29.683	122	40	U	132.89713322456146	135	-2.1028667754385424	transform_R	at-eu	14.006482192068802	3.959347538188993	440.25996520500166
wsm08199	38.14	42.86	174	25	T	122.6582222500191	135	-12.341777749980906	transform_R	at-eu	11.16057332585902	0.40517168174343965	45.05309745757005
wsm08200	39.48	27.21	124	25	NS	152.91818473956664	135	17.91818473956664	transform_R	at-eu	9.853881587685365	1.1705741169737252	130.16208227188167
wsm08202	40.72	35.38	157	25	S	144.08526664838502	135	9.085266648385016	transform_R	at-eu	10.228947601562666	0.2996323842109092	33.31764685333106
wsm08203	40.75	32.7	140	25	N	140.16716202898533	135	5.167162028985331	transform_R	at-eu	10.032343153600877	0.1596156062402514	17.74847006273436
wsm08204	41.18	31.76	133	25	S	137.60253334643755	135	2.6025333464375535	transform_R	at-eu	10.491755566623738	0.43759043266193487	48.657903050840766
wsm08206	37.78	29.39	157	25	N	179.33516358473958	135	44.335163584739576	transform_R	at-eu	7.582367447877175	3.0868222720201004	343.23944866310035
wsm08207	37.98	28.33	129	25	N	156.86707437610835	135	21.86707437610835	transform_R	at-eu	8.11888842611934	2.9030976053537927	322.8101697039699
wsm08208	41.17	29.04	159	25	S	176.08166764040539	135	41.081667640405385	transform_R	at-eu	10.868710510956902	0.4880404911282312	54.267701324604154
wsm08209	38.35	31.35	112	25	N	120.89508901112208	135	-14.104910988877918	transform_R	at-eu	7.716674483169157	2.2839668999896645	253.96588155500976
wsm08210	40.5	29.17	110	25	N	127.56455535177884	135	-7.435444648221164	transform_R	at-eu	10.19980604970739	0.20079506438602834	22.327423194672125
wsm08211	40.61	42.4	177	25	S	135.6210413939042	135	0.6210413939041928	transform_R	at-eu	12.613126078658425	1.8736758320375912	208.34353353977966
wsm08212	37.8	28.91	138	25	N	163.14868947806224	135	28.148689478062238	transform_R	at-eu	7.7534396260275	3.2509490413280133	361.48953786283806
wsm08213	40.57	30.57	164	25	N	174.76611503201138	135	39.766115032011385	transform_R	at-eu	10.007030324592037	0.0806628705283714	8.96931432000532
wsm08214	39.05	27.82	114	25	NS	141.25932177840866	135	6.259321778408662	transform_R	at-eu	9.252126685776261	1.7612560331649973	195.84300504041988
wsm08215	38.52	31.22	61	25	N	70.51063358040619	135	-64.48936641959381	transform_R	at-eu	7.900774088680933	2.1144237431729067	235.11351671435378
wsm08216	39.34	36.98	26	25	N	2.7876294087504903	135	-132.2123705912495	transform_R	at-eu	9.293832362396486	1.1752905149999293	130.68652252646442
wsm08217	38.23	30.56	32	25	N	46.04492458937932	135	-88.95507541062068	transform_R	at-eu	7.7223794030343385	2.5948280404316364	288.5321108527716
wsm08218	40.57	31.36	166	25	T	172.87531834612685	135	37.875318346126846	transform_R	at-eu	9.914969623551386	0.085662487457668135	9.52524712309977
wsm08219	40.76	32.84	176	25	N	175.47679003088962	135	40.47679003088962	transform_R	at-eu	10.042672754702153	0.1718787478922934	19.11207107652703
wsm08221	38.62	31.21	74	25	N	83.4541264063597	135	-51.545873593640295	transform_R	at-eu	8.000695783191674	2.0092017075277084	223.4133440709734
wsm08223	40.61	32.98	169	25	N	167.7685025298045	135	32.76850252980449	transform_R	at-eu	9.894313811374317	0.3463827932214656	38.516062310874226
wsm08225	39.94	42.07	160	25	S	117.64127932247271	135	-17.358720677527288	transform_R	at-eu	11.946116882197174	1.1907152380815944	132.40167583941076
wsm09255	40.68	29.1	116	25	N	133.58982048133794	135	-1.410179518662062	transform_R	at-eu	10.387454893109009	0.011680229904129646	1.2987840955054542
wsm09768	41.09	31	56	25	N	64.23262598566032	135	-70.76737401433968	transform_R	at-eu	10.46629088553017	0.48114329256193855	53.50076678008146
wsm09776	40.42	28.69	114	25	N	133.93685579851854	135	-1.0631442014814638	transform_R	at-eu	10.2414571780902	0.2528524598474462	28.11594943376805
wsm09779	40.24	25.94	99	25	N	131.19437619809054	135	-3.805623801909462	transform_R	at-eu	11.00418708512538	0.0626601859094933	6.967504368376476
wsm09788	40.67	29.03	106	25	N	123.9278052910579	135	-11.072194708942106	transform_R	at-eu	10.39412424133782	0.01635706259864378	1.8188248798762559
wsm09970	42.17	21.53	62	25	N	103.68902679374992	135	-31.310973206250083	transform_R	at-eu	14.5457989348605	3.3917083111073367	377.1412760893015
wsm10483	38.03	29.05	96	25	NS	119.64134854606789	135	-15.358651453932112	transform_R	at-eu	7.917299408734735	2.8809538396700702	320.3478919131492
wsm10484	37.88	28.77	115	25	N	140.71188559802818	135	5.711885598028175	transform_R	at-eu	7.873165924647623	3.1332083505011212	348.3973523583621
wsm10486	39.58	39.66	18	25	S	163.36158308368272	135	28.361583083682717	transform_R	at-eu	10.509053023894538	0.18686108176787286	20.77803288642902
wsm10738	40.33	25.86	129	25	S	161.26465537147476	135	26.26465537147476	transform_R	at-eu	11.112866187218827	0.045046735243815306	5.008975317209042
wsm10745	40.17	26.17	120	25	S	151.46413110100406	135	16.464131101004057	transform_R	at-eu	10.852070208935302	0.19454250303481047	21.632169136679423
wsm10746	40.19	26.02	122	25	S	154.01280101094534	135	19.01280101094534	transform_R	at-eu	10.929366145956593	0.13262022037758925	14.746715979275589
wsm11578	40.95	32.57	125	25	S	125.7930279332395	135	-9.2069720667605	transform_R	at-eu	10.233162277291328	0.060550931248712914	6.732965628190913
wsm12608	39.65	43.83	171	25	TS	122.23313500579667	135	-12.766864994203331	transform_R	at-eu	12.709471719484966	1.954070075369387	217.2829778372429
wsm12609	40.07	40.74	133	25	S	95.68820915705572	135	-39.311790842944276	transform_R	at-eu	11.39295990941109	0.6799223696627763	75.60402210783336
wsm12610	40.05	40.7	144	25	S	106.77485140836211	135	-28.22514859163789	transform_R	at-eu	11.358504937619045	0.6456753312473751	71.79591994056682
wsm13118	40.34	26.04	116	25	S	147.52634884823954	135	12.526348848239536	transform_R	at-eu	11.048857923582688	0.002245211612574849	0.24965648428079096
wsm13647	45.2	28.56	146	25	N	160.13510912918844	135	25.135109129188436	transform_R	at-eu	14.845936530122216	4.565043927346522	507.6104234921924
wsm13779	40.66	30.59	4	15	N	14.574880740236722	135	-120.42511925976328	transform_R	at-eu	10.092663060920856	0.021273435806023144	2.365501390674719
wsm13780	38.01	30.93	85	21.9	U	97.05945041814937	135	-37.94054958185063	transform_R	at-eu	7.442292260873401	2.7888870241771286	310.11051502352217
wsm13782	40.73	29.83	121	15	S	135.11957822256431	135	0.11957822256431427	transform_R	at-eu	10.284329203007701	0.023518654298527508	2.6151586399698203
wsm13783	40.77	30.99	160	15	S	168.53681999043772	135	33.53681999043772	transform_R	at-eu	10.150811880546371	0.16065206174670266	17.863718815415336
wsm13784	40.39	25.95	118	2.7	S	149.74871652905728	135	14.748716529057276	transform_R	at-eu	11.127397267575347	0.0778352884674689	8.654901107287797
wsm13785	40.66	29.12	136	15	S	153.5307532846398	135	18.530753284639786	transform_R	at-eu	10.363810110186918	0.03385902174595401	3.764956622769081
wsm13790	42.17	21.32	19	40	S	61.27424966679564	135	-73.72575033320436	transform_R	at-eu	14.649908016801675	3.4958173930485117	388.7176937568223
wsm13803	40.6	30.63	5	25	N	15.442274703852263	135	-119.55772529614774	transform_R	at-eu	10.02813274604705	0.03510509406498841	3.9035137336389014
wsm13804	40.599	30.627	5	25	N	15.45792068606977	135	-119.54207931393023	transform_R	at-eu	10.027562483675311	0.0356753564367267	3.966924103533851
wsm13805	38.1	29.3	18	25	S	39.98626453508916	135	-95.01373546491084	transform_R	at-eu	7.905504542656928	2.7244195650153387	302.9420507617548
wsm13806	37.3	30.24	25	25	S	43.146156125674224	135	-91.85384387432578	transform_R	at-eu	6.898487779895845	3.5570327615228194	395.52454153529175
wsm13807	37.6	29.6	55	25	N	76.54388496667116	135	-58.45611503332884	transform_R	at-eu	7.35331039195178	3.258128157612518	362.28782027051585
wsm13809	37.57	29.7	62	25	N	82.99306021433654	135	-52.00693978566346	transform_R	at-eu	7.296607959234223	3.2867059040477926	365.4655250640148
wsm13810	37.04	29.51	66	25	N	89.86109318645799	135	-45.13890681354201	transform_R	at-eu	6.864225902082069	4.08201873739705	453.9003989820522
wsm13811	40.62	29.18	69	25	N	86.3192027903699	135	-48.6807972096301	transform_R	at-eu	10.312011690244034	0.0799120335395429	8.885824941165023
wsm13812	37.6	29.7	73	25	N	93.90944419489722	135	-41.09055580510278	transform_R	at-eu	7.324624516517531	3.25383771132843	361.81074375386066
wsm13813	40.6	29.13	79	25	S	96.58381978478951	135	-38.41618021521049	transform_R	at-eu	10.304315769389234	0.09628534470418515	10.706456581633049
wsm13814	39.08	28.6	81	25	N	104.28226098498158	135	-30.717739015018424	transform_R	at-eu	9.020611194913698	1.6929542814841199	188.24818631626763
wsm13815	40.56	29.13	98	25	N	115.65053364368907	135	-19.349466356310927	transform_R	at-eu	10.266191763689477	0.13587534148422264	15.108669430272718
wsm13818	39.3	29.46	99	25	N	117.31284629360289	135	-17.687153706397112	transform_R	at-eu	8.989579841193859	1.4509102235600437	161.33407799616984
wsm13819	37.91	28.53	99	25	N	125.98234321457323	135	-9.017656785426766	transform_R	at-eu	7.984109097026973	3.030593506238233	336.9870865686205
wsm13821	38.81	29.11	101	25	TS	122.25545983606571	135	-12.744540163934289	transform_R	at-eu	8.620393180586603	1.9580690472593574	217.72764383540368
wsm13822	40.652	29.093	102	25	N	119.66833907882756	135	-15.331660921172443	transform_R	at-eu	10.362377895792363	0.039689209381336354	4.413244801751752
wsm13823	40.59	29.05	103	25	N	120.97068828089004	135	-14.029311719109955	transform_R	at-eu	10.313340183145016	0.09985172919489571	11.103020989441024
wsm13825	40.7	27.2	105	25	N	130.90035789317199	135	-4.099642106828014	transform_R	at-eu	10.940834328947844	0.06259830559810098	6.96062358221722
wsm13826	39.67	28.66	107	25	N	128.60408174297152	135	-6.395918257028484	transform_R	at-eu	9.548272075047933	1.033424576422064	114.91172817470765
wsm13828	40.6	29.06	110	25	N	127.90757595769867	135	-7.092424042301332	transform_R	at-eu	10.320515246968085	0.0899660569683789	10.003782877985651
wsm13830	40.23	26.8	113	25	S	141.70750114296771	135	6.707501142967715	transform_R	at-eu	10.662726196134983	0.35845281966416565	39.8581898635662
wsm13831	39.86	30.49	116	25	N	127.99200519895612	135	-7.007994801043878	transform_R	at-eu	9.323003187606801	0.8736823539253606	97.14917900724144
wsm13833	40.61	29.16	119	25	N	136.4282926095325	135	1.428292609532491	transform_R	at-eu	10.307001320450738	0.08773582932157353	9.755792536973336
wsm13834	39.03	29.89	120	25	N	136.5101247153193	135	1.5101247153193071	transform_R	at-eu	8.632158572934955	1.7471642347856289	194.27606639602536
wsm13835	41.02	33.57	120	25	S	115.98609872879234	135	-19.013901271207658	transform_R	at-eu	10.324408502386873	0.028957547827872077	3.219936839632032
wsm13836	40.38	28.71	121	25	S	140.920094749986	135	5.920094749985992	transform_R	at-eu	10.198661066370931	0.29564857156671565	32.87466648871317
wsm13837	39.11	28.51	122	25	N	145.6662925829254	135	10.666292582925394	transform_R	at-eu	9.075952101340334	1.6706509007649828	185.76816011885722
wsm13838	40.6	29.1	122	25	N	139.72268868183107	135	4.722688681831073	transform_R	at-eu	10.311223374063076	0.09377571327118517	10.427397914336735
wsm13839	40.64	29.15	122	25	NS	139.42523336089062	135	4.425233360890616	transform_R	at-eu	10.337897401100022	0.05683974867228869	6.320300385696621
wsm13840	40.61	27.06	125	25	S	151.69150654305895	135	16.69150654305895	transform_R	at-eu	10.90719916694826	0.09872603126933654	10.97784891885166
wsm13841	37.7	28.89	125	25	NS	150.58282213543293	135	15.582822135432934	transform_R	at-eu	7.669854456748865	3.336198880141481	370.9689004870437
wsm13842	40.6	29.16	128	25	N	145.44477759169308	135	10.444777591693082	transform_R	at-eu	10.297460825861464	0.09874231499112796	10.979659588594625
wsm13843	40.66	30.89	133	25	S	142.11717349551236	135	7.117173495512361	transform_R	at-eu	10.053744794601556	0.054478375846073845	6.057727346003089
wsm13844	39.6	27.37	135	25	S	162.86520782463026	135	27.86520782463026	transform_R	at-eu	9.90077825494977	1.1156634969172643	124.05629149643985
wsm13845	40.747	30.1	135	25	S	147.82334609966222	135	12.823346099662217	transform_R	at-eu	10.253201248800238	0.0012693600742039735	0.14114659466273505
wsm13846	40.7	32.98	140	25	S	138.7794915193137	135	3.7794915193136944	transform_R	at-eu	9.984293208641688	0.256403395954095	28.51079605727851
wsm13848	40.76	29.97	132	25	S	145.42120370703265	135	10.421203707032646	transform_R	at-eu	10.288219654623504	0.005202189921718059	0.578457923138769
wsm13878	40.82	27.77	72	25	N	95.23110722839283	135	-39.76889277160717	transform_R	at-eu	10.870464012708851	0.21443327636208664	23.84392526278415
wsm13880	40.74	27.54	74	25	T	98.37939651987983	135	-36.62060348012017	transform_R	at-eu	10.867566775527791	0.11188483866703791	12.441043556648264
wsm13883	40.72	27.6	77	25	S	101.16687565964025	135	-33.833124340359745	transform_R	at-eu	10.830643686602514	0.09310251552506088	10.35254163727945
wsm13886	40.8	27.84	80	25	TS	102.97205633864974	135	-32.027943661350264	transform_R	at-eu	10.831279712014748	0.19558457622682113	21.7480425483541
wsm13893	40.79	28.71	85	25	T	104.17209730559	135	-30.82790269441	transform_R	at-eu	10.585042260364332	0.12658599932269965	14.075740287942336
wsm13894	40.72	27.6	85	25	T	109.16687565964025	135	-25.833124340359745	transform_R	at-eu	10.830643686602514	0.09310251552506088	10.35254163727945
wsm13898	40.73	29.35	89	25	T	105.3578919541983	135	-29.642108045801706	transform_R	at-eu	10.379948993862428	0.016613587792420503	1.8473492192521332
wsm13899	40.71	27.59	89	25	S	113.23097809085891	135	-21.769021909141088	transform_R	at-eu	10.824629345778831	0.08104695401613071	9.012022514051372
wsm13900	40.7	27.59	89	25	T	113.25246093241321	135	-21.747539067586786	transform_R	at-eu	10.815511131695871	0.06890812959055381	7.6622449641678445
wsm13902	40.71	27.56	91	25	S	115.35889704473743	135	-19.641102955262568	transform_R	at-eu	10.833985608468282	0.07830367160752871	8.706983007892982
wsm13906	40.69	29.22	94	25	S	111.02099801756049	135	-23.979001982439513	transform_R	at-eu	10.369933748326702	0.012142984496335885	1.3502401292832722
wsm13910	40.79	27.48	102	25	N	126.52591692007513	135	-8.474083079924867	transform_R	at-eu	10.931892977302638	0.16557904119622435	18.41157468815449
wsm13915	40.71	27.58	104	25	N	128.2736405259036	135	-6.726359474096398	transform_R	at-eu	10.827742957644645	0.07962965036801961	8.854425321891847
wsm13919	40.44	28.76	110	25	S	129.5764984076494	135	-5.42350159235059	transform_R	at-eu	10.242268540007515	0.23640398101402127	26.286959518376285
wsm13920	40.5	26.02	110	25	NS	141.18194892635626	135	6.181948926356256	transform_R	at-eu	11.19341605471341	0.15216714786950547	16.92023814030114
wsm13921	40.7	27.57	115	25	TS	139.33782133952673	135	4.337821339526727	transform_R	at-eu	10.821749624312119	0.06758654448645984	7.515291203142362
wsm13923	40.9	29.14	119	25	S	136.05368080242363	135	1.053680802423628	transform_R	at-eu	10.588462654050105	0.20638592122706712	22.949098966894876
wsm13924	40.69	29.16	121	25	S	138.29750964766072	135	3.2975096476607177	transform_R	at-eu	10.383356071813296	0.007160938975928843	0.7962611804013566
wsm13925	40.83	28.74	125	25	S	143.96798940880308	135	8.967989408803078	transform_R	at-eu	10.615428363164668	0.16573448610746766	18.428859397454495
wsm13926	41.81	32.39	127	25	T	128.53629880040785	135	-6.463701199592151	transform_R	at-eu	11.095742110507004	0.9452622912566113	105.10851584617099
wsm13927	40.85	27.64	127	25	S	150.7223880372503	135	15.722388037250312	transform_R	at-eu	10.937164411778014	0.24144669408617858	26.847684400512367
wsm13928	40.86	27.67	129	25	N	152.57444452492268	135	17.574444524922683	transform_R	at-eu	10.937222755545505	0.2533282308883429	28.168852832595864
wsm13931	40.62	27.82	132	25	S	155.43195243275045	135	20.43195243275045	transform_R	at-eu	10.671809402985417	0.007657950363480381	0.8515264012690391
wsm13932	40.57	28.1	138	25	S	160.30747872117195	135	25.307478721171947	transform_R	at-eu	10.543106709520941	0.05828124060407447	6.480587195987991
wsm13933	40.76	27.51	139	25	S	163.46361258802074	135	28.463612588020737	transform_R	at-eu	10.895173721483957	0.1334163564828259	14.835242396976788
wsm13934	40.76	29.11	140	25	S	157.41323778643937	135	22.413237786439367	transform_R	at-eu	10.461472427834408	0.06814199105646424	7.577054128782183
wsm13935	40.79	28.41	146	25	S	166.5071472061668	135	31.507147206166792	transform_R	at-eu	10.662132354695842	0.14878525925416852	16.544188766065993
wsm13936	40.84	28.77	147	25	NS	165.8165298651694	135	30.8165298651694	transform_R	at-eu	10.617540320186961	0.17419300828741768	19.369405445688965
wsm13937	40.83	28.81	151	25	NS	169.65449751256347	135	34.654497512563466	transform_R	at-eu	10.598349449680242	0.16128134380653592	17.933691884233898
wsm13938	40.76	29.13	150	25	S	167.32185842692888	135	32.321858426928884	transform_R	at-eu	10.45695043993851	0.06643342914928496	7.387070451282279
wsm13939	40.84	28.83	149	25	S	167.54774861712974	135	32.54774861712974	transform_R	at-eu	10.603000326389548	0.1704498437099602	18.953183962039713
wsm13940	40.75	29.09	154	25	S	171.52084085148363	135	36.52084085148363	transform_R	at-eu	10.456480956639851	0.060277815787259215	6.702596532677879
wsm13941	40.83	28.58	157	25	T	176.68097601654358	135	41.68097601654358	transform_R	at-eu	10.655491299554114	0.17681877853257788	19.661378177463686
wsm13942	40.76	29.11	157	25	S	174.41323778643937	135	39.41323778643937	transform_R	at-eu	10.461472427834408	0.06814199105646424	7.577054128782183
wsm13943	40.75	29.11	155	25	S	172.4294601742596	135	37.42946017425959	transform_R	at-eu	10.451931139369734	0.0586007025917894	6.516109797184052
wsm13944	40.76	29.12	158	25	S	175.36755731839094	135	40.367557318390936	transform_R	at-eu	10.459208551482675	0.0672848276990976	7.48174178091442
wsm13946	40.79	29.04	162	25	S	179.68320920041913	135	44.68320920041913	transform_R	at-eu	10.50605925771579	0.10399215254209082	11.563415693666427
wsm13947	40.79	29	165	25	S	2.8647794717828674	135	-132.13522052821713	transform_R	at-eu	10.515303965527224	0.10737289603241607	11.93933773563459
wsm13948	40.7	27.57	165	25	N	9.337821339526727	135	-125.66217866047327	transform_R	at-eu	10.821749624312119	0.06758654448645984	7.515291203142362
wsm13949	40.77	29.07	168	25	S	5.57943220248012	135	-129.42056779751988	transform_R	at-eu	10.480118066676326	0.08098294366318726	9.004904877751999
wsm14040	41.47	23.08	41	25	N	79.92616903169176	135	-55.07383096830824	transform_R	at-eu	13.264643380334164	2.1105527565810007	234.6830820516161
wsm14069	41.32	23.25	116	25	T	154.7915478628538	135	19.791547862853804	transform_R	at-eu	13.067827370896211	1.913736747143048	212.7981101891627
wsm14149	38.28	30.24	27	25	N	42.92535587076884	135	-92.07464412923116	transform_R	at-eu	7.835665394414107	2.5315325043336543	281.4939586695269
wsm14152	38.94	31.11	40	25	S	49.681815377193175	135	-85.31818462280683	transform_R	at-eu	8.329202162315966	1.6939461812395535	188.35848068866161
wsm14153	38.44	31.66	41	25	N	47.84218864550644	135	-87.15781135449356	transform_R	at-eu	7.772572260748575	2.2251061094428053	247.42085125692375
wsm14154	38.43	30.87	51	25	S	62.79383986103187	135	-72.20616013896813	transform_R	at-eu	7.862968773985827	2.339412534802193	260.13116333891156
wsm14155	39.52	38.15	48	25	S	19.680945475827514	135	-115.31905452417249	transform_R	at-eu	9.849172861344826	0.6491172556072371	72.17864499420135
wsm14160	38.66	31.17	76	25	N	85.65059802029305	135	-49.349401979706954	transform_R	at-eu	8.04532601210471	1.9778223314508097	219.92411184608787
wsm14162	38.02	28.82	97	25	S	121.99480250333568	135	-13.005197496664323	transform_R	at-eu	7.9828009182751885	3.020885788669858	335.9076361395663
wsm14163	40.84	31.59	102	25	TS	107.580822309302	135	-27.419177690698007	transform_R	at-eu	10.164472870268114	0.1366923216586713	15.199513605911934
wsm14164	39.9	29.24	105	25	N	123.28549817505768	135	-11.714501824942317	transform_R	at-eu	9.612461366177214	0.8200891165023734	91.18987469876943
wsm14165	37.82	28.97	112	25	N	136.73423321751613	135	1.7342332175161346	transform_R	at-eu	7.751584976625125	3.2517206217212618	361.5753338061868
wsm14167	39.07	27.98	119	25	N	145.42100250440967	135	10.421002504409671	transform_R	at-eu	9.213877493155863	1.7937805350264853	199.45956961822867
wsm14168	38.12	29.03	120	25	N	143.499539183122	135	8.49953918312201	transform_R	at-eu	8.006086396758192	2.757189825278033	306.5859424645811
wsm14169	39.36	27.88	121	25	NS	147.12693756283238	135	12.126937562832381	transform_R	at-eu	9.508214984256469	1.4974539366156137	166.50950988051753
wsm14170	40.18	27.97	126	25	N	149.72138565986847	135	14.721385659868474	transform_R	at-eu	10.222846123298183	0.49519862087477406	55.06365013251994
wsm14171	40.74	31.62	133	25	S	138.48855227305512	135	3.48855227305512	transform_R	at-eu	10.062748395062314	0.03268187181917881	3.6340633428020066
wsm14172	40.7	33.11	136	25	N	134.13515063224133	135	-0.8648493677586657	transform_R	at-eu	9.986946562688502	0.2776528122381876	30.87362659529698
wsm14173	39.22	27.75	138	25	N	165.12481153318913	135	30.12481153318913	transform_R	at-eu	9.428150456797326	1.5834620668519364	176.0731907799494
wsm14174	40.89	31.03	160	25	T	168.24713110855726	135	33.247131108557255	transform_R	at-eu	10.26511014464063	0.279274899800356	31.053994751108434
wsm14250	42.99	35.69	71	25	T	59.17594632645921	135	-75.82405367354079	transform_R	at-eu	12.495861264758005	1.9639428682988154	218.38078383423164
wsm14318	40.85	27.76	124	25	N	147.21229297790524	135	12.212292977905236	transform_R	at-eu	10.901016776975908	0.246444249381625	27.40338796006645
wsm14505	42.16	21.14	94	25	N	136.79583608300487	135	1.7958360830048719	transform_R	at-eu	14.732736384391345	3.5786457606381816	397.92780069522325
wsm14907	37.96	30.87	3	25	N	15.532762189238156	135	-119.46723781076184	transform_R	at-eu	7.403510113410931	2.8714970142375478	319.2963394551459
wsm14908	39.55	33.05	3	25	S	1.2304647260733077	135	-133.7695352739267	transform_R	at-eu	8.83607003284672	1.426631264134599	158.63437716699002
wsm14909	37.92	30.91	9	25	N	21.33683713560606	135	-113.66316286439394	transform_R	at-eu	7.357655600509759	2.8997264238426794	322.43531090704266
wsm14914	36.83	29.34	98	25	N	123.73715654735065	135	-11.26284345264935	transform_R	at-eu	6.730570258642729	4.278051815468672	475.6983127288
wsm14915	36.89	29.21	109	25	N	135.3793620548646	135	0.3793620548646004	transform_R	at-eu	6.830163859398283	4.182961352987064	465.1247211711796
wsm14916	37.8	28.65	113	25	N	139.65745001363643	135	4.657450013636435	transform_R	at-eu	7.843192490866741	3.169417708406783	352.42365479781256
wsm14917	40.82	34.66	128	25	N	118.6288701435937	135	-16.3711298564063	transform_R	at-eu	10.221678655922602	0.31410803996708125	34.92726854934589
wsm14918	40.47	37.31	130	25	N	107.7446438263982	135	-27.255356173601797	transform_R	at-eu	10.433929623971721	0.04073101859675887	4.529088860528659
wsm14919	38.28	28.52	133	25	N	158.88773757796469	135	23.887737577964685	transform_R	at-eu	8.318940978360786	2.687593765917157	298.8472030947506
wsm14920	39.48	40.75	142	25	S	102.8000008064111	135	-32.199999193588894	transform_R	at-eu	10.934355831822884	0.20808452363337437	23.137975196901202
wsm14921	39.42	40.71	145	25	S	105.75265678354617	135	-29.247343216453828	transform_R	at-eu	10.868343334569005	0.14152778757210172	15.73719362370865
wsm14922	37.72	43.72	165	25	S	109.42172116217773	135	-25.578278837822268	transform_R	at-eu	11.455678846134731	0.7002772020191514	77.8673793146802
wsm14923	39.6	42.72	167	25	S	121.42231147532476	135	-13.577688524675239	transform_R	at-eu	12.048297997637135	1.2928963535215559	143.763713118104
wsm14924	39.43	33.1	167	25	S	164.92279541316321	135	29.922795413163215	transform_R	at-eu	8.717432381485594	1.5566573831680017	173.09264184045975
wsm14925	39.46	33.1	169	25	S	166.92986266409622	135	31.92986266409622	transform_R	at-eu	8.74741273535625	1.5266770292973462	169.7589740013476
wsm15233	40.46	28.98	96	25	NS	114.52021143673755	135	-20.479788563262446	transform_R	at-eu	10.206534017223376	0.2294046828518077	25.50867200114433
wsm18699	42.65	43.45	34	25	T	174.88536240220645	135	39.885362402206454	transform_R	at-eu	14.677940500557582	3.9647989941209545	440.8661402820245
wsm19283	41.2	46.2	16	40	N	145.72652829587167	135	10.726528295871674	transform_R	at-eu	15.087846479802337	4.332444835686758	481.74654894894314
wsm19303	40.3	46.1	100	40	T	47.300879306794855	135	-87.69912069320515	transform_R	at-eu	14.467984823531978	3.7125831794163986	412.82098265568266
wsm19322	40.3	46.2	100	25	T	47.057966189501315	135	-87.94203381049869	transform_R	at-eu	14.528750267670702	3.7733486235551226	419.5778010617824
wsm19338	39.3	46.5	170	25	S	113.1451594095663	135	-21.854840590433696	transform_R	at-eu	14.142081580313516	3.386679936197936	376.5821455403164
wsm19483	41	42.8	5	25	NS	143.4961026635516	135	8.496102663551596	transform_R	at-eu	13.10587497349843	2.368358791146804	263.34984462116205
wsm19484	41	43.5	19	25	S	155.38862209701892	135	20.388622097018924	transform_R	at-eu	13.463216080074886	2.707814435959307	301.09564211236983
wsm19486	41.2	43.8	157	25	T	113.08841953469096	135	-21.911580465309044	transform_R	at-eu	13.764023279857739	3.008621635742159	334.5439226768963
wsm19487	42	43.7	157	25	N	115.54495337852188	135	-19.455046621478118	transform_R	at-eu	14.301537483729362	3.571819598056706	397.1687650026964
wsm19488	41.5	43.6	159	25	N	116.50018540852443	135	-18.49981459147557	transform_R	at-eu	13.87991347057347	3.1355681095518833	348.65974595416554
wsm19489	42.7	41.8	160	25	T	125.9324170558682	135	-9.0675829441318	transform_R	at-eu	13.994547397004197	3.366723276559995	374.3630631806438
wsm19490	42.4	43.8	160	25	T	119.2797437056467	135	-15.720256294353305	transform_R	at-eu	14.651715091992912	3.9297984734231335	436.97425459228594
wsm19491	41.5	43.5	161	25	TS	118.79085597077551	135	-16.20914402922449	transform_R	at-eu	13.829455066228093	3.0884334318500493	343.41860170885633
wsm19492	42.4	43.8	161	25	S	120.2797437056467	135	-14.720256294353305	transform_R	at-eu	14.651715091992912	3.9297984734231335	436.97425459228594
wsm19493	42.4	43.5	162	25	TS	122.13166266242297	135	-12.868337337577032	transform_R	at-eu	14.508441968980293	3.791414181296304	421.5866021952588
wsm19494	41.2	44	162	25	S	117.51798085209697	135	-17.48201914790303	transform_R	at-eu	13.86892951415409	3.11352787003851	346.20897976411146
wsm19495	41.3	44	164	25	N	119.80030479532127	135	-15.199695204678733	transform_R	at-eu	13.940449191810927	3.1850475476953477	354.16161602373984
wsm19496	42.4	43.8	164	25	T	123.2797437056467	135	-11.720256294353305	transform_R	at-eu	14.651715091992912	3.9297984734231335	436.97425459228594
wsm19497	42.4	43.7	164	25	S	123.56206690559469	135	-11.43793309440531	transform_R	at-eu	14.603678697654317	3.883257839630488	431.79916510682466
wsm19498	41.7	44.6	164	25	TS	119.24359992769183	135	-15.756400072308168	transform_R	at-eu	14.540701375967942	3.785299731852362	420.906705501808
wsm19499	41.8	44	164	25	T	121.16876318246972	135	-13.831236817530282	transform_R	at-eu	14.303070407014104	3.5578790350708687	395.61864298994414
wsm19500	41.6	44.9	165	25	T	119.165049043524	135	-15.834950956476007	transform_R	at-eu	14.629684250967756	3.8742826068521765	430.8011633824057
wsm19501	41.6	45.7	172	25	S	124.09117531084308	135	-10.908824689156916	transform_R	at-eu	15.066334665380708	4.310933021265129	479.3545410290991
wsm19502	41.3	44	172	25	S	127.80030479532127	135	-7.199695204678733	transform_R	at-eu	13.940449191810927	3.1850475476953477	354.16161602373984
wsm19503	42.5	45	170	25	T	126.27128516050499	135	-8.728714839495012	transform_R	at-eu	15.320936181142045	4.57172675158715	508.3535206664797
wsm19504	41.6	45.9	170	25	T	121.58921030897682	135	-13.410789691023183	transform_R	at-eu	15.177758395580426	4.4223567514648465	491.74431159295756
wsm19505	41.7	43.3	172	25	N	130.915685123718	135	-4.084314876282008	transform_R	at-eu	13.879520343135482	3.1510116981701515	350.37699702195863
wsm19506	42.4	43.8	174	25	S	133.2797437056467	135	-1.7202562943533053	transform_R	at-eu	14.651715091992912	3.9297984734231335	436.97425459228594
wsm19507	43.2	41.6	174	25	T	141.63933658183413	135	6.6393365818341294	transform_R	at-eu	14.33270659192442	3.781634774943541	420.49918032610856
wsm19508	42.5	45	177	25	T	133.271285160505	135	-1.7287148394950123	transform_R	at-eu	15.320936181142045	4.57172675158715	508.3535206664797
wsm19509	42.4	43.7	177	25	T	136.5620669055947	135	1.5620669055946905	transform_R	at-eu	14.603678697654317	3.883257839630488	431.79916510682466
wsm19540	41.9	44.3	180	25	T	136.59989251372014	135	1.5998925137201354	transform_R	at-eu	14.528803497818956	3.7772680664867835	420.0136238310827
wsm19542	42.4	43.7	180	25	TS	139.5620669055947	135	4.5620669055946905	transform_R	at-eu	14.603678697654317	3.883257839630488	431.79916510682466
wsm19543	41.4	44.2	180	25	S	135.5181474574191	135	0.5181474574191043	transform_R	at-eu	14.116903623972988	3.361501979857408	373.78248067748285
wsm19544	41.9	44.3	0	25	T	136.59989251372014	135	1.5998925137201354	transform_R	at-eu	14.528803497818956	3.7772680664867835	420.0136238310827
wsm19545	42.5	43.9	178	25	S	137.24784657008615	135	2.2478465700861534	transform_R	at-eu	14.775638793900882	4.0539339108520664	450.7775044550568
wsm19546	43.2	41.6	1	25	T	148.63933658183413	135	13.63933658183413	transform_R	at-eu	14.33270659192442	3.781634774943541	420.49918032610856
wsm19547	42.4	43.5	4	25	S	144.13166266242297	135	9.131662662422968	transform_R	at-eu	14.508441968980293	3.791414181296304	421.5866021952588
wsm19548	41.6	44.9	4	25	T	138.165049043524	135	3.165049043523993	transform_R	at-eu	14.629684250967756	3.8742826068521765	430.8011633824057
wsm19549	42.5	43.4	6	25	T	146.66468652345907	135	11.664686523459068	transform_R	at-eu	14.53845629416341	3.8241970939114935	425.23190077742976
wsm19550	42.5	43.6	7	25	T	147.09306657135494	135	12.093066571354939	transform_R	at-eu	14.632490518697992	3.9156577229509253	435.40187271602485
wsm19551	42.4	44.8	11	25	S	147.54556310898153	135	12.545563108981526	transform_R	at-eu	15.14675508778565	4.400264555393619	489.28776808931013
wsm19553	41.3	44	9	25	S	144.80030479532127	135	9.800304795321267	transform_R	at-eu	13.940449191810927	3.1850475476953477	354.16161602373984
wsm19555	41.4	43.8	11	25	T	147.64873415691267	135	12.648734156912667	transform_R	at-eu	13.908783788230096	3.1533821441145164	350.64057894774834
wsm19556	41.5	43.8	11	25	NS	147.92448244988975	135	12.924482449889751	transform_R	at-eu	13.981664868801275	3.2301294374691025	359.1745003517085
wsm19557	41.4	43.8	12	25	S	148.64873415691267	135	13.648734156912667	transform_R	at-eu	13.908783788230096	3.1533821441145164	350.64057894774834
wsm19558	41.7	43.3	14	25	S	152.915685123718	135	17.915685123717992	transform_R	at-eu	13.879520343135482	3.1510116981701515	350.37699702195863
wsm19559	41.4	43.7	15	25	S	151.93607231328673	135	16.93607231328673	transform_R	at-eu	13.857427805723006	3.104925821194982	345.2524742570764
wsm19560	41.8	43.6	16	25	T	154.30734250815158	135	19.307342508151578	transform_R	at-eu	14.102525186112729	3.3692705825781673	374.6463110764424
wsm19561	42.5	45	17	25	S	153.271285160505	135	18.271285160504988	transform_R	at-eu	15.320936181142045	4.57172675158715	508.3535206664797
wsm19562	41.7	44.2	18	25	S	154.3412897986147	135	19.341289798614696	transform_R	at-eu	14.33245557215325	3.577053928037671	397.7507967422858
wsm19564	41.6	44.9	18	25	T	152.165049043524	135	17.165049043523993	transform_R	at-eu	14.629684250967756	3.8742826068521765	430.8011633824057
wsm19566	41.4	44	18	25	T	154.07970998318092	135	19.07970998318092	transform_R	at-eu	14.012310619365365	3.256908975249786	362.15225319048113
wsm19567	42	44	21	25	T	158.6965803560388	135	23.696580356038794	transform_R	at-eu	14.450368626456395	3.712852444104769	412.8509235641756
wsm19568	41.3	44	30	25	S	165.80030479532127	135	30.800304795321267	transform_R	at-eu	13.940449191810927	3.1850475476953477	354.16161602373984
wsm19569	41.2	44	26	25	S	161.51798085209697	135	26.51798085209697	transform_R	at-eu	13.86892951415409	3.11352787003851	346.20897976411146
wsm19570	41.8	43.5	28	25	T	166.59647542961517	135	31.596475429615168	transform_R	at-eu	14.053081511799988	3.3224566955968555	369.4408371808797
wsm19571	41.3	43.8	26	25	S	162.37005738484515	135	27.370057384845154	transform_R	at-eu	13.83623484071687	3.08083319660129	342.5734929443706
wsm19572	42.3	43	33	25	T	174.33925248969666	135	39.33925248969666	transform_R	at-eu	14.197139293729876	3.484621587423149	387.4727752576196
wsm19573	42.5	43.4	33	25	T	173.66468652345907	135	38.66468652345907	transform_R	at-eu	14.53845629416341	3.8241970939114935	425.23190077742976
wsm19574	42.5	44.6	34	25	S	171.3317193999054	135	36.33171939990541	transform_R	at-eu	15.119056541513757	4.381903035674128	487.24605744005714
wsm19575	42.4	43.9	38	25	T	176.9990613042297	135	41.99906130422971	transform_R	at-eu	14.700026465185559	3.97629519656347	442.14446142926244
wsm19576	42.5	44.2	29	25	T	167.4171232176143	135	32.41712321761429	transform_R	at-eu	14.9212376713553	4.193877885551018	466.3385858800512
wsm19577	41.8	43.5	40	25	TS	178.59647542961517	135	43.59647542961517	transform_R	at-eu	14.053081511799988	3.3224566955968555	369.4408371808797
wsm19578	41.8	43.5	41	25	S	179.59647542961517	135	44.59647542961517	transform_R	at-eu	14.053081511799988	3.3224566955968555	369.4408371808797
wsm19579	42.3	44.1	43	25	T	1.1901807522319245	135	-133.80981924776808	transform_R	at-eu	14.722780117584847	3.9921553013817146	443.90802704912267
wsm19580	42.5	43.4	45	25	T	5.664686523459068	135	-129.33531347654093	transform_R	at-eu	14.53845629416341	3.8241970939114935	425.23190077742976
wsm19581	41.4	44	45	25	S	1.0797099831809192	135	-133.92029001681908	transform_R	at-eu	14.012310619365365	3.256908975249786	362.15225319048113
wsm19582	41.7	45	46	25	TS	0.1735906047313165	135	-134.82640939526868	transform_R	at-eu	14.752959140686414	3.9975574965708347	444.5087245739175
wsm19585	41.75	44.82	54	25	S	8.787382857023204	135	-126.2126171429768	transform_R	at-eu	14.69213985205026	3.936738207934681	437.7459189246328
wsm19586	42.4	44	56	25	S	14.720012760796635	135	-120.27998723920336	transform_R	at-eu	14.748610061821793	4.022882992439662	447.3247951063642
wsm19587	41.9	43.9	32	25	S	169.7155622412253	135	34.715562241225314	transform_R	at-eu	14.326350366593303	3.588078660790373	398.9766927797725
wsm19588	41.4	43.7	60	25	S	16.93607231328673	135	-118.06392768671327	transform_R	at-eu	13.857427805723006	3.104925821194982	345.2524742570764
wsm19589	41.8	43.8	66	25	N	23.734480541223434	135	-111.26551945877657	transform_R	at-eu	14.202249644290148	3.4631922446086207	385.08993777470306
wsm19591	42.3	44.1	82	25	S	40.190180752231925	135	-94.80981924776808	transform_R	at-eu	14.722780117584847	3.9921553013817146	443.90802704912267
wsm19593	42.4	44.7	96	25	T	52.811807597603604	135	-82.1881924023964	transform_R	at-eu	15.096090398817907	4.352591048717969	483.98670871329415
wsm19594	42	41.8	109	25	T	73.29081660899664	135	-61.709183391003364	transform_R	at-eu	13.420298633473806	2.736632678350148	304.30008887282384
wsm19596	42.4	43.6	115	25	T	74.8460376857903	135	-60.15396231420971	transform_R	at-eu	14.55592005797817	3.8373019793155265	426.68909955484094
wsm19597	41.4	43.9	117	25	S	73.36328374226878	135	-61.63671625773122	transform_R	at-eu	13.960412415807568	3.2050107716919882	356.3814283078014
wsm19599	41.2	43.8	128	25	T	84.08841953469096	135	-50.911580465309044	transform_R	at-eu	13.764023279857739	3.008621635742159	334.5439226768963
wsm19600	42.4	43.8	144	25	T	103.2797437056467	135	-31.720256294353305	transform_R	at-eu	14.651715091992912	3.9297984734231335	436.97425459228594
wsm19601	41.3	43.6	143	25	S	99.94746445223575	135	-35.05253554776425	transform_R	at-eu	13.733109228371589	2.979640690647713	331.321384176342
wsm19603	42.4	43.9	149	25	TS	107.99906130422971	135	-27.000938695770287	transform_R	at-eu	14.700026465185559	3.97629519656347	442.14446142926244
wsm19604	41.7	44.4	149	25	NS	104.78894273446878	135	-30.211057265531224	transform_R	at-eu	14.43606581949527	3.6806641753796896	409.2717464567792
wsm19605	42.3	43.6	153	25	T	112.59637107395241	135	-22.40362892604759	transform_R	at-eu	14.479629104262486	3.758982898818516	417.9804031542535
wsm19606	41.9	45.7	153	25	S	105.90710380012445	135	-29.092896199875554	transform_R	at-eu	15.269013795483303	4.513612151367724	501.8914630613496
wsm19607	41.5	43.5	153	25	S	110.79085597077551	135	-24.20914402922449	transform_R	at-eu	13.829455066228093	3.0884334318500493	343.41860170885633
wsm19608	42.7	41.8	155	25	T	120.9324170558682	135	-14.0675829441318	transform_R	at-eu	13.994547397004197	3.366723276559995	374.3630631806438
wsm19610	41.4	45.6	26	25	TS	157.78830298325636	135	22.788302983256358	transform_R	at-eu	14.876952990996898	4.1215513468813185	458.29623064576305
wsm19611	41.3	45.4	46	25	TS	178.01834314454487	135	43.01834314454487	transform_R	at-eu	14.698422126732098	3.943020482616518	438.4444769587929
wsm19612	41.2	45.9	64	25	NS	14.466661882109292	135	-120.53333811789071	transform_R	at-eu	14.915174417635171	4.159772773519592	462.5462652283672
wsm19692	44.967	25.783	18	40	U	41.291299755456066	135	-93.70870024454393	transform_R	at-eu	15.255198164094281	4.687992860535374	521.2817399213824
wsm19693	44.95	25.63	70	40	U	93.78787258835109	135	-41.21212741164891	transform_R	at-eu	15.282852424825236	4.6930064349816405	521.8392247316891
wsm19694	44.883	25.9	172	40	U	15.050023036900257	135	-119.94997696309974	transform_R	at-eu	15.145378740258806	4.587686032380802	510.12811416683303
wsm19701	45.2	27.093	37	26	U	55.877443741812726	135	-79.12255625818727	transform_R	at-eu	15.139787865450344	4.743584724597753	527.4632816783807
wsm19710	44.945	25.766	141	13	U	164.37580271914499	135	29.375802719144986	transform_R	at-eu	15.239762338496874	4.669386169711004	519.2127674515738
wsm19717	44.805	26.872	94	40	U	114.07656286412748	135	-20.92343713587252	transform_R	at-eu	14.819481147725014	4.377850430011037	486.7954276302177
wsm19727	45.025	26.034	146	37	U	168.43114591622486	135	33.431145916224864	transform_R	at-eu	15.239684464816179	4.709826564381245	523.7095403614206
wsm19728	44.969	25.551	55	40	U	79.00235595124093	135	-55.99764404875907	transform_R	at-eu	15.32286736673258	4.724777119545109	525.3719685349396
wsm19729	44.768	25.951	127	30	N	150.05766305032012	135	15.057663050320116	transform_R	at-eu	15.025398099318366	4.464534526213399	496.43427261914104
wsm19732	44.716	26.27	141	12	U	163.12485202358278	135	28.124852023582775	transform_R	at-eu	14.890343720909385	4.368060954339256	485.70688610233645
wsm19734	45.233	26.209	55	21	U	76.60430781976811	135	-58.39569218023189	transform_R	at-eu	15.386231148873051	4.893346028062155	544.1160017582279
wsm19743	45.023	26.055	134	19	U	156.368704290599	135	21.368704290599	transform_R	at-eu	15.232179153429769	4.705364180666535	523.213345248458
wsm19744	45.144	26.136	51	23	S	72.95033795232916	135	-62.049662047670836	transform_R	at-eu	15.322670111976052	4.81379085209862	535.2698576236809
wsm19745	44.909	26.298	5	31	U	26.766601657022193	135	-108.23339834297781	transform_R	at-eu	15.061935771124766	4.557427397829272	506.76350288522264
wsm19754	45.146	26.142	43	32	U	64.92903086648573	135	-70.07096913351427	transform_R	at-eu	15.322944104829944	4.815521807146496	535.462331308246
wsm19755	44.974	25.348	12	24	S	36.61496642444092	135	-98.38503357555908	transform_R	at-eu	15.38654364427262	4.755178992295001	528.7525071994378
wsm19759	44.969	25.522	1	40	U	25.09121348651422	135	-109.90878651348578	transform_R	at-eu	15.33122776271135	4.728190961117562	525.7515709207889
wsm19760	45.116	25.835	172	32	S	14.917621432818123	135	-120.08237856718188	transform_R	at-eu	15.377829317918255	4.829521538947631	537.0190326021332
wsm19762	45.244	26.623	164	19	U	4.303514685495884	135	-130.69648531450412	transform_R	at-eu	15.292247087944801	4.8477478935942315	539.0457135603287
wsm19763	45.112	26.073	24	16	U	46.1892899393431	135	-88.8107100606569	transform_R	at-eu	15.309715593965649	4.791900662959748	532.8357762969836
wsm19764	44.97	25.522	21	32	S	45.08972467203262	135	-89.91027532796738	transform_R	at-eu	15.332140664800164	4.729103863206376	525.8530811413442
wsm19771	45.328	26.714	132	27	T	151.9139737005903	135	16.913973700590304	transform_R	at-eu	15.349114925177318	4.919930130518637	547.072023150543
wsm19772	44.962	24.858	165	13	S	11.112866953840012	135	-123.88713304615999	transform_R	at-eu	15.524211714843219	4.777608712737901	531.2465817525058
wsm19774	45.016	25.578	21	7	U	44.8501600054916	135	-90.1498399945084	transform_R	at-eu	15.358084667507995	4.766589826195627	530.0213357848537
wsm19778	44.935	26.46	118	26	U	139.21992989908017	135	4.219929899080171	transform_R	at-eu	15.044099838754832	4.561186337831174	507.1814785184507
wsm19785	45.131	25.781	48	36	U	71.0620143615588	135	-63.937985638441205	transform_R	at-eu	15.406519102986167	4.851997260335125	539.518222233903
wsm19791	45.107	25.474	67	40	U	91.03334961211294	135	-43.96665038788706	transform_R	at-eu	15.471065603453226	4.874624207734527	542.0342274541248
wsm19792	45.017	25.585	94	8	U	117.82725744118875	135	-17.17274255881125	transform_R	at-eu	15.356999424007569	4.767153434163973	530.0840062178327
wsm19793	45.014	25.583	67	14	U	90.8377954963803	135	-44.162204503619705	transform_R	at-eu	15.35482651180736	4.764980521963764	529.8423890724748
wsm19794	45.013	25.583	22	12	U	45.83926736944511	135	-89.16073263055489	transform_R	at-eu	15.353911823730698	4.764065833887102	529.7406802588582
wsm19795	45.132	25.927	49	36	S	71.61219529554046	135	-63.38780470445954	transform_R	at-eu	15.367464798092925	4.8315210423146056	537.241367538453
wsm19799	44.968	25.593	174	16	U	17.874991064815163	135	-117.12500893518484	transform_R	at-eu	15.30989634289709	4.71675265011595	524.4796870169382
wsm21193	37.64	30.19	44.25999999999999	25	N	61.89854617647279	135	-73.10145382352721	transform_R	at-eu	7.2342395324666455	3.196063403303228	355.3865249664003
wsm21194	37.79	30.41	77.146	25	N	93.00721765516123	135	-41.99278234483877	transform_R	at-eu	7.327729232934161	3.0408158779216876	338.12376400303657
wsm21195	37.71	30.26	47.396	25	N	64.41288785420265	135	-70.58711214579735	transform_R	at-eu	7.284561908929021	3.12043717840524	346.97726085885927
wsm21196	37.61	30.25	55.84	25	N	73.15494367475557	135	-61.84505632524443	transform_R	at-eu	7.191352667683304	3.226204509060068	358.7380676243142
wsm21197	37.74	29.89	47.5	25	N	66.82809921066962	135	-68.17190078933038	transform_R	at-eu	7.404358004804749	3.0972364441027906	344.39745335820254
wsm21198	37.6	29.89	69.09	25	N	88.78115131433705	135	-46.21884868566295	transform_R	at-eu	7.272395379081871	3.2469088304454488	361.0402862916077
wsm21199	37.77	30.51	51.94999999999999	25	N	67.19800848419817	135	-67.80199151580183	transform_R	at-eu	7.287266982298036	3.063373204852269	340.6320277696767
wsm21200	37.85	30.7	52.5	25	N	66.34171081705176	135	-68.65828918294824	transform_R	at-eu	7.32700745506979	2.988106604888003	332.2627521853154
wsm21201	37.4	29.53	37.19999999999999	25	N	59.77866369768543	135	-75.22133630231457	transform_R	at-eu	7.188806387243503	3.512849031284574	390.6115281284882
wsm21202	37.86	30.71	55.06999999999999	25	N	68.82743264629204	135	-66.17256735370796	transform_R	at-eu	7.334835495026766	2.9781851814228304	331.1595387120271
wsm21203	37.92	31.05	58.826	25	N	70.23848243349843	135	-64.76151756650157	transform_R	at-eu	7.334929235180283	2.8418211209563964	315.9965261355597
wsm21204	38.15	30.87	25.75999999999999	25	N	37.98324375417542	135	-97.01675624582458	transform_R	at-eu	7.5890941812640875	2.6537307656983984	295.08180408538084
wsm21870	39.4	33.8	164	25	S	157.94754863168345	135	22.947548631683446	transform_R	at-eu	8.725846734506462	1.7304598526922916	192.41862129724336
wsm21871	40.7	36.7	173	25	S	153.92933293606302	135	18.92933293606302	transform_R	at-eu	10.485676851906973	8.286772872025949e-4	0.09214483702455294
wsm21872	41.1	33.7	135	25	S	130.39928969578887	135	-4.600710304211134	transform_R	at-eu	10.411545452994275	0.032237220272989475	3.5846202786694734
wsm21873	40.9	32.6	103	25	S	103.65100775680185	135	-31.348992243198154	transform_R	at-eu	10.182880586285194	0.0072562856600768555	0.8068632625476024
wsm21874	40.9	32.9	125	25	S	124.19215829656878	135	-10.807841703431222	transform_R	at-eu	10.183190951387374	0.04158425243180375	4.623964264848536
wsm21875	41.1	33	142	25	S	140.73064342397845	135	5.730643423978449	transform_R	at-eu	10.384527245735981	0.14206159660946582	15.79655056218128
wsm21876	41.015	33.534	120	25	S	116.15664770180825	135	-18.843352298191746	transform_R	at-eu	10.317559252723115	0.028610525912895923	3.1813497101266854
wsm21877	40.992	33.568	121	25	S	116.98491169998005	135	-18.015088300019954	transform_R	at-eu	10.296371540928305	0.05699450928644012	6.337509004526929
wsm21878	40.76	35.328	153	25	S	140.38073453508468	135	5.3807345350846845	transform_R	at-eu	10.259252024753437	0.26948811666250094	29.965752619751658
wsm21879	40.698	35.29	162	25	S	149.48655900527524	135	14.48655900527524	transform_R	at-eu	10.192471968679754	0.33634272517520003	37.39965614393124
wsm21881	40.854	33.55	126	25	S	122.01857041726527	135	-12.981429582734734	transform_R	at-eu	10.157759088366262	0.19380789395380305	21.55048422134321
wsm21883	40.547	32.941	158	25	S	156.95702518116843	135	21.957025181168433	transform_R	at-eu	9.830738261702265	0.40288216477057404	44.79851443521906
wsm21884	40.334	33.005	150	25	S	148.60491320680046	135	13.604913206800461	transform_R	at-eu	9.618821965164088	0.6273111979443087	69.75391867367978
wsm21885	39.162	36.077	37	25	N	18.039388239051902	135	-116.9606117609481	transform_R	at-eu	8.875957501740515	1.6098249834647191	179.00461739473832
wsm21886	40.473	37.38	134	25	N	111.43837247221592	135	-23.561627527784083	transform_R	at-eu	10.457002837315287	0.0160029408588116	1.779448284779943
wsm21887	39.424	33.078	158	25	S	156.04619261652937	135	21.046192616529368	transform_R	at-eu	8.710838427734686	1.5594551810281558	173.40374319660023
wsm21890	41.133	34.247	140	25	S	132.8350024809073	135	-2.164997519092708	transform_R	at-eu	10.48662317825	0.02056211130420138	2.2864056059776376
wsm21891	40.582	34.552	138	25	NS	128.9390890999868	135	-6.060910900013198	transform_R	at-eu	9.973637159605346	0.558724165625307	62.12737814622466
wsm21893	40.665	34.891	133	25	S	122.36614781568636	135	-12.633852184313639	transform_R	at-eu	10.099427916706091	0.4366743956253174	48.55604423951445
wsm21894	40.842	33.585	156	25	S	151.84345071015656	135	16.84345071015656	transform_R	at-eu	10.147667976422923	0.2130361090641344	23.688567133686103
wsm21896	41.159	34.58	22	25	T	13.297352570819726	135	-121.70264742918027	transform_R	at-eu	10.546990607507254	0.019450935276751125	2.162848299006387
wsm21897	40.641	35.421	166	25	T	152.79081488649467	135	17.790814886494672	transform_R	at-eu	10.159018510325566	0.36925034507214605	41.05882156224045
wsm21898	40.6	36.893	175	25	S	154.8749904954973	135	19.874990495497286	transform_R	at-eu	10.440583299394987	0.04446325765319159	4.944095479996419
wsm21899	41.141	33.826	105	25	T	99.82192300602327	135	-35.17807699397673	transform_R	at-eu	10.460486914646737	0.054345702231955784	6.042974692902585
wsm21900	40.609	33.014	161	25	S	159.59829586471108	135	24.598295864711076	transform_R	at-eu	9.893907147089507	0.35222601601888925	39.165799935739436
wsm21901	40.081	34.397	164	25	N	155.26868639937277	135	20.26868639937277	transform_R	at-eu	9.460390851004078	1.069058068589527	118.8739971774827
wsm21902	40.68	34.886	125	25	N	114.40581868452176	135	-20.594181315478238	transform_R	at-eu	10.113472773349997	0.4228444380388794	47.018221002967536
wsm21903	39.763	34.141	144	25	N	136.34400807059762	135	1.3440080705976243	transform_R	at-eu	9.117645583124698	1.4018052609095264	155.87384775889234
wsm21905	40.558	34.127	36	25	T	29.02076290733129	135	-105.97923709266871	transform_R	at-eu	9.904821395901436	0.5958568332729186	66.25634808605064
wsm21907	40.562	34.13	30	25	S	23.00864457470442	135	-111.99135542529558	transform_R	at-eu	9.909068886667214	0.5916093425071409	65.784048011679
wsm21909	40.876	35.951	157	25	S	141.62723384250984	135	6.627233842509838	transform_R	at-eu	10.485884803517138	0.023611977813203566	2.6255357556253163
wsm21910	41.199	35.22	63	25	TS	51.38209496202529	135	-83.61790503797471	transform_R	at-eu	10.671365799938414	0.13990237090342816	15.556455287633922
wsm21911	40.096	37.332	20	25	S	176.8478025646661	135	41.8478025646661	transform_R	at-eu	10.095377300455581	0.3746623297316347	41.66060762797348
wsm21912	41.028	33.457	102	25	TS	98.53005587210839	135	-36.46994412789161	transform_R	at-eu	10.32682776799173	0.0033405209963461857	0.37144949854304704
wsm21913	40.613	35.347	166	25	N	153.109594028162	135	18.109594028162007	transform_R	at-eu	10.119059957570542	0.4095131281787019	45.535844940101526
wsm21914	40.711	33.021	55	25	N	53.57779322465768	135	-81.42220677534232	transform_R	at-eu	9.99600702332414	0.2519598967752046	28.016700811782194
wsm21915	40.365	34.751	168	25	TS	157.74395493004613	135	22.74395493004613	transform_R	at-eu	9.785102885780972	0.7533378480497817	83.76746208081323
wsm21916	40.971	33.3	76	25	NS	73.2674504764758	135	-61.7325495235242	transform_R	at-eu	10.263499907295397	0.035904072051053504	3.9923561545054143
wsm21917	40.666	33.002	105	25	NS	103.66593112291747	135	-31.33406887708253	transform_R	at-eu	9.95067353072092	0.2936258753965433	32.649752626792456
wsm21919	40.369	35.667	131	25	N	116.23588840365397	135	-18.764111596346027	transform_R	at-eu	9.940274924286726	0.5724059756365705	63.64872810133759
wsm21920	40.366	34.756	29	25	N	18.720016050647587	135	-116.27998394935241	transform_R	at-eu	9.786765950387647	0.7514283125648689	83.55513113031274
wsm21921	40.865	33.628	150	25	S	145.64386441045997	135	10.643864410459969	transform_R	at-eu	10.173018504333939	0.19691719344916692	21.89622302664823
wsm21922	40.656	36.398	145	25	T	127.23130264596494	135	-7.768697354035055	transform_R	at-eu	10.37155737082847	0.12120227335678635	13.477096449894614
wsm21924	40.548	36.903	135	25	N	114.73206435587753	135	-20.267935644122474	transform_R	at-eu	10.394402854360678	0.09068904825552693	10.08417595180733
wsm21925	40.541	36.902	143	25	N	122.72337521098638	135	-12.276624789013624	transform_R	at-eu	10.387573165602845	0.09751873701335967	10.843603737795464
wsm21927	40.329	35.342	161	25	TS	147.7691850042142	135	12.769185004214194	transform_R	at-eu	9.841545761347362	0.6856241023388066	76.23802672736859
wsm21928	40.574	35.803	144	25	N	128.88188497410636	135	-6.118115025893644	transform_R	at-eu	10.165019132378717	0.34546360187414393	38.413852755717656
wsm21929	40.841	33.683	26	25	T	21.36602999400992	135	-113.63397000599008	transform_R	at-eu	10.152352713443463	0.22884881595106776	25.446862336794855
wsm21930	41.059	35.156	151	25	TS	139.5268640401208	135	4.526864040120813	transform_R	at-eu	10.524550105691645	0.0073682907675447495	0.8193176794031515
wsm21932	39.424	33.11	5	25	S	2.864646793300267	135	-132.13535320669973	transform_R	at-eu	8.711720329202734	1.5642675133962456	173.93885087797824
wsm21933	40.553	34.824	130	25	S	119.57662565290809	135	-15.423374347091908	transform_R	at-eu	9.980019195885575	0.5574356544322114	61.984102041369766
wsm21934	40.625	32.987	105	25	S	103.73538517675092	135	-31.264614823249076	transform_R	at-eu	9.909425986659372	0.33303966246714367	37.0323718227413
wsm21936	40.231	33.275	147	25	T	144.1871823754579	135	9.187182375457894	transform_R	at-eu	9.52344775229372	0.7800072439286936	86.73296768203629
wsm21937	40.511	35.546	115	25	S	101.02037537152154	135	-33.97962462847846	transform_R	at-eu	10.054974819290848	0.46475401040626707	51.67835924399251
wsm21939	40.727	34.826	123	25	S	112.74285649030185	135	-22.257143509698153	transform_R	at-eu	10.151465882170015	0.3874677934172297	43.08451218352877
wsm21940	40.586	33.028	137	25	N	135.5248726187213	135	0.5248726187213038	transform_R	at-eu	9.871181235252735	0.37861944183754304	42.100619024107786
wsm21941	40.829	34.72	111	25	N	101.34975728929084	135	-33.650242710709165	transform_R	at-eu	10.238056982239854	0.30137662845923785	33.511598231600175
wsm21946	40.591	34.789	161	25	S	150.78639786627753	135	15.786397866277525	transform_R	at-eu	10.01264266725066	0.5262910083365853	58.52097063546792
wsm21947	40.595	34.804	172	25	S	161.71720157452296	135	26.71720157452296	transform_R	at-eu	10.018605324742637	0.5198354090881168	57.803139762301335
wsm21948	40.588	34.798	148	25	T	137.73942440520023	135	2.739424405200225	transform_R	at-eu	10.010905067107132	0.527782137601875	58.68677687301607
wsm21949	40.594	34.796	148	25	N	137.75523766825205	135	2.7552376682520503	transform_R	at-eu	10.016538940747168	0.5221482639618387	58.060317844398874
wsm21952	40.586	34.774	149	25	T	138.85467575051604	135	3.854675750516037	transform_R	at-eu	10.005708212463986	0.5337184048797496	59.34686058630386
wsm21953	40.584	34.787	154	25	T	143.78913656293116	135	8.789136562931162	transform_R	at-eu	10.005484282663957	0.5334493929232877	59.31694778035558
wsm21955	40.586	34.801	113	25	S	102.72275211748439	135	-32.27724788251561	transform_R	at-eu	10.009343244338567	0.5290974894921874	58.833037531338114
wsm21959	40.589	34.803	155	25	TS	144.7160180196712	135	9.716018019671196	transform_R	at-eu	10.01256614471535	0.5258745891154035	58.474666866965705
wsm21961	40.592	34.787	114	25	S	103.79716855613174	135	-31.202831443868263	transform_R	at-eu	10.013357678183567	0.5258224682819304	58.468871286731826
wsm21963	40.594	34.793	131	25	S	120.76988219412993	135	-14.230117805870066	transform_R	at-eu	10.016134073491202	0.5227996020960433	58.13274344016579
wsm21964	40.592	34.78	143	25	S	132.83135504527604	135	-2.168644954723959	transform_R	at-eu	10.01241768022544	0.5270089371182962	58.600800783593876
wsm21966	40.424	34.461	147	25	NS	138.2499855963689	135	3.2499855963689015	transform_R	at-eu	9.806829933482547	0.722346236487752	80.32134736207675
wsm21967	40.415	34.465	180	25	S	171.22203570812775	135	36.22203570812775	transform_R	at-eu	9.798399005991996	0.7310499136016091	81.2891534327343
wsm21968	40.595	34.792	115	25	N	104.77576896447334	135	-30.224231035526657	transform_R	at-eu	10.016983364144679	0.5219503114425663	58.03830649823476
wsm21969	40.418	34.479	143	25	N	134.1546435152161	135	-0.8453564847839061	transform_R	at-eu	9.802996406134	0.727326235150727	80.87509871048333
wsm21970	40.425	34.472	125	25	S	116.19586320666184	135	-18.80413679333816	transform_R	at-eu	9.809095995907171	0.7206441642501318	80.13208530390094
wsm21971	40.582	34.787	134	25	S	123.78712657879964	135	-11.212873421200356	transform_R	at-eu	10.003515964853761	0.5354177107334834	59.53581503620288
wsm21972	40.583	34.809	149	25	S	138.68063639402493	135	3.68063639402493	transform_R	at-eu	10.007477723429233	0.5307165395232829	59.01306792863971
wsm21973	40.591	34.789	126	25	S	115.78639786627753	135	-19.213602133722475	transform_R	at-eu	10.01264266725066	0.5262910083365853	58.52097063546792
wsm21975	40.56	34.827	143	25	T	132.56913767784124	135	-2.4308623221587595	transform_R	at-eu	9.987316114841036	0.5501387354767502	61.17272055630203
wsm21976	40.599	34.8	166	25	T	155.74075487659627	135	20.74075487659627	transform_R	at-eu	10.02199967567526	0.5166875290337458	57.45311098866134
wsm21980	40.417	34.48	142	25	N	133.1487508092007	135	-1.851249190799308	transform_R	at-eu	9.802125415607392	0.7281972256773344	80.9719485715373
wsm21982	40.595	34.792	129	25	NS	118.77576896447334	135	-16.224231035526657	transform_R	at-eu	10.016983364144679	0.5219503114425663	58.03830649823476
wsm21985	40.593	34.82	144	25	S	133.63710344428193	135	-1.3628965557180663	transform_R	at-eu	10.018814809201217	0.5191329828730602	57.72503342331061
wsm21986	40.598	34.83	140	25	S	129.59343311306674	135	-5.406566886933263	transform_R	at-eu	10.025101639302505	0.5125996818935192	56.99856249996193
wsm21987	41.013	33.482	90	25	TS	86.40518356684697	135	-48.59481643315303	transform_R	at-eu	10.313018389080838	0.022404512538145127	2.491271558088712
wsm21988	40.616	34.427	124	25	N	115.58270987681436	135	-19.417290123185637	transform_R	at-eu	9.992822418685734	0.5326277702185678	59.225587378192685
wsm21989	40.587	34.831	147	25	S	136.57730089225583	135	1.5773008922558347	transform_R	at-eu	10.014420129644478	0.5230347206733086	58.15888746911183
wsm21992	39.951	35.909	157	25	T	140.3882174051904	135	5.388217405190403	transform_R	at-eu	9.58781710565556	0.9124194796306568	101.45655678872212
wsm21993	40.419	34.469	145	25	S	136.20555647000168	135	1.2055564700016816	transform_R	at-eu	9.80281724271309	0.7269229174442131	80.83025176594921
wsm21994	40.416	34.466	126	25	S	117.21791453314131	135	-17.78208546685869	transform_R	at-eu	9.79950350307891	0.7299454165146955	81.16633879108856
wsm21995	40.787	35.905	130	25	N	114.71178884655734	135	-20.28821115344266	transform_R	at-eu	10.390849667508974	0.11904149499036976	13.236828527152623
wsm22037	37.72	30.125	52	5.1	N	69.87082223345806	135	-65.12917776654194	transform_R	at-eu	7.326116586680698	3.113232825113144	346.17617222011006
wsm22038	37.525	30.035	64	5.5	N	82.94218168970087	135	-52.057818310299126	transform_R	at-eu	7.1635949024562535	3.3235921498476557	369.56709410683214
wsm22044	37.73	30.21	46	8.4	N	63.29642710446399	135	-71.70357289553601	transform_R	at-eu	7.315338833961562	3.100575003164977	344.76868469932026
wsm24637	39.2	40.9	148	25	S	107.30472329934616	135	-27.695276700653835	transform_R	at-eu	10.79417682123929	0.05067747113935184	5.635085444076399
wsm24639	40.42	37.38	133	25	N	110.32767298065284	135	-24.672327019347165	transform_R	at-eu	10.408078709736856	0.06417023046365955	7.135413892979443
wsm24640	38.6	30.87	23	25	N	34.54747406300953	135	-100.45252593699047	transform_R	at-eu	8.029454674907171	2.147295681229508	238.7687144875808
wsm24643	39.18	40.78	153	25	S	112.68442163726456	135	-22.315578362735437	transform_R	at-eu	10.718560033513299	0.020497366168228837	2.279206265420758
wsm24649	39.47	33.11	158	25	S	155.87577342129862	135	20.875773421298618	transform_R	at-eu	8.75768855292094	1.5182992896780405	168.82741057638515
wsm24650	39.4	33.19	142	25	S	139.403855367608	135	4.403855367608003	transform_R	at-eu	8.690291986029052	1.6051879971460608	178.4890073313079
wsm24651	39.41	33.06	165	25	S	163.14536951520824	135	28.145369515208245	transform_R	at-eu	8.69638408164461	1.570113371227464	174.58888150563638
wsm24653	39.39	33.18	158	25	S	155.45780652755434	135	20.45780652755434	transform_R	at-eu	8.679955630797267	1.6135623542921707	179.42019464189366
wsm24654	40.57	33.14	144	25	S	141.96022695797245	135	6.960226957972452	transform_R	at-eu	9.857797498154412	0.41439418855379984	46.07859483769881
wsm24674	38.8	27.78	129	25	S	157.17755970804956	135	22.177559708049557	transform_R	at-eu	9.045283501163027	1.9765411271753095	219.7816482345176
wsm24677	40.7	30.35	114	25	N	125.68765166102935	135	-9.31234833897065	transform_R	at-eu	10.167050901207489	0.007226794648119039	0.803584007121506
wsm24692	42.65	35.91	81	25	T	67.97225797464256	135	-67.02774202535744	transform_R	at-eu	12.198536012068615	1.6697958706526776	185.67308497734416
wsm24704	40.24	28.06	113	25	S	136.18189929347182	135	1.1818992934718153	transform_R	at-eu	10.250536721668595	0.4201199831757094	46.715275027224656
wsm24726	38	30.93	168	40	N	0.07546553022007174	135	-134.92453446977993	transform_R	at-eu	7.432513239425234	2.7986660456252963	311.1978940931753
wsm24727	38.01	30.95	152	25	N	163.92910862333383	135	28.929108623333832	transform_R	at-eu	7.439017511965005	2.7806425825805263	309.19377368282267
wsm24747	39.28	41.17	11	25	S	149.58752480444076	135	14.587524804440761	transform_R	at-eu	10.991847004893586	0.23934502036556182	26.61398862357276
wsm24749	40.38	25.95	117	25	S	148.77548977763303	135	13.775489777633027	transform_R	at-eu	11.118894856850673	0.06838447069104348	7.604016671083182
wsm24762	36.96	29.41	97	25	N	121.80218710584745	135	-13.197812894152548	transform_R	at-eu	6.824235849215128	4.179961176736754	464.7911163338091
wsm24763	36.99	29.27	102	40	N	127.62112409612018	135	-7.378875903879816	transform_R	at-eu	6.899021773279941	4.108636254902407	456.8601359633914
wsm24767	38.83	33.05	77	40	S	75.07471109193403	135	-59.925288908065966	transform_R	at-eu	8.116443595675918	2.1519519351415397	239.28646701259262
wsm24768	39.45	33.21	3	25	NS	0.3055377007140123	135	-134.694462299286	transform_R	at-eu	8.740951740756941	1.5584522385895099	173.292220932166
wsm24792	40.65	29.01	131	25	N	149.05326063249083	135	14.053260632490833	transform_R	at-eu	10.379788039401447	0.03557801785281356	3.9561005319343985
wsm24793	39.5	32.95	3	25	S	1.783213554572228	135	-133.21678644542777	transform_R	at-eu	8.78407659793561	1.4566200066601738	161.9689777832548
wsm24798	42.28	20.28	160	40	N	24.780141100089054	135	-110.21985889991095	transform_R	at-eu	15.260125732838276	4.106035109085113	456.5709013468366
wsm24799	37.82	29.26	117	25	N	140.0080285271888	135	5.008028527188799	transform_R	at-eu	7.658870979515996	3.0681581801709115	341.16409348176023
wsm24806	40.02	27.7	127	25	S	152.30968375216253	135	17.309683752162528	transform_R	at-eu	10.162963015942864	0.8400593774702685	93.41046945941068
wsm24811	39.46	33.05	170	25	S	168.21240241759864	135	33.21240241759864	transform_R	at-eu	8.746113390042382	1.5165879069389376	168.63711323625458
wsm24832	39.52	38.01	43	25	S	15.32072268595715	135	-119.67927731404285	transform_R	at-eu	9.798472442016603	0.6916354172129786	76.90645536411056
wsm24836	42.76	20.66	33	25	S	75.57599350936084	135	-59.42400649063916	transform_R	at-eu	15.413876338768759	4.259785715015596	473.6672122324842
wsm24837	40.51	35.03	151	25	S	139.52217007848708	135	4.522170078487079	transform_R	at-eu	9.96754426274562	0.5639191662893666	62.70503665928486
wsm24841	42.67	41.55	24	25	T	170.6511023754365	135	35.651102375436494	transform_R	at-eu	13.867602306367772	3.2623419748924363	362.7563760189424
wsm24850	39.66	27.61	103	25	S	129.61142020886064	135	-5.388579791139364	transform_R	at-eu	9.869522048100492	1.1378150418234583	126.51943429852355
wsm24858	42.42	21.59	46	25	N	86.88867659876496	135	-48.11132340123504	transform_R	at-eu	14.704365368387371	3.5502747446342084	394.77308330851645
wsm24868	40.71	29.77	146	25	S	160.428888812394	135	25.428888812394007	transform_R	at-eu	10.276158961649898	0.03895509830789479	4.331615262406534
wsm24871	39.12	29.04	125	25	N	145.9061228427396	135	10.906122842739592	transform_R	at-eu	8.92922456675295	1.6268827085115731	180.90135249141014
wsm24872	39.1	29.09	107	25	NS	127.68859752856201	135	-7.311402471437987	transform_R	at-eu	8.896752335590989	1.6500019274595417	183.47209588572585
wsm24874	40.25	29.95	76	25	N	90.20518713662818	135	-44.79481286337182	transform_R	at-eu	9.796588635752798	0.5153853489427007	57.308314969609064
wsm24882	38.64	43.22	20	25	T	149.47542054026582	135	14.475420540265816	transform_R	at-eu	11.694787429692965	0.939385785577386	104.45507732861005
wsm24884	38.74	43.17	14	25	T	143.99797296680123	135	8.997972966801228	transform_R	at-eu	11.728702423900558	0.973300779784978	108.22625781371389
wsm24885	38.45	43.26	131	25	S	79.63909142684031	135	-55.36090857315969	transform_R	at-eu	11.599359754750466	0.8439581106348868	93.84398940451344
wsm24887	38.72	43.22	23	25	T	152.77244154081313	135	17.772441540813134	transform_R	at-eu	11.745807266685915	0.9904056225703357	110.12823217107558
wsm24890	38.42	43.51	167	25	T	114.78290124418334	135	-20.217098755816664	transform_R	at-eu	11.734675477275815	0.9792738331602351	108.89043196003327
wsm24908	39.11	29.12	105	25	N	125.50800225763078	135	-9.491997742369222	transform_R	at-eu	8.897922900447554	1.6395423191666083	182.30903890760285
wsm24920	43.39	39.52	31	25	T	5.734296912035461	135	-129.26570308796454	transform_R	at-eu	13.768833059718162	3.300423007633526	366.99079949095506
wsm24930	39.14	29.16	74	25	N	94.23050172231092	135	-40.76949827768908	transform_R	at-eu	8.915246133663715	1.608525911427833	178.86016697601605
wsm24932	38.73	43.67	162	25	T	110.47520882553897	135	-24.52479117446103	transform_R	at-eu	12.024483414575613	1.2690817704600335	141.1156486557373
wsm24937	38.71	28.03	123	25	S	150.1913242816413	135	15.1913242816413	transform_R	at-eu	8.875004798125389	2.1388929339276928	237.8343703313677
wsm24946	39.35	33.8	160	25	NS	153.91300235283933	135	18.913002352839328	transform_R	at-eu	8.67612703441202	1.7822578573938017	198.17830456010898
wsm25001	40.99	34.35	129	25	S	121.24769286962965	135	-13.752307130370355	transform_R	at-eu	10.354913216897032	0.16414027180829294	18.25159061134409
wsm25004	39.19	29.42	98	25	N	116.7469777202532	135	-18.2530222797468	transform_R	at-eu	8.895126642420564	1.5645039064702644	173.96513662469243
wsm25008	40.35	27.41	110	25	S	135.81126751057752	135	0.8112675105775224	transform_R	at-eu	10.556257555395547	0.4473021153499417	49.73779438168857
wsm25022	42.89	21	58	25	NS	99.35468855786456	135	-35.64531144213544	transform_R	at-eu	15.343787563319623	4.18969693956646	465.87368525793323
wsm25025	40.85	27.92	130	25	S	152.52732630064895	135	17.52732630064895	transform_R	at-eu	10.85398005260457	0.24758255182257471	27.529961590749675
wsm25068	40.43	25.95	133	25	S	164.6420342596487	135	29.64203425964871	transform_R	at-eu	11.161431423501313	0.11401836749679717	12.67828146498892
wsm25080	41.64	32.51	159	25	T	160.0156656880547	135	25.015665688054696	transform_R	at-eu	10.923788653001182	0.7587096934148008	84.36478485449723
wsm25091	36.95	29.37	68	25	N	93.10356411189241	135	-41.89643588810759	transform_R	at-eu	6.828654184747819	4.176630320106	464.42074146516865
wsm25109	39.33	29	109	25	N	129.64509798346546	135	-5.354902016534538	transform_R	at-eu	9.136561616904928	1.4039785824651858	156.11551042256235
wsm25115	40.15	27.07	107	25	S	134.76293000687815	135	-0.23706999312184962	transform_R	at-eu	10.494663646408526	0.518976579088644	57.707642092031705
wsm25209	40.27	33.15	146	25	S	143.84509487784248	135	8.845094877842484	transform_R	at-eu	9.55827695341992	0.7177108891790596	79.80591954849022
wsm25970	38.72	45.79	158	25	S	100.83168410829842	135	-34.16831589170158	transform_R	at-eu	13.36352385157167	2.6081222074560912	290.0103568150579
wsm26017	40.01	39.98	137	25	S	102.37811957930046	135	-32.62188042069954	transform_R	at-eu	11.002594640694738	0.3148936264598774	35.01462190205059
wsm26491	39.11	29.04	111	25	N	131.92885811663848	135	-3.07114188336152	transform_R	at-eu	8.919883611259579	1.637809096618426	182.11631308816033
wsm26789	41.27	22.73	104	25	N	144.55590747256394	135	9.555907472563945	transform_R	at-eu	13.278780137162457	2.124689513409294	236.25501985432356
wsm26790	41.3	22.71	86	25	N	126.53490406318406	135	-8.465095936815942	transform_R	at-eu	13.31134630790028	2.157255684147117	239.87621780615885
wsm27021	39.59	39.73	143	25	N	108.10920187479792	135	-26.890798125202082	transform_R	at-eu	10.548029364321465	0.15626920667205013	17.376366895925162
wsm27137	42.66	43.44	32	25	T	172.93799791758204	135	37.93799791758204	transform_R	at-eu	14.681065127706532	3.968131554646547	441.2367046153874
wsm27147	37.95	32.48	22	25	N	23.733181784282692	135	-111.26681821571731	transform_R	at-eu	7.2353337529291935	2.90606584872522	323.1402237623268
wsm27151	37.94	32.44	15	25	N	17.00883918372233	135	-117.99116081627767	transform_R	at-eu	7.226368960338846	2.9039231753871775	322.90196902965846
wsm27478	37.92	28.73	115	25	N	140.8160318229443	135	5.816031822944296	transform_R	at-eu	7.922909109227277	3.0839465733090776	342.9196851156361
wsm28566	40.42	26.33	119	25	S	149.15460282743635	135	14.15460282743635	transform_R	at-eu	11.004292902667345	0.026428942474240102	2.9387683657181727
wsm28893	41.96	42.66	179	25	T	140.50757432078484	135	5.50757432078484	transform_R	at-eu	13.77410424693862	3.0613786072552642	340.41023833083983
wsm29456	39.131	29.165	101	25	N	121.22398201167039	135	-13.776017988329613	transform_R	at-eu	8.90546028236615	1.6183117627253978	179.94830549131743
wsm29481	39.111	29.199	100	25	N	120.08829909844326	135	-14.911700901556742	transform_R	at-eu	8.87759590208914	1.6402190289167606	182.38428570222808
wsm29485	39.073	29.008	120	25	N	141.18174828275346	135	6.1817482827534604	transform_R	at-eu	8.894276871865046	1.6760992969208246	186.3739949638305
wsm29592	39.11	29.03	118	25	N	138.98132715759527	135	3.981327157595274	transform_R	at-eu	8.922658640014902	1.6366195004765842	181.98403585031653
wsm29738	40.816	27.697	117	25	S	140.55090219966473	135	5.550902199664733	transform_R	at-eu	10.8887255309929	0.20630673010515466	22.940293303779562
wsm29747	38.312	31.985	161	25	N	165.86130143419314	135	30.861301434193138	transform_R	at-eu	7.619244441997324	2.4225902228168223	269.3801129898187
wsm29812	42.711	42.915	4	25	T	146.58049287082207	135	11.58049287082207	transform_R	at-eu	14.482236334371308	3.7708561224559674	419.3006472033239
wsm29946	39.76	38.74	14	25	S	163.7336406383538	135	28.73364063835379	transform_R	at-eu	10.280819042981847	0.26048499447733775	28.964649730514175
wsm30051	38.639	43.218	19	25	T	148.47773852962854	135	13.477738529628539	transform_R	at-eu	11.692945844091739	0.9375441999761591	104.25030207084396
wsm30052	38.71	43.34	8	25	T	137.37436381985162	135	2.3743638198516237	transform_R	at-eu	11.811609267198648	1.0562076230830684	117.44509086476987
wsm30053	38.674	43.581	2	25	T	130.528096791518	135	-4.47190320848199	transform_R	at-eu	11.935265469474217	1.1798638253586375	131.195052136451
wsm30054	38.67	43.51	175	25	T	123.72167082148383	135	-11.278329178516174	transform_R	at-eu	11.889462143355303	1.1340604992397232	126.10194763655906
wsm30055	38.59	43.54	178	25	T	126.33585206843571	135	-8.664147931564287	transform_R	at-eu	11.857963117791627	1.1025614736760474	122.5994109774512
wsm30056	38.742	43.368	180	25	T	129.4087318764125	135	-5.591268123587497	transform_R	at-eu	11.848798717599877	1.0933970734842973	121.58037476741187
wsm30062	38.822	43.673	171	25	T	119.80300641628759	135	-15.196993583712413	transform_R	at-eu	12.083756477365398	1.3283548332498185	147.70652159874768
wsm30065	38.73	43.3	166	25	T	115.56816279045984	135	-19.431837209540163	transform_R	at-eu	11.800231889592979	1.0448302454773994	116.1799824547395
wsm30110	38.92	43.56	145	25	S	94.48853413526831	135	-40.51146586473169	transform_R	at-eu	12.077393134093086	1.3219914899775063	146.99894913620574
wsm30122	38.71	43.32	7	25	T	136.43426943385862	135	1.434269433858617	transform_R	at-eu	11.799550403628118	1.044148759512538	116.10420456853886
wsm30128	38.41	43.35	137	25	S	85.21749226660381	135	-49.78250773339619	transform_R	at-eu	11.629729742632861	0.8743280985172817	97.22098262862814
wsm30140	38.68	43.2	19	25	T	148.68480790965953	135	13.684807909659526	transform_R	at-eu	11.708236893401889	0.9528352492863092	105.95059151810828
wsm30160	38.92	44.01	163	25	S	111.19143429655196	135	-23.80856570344804	transform_R	at-eu	12.350105317175291	1.594703673059712	177.32320207856537
wsm30207	38.47	43.45	152	25	S	100.14923986397707	135	-34.85076013602293	transform_R	at-eu	11.728387601672011	0.9729859575564319	108.19125113090858
wsm30224	38.46	43.3	157	25	S	105.55716465448813	135	-29.442835345511867	transform_R	at-eu	11.630079185707515	0.8746775415919359	97.25983897917695
wsm30676	39.16	42.57	167	25	T	120.39020004927335	135	-14.609799950726654	transform_R	at-eu	11.659612964523888	0.904211320408308	100.54384986952064
wsm30815	39.12	29.08	102	25	N	122.69612948374106	135	-12.30387051625894	transform_R	at-eu	8.918203930490222	1.6285503325603088	181.0867840804763
wsm30865	39.17	29.06	98	25	N	118.68869570785523	135	-16.31130429214477	transform_R	at-eu	8.970459305194112	1.574741441936311	175.10350019712294
wsm30998	40.94	27.7	133	25	S	156.28334802347854	135	21.28334802347854	transform_R	at-eu	11.001611212356138	0.34412226725690687	38.26470294600352
wsm31055	38.72	43.68	164	25	T	112.4094100041957	135	-22.590589995804294	transform_R	at-eu	12.024376614728453	1.2689749706128737	141.10377303821673
wsm31244	38.46	46.81	127	25	T	66.57608520859048	135	-68.42391479140952	transform_R	at-eu	13.910893045410674	3.1554914012950945	350.875117968123
wsm31248	38.44	46.69	129	25	S	68.76878525249646	135	-66.23121474750354	transform_R	at-eu	13.819337431031315	3.063935786915735	340.69458412708104
wsm31623	38.47	46.74	139	25	S	78.76448240829171	135	-56.23551759170829	transform_R	at-eu	13.868220032526551	3.1128183884109717	346.1300888979672
wsm31677	38.56	46.59	154	25	S	94.41281602578397	135	-40.58718397421603	transform_R	at-eu	13.811788164545618	3.0563865204300384	339.85514283826797
wsm31826	38.49	44.85	129	25	TS	73.34915478339735	135	-61.65084521660265	transform_R	at-eu	12.624342605242589	1.8689409611270094	207.81703919134554
wsm31827	42.59	40.98	77	25	S	45.3093105610717	135	-89.6906894389283	transform_R	at-eu	13.574676900092044	3.0362812973666706	337.6195409566595
wsm31834	42.55	40.91	71	25	S	39.45184281992505	135	-95.54815718007495	transform_R	at-eu	13.513587719540581	2.9799956046018394	331.3608488617699
wsm31982	38.36	46.84	137	25	S	76.15860699570874	135	-58.84139300429126	transform_R	at-eu	13.882338830526876	3.126937186411297	347.70002976736686
wsm32271	43.22	41.64	28	25	T	175.55761916941208	135	40.55761916941208	transform_R	at-eu	14.365214998516421	3.8111909485563444	423.7856814076272
wsm32360	38.4	45.44	164	25	S	106.53001463741674	135	-28.46998536258326	transform_R	at-eu	12.960375247556613	2.204973603441033	245.18221564680402
wsm32530	43.34	41.49	4	25	T	152.26963957894105	135	17.269639578941053	transform_R	at-eu	14.408877681586645	3.8857301718522024	432.074076285348
wsm32735	40.29	25.87	107	25	NS	139.33431837889384	135	4.33431837889384	transform_R	at-eu	11.074980838777464	0.004173670026048626	0.4640915713314218
wsm32937	39.2	41.46	174	25	S	131.27446919874177	135	-3.7255308012582304	transform_R	at-eu	11.082956154252614	0.32755451013703407	36.4224498720396
wsm33206	40.81	31.87	158	25	T	162.23180316723096	135	27.231803167230964	transform_R	at-eu	10.116459044013624	0.05333774489390919	5.930894796329651
wsm34144	40.43	26.13	124	25	S	154.9298984346574	135	19.92989843465739	transform_R	at-eu	11.090276805183578	0.05148439890231771	5.724811841019264
wsm34342	40.21	27.91	128	25	S	151.9250219900108	135	16.925021990010805	transform_R	at-eu	10.268801976007765	0.4657357632438135	51.78752532904293
wsm34578	37.73	30.7	39	25	N	53.06859998536811	135	-81.93140001463189	transform_R	at-eu	7.21054905096706	3.109858942024701	345.80101302107624
wsm34964	37.06	28.83	108	25	N	136.17653971926268	135	1.1765397192626779	transform_R	at-eu	7.120419133133893	3.90623432656335	434.35403740333993
wsm37872	37.17	30.01	6	25	N	26.07554338043974	135	-108.92445661956026	transform_R	at-eu	6.835596816685964	3.708050414524351	412.3169615020942
wsm37908	37.17	30.18	5	25	N	23.90393810840851	135	-111.09606189159149	transform_R	at-eu	6.7903989293974405	3.6996371571599553	411.3814486786345
wsm38886	40.85	30.51	129.9034970274606	25	S	140.66620577437013	135	5.666205774370127	transform_R	at-eu	10.290597869963378	0.2056219365105676	22.86414762542787
wsm38889	39.89	30.49	114.9388576902116	25	N	126.89301393281387	135	-8.106986067186128	transform_R	at-eu	9.352350544514408	0.8414871133898316	93.56922666882612
wsm38891	40.67	31	132.9908473636633	25	S	141.5625706745342	135	6.562570674534186	transform_R	at-eu	10.05079697579778	0.05989603351100925	6.660144222029096
wsm38895	40.66	30.62	67.43924453939911	25	S	77.8688379416464	135	-57.131162058353596	transform_R	at-eu	10.0885149265672	0.027960950827207398	3.10912015668009
wsm39328	40.75	29.99	136.3876282331192	25	S	149.7272814073529	135	14.727281407352905	transform_R	at-eu	10.274985119025985	0.0165862109798951	1.8443050524004976
wsm39330	40.72	30.01	73.61515127473126	25	S	86.89843357166376	135	-48.10156642833624	transform_R	at-eu	10.242301842246007	0.0483442304901871	5.375640564053055
wsm39331	40.6	30.63	5.354225578695879	25	N	15.796500282548152	135	-119.20349971745185	transform_R	at-eu	10.02813274604705	0.03510509406498841	3.9035137336389014
wsm39332	40.66	30.77	171.8283135145734	25	N	1.5298305547330244	135	-133.47016944526698	transform_R	at-eu	10.068627271017164	0.05962319083506884	6.629805458922964
wsm39333	40.78	30.93	118.0633079496724	25	TS	126.88155491578229	135	-8.118445084217711	transform_R	at-eu	10.167552645256507	0.17334351507868462	19.274945980610084
wsm39334	40.67	30.77	139.1325546618102	25	S	148.8245905318756	135	13.8245905318756	transform_R	at-eu	10.078484400521461	0.06948032033936613	7.7258697601053
wsm39336	40.75	29.97	111.9503347738934	25	NS	125.38433766457904	135	-9.615662335420964	transform_R	at-eu	10.278493013396542	0.014928831148679933	1.660012569918393
wsm39337	40.74	29.97	102.4139165398145	25	NS	115.86074299429887	135	-19.139257005701126	transform_R	at-eu	10.26876689165016	0.02558021016474754	2.844393508891012
wsm39339	40.73	30.02	92.69480476039793	25	TS	105.91807158801727	135	-29.08192841198273	transform_R	at-eu	10.250298088539424	0.039422726927099916	4.38361326400512
wsm39341	40.31	30.29	136.3280285784904	25	S	148.77138596875525	135	13.771385968755254	transform_R	at-eu	9.795195066931655	0.43310442049262576	48.15908056998509
wsm39342	40.75	30.08	128.0904415470302	25	S	141.0047832225507	135	6.004783222550714	transform_R	at-eu	10.259500471641587	0.0037357057524474158	0.41539209900753044
wsm39344	40.76	31.16	133.3378074358749	25	S	141.05860304626177	135	6.058603046261766	transform_R	at-eu	10.122705713609164	0.13439089857888575	14.943606683052664
wsm39364	40.68	30.72	115.3777817178189	25	S	125.30288806962933	135	-9.697111930370667	transform_R	at-eu	10.09479834349743	0.07164999994191135	7.967127456508348
wsm39412	40.81	30.58	59.58000221094977	25	N	70.05020122967909	135	-64.94979877032091	transform_R	at-eu	10.241524398383476	0.1782865582714379	19.824588062558718
wsm39436	40.73	30.68	158.8839494375491	25	S	168.95379528871777	135	33.95379528871777	transform_R	at-eu	10.149303376193131	0.1155543503686971	12.849075202900456
wsm39734	37.75	43.62	164	25	NS	108.82722989917096	135	-26.17277010082904	transform_R	at-eu	11.407645944560528	0.6522443004449485	72.52635699426362
wsm39735	37.8	43.89	96	25	T	40.269723601763076	135	-94.73027639823692	transform_R	at-eu	11.611779983197664	0.8563783390820845	95.22505769701867
wsm39736	37.77	43.88	95	25	T	39.176661604932065	135	-95.82333839506794	transform_R	at-eu	11.588372683638568	0.8329710395229881	92.62228115617867
wsm39826	36.04	44.82	35	25	T	149.3717466856034	135	14.371746685603398	transform_R	at-eu	11.397487929275755	0.6420862851601754	71.39683567473033
wsm39875	37.69	43.88	70	25	S	13.852640209244043	135	-121.14735979075596	transform_R	at-eu	11.543620109692085	0.7882184655765059	87.64601512788136
wsm39886	36.26	44.77	34	25	S	149.47264734824967	135	14.472647348249666	transform_R	at-eu	11.4535814001634	0.6981797560478213	77.6341536426596
wsm39974	37.62	43.79	52	25	S	175.8167869604701	135	40.8167869604701	transform_R	at-eu	11.44545777950627	0.6900561353906909	76.73084699595822
wsm39982	37.59	44.05	86	25	S	28.97913437001779	135	-106.02086562998221	transform_R	at-eu	11.600914253822125	0.845512609706546	94.01684205273357
wsm40052	37.54	44.68	112	25	S	53.1235284472225	135	-81.8764715527775	transform_R	at-eu	11.997672140770078	1.2422704966544984	138.1343669271508
wsm40057	36.01	44.95	21	25	S	134.947358436775	135	-0.052641563224995025	transform_R	at-eu	11.481139623574109	0.725737979458529	80.6984924921508
wsm40094	37.62	43.84	42	25	N	165.67775773001426	135	30.677757730014264	transform_R	at-eu	11.478388223489091	0.7229865793735115	80.39255034031612
wsm40195	36.84	45.15	55	25	S	172.10160452076707	135	37.10160452076707	transform_R	at-eu	11.98421649054832	1.2288148464327406	136.6381648278647
wsm40225	36.72	45	33	25	S	149.9432392331281	135	14.94323923312811	transform_R	at-eu	11.82267031258155	1.067268668465971	118.6750246880672
wsm40232	37.4	44.31	118	25	T	59.5061895112479	135	-75.4938104887521	transform_R	at-eu	11.674028890339088	0.9186272462235081	102.14682988998658
wsm40245	40.6382	30.504	122.7834142414312	25	S	133.7975275840651	135	-1.202472415934892	transform_R	at-eu	10.083469111190652	0.023443519238000476	2.6068039909236704
wsm40248	37.42	44.75	166	25	S	106.4616867580907	135	-28.538313241909293	transform_R	at-eu	11.983958659548648	1.2285570154330685	136.60949528929814
wsm40251	40.8982	30.4223	62.1795179802624	40	S	73.30689956221988	135	-61.69310043778012	transform_R	at-eu	10.350512231144663	0.2380988761691185	26.47542352028872
wsm40252	40.7682	30.4058	80.916779964179	40	S	92.26196528267508	135	-42.73803471732492	transform_R	at-eu	10.225436478992194	0.09360656892600616	10.408589895387939
wsm40258	39.8902	30.6258	9.827714888604646	25	N	21.074092009363653	135	-113.92590799063635	transform_R	at-eu	9.33159414560187	0.8030189305730744	89.29175401328052
wsm40259	40.4862	30.1423	121.0316865728753	40	S	133.97791900290383	135	-1.0220809970961682	transform_R	at-eu	9.991807786008323	0.27731386651292667	30.835937498350972
wsm40260	40.775	30.8367	104.4611342184373	40	S	113.73362545582923	135	-21.266374544170773	transform_R	at-eu	10.173722456048296	0.1722484845942347	19.153183978580113
wsm40261	40.7632	30.3918	72.90014223217872	40	S	84.31757339953538	135	-50.68242660046462	transform_R	at-eu	10.222627250397295	0.08523100811359541	9.477268743031871
wsm40262	40.7635	30.3978	90.14933853569914	40	S	101.5378198176644	135	-33.4621801823356	transform_R	at-eu	10.22202284954534	0.08740977337039624	9.719536719484312
wsm40263	40.7642	30.3925	68.06986988478096	40	S	79.48286484281871	135	-55.517135157181286	transform_R	at-eu	10.223502535865748	0.08610629358204847	9.574596180486841
wsm40264	40.7643	30.3798	83.82900301351617	25	S	95.30244967385613	135	-39.69755032614387	transform_R	at-eu	10.22550892918322	0.08254635468200888	9.17874849064746
wsm40265	40.7632	30.3962	60.01088768232182	40	S	71.4073303058965	135	-63.592669694103506	transform_R	at-eu	10.221968137242072	0.08735506106712876	9.713452980560033
wsm40266	40.458	30.0448	100.8001734656662	25	S	114.25635420847249	135	-20.743645791527513	transform_R	at-eu	9.981291319980343	0.3139810391042346	34.91314667827531
wsm40267	40.7465	30.7723	102.0279823325699	40	S	111.63700559005352	135	-23.36299440994648	transform_R	at-eu	10.15360956010214	0.14639230099460576	16.278103581592894
wsm40272	40.7048	30.3037	12.88234833936286	25	TS	24.78620335844124	135	-110.21379664155876	transform_R	at-eu	10.178924890411011	0.002174534274331563	0.24179751201941588
wsm40273	40.7027	30.6742	65.51047178104795	40	S	75.63508117258334	135	-59.36491882741666	transform_R	at-eu	10.123196925344018	0.08679772895236226	9.651480391620048
wsm40274	40.7672	30.387	89.92580926085043	40	S	101.36173664327555	135	-33.63826335672445	transform_R	at-eu	10.227268205337012	0.08987196305331224	9.993320097597298
wsm40277	39.8087	30.5162	115.5310476531994	25	N	127.45094756006883	135	-7.549052439931174	transform_R	at-eu	9.26864818641836	0.9223415878579573	102.55984640418984
wsm40278	40.7105	30.6667	106.7174085031759	40	NS	116.8705545556866	135	-18.129445444313404	transform_R	at-eu	10.131875955933808	0.09279289517012046	10.318113377224464
wsm40279	40.693	30.6233	146.8843811550227	25	N	157.26456735887228	135	22.264567358872284	transform_R	at-eu	10.120520279360406	0.0626501679924445	6.966390425291462
wsm40280	40.6977	30.627	132.7773088903789	40	S	143.13488800123514	135	8.13488800123514	transform_R	at-eu	10.124638614974828	0.0694523679788972	7.722761595154193
wsm40281	40.3977	30.1605	97.65469789523956	25	S	110.62531518668538	135	-24.374684813314616	transform_R	at-eu	9.902455524894151	0.36960886519071323	41.09868723541091
wsm40282	40.8797	30.6942	119.6888562056379	25	S	129.54707276105037	135	-5.452927238949627	transform_R	at-eu	10.29488579766199	0.2796879658081508	31.09992565878073
wsm40283	40.7563	30.2688	121.7557116795681	25	S	133.76677499620837	135	-1.233225003791631	transform_R	at-eu	10.234786821714735	0.049492814694275467	5.503357476208298
wsm40284	40.7533	30.273	123.5122773240405	40	S	135.50681599701556	135	0.5068159970155648	transform_R	at-eu	10.23119077721283	0.04589677019237115	5.103495021090709
wsm40285	40.5693	30.539	49.26640351659944	25	S	60.184471082773825	135	-74.81552891722617	transform_R	at-eu	10.01077228687825	0.09063961900352524	10.078679662189794
wsm40287	40.5198	30.483	127.9175157821248	40	S	139.1630630195006	135	4.163063019500612	transform_R	at-eu	9.970374553735269	0.15588902411342076	17.334092466004755
wsm40288	40.7597	30.365	79.23650409114032	25	S	90.78560381691489	135	-44.214396183085114	transform_R	at-eu	10.223238519213353	0.07467710541349959	8.303726690785947
wsm40290	40.6917	30.6463	124.1601955397797	40	N	134.43055243315928	135	-0.5694475668407222	transform_R	at-eu	10.116115614017374	0.06629709576553466	7.371910849805707
wsm40291	40.6862	30.418	15.89535409359758	40	NS	27.272039181512923	135	-107.72796081848708	transform_R	at-eu	10.143221952344575	0.008608876169631685	0.9572646721055024
wsm40292	40.7137	30.1447	154.1579203594395	40	S	166.80975345648724	135	31.809753456487243	transform_R	at-eu	10.213252165709505	0.026661365774984347	2.9646126931765546
wsm40293	40.6862	30.5387	65.95033477389339	40	NS	76.74584620285478	135	-58.25415379714522	transform_R	at-eu	10.125622851966497	0.0352123951784904	3.915445089510341
wsm40296	40.7897	30.7195	153.2168823297212	40	S	163.03931411772064	135	28.039314117720636	transform_R	at-eu	10.202938472267121	0.1877406404132813	20.87583548013627
wsm40350	38.9025	46.3716	145	40	U	87.09818885477074	135	-47.90181114522926	transform_R	at-eu	13.843854604899036	3.0884529607834565	343.42077323016366
wsm40351	38.8702	46.4973	159.8	40	U	101.49899403955976	135	-33.50100596044024	transform_R	at-eu	13.909855020071703	3.1544533759561233	350.7596946577898
wsm40352	38.8681	46.5198	122.2	40	U	63.840542907323595	135	-71.1594570926764	transform_R	at-eu	13.923661902146819	3.168260258031239	352.29495201101537
wsm40353	38.8648	46.5293	140	40	U	81.60760724854265	135	-53.39239275145735	transform_R	at-eu	13.928229994168817	3.172828350053237	352.8029013676353
wsm00003	39	27	87	25	N	5.138227103532586	180	-174.86177289646741	divergent	as-at	5.868422851217019	0.13555074383138788	1.5410851907582837
wsm00365	36.45	28.59	9	25	S	84.55801909150722	180	-95.44198090849278	divergent	as-at	7.289834112908466	1.294518584892188	18.264867363258688
wsm05900	34.89	32.63	101	25	T	170.9696439538085	180	-9.030356046191514	divergent	as-at	10.887844677743843	1.8447207319045589	38.7452559744209
wsm08224	37	28.73	110	25	N	9.865329884163657	180	-170.13467011583634	divergent	as-at	7.282413047865447	3.0896347591100835	43.54872300208808
wsm09791	34.61	32.95	18	25	T	86.91828932720136	180	-93.08171067279864	divergent	as-at	11.232355448056865	0.9593256068631888	20.778510791589024
wsm09861	34.75	32.03	104	25	S	172.69611718871488	180	-7.303882811285121	divergent	as-at	10.476342668155255	0.2001058280099528	4.045849409467862
wsm10164	34.69	32.92	31	25	T	100.26809863518184	180	-79.73190136481816	divergent	as-at	11.18075291867774	1.2985459219229654	27.998287722907975
wsm12606	36.88	28.33	90	25	N	168.68888331964234	180	-11.311116680357657	divergent	as-at	6.990594103002351	1.4613363880608432	19.776488959071216
wsm13808	37	28.5	60	25	N	139.74611567213805	180	-40.253884327861954	divergent	as-at	7.101626262918245	0.9584892842286337	13.176359835159488
wsm13817	37.1	28.2	98	25	N	178.3945243435786	180	-1.6054756564213903	divergent	as-at	6.848533978709682	2.4981361225839294	33.12394161896648
wsm13824	38.67	27.48	104	25	N	18.349961739201603	180	-161.6500382607984	divergent	as-at	6.204367930768981	0.36047744678252513	4.332010422768603
wsm13829	39.5	26.35	110	25	S	34.48434291462331	180	-145.5156570853767	divergent	as-at	5.472378129556972	0.43709944697657477	4.635096654941611
wsm13847	36.35	29.39	173	25	T	68.56011181698477	180	-111.43988818301523	divergent	as-at	7.938346491537686	3.498211475451342	53.721569612080984
wsm13856	36.4	28.6	32	25	S	107.19027988261837	180	-72.80972011738163	divergent	as-at	7.310245121769697	1.4489688918410337	20.500998357274916
wsm13929	39.81	24.4	129	25	NS	64.2548518329341	180	-115.7451481670659	divergent	as-at	4.161274234653945	0.16206380987583202	1.307655813105829
wsm13969	36.1	29.2	16	25	T	89.64138628023045	180	-90.35861371976955	divergent	as-at	7.8569484648520955	1.0666752348807478	16.213884807277854
wsm14158	37	28.49	69	25	N	148.74071339194023	180	-31.259286608059767	divergent	as-at	7.093767527830465	0.8575472142509568	11.775729646941043
wsm14161	38.79	27.14	94	25	N	9.907927305048588	180	-170.0920726949514	divergent	as-at	5.950905093394354	0.9199091394918355	10.604978435487794
wsm14166	38.63	27.76	119	25	N	32.67600174345597	180	-147.32399825654403	divergent	as-at	6.419707684194506	2.0472733450019547	25.45334989818602
wsm24859	36.1	29.61	142	25	N	36.054224852710945	180	-143.94577514728905	divergent	as-at	8.175152599586525	3.1150246830174524	49.25447536301594
wsm24881	35.36	30.21	127	25	T	17.007973964450912	180	-162.9920260355491	divergent	as-at	8.867118044360097	0.4703641725131149	8.062034659519814
wsm24926	36.39	29.02	27	25	S	102.51880359834672	180	-77.48119640165328	divergent	as-at	7.639870095712482	1.6290189055218605	24.08171037740711
wsm25103	37.08	28.69	127	40	N	27.46537795779011	180	-152.5346220422099	divergent	as-at	7.237288634124752	3.200754008465964	44.836905098877224
wsm31006	36.35	28.94	159	25	S	54.15476595741973	180	-125.84523404258027	divergent	as-at	7.587676887734446	0.8984063416868935	13.190899529738635
wsm31013	36.13	29.24	5	25	S	78.89160206059302	180	-101.10839793940698	divergent	as-at	7.879587052027588	1.4546060675122732	22.1738933468334
wsm32458	36.96	28.49	113	25	N	12.424749501503868	180	-167.57525049849613	divergent	as-at	7.101000178757047	0.6285770426747206	8.640295722655111
wsm38134	34.89	32.34	5	25	T	74.70473303957112	180	-105.29526696042888	divergent	as-at	10.664547724554154	1.4061963097791903	28.936150099991167
wsm00013	47.582778	7.619722	159	40	S	108.52846111045187	90	18.52846111045187	convergent	af-eu	34.24950617610281	18.063806778602782	1130.4392895804413
wsm00184	46.78	16.353	104	4	U	41.766527988552525	90	-48.233472011447475	convergent	af-eu	38.751298463301445	15.154720598981186	1054.792432259315
wsm00196	45.97	-1.51	162	40	S	123.64718262241666	90	33.647182622416665	convergent	af-eu	28.719465304860968	22.98464036666641	1228.1066320529278
wsm00207	48.74	-4.74	11	40	S	161.03781498175294	90	71.03781498175294	convergent	af-eu	29.784006345438584	29.504303855501917	1629.6443280084748
wsm00218	49.1	-3.88	41	25	S	9.865253000355096	90	-80.1347469996449	convergent	af-eu	30.381267354161864	28.561097474369745	1606.1934435580263
wsm00240	43.71	13.43	69	40	S	6.511901445553178	90	-83.48809855444682	convergent	af-eu	35.50328983649283	11.728978334021136	757.4164772975416
wsm00241	43.34	8.21	123	25	T	66.50506378308904	90	-23.494936216910958	convergent	af-eu	32.05428102166894	9.162146332341393	540.6923877040197
wsm00299	46.48	-4.68	95	25	N	62.81049181532808	90	-27.189508184671922	convergent	af-eu	27.868814175545346	26.707030032011403	1388.1779319355624
wsm00310	46.5	-3.85	134	40	S	100.32812376691186	90	10.328123766911858	convergent	af-eu	28.19625867864891	25.915768544357064	1361.586512236121
wsm00321	46.3	-3.06	10	25	T	154.71028150971205	90	64.71028150971205	convergent	af-eu	28.339832093461887	24.879249454694985	1313.234437708991
wsm00332	45.05	-3.32	68	40	T	31.78976210624205	90	-58.21023789375795	convergent	af-eu	27.21916247370406	22.885106917388583	1163.9391492077668
wsm00343	46.47	-2.98	50	25	N	14.750478460296051	90	-75.24952153970395	convergent	af-eu	28.510492639556347	25.14278551768814	1334.4684546918486
wsm00354	46.03	-1.74	148	25	NS	110.1099455317314	90	20.109945531731398	convergent	af-eu	28.668035560953946	23.281981172454692	1241.9556070103488
wsm00355	38.284	11.741	133	40	T	65.04850059101148	90	-24.951499408988525	convergent	af-eu	32.06411232357708	1.6142103042251108	95.286665631428
wsm00357	37.96	17.87	153	40	TS	78.53456274149164	90	-11.46543725850836	convergent	af-eu	36.525354421437726	0.52791961009315	34.93820293468171
wsm00358	38.71	15.28	89	25	T	17.97905342168798	90	-72.02094657831202	convergent	af-eu	34.80741629161359	0.6172768265484905	39.180016269059514
wsm00362	45.93	-1.37	106	40	N	67.36219028996004	90	-22.63780971003996	convergent	af-eu	28.74874835571638	22.79509887232652	1219.115051121862
wsm00363	38.69	16.785	165	25	S	92.49332133143326	90	2.4933213314332647	convergent	af-eu	35.916717857699396	2.0410249103980362	133.13197230692637
wsm00364	40.95	1.566	17	25	T	146.7899622316334	90	56.78996223163341	convergent	af-eu	26.677168357070762	10.472975411483787	522.83682985849
wsm00367	38.44	12.12	27	25	N	138.86651624198032	90	48.86651624198032	convergent	af-eu	32.398062521051095	0.9598648455920795	57.186951013576895
wsm00373	46.01	-1.39	162	40	S	123.48718638092203	90	33.487186380922026	convergent	af-eu	28.802623842154347	22.96600568026605	1230.360128724091
wsm00376	41.7	-8	61	40	U	30.13293119945149	90	-59.86706880054851	convergent	af-eu	22.548395259015678	22.111992334583363	942.8392530474482
wsm00403	52.4	6.7	135	25	U	90.73546600709216	90	0.7354660070921568	convergent	af-eu	37.081284014870604	25.946550185115413	1739.5809170626962
wsm00404	50.893	5.852	132	25	N	87.47915136082412	90	-2.520848639175881	convergent	af-eu	35.636282231486675	26.92375400545518	1744.2944561918143
wsm00407	52.4	6.7	135	25	U	90.73546600709216	90	0.7354660070921568	convergent	af-eu	37.081284014870604	25.946550185115413	1739.5809170626962
wsm00408	51.06	5.97	141	25	N	96.47664633865759	90	6.476646338657588	convergent	af-eu	35.8074461060114	27.00717784144871	1756.9826154611424
wsm00409	51.003	5.903	137	25	N	92.51499272461274	90	2.514992724612739	convergent	af-eu	35.737258161891575	27.001217425962267	1753.6107435441386
wsm00411	51.2	5.84	70	25	S	25.794227125171346	90	-64.20577287482865	convergent	af-eu	35.85048886315639	27.267139277216558	1775.741413801189
wsm00413	46.056	10.352	153	40	T	97.13148416072198	90	7.131484160721982	convergent	af-eu	34.83135732599797	15.460621093315382	981.9118199753916
wsm00414	46.07	8.73	145	40	TS	91.2645703293677	90	1.2645703293677002	convergent	af-eu	33.919719903674725	15.027916572430868	932.486332528037
wsm00415	46.28	8.35	38	40	N	165.02361237912407	90	75.02361237912407	convergent	af-eu	33.83392751053451	15.602210036182584	965.9646464558219
wsm00416	40.76	15.33	132	25	N	63.65581270573358	90	-26.34418729426642	convergent	af-eu	35.555557613384316	6.112253523586261	395.21257025575346
wsm00417	37.92	14.57	154	25	N	82.58942656675197	90	-7.410573433248032	convergent	af-eu	34.0256012507425	1.5022103008707717	93.46855228230164
wsm00419	41.119	15.018	163	25	NS	95.45049769940431	90	5.450497699404309	convergent	af-eu	35.47190630410209	6.8247895764089606	440.382627071286
wsm00420	41.796	13.241	105	25	S	40.28083284927379	90	-49.71916715072621	convergent	af-eu	34.52777661482611	8.45668995841207	532.9913848451152
wsm00422	38.35	13.58	130	25	T	60.19554218231923	90	-29.80445781768077	convergent	af-eu	33.433831734559874	0.5129196426875211	31.424305808492942
wsm00423	44.85	11.2	160	25	U	101.60169603162649	90	11.601696031626489	convergent	af-eu	34.67652300459092	13.4217159341285	849.1063088042608
wsm00424	39.325	16.205	41	40	N	149.8898848698645	90	59.88988486986449	convergent	af-eu	35.68677602149082	3.388035104328509	219.76851698999948
wsm00426	44.41	11.99	120	25	N	60.08858279096023	90	-29.91141720903977	convergent	af-eu	34.933631042544356	11.673508234372278	743.2910847789238
wsm00428	44.75	9.52	95	25	NS	38.60840481675598	90	-51.39159518324402	convergent	af-eu	33.618412350945775	12.435683238027849	765.592606774121
wsm00429	38.14	15.71	12	40	S	119.78334866045759	90	29.78334866045759	convergent	af-eu	34.94736618846204	1.5484407577085193	98.62820711075527
wsm00431	44.5	9.87	140	40	T	82.8434001273539	90	-7.1565998726460975	convergent	af-eu	33.68980633651804	11.853850301793102	731.1396875284231
wsm00432	44.78	10.29	86	40	N	28.658173147040202	90	-61.3418268529598	convergent	af-eu	34.0926198602086	12.055173347300695	751.3801131514363
wsm00434	42.31	11.76	128	40	N	65.67396029247487	90	-24.326039707525126	convergent	af-eu	33.77252519758651	7.2160133630087415	446.0435737593515
wsm00436	43.25	10.77	76	25	S	16.108166180976696	90	-73.8918338190233	convergent	af-eu	33.59044578689044	9.26053265323381	569.6984537743335
wsm00437	44.14	10.8	74	40	N	15.213430704276448	90	-74.78656929572355	convergent	af-eu	34.06299357532564	10.73558733319949	668.6211193922476
wsm00439	45.33	9.333	80	25	S	24.571197164360342	90	-65.42880283563966	convergent	af-eu	33.83407373185984	13.498399826856428	835.7166471751826
wsm00440	45.33	9.333	100	25	S	44.57119716436034	90	-45.42880283563966	convergent	af-eu	33.83407373185984	13.498399826856428	835.7166471751826
wsm00441	44.233	10.203	30	25	N	152.0815359360837	90	62.0815359360837	convergent	af-eu	33.74735401033961	11.230242230827884	693.7190892069603
wsm00442	44.073	11.645	152	25	N	92.08750223175838	90	2.0875022317583785	convergent	af-eu	34.55082554615389	12.991860433055521	819.3037740672901
wsm00443	44.48	7.06	35	25	T	161.5541351354314	90	71.55413513543141	convergent	af-eu	32.03018421573117	11.799762065448277	695.880165957556
wsm00444	45.867	6.896	30	40	U	158.5142579190706	90	68.51425791907059	convergent	af-eu	32.78363310726393	15.05503786929387	906.4425391251436
wsm00445	44.4	7.3	41	25	T	167.12125109086156	90	77.12125109086156	convergent	af-eu	32.12081512712531	11.565265071388154	683.7746025774505
wsm00446	44.37	7.33	40	25	T	166.0415348347866	90	76.0415348347866	convergent	af-eu	32.12047425161156	11.495918209524262	679.6681585014891
wsm00448	44.52	7.32	32	25	T	158.24786885884976	90	68.24786885884976	convergent	af-eu	32.20318325127608	11.836680671199133	701.4233204494963
wsm00449	44.52	7.34	20	25	T	146.22046535270664	90	56.22046535270664	convergent	af-eu	32.21468557368581	11.835509654201871	701.5774714296451
wsm00450	44.43	7.5	39	25	TS	164.88641969902142	90	74.88641969902142	convergent	af-eu	32.25401916234392	11.621816852338128	689.6607543061596
wsm00451	45.19	7.15	52	25	NS	179.32866758555258	90	89.32866758555258	convergent	af-eu	32.50791937974409	13.561699312552918	810.4204961757233
wsm00452	44.97	7.39	101	25	T	47.72299418942856	90	-42.27700581057144	convergent	af-eu	32.51073875324063	13.050052855883479	779.9057255443039
wsm00454	45.12	7.47	56	40	S	2.801499371502416	90	-87.19850062849758	convergent	af-eu	32.64579616108391	13.347010475864806	800.600621060607
wsm00456	44.88	8.22	163	25	N	108.48473886627733	90	18.484738866277326	convergent	af-eu	32.93251913808559	13.146634352507249	794.7312083880606
wsm00457	44.43	7.26	122	25	N	68.21468678788182	90	-21.785313212118183	convergent	af-eu	32.115454197825805	11.637617685659421	687.949767274372
wsm00458	41.133	14.948	145	25	N	77.54304210847602	90	-12.456957891523984	convergent	af-eu	35.428547172476996	6.875495669596631	443.1832295182513
wsm00459	46.444	13.572	90	40	T	30.609698379316	90	-59.390301620684	convergent	af-eu	36.919702197434084	13.882435970177	927.2682590953598
wsm00460	46.553	12.616	30	40	N	151.8868748773025	90	61.88687487730249	convergent	af-eu	36.413623398653755	15.590947148483224	1029.10446566451
wsm00462	46.443	12.422	72	40	S	13.996734396716988	90	-76.00326560328301	convergent	af-eu	36.24210213487296	15.880884317902044	1043.9833230508955
wsm00463	46.18	10.347	148	40	S	92.28507664191966	90	2.285076641919659	convergent	af-eu	34.89820428293156	15.25426331937912	970.4296728535331
wsm00464	44.39	6.93	42	25	N	168.61800335777292	90	78.61800335777292	convergent	af-eu	31.90200588635257	11.683623773652329	686.5653406489909
wsm00467	47.415	21.787	39	10	U	151.6156096229912	90	61.6156096229912	convergent	af-eu	42.368336955474895	13.616819597023209	1020.3589317353063
wsm00468	46.321	19.989	73	25	U	6.333666526730326	90	-83.66633347326967	convergent	af-eu	40.80959124032681	12.82243683003415	931.8224584228745
wsm00469	47.982	22.113	100	5	U	32.85134279619297	90	-57.14865720380703	convergent	af-eu	42.7898199838134	14.264403788753953	1077.4764728738398
wsm00470	46.667	17.187	138	25	U	74.71178140658634	90	-15.28821859341366	convergent	af-eu	39.2079031319905	14.579011222996229	1024.7650254948053
wsm00471	47.145	20.245	104	14	U	37.93322461362925	90	-52.06677538637075	convergent	af-eu	41.300683521335515	13.864712986366555	1017.530380123973
wsm00472	47.204	21.215	41	19	U	153.9872053479931	90	63.9872053479931	convergent	af-eu	41.92903826572851	13.550942465845623	1006.8571200917733
wsm00473	46.366	19.53	100	25	U	33.86134489354049	90	-56.13865510645951	convergent	af-eu	40.53723787586532	13.080328074804186	945.3200909302948
wsm00474	46.694	20.454	7	20	U	120.24462051676335	90	30.244620516763348	convergent	af-eu	41.251029653859355	13.15158299847596	964.2413554852104
wsm00475	46.707	19.922	37	3	U	150.81251348657452	90	60.81251348657452	convergent	af-eu	40.9217006965802	13.39134385627537	975.3690355324411
wsm00476	47.22	21.322	90	40	U	22.893563326984122	90	-67.10643667301588	convergent	af-eu	42.00220991084381	13.530610592103272	1006.7750958543862
wsm00477	46.279	19.839	69	20	U	2.4451182542327956	90	-87.5548817457672	convergent	af-eu	40.69780149205253	12.826405841996461	930.0029158922969
wsm00478	46.279	19.839	10	34	U	123.4451182542328	90	33.445118254232796	convergent	af-eu	40.69780149205253	12.826405841996461	930.0029158922969
wsm00479	46.279	19.839	55	11	U	168.4451182542328	90	78.4451182542328	convergent	af-eu	40.69780149205253	12.826405841996461	930.0029158922969
wsm00480	46.397	20.809	76	3	U	8.567417182706436	90	-81.43258281729356	convergent	af-eu	41.36034058774335	12.593144071771178	925.3048547504089
wsm00481	46.365	19.516	35	16	U	148.87497966523887	90	58.87497966523887	convergent	af-eu	40.52799866563856	13.084935988594026	945.4747850813433
wsm00482	47.244	20.422	71	2	U	4.8508239037165595	90	-85.14917609628344	convergent	af-eu	41.45074728324221	13.927957302794653	1025.2156605760467
wsm00483	47.351	17.666	124	13	U	60.92301080306453	90	-29.07698919693547	convergent	af-eu	39.80799179743908	15.306903778692543	1089.6826272186672
wsm00484	46.983	21.431	81	12	U	13.53900468682059	90	-76.46099531317941	convergent	af-eu	41.97912896098609	13.161007484593938	978.8357865154686
wsm00485	47.025	21.047	87	3	U	19.97611213086668	90	-70.02388786913332	convergent	af-eu	41.75389442397792	13.370820945859322	990.0879440690462
wsm00488	46.859	20.789	47	10	U	160.07027466080802	90	70.07027466080802	convergent	af-eu	41.52685541510787	13.244573307201193	976.3782321545235
wsm00489	47.239	20.653	62	25	U	175.60477390433306	90	85.60477390433306	convergent	af-eu	41.59230637827466	13.825855118806743	1020.543909383255
wsm00490	46.99	20.789	71	5	U	4.206181026778722	90	-85.79381897322128	convergent	af-eu	41.5783320166551	13.426181935786786	990.7700163103626
wsm00491	46.851	20.179	14	12	U	127.69522176403996	90	37.69522176403996	convergent	af-eu	41.14079255325951	13.484124031910937	986.451746429985
wsm00492	47.368	21.729	116	10	U	48.62726169514491	90	-41.37273830485509	convergent	af-eu	42.31401451157637	13.57483102743629	1016.1547621948833
wsm00559	46.69	1.73	174	25	N	131.14809465870167	90	41.148094658701666	convergent	af-eu	30.72227970330195	19.84758238365606	1127.4823079653727
wsm00560	46.44	1.35	94	25	T	51.462165613813795	90	-38.537834386186205	convergent	af-eu	30.36137666497907	19.836991261016635	1114.914298491672
wsm00561	46.53	0.59	147	25	S	105.78538610890325	90	15.785386108903253	convergent	af-eu	30.07907088405227	20.738063868094912	1155.7402285137318
wsm00562	46.23	1.67	145	25	S	101.71031928815131	90	11.710319288151311	convergent	af-eu	30.358015441208344	19.233394569149453	1080.8816121209816
wsm00563	45.74	1.01	125	40	TS	82.1860371452272	90	-7.813962854772797	convergent	af-eu	29.686892593188063	19.709690473494675	1085.4218906651854
wsm00565	46.11	2.79	148	25	NS	102.820469577072	90	12.820469577072004	convergent	af-eu	30.813134176636844	18.050605148354293	1028.1361221249404
wsm00566	46.35	3.24	170	25	S	124.41596086805271	90	34.41596086805271	convergent	af-eu	31.203284284687875	17.972764017007933	1035.3661200126244
wsm00567	46.2	0.96	72	25	S	29.808332998837955	90	-60.191667001162045	convergent	af-eu	30.002550650822464	19.945019581305644	1108.9795227703783
wsm00568	46.3	1.41	161	25	S	118.20447550802578	90	28.20447550802578	convergent	af-eu	30.286491338047774	19.581368411689937	1098.0908814091915
wsm00569	43.95	4.72	15	25	N	144.19539579035194	90	54.19539579035194	convergent	af-eu	30.380952927663245	13.032464301604165	732.9012055207917
wsm00570	46.79	-0.45	129	25	N	89.77922059545688	90	-0.22077940454312284	convergent	af-eu	29.81670067160848	22.45386785203536	1241.4559931981837
wsm00571	44.94	0.4	139	25	N	96.21103900503141	90	6.2110390050314095	convergent	af-eu	28.80859039612713	19.54616950009222	1047.3472281801878
wsm00573	43.07	-0.28	75	25	S	30.930777893509514	90	-59.069222106490486	convergent	af-eu	27.114077063412964	16.339489511823984	828.0636140703137
wsm00574	43.17	-0.03	70	25	S	25.641159561762663	90	-64.35884043823734	convergent	af-eu	27.313002374035285	16.37533409000187	835.5022273070963
wsm00575	43.4	-0.63	93	40	S	49.97440917425769	90	-40.02559082574231	convergent	af-eu	27.17758506573972	17.296180888694096	878.4444186157884
wsm00576	43.07	-0.42	125	15	N	81.17040421605884	90	-8.829595783941159	convergent	af-eu	27.043097342854637	16.436806793677363	830.9795200683233
wsm00580	47.1	-0.35	28	25	S	168.95371983387622	90	78.95371983387622	convergent	af-eu	30.100248624596745	22.450518547934024	1251.9743567577693
wsm00581	47.57	0.51	164	25	S	124.06481551586626	90	34.06481551586626	convergent	af-eu	30.833606734266837	22.22467367063328	1266.6432666654237
wsm00582	47.68	-3.19	119	25	N	85.35374107287248	90	-4.646258927127519	convergent	af-eu	29.42749434435151	26.994363174610157	1474.7712383860244
wsm00583	48.28	-4.13	18	40	T	166.5594743593365	90	76.55947435933649	convergent	af-eu	29.594803553408333	28.579622014734667	1569.4538379958246
wsm00584	48.43	-1.14	161	25	T	124.63604405034198	90	34.63604405034198	convergent	af-eu	30.827857532744133	24.95411769448387	1421.9624596196834
wsm00585	47.06	-1.77	135	40	S	98.28409816021718	90	8.284098160217184	convergent	af-eu	29.474885272979826	24.6270761207887	1347.4125977823912
wsm00587	47.73	-1.67	101	25	N	64.81138222575277	90	-25.188617774247234	convergent	af-eu	30.05403158986669	24.632783964404865	1371.758521676539
wsm00588	47.867	7.333	11	1	U	141.2422655145104	90	51.24226551451039	convergent	af-eu	34.28376559323663	18.750636176401756	1174.451609802307
wsm00594	43	-1	105	25	U	62.07949237524758	90	-27.920507624752418	convergent	af-eu	26.701061168883477	16.728895764246857	835.8409036192252
wsm00595	43.1	0	120	25	U	75.49539259773445	90	-14.504607402265549	convergent	af-eu	27.27834231729822	16.202884037972836	825.7349445446523
wsm00596	48.2	2.5	135	25	U	92.6256546219426	90	2.6256546219426014	convergent	af-eu	32.186186060152984	21.128686043805573	1251.4633295785998
wsm00597	48.4	3	155	25	U	112.080146805774	90	22.080146805774007	convergent	af-eu	32.558633609328844	21.588340921368598	1291.8681727147666
wsm00598	48.5	1.8	155	25	U	114.01915122595585	90	24.019151225955852	convergent	af-eu	32.100916942560836	22.048790637369137	1302.8721866003548
wsm00599	48.9	2.1	140	25	U	98.97243758525411	90	8.972437585254113	convergent	af-eu	32.532692456443456	23.005730894031217	1375.7098931441208
wsm00601	48.9	3.9	140	25	U	96.2664540711063	90	6.2664540711062955	convergent	af-eu	33.33033345799653	22.50914151326603	1375.259710747988
wsm00602	49.6	3.9	170	25	U	126.99041049378917	90	36.99041049378917	convergent	af-eu	33.83918747552802	23.617690720831604	1462.4196627405747
wsm00603	49.2	3.9	90	25	U	46.57961750658063	90	-43.42038249341937	convergent	af-eu	33.5476692249307	23.017072380514264	1414.3945130333607
wsm00605	45.9	5.2	172	16	U	122.96408440160019	90	32.96408440160019	convergent	af-eu	31.89682818468065	15.356361534464952	902.2556008223199
wsm00606	43.2	-0.5	133	25	T	89.48337891979287	90	-0.5166210802071305	convergent	af-eu	27.09681173871958	16.775228885970506	849.6459507685347
wsm00607	43.15	0.54	143	40	S	97.65671156497837	90	7.656711564978366	convergent	af-eu	27.592066289789386	15.882969803000691	818.014146804387
wsm00608	47.1	6.44	142	25	S	92.61301785274497	90	2.6130178527449743	convergent	af-eu	33.326990639636186	18.000262644357065	1099.679423924434
wsm00609	44.85	4.7	140	25	U	90.39120909626934	90	0.39120909626933553	convergent	af-eu	30.94602837799885	14.504170248022945	829.3468801099777
wsm00611	47.282	6.715	156	25	S	106.43686491836286	90	16.436864918362858	convergent	af-eu	33.58730046306535	18.190915989961212	1118.9939605863156
wsm00612	47.38	5.25	3	25	S	135.63024749049953	90	45.63024749049953	convergent	af-eu	32.90897657250062	19.087803992876303	1153.1505971297936
wsm00613	44.97	5.69	90	25	T	39.10558555718086	90	-50.89441444281914	convergent	af-eu	31.561836946442597	13.632731178416293	793.446215257173
wsm00614	44.69	6.69	173	40	N	120.3361731916724	90	30.3361731916724	convergent	af-eu	31.945796923654875	12.353650281475126	726.8292349391315
wsm00615	48.217	3.55	122	7	U	78.05774148392163	90	-11.942258516078368	convergent	af-eu	32.677233117872326	20.980538575042914	1259.564101667993
wsm00616	44.81	6.83	66	25	T	13.293841066588584	90	-76.70615893341142	convergent	af-eu	32.097615438904164	12.531604946961039	740.4297164709952
wsm00617	45.27	6.67	58	25	T	6.095020598698682	90	-83.90497940130132	convergent	af-eu	32.28942548696426	13.585240978849384	806.9633749565513
wsm00618	42.47	1.66	34	40	N	165.87608754198482	90	75.87608754198482	convergent	af-eu	27.72434271640848	13.667122781371518	706.9998759884977
wsm00619	44.96	5.63	0	25	N	129.17900868450988	90	39.17900868450988	convergent	af-eu	31.522599267557837	13.69788253119708	796.3491513079547
wsm00620	50.267	3.167	127	25	U	85.7367564080883	90	-4.263243591911703	convergent	af-eu	34.01726461550014	25.075337413809734	1559.8683907355708
wsm00621	44.53	6.78	24	25	S	151.00618656397603	90	61.00618656397603	convergent	af-eu	31.900179263194538	12.016655131428308	706.0991136080362
wsm00622	45.31	6.57	32	25	S	160.28474237983187	90	70.28474237983187	convergent	af-eu	32.258862056569505	13.68673630304312	812.3057933206992
wsm00623	42.52	1.68	121	40	T	72.9146080866829	90	-17.085391913317096	convergent	af-eu	27.768708285538175	13.747049536610689	712.1820221917499
wsm00624	44.61	6.73	30	40	S	157.17825474666773	90	67.17825474666773	convergent	af-eu	31.920014649429845	12.181698459061238	716.195133588916
wsm00625	48.967	3.533	157	20	U	113.88018981640221	90	23.880189816402208	convergent	af-eu	33.21325691477819	22.83655546704574	1390.9257896592767
wsm00626	44.98	5.14	68	40	S	17.912243337902737	90	-72.08775666209726	convergent	af-eu	31.26801306476988	14.279191152363808	824.122335561051
wsm00627	44.97	5.12	68	40	S	17.92870195976235	90	-72.07129804023765	convergent	af-eu	31.25074498472341	14.289399678567719	824.3021656788577
wsm00629	44.53	2.51	168	25	N	121.30341942891164	90	31.30341942891164	convergent	af-eu	29.572697248841813	16.60037321702987	910.9924107867396
wsm00630	46.32	2.13	168	25	NS	124.0923600792272	90	34.092360079227205	convergent	af-eu	30.64245255194311	18.94252772623466	1073.5450380208895
wsm00631	44.64	5.21	57	25	T	6.377891132467653	90	-83.62210886753235	convergent	af-eu	31.08932082158644	13.73947113970786	788.8959394987469
wsm00632	46.35	1.64	121	25	S	77.89780251198033	90	-12.10219748801967	convergent	af-eu	30.431307821065225	19.436291387460187	1094.668693537019
wsm00633	46.28	1.43	97	25	N	54.14938116648	90	-35.85061883352	convergent	af-eu	30.281216291585253	19.534734536528447	1095.30303620172
wsm00634	45.67	1.03	135	25	S	92.07014008583184	90	2.070140085831838	convergent	af-eu	29.645093867431683	19.649002213847922	1080.6947622953373
wsm00635	46.33	1.29	96	25	N	53.4304961129468	90	-36.5695038870532	convergent	af-eu	30.252355513709517	19.745127887707213	1106.1445032262286
wsm00636	46.31	1.45	95	40	N	52.152501528416224	90	-37.847498471583776	convergent	af-eu	30.312608543309175	19.55448070011076	1097.4388144469274
wsm00638	45.62	1.04	133	25	T	89.99407593128433	90	-0.005924068715671638	convergent	af-eu	29.613272070154082	19.61260846854384	1077.6402622719654
wsm00639	46.51	1.68	152	25	N	109.02000988349874	90	19.020009883498744	convergent	af-eu	30.56706315161106	19.630988574476845	1110.0906250637506
wsm00640	45.72	0.8	119	25	S	76.50212645427615	90	-13.497873545723849	convergent	af-eu	29.572856282564537	20.034304592182025	1099.444480854492
wsm00641	46.69	1.32	13	40	T	150.79650858809066	90	60.79650858809066	convergent	af-eu	30.532177239322493	20.224302214282318	1142.4620549109457
wsm00668	41.12	-6.61	151	40	U	116.35118648087973	90	26.351186480879733	convergent	af-eu	22.62477232967855	19.096085947730302	816.856644549609
wsm00669	42.65	0.9	154	40	T	107.3694550294947	90	17.369455029494702	convergent	af-eu	27.43430832297441	14.629120648402164	749.4652972726717
wsm00671	39.48	-0.93	170	40	N	121.6747242920377	90	31.674724292037695	convergent	af-eu	24.273826154433365	9.09710365298767	415.84745172690845
wsm00673	42.3	-7.07	47	40	T	14.860522901547085	90	-75.13947709845291	convergent	af-eu	23.421108624146655	22.007874841259337	972.7147270093762
wsm00675	42.55	0.5	64	40	TS	17.89367970582316	90	-72.10632029417684	convergent	af-eu	27.152193768504567	14.678156557072583	744.8357745122097
wsm00676	42.7	0.7	5	40	N	138.7704497614509	90	48.77044976145089	convergent	af-eu	27.36223315202045	14.870985715430152	760.0095087857188
wsm00679	40.79	-2.06	165	40	U	120.80470554601595	90	30.804705546015953	convergent	af-eu	24.555465325562395	13.014620746833458	601.4027254620578
wsm00681	41.33	-4.5	172	40	U	133.2813302993883	90	43.28133029938829	convergent	af-eu	23.741540789560503	16.81618321311089	752.8340062001811
wsm00682	39.01	-1.21	170	40	U	121.38532700643981	90	31.38532700643981	convergent	af-eu	23.799873928396764	8.356267258882838	374.96265458309426
wsm00684	40.88	-6.73	163	40	U	128.2799891985186	90	38.27998919851859	convergent	af-eu	22.375883786705487	18.67299868071325	790.4257143253749
wsm00690	50.2	9.513	152	12	N	101.80789091308856	90	11.807890913088556	convergent	af-eu	36.87863523898665	21.743951844175342	1450.9872322113536
wsm00691	50.648	9.502	130	14	S	80.27716254979475	90	-9.722837450205247	convergent	af-eu	37.16149669173546	22.023611995818897	1479.3020469877772
wsm00693	50.633	6.717	129	25	N	83.0172962162186	90	-6.982703783781403	convergent	af-eu	35.84183479452569	25.91624314752464	1687.4130170338683
wsm00694	48.149	7.753	74	17	S	23.980531604218186	90	-66.01946839578181	convergent	af-eu	34.6803505556802	19.812637984624885	1253.540188016221
wsm00695	48.166	9.083	30	10	T	158.2103428098314	90	68.21034280983139	convergent	af-eu	35.379654352489574	20.996650090509974	1351.785887872544
wsm00696	48.149	8.079	159	40	U	108.53728077282096	90	18.537280772820964	convergent	af-eu	34.847556720539146	19.981572962992146	1269.5553377185324
wsm00698	48.17	8.08	151	25	U	100.5591771513345	90	10.559177151334495	convergent	af-eu	34.861442360650265	21.613356256100545	1373.710774239829
wsm00705	50.07	7.94	137	25	T	88.77373626394541	90	-1.226263736054591	convergent	af-eu	36.03034620076009	24.149889099913324	1579.5588678906836
wsm00706	50.65	6.69	38	25	N	172.07156940061986	90	82.07156940061986	convergent	af-eu	35.84134572111597	25.957441473511906	1690.075478032662
wsm00707	50.26	7.97	163	25	T	114.92719560794387	90	24.927195607943872	convergent	af-eu	36.17142710492954	24.18309367820345	1587.0805407695862
wsm00708	48.35	9.1	127	17	N	75.39068159677527	90	-14.609318403224734	convergent	af-eu	35.50257742803027	21.252055728307568	1372.3596521578686
wsm00709	48.23	9	127	12	N	75.39123677368212	90	-14.608763226317876	convergent	af-eu	35.37590411741699	21.142625440228528	1361.058464847861
wsm00710	47.63	7.83	160	40	N	109.29475423165866	90	19.294754231658658	convergent	af-eu	34.38902180130933	18.399354594696263	1155.5525193490964
wsm00711	48.3	9	153	25	S	101.46840508063991	90	11.468405080639911	convergent	af-eu	35.41941302174253	21.24374379199581	1369.0301804180456
wsm00712	50.68	7.99	118	25	NS	70.323953605199	90	-19.676046394801006	convergent	af-eu	36.462589212969625	24.140741335111144	1595.2923678784537
wsm00715	50.18	7.7	129	25	N	81.21204598690025	90	-8.78795401309975	convergent	af-eu	35.98958152715056	24.5014047089375	1600.9822806934233
wsm00716	52.8	11.2	143	3	U	93.16628448681502	90	3.166284486815016	convergent	af-eu	39.35434065167089	26.03308609139475	1835.6036815752243
wsm00717	50.04	8.3	148	25	N	99.25689970424384	90	9.256899704243835	convergent	af-eu	36.18353367489131	23.64620345796824	1552.2941353743495
wsm00718	48.233	8.283	125	25	U	74.35438118519869	90	-15.64561881480131	convergent	af-eu	35.00594588953489	21.594242007500142	1377.4606283274866
wsm00719	48.2	8.1	160	25	U	109.56526855274524	90	19.565268552745238	convergent	af-eu	34.890829886935535	19.655752901399666	1250.2082766139526
wsm00720	48.067	8.067	145	25	U	94.46256579842611	90	4.4625657984261125	convergent	af-eu	34.789215533685415	19.450995047401122	1234.0363486731926
wsm00721	50.53	7.21	162	25	N	115.23535715413016	90	25.235357154130156	convergent	af-eu	35.9973704419711	25.292829919152325	1653.005294354574
wsm00722	49.816	12.119	158	13	U	104.06955918365986	90	14.069559183659862	convergent	af-eu	37.963590143008076	20.922365916197265	1431.1490623575014
wsm00723	50.96	6.78	26	25	N	160.25364369539693	90	70.25364369539693	convergent	af-eu	36.098123912726315	26.044778597861026	1706.266216116668
wsm00724	47.98	8.51	171	25	N	119.76820276934365	90	29.768202769343645	convergent	af-eu	34.9642142993133	21.07108431247225	1342.691107784112
wsm00726	49.55	8.67	165	25	N	115.25183699861475	90	25.25183699861475	convergent	af-eu	36.04457912561461	22.943471512209555	1501.1638273622973
wsm00727	48.038	9.53	179	25	S	126.47854638185146	90	36.47854638185146	convergent	af-eu	35.53685213597636	20.53078778676135	1326.8950294513945
wsm00728	49.833	8.5	140	20	U	90.77457093724547	90	0.7745709372454712	convergent	af-eu	36.14481502754074	23.30759052349383	1528.651388274654
wsm00729	50.44	13.01	160	40	U	105.60220722462611	90	15.602207224626113	convergent	af-eu	38.79198101601153	21.98294288469353	1531.4006421542792
wsm00730	49.89	18.47	165	3	U	103.64883653753634	90	13.64883653753634	convergent	af-eu	41.46231347131175	18.375641616115104	1352.912039960995
wsm00731	49.9	18.56	120	7	U	58.55854170929695	90	-31.441458290703054	convergent	af-eu	41.51800210208391	18.3469968087704	1352.2883657675782
wsm00732	49.873	13.362	33	4	U	157.59158726055688	90	67.59158726055688	convergent	af-eu	38.65049516289015	21.03402491456518	1460.7899181359833
wsm00733	50.27	14.07	131	4	U	75.13674828350076	90	-14.863251716499235	convergent	af-eu	39.24968370780204	21.147299397304153	1487.7811167180082
wsm00734	50.345	14.76	121	4	U	64.38399411322524	90	-25.616005886774758	convergent	af-eu	39.6577298877992	20.86003677410008	1480.326289157224
wsm00735	49.54	18.071	130	4	U	68.74450122687631	90	-21.25549877312369	convergent	af-eu	41.067951241642916	18.097980865258194	1322.0577112046672
wsm00736	49.675	18.24	145	9	U	83.69105518321999	90	-6.308944816780013	convergent	af-eu	41.22886285046202	18.19793775787437	1333.6388539993966
wsm00737	50.02	12.7	158	40	U	103.55700671394794	90	13.557006713947942	convergent	af-eu	38.386323192063244	21.62027915259165	1492.8321384325402
wsm00738	50.767	13.66	159	40	T	104.13423334955911	90	14.13423334955911	convergent	af-eu	39.31766356881592	22.027154194035944	1551.9310909527758
wsm00739	50.4	12.7	155	25	U	100.94475119113935	90	10.944751191139346	convergent	af-eu	38.60834460302568	22.115710306940798	1534.4984961659932
wsm00740	49.92	18.28	155	3	U	93.89076063919873	90	3.8907606391987315	convergent	af-eu	41.369486767630924	18.504425056807037	1359.89381235514
wsm00743	47.48	8.44	115	6	U	63.29925851139495	90	-26.700741488605047	convergent	af-eu	34.615890976431594	19.295736598447178	1218.850196121713
wsm00745	46.583	8.31	101	2	U	48.43622871886373	90	-41.56377128113627	convergent	af-eu	33.99529748627853	16.08891782830611	1000.2791255028311
wsm00746	46.5667	8.3167	171	11	U	118.40801453187572	90	28.408014531875722	convergent	af-eu	33.98904995485949	16.059268559046558	998.2743330314217
wsm00748	47.07	8.28	107	40	T	55.04468430187819	90	-34.95531569812181	convergent	af-eu	34.27715590436263	16.902711586899727	1058.527153128328
wsm00749	47.49	7.65	171	2	N	120.38173192025818	90	30.381731920258176	convergent	af-eu	34.20633142959746	17.903336050955502	1119.1566647629847
wsm00751	51.03	5.63	148	25	N	103.92464402486274	90	13.924644024862744	convergent	af-eu	35.63668254050689	27.259732404448783	1766.078515902623
wsm00753	50.406	3.816	91	25	N	48.91791945702789	90	-41.08208054297211	convergent	af-eu	34.39650994390236	25.194755146126838	1582.632786877816
wsm00754	50.85	5.51	86	25	N	41.91860072255918	90	-48.08139927744082	convergent	af-eu	35.45477080728826	27.129031080646584	1749.817908007273
wsm00755	50.43	6.1	132	25	N	86.67354474509943	90	-3.3264552549005657	convergent	af-eu	35.41946675121874	26.155818741550277	1685.5857808332105
wsm00756	50.309	4.23	27	25	TS	164.219529119683	90	74.21952911968299	convergent	af-eu	34.50312643835068	26.669194044226558	1679.801510982151
wsm00757	50.47	4.07	172	25	T	129.61031391377298	90	39.610313913772984	convergent	af-eu	34.55263766406547	26.78968233613817	1689.511373466005
wsm00758	50.42	4.39	138	40	S	95.09723845029112	90	5.097238450291115	convergent	af-eu	34.65391659263386	25.367888581663337	1603.9490144146453
wsm00759	46.63	13.649	158	25	T	98.73032423721816	90	8.730324237218156	convergent	af-eu	37.06013782219585	13.747753538094003	921.2650362293635
wsm00760	46.627	13.676	122	40	T	62.694746981543574	90	-27.305253018456426	convergent	af-eu	37.07454659668961	13.757917168385632	922.2530990832513
wsm00761	47.283	15.167	149	25	S	88.67665599878819	90	-1.323344001211808	convergent	af-eu	38.28406821763865	16.414176602876964	1130.807286174604
wsm00762	47.85	16	112	6	U	51.332574616348495	90	-38.667425383651505	convergent	af-eu	39.052472705681915	16.83355419216062	1179.2989169720927
wsm00763	47.7	12.25	18	20	U	141.6343853371991	90	51.63438533719909	convergent	af-eu	36.82493061077595	16.80161311025097	1119.7806801780303
wsm00764	47.35	10	163	4	U	109.09122261300786	90	19.091222613007858	convergent	af-eu	35.378227772088835	19.230281534392134	1238.0218574706298
wsm00765	47.193	14.69	7	1	S	127.13320594858772	90	37.133205948587715	convergent	af-eu	37.958457724816405	15.823475562348179	1082.2462613556386
wsm00766	46.933	14.567	106	40	T	45.987740688871895	90	-44.012259311128105	convergent	af-eu	37.755702280564	15.04100342591461	1024.0561763451901
wsm00770	50.813	5.926	131	25	S	86.29694366977901	90	-3.7030563302209885	convergent	af-eu	35.61214135379519	26.774254645209126	1733.5892846136967
wsm00771	50.783	3.583	142	25	S	100.6239168174252	90	10.623916817425197	convergent	af-eu	34.579417173968324	27.48310150296858	1734.4185708722434
wsm00772	50.48	4.21	110	40	T	67.41682890620325	90	-22.58317109379675	convergent	af-eu	34.62019027640334	25.592432558156545	1616.76814734653
wsm00773	50.45	4.23	121	40	T	78.35840156663511	90	-11.64159843336489	convergent	af-eu	34.60673107882352	26.468867230643255	1671.5667423492646
wsm00774	50.632	5.513	122	25	S	77.70035761348481	90	-12.299642386515188	convergent	af-eu	35.29978211530414	26.841173402432005	1724.6683105697655
wsm00775	50.458	4.283	114	25	N	71.2894524886122	90	-18.7105475113878	convergent	af-eu	34.635486778916416	26.346218901589864	1665.0311801974403
wsm00776	50.45	4.233	142	25	T	99.35405204761253	90	9.354052047612527	convergent	af-eu	34.60802515776952	26.46217434844013	1671.1987716135015
wsm00777	50.66	5.592	81	25	N	36.61633434172029	90	-53.38366565827971	convergent	af-eu	35.35482023381196	26.821060387800813	1725.7132829511181
wsm00778	42.8	-1.725	88	25	N	46.09005084021868	90	-43.90994915978132	convergent	af-eu	26.195181394351955	16.912872286653425	830.1664345117847
wsm00802	47.06	18.11	73	20	S	9.124328519667074	90	-80.87567148033293	convergent	af-eu	39.94793612911826	14.690711482834928	1048.8784248510299
wsm00803	47.335	21.629	92	25	U	24.69603062179732	90	-65.30396937820268	convergent	af-eu	42.238780667108415	13.568366077735817	1014.2050000268276
wsm01356	34.6	9.2	164	25	TS	92.90437812414717	90	2.904378124147172	convergent	af-eu	28.857116035691597	6.1750871464875985	331.39066375533963
wsm01358	35.55	9.8	103	25	TS	32.868926582475524	90	-57.131073417524476	convergent	af-eu	29.635721391927795	4.943014929986148	271.7875855587271
wsm01359	36.35	10.3	146	40	T	76.6342481019177	90	-13.365751898082294	convergent	af-eu	30.29241364558395	4.270637214514522	239.5326834858561
wsm01360	36.45	10.2	93	40	T	23.90267196891699	90	-66.09732803108301	convergent	af-eu	30.25261351709255	4.02558114879011	225.51937189987382
wsm01361	36.5	8.55	158	40	T	90.83346106034503	90	0.8334610603450301	convergent	af-eu	29.039878589881013	2.060850585154938	111.23672038831636
wsm01362	36.85	10.1	173	40	T	104.65038983245188	90	14.650389832451879	convergent	af-eu	30.323001482925825	3.229892099821896	181.32461259292478
wsm01558	37.25	10.1	154	25	T	86.2827384179061	90	-3.7172615820938972	convergent	af-eu	30.47263046644676	2.4748790259597513	139.5584170924584
wsm01559	36.8	10.3	25	25	TS	136.35112688873977	90	46.35112688873977	convergent	af-eu	30.453629480987843	3.418583356554251	192.66523992526467
wsm01560	37.2	10.22	75	40	N	7.070352361966229	90	-82.92964763803377	convergent	af-eu	30.542240936197004	2.627278928572963	148.45804223805555
wsm01993	36.56	7	15	25	S	129.78404481015832	90	39.78404481015832	convergent	af-eu	27.924555446125375	1.7007339475000833	88.56334660261163
wsm02338	43.55	-1.578	88	13	U	46.825721491729496	90	-43.174278508270504	convergent	af-eu	26.82764588380367	18.333372821040854	920.0281966187451
wsm02339	43.52	-0.149	32	24	U	168.31191848887784	90	78.31191848887784	convergent	af-eu	27.504532712641065	17.17625448941945	882.0346168569816
wsm02340	43.516	-0.175	3	21	U	139.35071741972638	90	49.35071741972638	convergent	af-eu	27.488620813284456	17.193558276217942	882.4522306061945
wsm02341	43.523	-0.212	12	15	U	148.42282293185696	90	58.422822931856956	convergent	af-eu	27.475181796352246	17.23673684470421	884.2695245363627
wsm02342	43.753	-0.661	10	13	U	147.49212977789603	90	57.492129777896025	convergent	af-eu	27.421484208292	18.059292014497544	924.7976614224486
wsm02343	44.468	-0.99	172	40	U	130.96873077701332	90	40.96873077701332	convergent	af-eu	27.797420379167413	19.653526166414508	1019.1428583229258
wsm02344	43.509	-0.32	119	11	U	75.58803941452686	90	-14.411960585473139	convergent	af-eu	27.411119308445855	17.295515893195613	885.376645905373
wsm02345	43.246	-0.167	7	14	U	142.97625888727873	90	52.97625888727873	convergent	af-eu	27.29789060297628	16.63114537706832	848.12082475805
wsm02346	43.309	0.568	149	12	U	103.82565048229992	90	13.82565048229992	convergent	af-eu	27.718478332464656	16.156427834763065	835.6087833900472
wsm02347	43.539	-1.24	52	3	U	10.216781661977791	90	-79.78321833802221	convergent	af-eu	26.98167659060448	18.048361543993707	910.5366362956655
wsm02348	43.586	-0.994	56	3	U	13.849312418353065	90	-76.15068758164693	convergent	af-eu	27.13582366502876	17.960672634442744	910.89766312615
wsm02349	43.31	-0.049	39	16	U	174.86213252020713	90	84.86213252020713	convergent	af-eu	27.403629568499134	16.682429001771766	853.7767782127647
wsm02350	43.648	-0.353	70	6	U	26.827741972962883	90	-63.17225802703712	convergent	af-eu	27.495900100340464	17.596102032480104	903.3331312534009
wsm02351	43.641	-0.371	62	16	U	18.84922259938338	90	-71.15077740061662	convergent	af-eu	27.4818839489026	17.600059085885277	903.1115785550528
wsm02352	43.648	-0.371	72	16	U	28.858424507818086	90	-61.141575492181914	convergent	af-eu	27.48699122849819	17.610431685074502	903.7986781849377
wsm02353	43.355	-0.259	45	35	U	1.2790879329485279	90	-88.72091206705147	convergent	af-eu	27.330064131716	16.927177125533433	864.1563286489207
wsm02354	43.114	1.41	2	17	U	135.1777498488815	90	45.17774984888149	convergent	af-eu	28.024461852436893	15.083867455840561	788.0542389434671
wsm02355	43.309	0.248	120	7	U	75.36012389153558	90	-14.63987610846442	convergent	af-eu	27.554093047609307	16.435443290547425	845.3943160214243
wsm02356	43.756	-0.026	64	15	U	20.415158894771423	90	-69.58484110522858	convergent	af-eu	27.736762772961477	17.49897628362075	905.5948976233051
wsm02357	43.597	-0.692	30	8	U	167.34142180663304	90	77.34142180663304	convergent	af-eu	27.291450354112555	17.75601160107982	905.2872126759942
wsm02358	43.445	0.961	65	4	U	19.359621658294657	90	-70.64037834170534	convergent	af-eu	28.017376213400674	16.071066827244152	839.4352209563702
wsm02359	43.211	0.37	147	15	U	102.02330418579743	90	12.023304185797429	convergent	af-eu	27.547178634869617	16.146746017527988	830.3524146374668
wsm02360	43.119	-0.476	144	20	U	100.33288888949113	90	10.33288888949113	convergent	af-eu	27.050217123096743	16.581676181556418	838.5075998980487
wsm02361	44.15	-1.124	145	7	U	103.80104245840926	90	13.801042458409256	convergent	af-eu	27.4947879644534	19.214834777786137	986.3974140997434
wsm02362	43.276	-0.342	115	25	U	71.31484259107634	90	-18.685157408923658	convergent	af-eu	27.23122810699693	16.819201665709187	855.7767233644387
wsm02363	43.842	-0.361	17	9	U	154.09500945641577	90	64.09500945641577	convergent	af-eu	27.63374953157814	17.956252908080046	926.0807351688477
wsm02364	44.478	-0.885	154	9	U	112.80068209846593	90	22.800682098465927	convergent	af-eu	27.854223822072058	19.573542414880677	1016.9035399330076
wsm02365	43.782	-0.273	145	23	U	101.86721575390993	90	11.867215753909932	convergent	af-eu	27.633205474953236	17.767895767732597	916.3497316239061
wsm02366	44.841	-0.989	122	3	U	81.42660184347261	90	-8.57339815652739	convergent	af-eu	28.0802371353966	20.29900876163441	1062.4575746181508
wsm02367	43.253	-0.514	161	25	U	117.57864162636275	90	27.578641626362753	convergent	af-eu	27.12825834363438	16.89825415567239	856.794998418723
wsm02368	43.216	-0.632	50	20	U	6.7320628827021665	90	-83.26793711729783	convergent	af-eu	27.042342232399157	16.90464431988056	854.6094584753496
wsm02369	43.122	0.416	115	17	U	69.82546540368674	90	-20.174534596313265	convergent	af-eu	27.508084599771855	15.94054055574236	818.6757245964482
wsm02370	43.341	0.234	10	15	U	145.4266757196815	90	55.4266757196815	convergent	af-eu	27.569723291570597	16.50587817816438	849.4611600426887
wsm02371	43.352	-0.106	25	8	U	161.01505272093624	90	71.01505272093624	convergent	af-eu	27.404976752851013	16.810620666797547	860.3764168774928
wsm02372	43.411	-0.632	123	16	U	79.99246599134523	90	-10.007534008654773	convergent	af-eu	27.184636524975126	17.320254090136956	879.8779073128235
wsm02373	43.419	-0.646	100	11	U	57.02719343376668	90	-32.97280656623332	convergent	af-eu	27.183553966003387	17.348477063123113	881.2792267726712
wsm02374	43.406	-1.364	174	7	U	132.2598003776032	90	42.2598003776032	convergent	af-eu	26.822534422814776	17.864213632267678	896.326123190262
wsm02375	44.602	-1.065	117	40	U	76.26402954737318	90	-13.735970452626816	convergent	af-eu	27.86373799602753	19.95779379270627	1037.1923356420937
wsm02376	43.533	-0.065	115	16	U	71.18691091813997	90	-18.813089081860028	convergent	af-eu	27.556040201795234	17.125344077319113	880.9383021518645
wsm02377	43.729	-0.859	57	19	U	14.802042184243362	90	-75.19795781575664	convergent	af-eu	27.307376055387564	18.160364090538735	926.4018283148774
wsm02378	44.566	-0.922	157	3	U	115.97358192266233	90	25.973581922662333	convergent	af-eu	27.9031782250918	19.760561738605986	1028.2792452648885
wsm02379	43.526	-0.094	116	6	U	72.22669400828636	90	-17.77330599171364	convergent	af-eu	27.536436397802518	17.13838851494077	881.0311940052426
wsm02380	43.126	0.615	59	12	U	13.499267455682286	90	-76.50073254431771	convergent	af-eu	27.614203838386295	15.77546228818261	813.0778451586887
wsm02381	43.348	0.169	117	11	U	72.5452942790921	90	-17.454705720907896	convergent	af-eu	27.541574195374913	16.57695295541498	852.3161012639692
wsm02382	43.324	0.165	92	1	U	47.51977065273712	90	-42.48022934726288	convergent	af-eu	27.522408611675964	16.535775662752798	849.6535445218516
wsm02383	43.257	-0.181	53	22	U	9.014870013905352	90	-80.98512998609465	convergent	af-eu	27.29871878994699	16.663800443117594	849.8099009521476
wsm02384	43.454	-1.083	49	20	U	6.8308289104796245	90	-83.16917108952038	convergent	af-eu	26.99465811024354	17.747365144491994	895.7498485212285
wsm02385	43.265	-0.454	38	26	U	174.49177396404048	90	84.49177396404048	convergent	af-eu	27.16702663370014	16.87879357473585	856.9383149624565
wsm02386	43.243	0.38	139	21	U	94.04990346087254	90	4.049903460872542	convergent	af-eu	27.57496951669436	16.196873673298057	833.7046813710207
wsm02387	43.261	0.654	24	14	U	158.61796827120048	90	68.61796827120048	convergent	af-eu	27.729184471346876	15.991442072236339	827.3698570095127
wsm02388	43.217	0.582	5	6	U	139.67787887788916	90	49.67787887788916	convergent	af-eu	27.660947047955197	15.973020087342832	824.5437746257123
wsm02389	43.21	-0.249	13	21	U	149.06734315127693	90	59.06734315127693	convergent	af-eu	27.230496775495375	16.61250819596046	845.2390010458224
wsm02390	43.161	0.881	20	36	U	154.1068385597154	90	64.10683855971541	convergent	af-eu	27.777548011847365	15.613625903948645	809.1192009549402
wsm02391	43.16	0.899	120	6	U	74.07582151011275	90	-15.924178489887254	convergent	af-eu	27.78628253620107	15.595477703243205	808.4126261591255
wsm02392	43.194	-0.239	4	21	U	140.02871569618617	90	50.02871569618617	convergent	af-eu	27.22403730375874	16.571481453070874	842.9668511084801
wsm02397	45.34	21.04	62	25	S	173.2142965212874	90	83.2142965212874	convergent	af-eu	41.11548114870442	11.014270838856305	805.35831471427
wsm02398	45.38	21.05	53	25	S	164.24696878330343	90	74.24696878330343	convergent	af-eu	41.13651568323598	11.06709104953265	809.560815624287
wsm02399	48.48	22.23	46	25	T	159.22406053353535	90	69.22406053353535	convergent	af-eu	43.05643062735928	14.892559065752494	1130.5674331819653
wsm02400	46.318	14.36	78	25	T	17.53529876218954	90	-72.46470123781046	convergent	af-eu	37.32700427758337	13.409270657123884	904.1148440933556
wsm02401	46.27	14.53	33	25	T	152.2821165068126	90	62.2821165068126	convergent	af-eu	37.40576113667592	13.386371628195391	904.1970191356432
wsm02403	45.68	14.146	7	25	S	126.04982229091144	90	36.049822290911436	convergent	af-eu	36.8851899471346	12.580522832278518	839.6340063608253
wsm02404	46.195	15.536	167	25	T	105.03850989803925	90	15.038509898039251	convergent	af-eu	37.98041860984781	14.017795650313204	959.2178070065136
wsm02406	42.15	15.543	177	25	N	110.20604602187132	90	20.206046021871316	convergent	af-eu	36.23360171389103	7.703655269572778	506.3231749212823
wsm02409	43.69	13.47	79	25	S	16.44070286379315	90	-73.55929713620685	convergent	af-eu	35.51971891276836	11.677564445672814	754.3994243019839
wsm02410	43.72	13.44	73	25	S	10.512741377297857	90	-79.48725862270214	convergent	af-eu	35.51431970451155	11.739902194533457	758.3264693481343
wsm02411	42.37	16.57	174	20	TS	106.39198983465559	90	16.39198983465559	convergent	af-eu	37.01954368670778	5.787474359052709	387.46652892194766
wsm02413	43.72	13.42	85	15	S	22.535926070051346	90	-67.46407392994865	convergent	af-eu	35.501501225527896	11.74929919107933	758.6955253389417
wsm02414	43.72	13.36	89	25	S	26.60555042280157	90	-63.39444957719843	convergent	af-eu	35.46306203069335	11.778238835905654	759.8487817195231
wsm02415	44.1	14	167	40	S	104.33454832105753	90	14.334548321057525	convergent	af-eu	36.047438622031585	11.791807526235146	771.5767356714334
wsm02416	42.59	15.46	84	25	N	17.844652104400893	90	-72.1553478955991	convergent	af-eu	36.353007434153	8.210925634359938	541.1971540584462
wsm02417	42.59	15.46	62	25	N	175.8446521044009	90	85.8446521044009	convergent	af-eu	36.353007434153	8.210925634359938	541.1971540584462
wsm02418	43.22	15.99	93	25	S	27.045765377274165	90	-62.954234622725835	convergent	af-eu	36.96351406232412	7.243504659041889	484.3174202437514
wsm02419	43.27	16.96	64	25	S	177.07061147630668	90	87.07061147630668	convergent	af-eu	37.63118512775095	8.176807233934653	555.1486337440252
wsm02420	43.15	17.02	78	25	S	10.864068792835212	90	-79.13593120716479	convergent	af-eu	37.62462465087761	7.9499143217462205	539.6640104896774
wsm02421	47.9	26.9	100	40	T	28.06783998810181	90	-61.93216001189819	convergent	af-eu	45.765478131375424	12.549262725812326	999.8023909477533
wsm02422	45.3	25.1	98	25	S	25.25750019229457	90	-64.74249980770543	convergent	af-eu	43.797599756069324	9.565297436775182	736.1410172811189
wsm02424	45.89	27.39	16	40	N	121.73339937356138	90	31.733399373561383	convergent	af-eu	45.50147368776892	9.722754203088726	771.1305480578305
wsm02426	45.4	26.9	19	25	N	124.70846761771503	90	34.70846761771503	convergent	af-eu	45.03895772492535	9.18948980036214	723.0312471914189
wsm02427	45.7	26.8	116	40	T	42.087065390506325	90	-47.912934609493675	convergent	af-eu	45.053784033479886	9.62430323740341	757.4381304281616
wsm02428	45.48	21.12	57	25	S	168.2832689692642	90	78.28326896926421	convergent	af-eu	41.2185639360075	11.181573325688902	819.2753395755307
wsm02429	45.52	21.22	90	25	T	21.225475693824478	90	-68.77452430617552	convergent	af-eu	41.2983876519676	11.19957388262236	821.8985061428293
wsm02430	46.1	27.4	85	25	T	10.9226572064008	90	-79.0773427935992	convergent	af-eu	45.56543534882074	10.003200253177795	794.2430814416913
wsm02431	44.9	22.35	98	25	N	27.455801314661755	90	-62.544198685338245	convergent	af-eu	41.829364515457755	9.906275310437877	734.6256500728038
wsm02432	45.95	26.82	88	25	S	14.308125424540435	90	-75.69187457545956	convergent	af-eu	45.13690585631269	9.957770099165742	784.8161307407565
wsm02433	45.89	21.6	125	25	S	56.23480531134885	90	-33.76519468865115	convergent	af-eu	41.67973556825881	11.575121341448067	855.875748689949
wsm02434	45.5	27.1	127	25	N	52.62409323860214	90	-37.37590676139786	convergent	af-eu	45.20105511508991	9.271903906466918	731.573778487518
wsm02435	45.51	27.07	128	25	T	53.66068901190971	90	-36.33931098809029	convergent	af-eu	45.183504738857046	9.293467382422648	733.0521101280098
wsm02436	45.33	26.91	131	25	T	56.632135205442694	90	-33.367864794557306	convergent	af-eu	45.02681536305417	9.091546749890767	715.1736599032245
wsm02437	47.68	23.22	80	25	NS	11.432138842177324	90	-78.56786115782268	convergent	af-eu	43.36435498119549	13.444749682852091	1026.5130044210737
wsm02438	47.82	23.31	106	25	T	37.47982594100074	90	-52.52017405899926	convergent	af-eu	43.47188454114418	13.602119471907827	1040.5900676687397
wsm02439	45.9	26.6	6	25	S	112.4613883450881	90	22.461388345088096	convergent	af-eu	44.97598451145058	9.950986845544264	782.0861847823708
wsm02440	51.46	16.145	162	40	S	104.84701442248542	90	14.847014422485415	convergent	af-eu	40.998437573687745	21.56563639679277	1573.175382599542
wsm02441	50.345	18.909	42	40	TS	160.60888243488074	90	70.60888243488074	convergent	af-eu	41.92739936149833	18.773282687406294	1394.841089419634
wsm02442	50.347	18.909	116	40	N	54.610837392801216	90	-35.389162607198784	convergent	af-eu	41.92835704738085	18.77591036665251	1395.0622868876535
wsm02443	51.463	16.119	22	40	N	144.8803656926455	90	54.88036569264551	convergent	af-eu	40.9864588831022	21.582878588654523	1574.0544563604913
wsm02444	51.25	19.4	58	40	S	176.93648558002224	90	86.93648558002224	convergent	af-eu	42.635054995762566	19.730338431082686	1485.9971757041858
wsm02450	43.23	12.49	142	25	N	80.00628447889187	90	-9.993715521108129	convergent	af-eu	34.6760542826948	10.140619364209513	641.5246829805002
wsm02451	44.63	12.01	49	25	T	169.33587420192862	90	79.33587420192862	convergent	af-eu	35.05665956674683	13.899163304224544	887.7245579676495
wsm02452	42.6	13.5	178	25	S	114.0305135420997	90	24.030513542099698	convergent	af-eu	35.0488589234388	9.894234249316654	631.8114424464509
wsm02453	42.6	13.5	32	25	N	148.0305135420997	90	58.0305135420997	convergent	af-eu	35.0488589234388	9.894234249316654	631.8114424464509
wsm02454	46.302	13.197	155	25	T	95.89487847181431	90	5.894878471814309	convergent	af-eu	36.62474071265075	14.408054013793432	955.7699832600027
wsm02455	46.298	13.293	162	25	TS	102.7751691974496	90	12.7751691974496	convergent	af-eu	36.67963994258668	14.294494753164855	949.4587953016219
wsm02456	46.25	13	178	20	T	119.07166076153703	90	29.071660761537032	convergent	af-eu	36.48123644270401	14.782143619019848	977.2784293637059
wsm02457	46.3	13.25	171	15	T	111.82899771519442	90	21.82899771519442	convergent	af-eu	36.655146245259914	14.325841184578863	950.9946372027202
wsm02458	46.295	13.163	45	25	T	165.92761689587564	90	75.92761689587564	convergent	af-eu	36.60099061506176	14.477386871260478	959.8336072308857
wsm02459	46.293	13.162	133	25	T	73.92650784885024	90	-16.073492151149765	convergent	af-eu	36.59937000285049	14.480253402495421	959.9870925153315
wsm02460	46.26	13.193	170	25	T	110.85116137955515	90	20.85116137955515	convergent	af-eu	36.6008161712308	14.40915806155337	955.3062016991133
wsm02461	46.29	13.203	161	25	T	101.8738230552558	90	11.873823055255798	convergent	af-eu	36.6221388030917	14.394937918630148	954.841578658989
wsm02462	46.348	13.293	167	25	T	107.83280183308	90	17.832801833079998	convergent	af-eu	36.70524507768361	14.362963914568212	954.5789131448944
wsm02463	46.307	13.245	167	25	T	107.84306876037823	90	17.84306876037823	convergent	af-eu	36.65576842716723	14.338874688703854	951.8737323380423
wsm02464	46.242	13.152	159	25	T	99.87955844037879	90	9.879558440378787	convergent	af-eu	36.56724552791231	14.492631330135453	960.0821705432547
wsm02465	46.29	13.178	36	25	T	156.90382944900495	90	66.90382944900495	convergent	af-eu	36.607313817862966	14.445822367673486	957.8832281299333
wsm02466	46.29	13.185	170	25	T	110.89542595518049	90	20.895425955180485	convergent	af-eu	36.611464345501865	14.431364399320259	957.0178515386623
wsm02467	43.17	12.64	108	25	T	45.753223228540264	90	-44.246776771459736	convergent	af-eu	34.74465100896563	9.824030707333293	622.5714777636135
wsm02468	46.308	13.215	173	25	T	113.88020380343647	90	23.880203803436473	convergent	af-eu	36.63849204948128	14.372566453986252	953.7236958327563
wsm02469	46.265	13.138	158	25	T	98.92297747580653	90	8.922977475806533	convergent	af-eu	36.57075097047133	14.52636817941243	962.3964791575486
wsm02470	46.245	13.045	172	25	T	113.01167311059663	90	23.011673110596632	convergent	af-eu	36.50532109700248	14.698255650007823	972.2847336736913
wsm02471	46.215	13.302	5	25	T	125.6685348744071	90	35.6685348744071	convergent	af-eu	36.642587191094876	14.176827739834764	940.8254234248495
wsm02472	46.263	13.325	154	25	T	94.69647710691606	90	4.696477106916063	convergent	af-eu	36.68076165236996	14.22501054275233	944.8683991471362
wsm02473	46.273	13.318	165	25	T	105.71639544569672	90	15.716395445696719	convergent	af-eu	36.68170749760458	14.243340178617075	946.1068770659979
wsm02474	46.408	13.027	33	40	T	154.22165744822416	90	64.22165744822416	convergent	af-eu	36.5789153516538	14.777686924084179	979.2348117429291
wsm02475	46.332	12.712	167	25	T	108.51494038184194	90	18.51494038184194	convergent	af-eu	36.3537731795286	15.335983378144618	1010.8411208748738
wsm02476	46.322	13.132	172	25	T	112.9960435331376	90	22.996043533137595	convergent	af-eu	36.596518471768064	14.547569514290728	964.3852672200808
wsm02477	46.1	12.462	151	25	S	92.54895663690462	90	2.54895663690462	convergent	af-eu	36.08499925811299	15.619677410672878	1022.967213287032
wsm02478	46.42	13.03	171	40	S	112.23186539635026	90	22.23186539635026	convergent	af-eu	36.58690514235654	14.772500177086826	979.0750503819866
wsm02479	46.56	12.96	137	25	S	78.47736054503599	90	-11.522639454964008	convergent	af-eu	36.61859621719613	14.935280743929127	990.6010561023804
wsm02480	46.012	12.142	147	25	S	88.83694951513007	90	-1.1630504848699275	convergent	af-eu	35.84981696069524	15.901607118671222	1035.5572596052168
wsm02481	46.283	13.208	56	25	NS	176.85973992083188	90	86.85973992083188	convergent	af-eu	36.62151336607826	14.381893762986806	953.9623262547673
wsm02482	43.27	12.57	117	20	N	54.96299073039938	90	-35.03700926960062	convergent	af-eu	34.746280075241	10.01772414226906	634.8723016928126
wsm02483	46.3	12.5	160	25	S	101.73572132132523	90	11.73572132132523	convergent	af-eu	36.212314051317804	15.68012561108587	1030.0545408030264
wsm02484	46.333	12.512	148	40	S	89.75939806199199	90	-0.24060193800801244	convergent	af-eu	36.23672589861548	15.675538535455445	1030.3523117662323
wsm02485	46	12.5	159	40	S	100.38560338715365	90	10.385603387153651	convergent	af-eu	36.055292754608274	15.481744160846219	1013.2122114631377
wsm02486	43.27	12.57	126	25	N	63.96299073039938	90	-26.037009269600617	convergent	af-eu	34.746280075241	10.01772414226906	634.8723016928126
wsm02487	42.81	13.01	91	25	NS	27.8616092942425	90	-62.1383907057575	convergent	af-eu	34.819981880247155	8.899355189651871	565.0412445380488
wsm02488	42.844	13.18	12	25	N	128.70898901551618	90	38.70898901551618	convergent	af-eu	34.94660559911005	10.425647070486903	664.0508143284984
wsm02489	42.67	12.46	94	25	T	31.320844406721278	90	-58.67915559327872	convergent	af-eu	34.39660268087202	7.9026989019388765	496.4168091034399
wsm02490	42.82	12.93	160	25	N	96.96703742432203	90	6.967037424322029	convergent	af-eu	34.77218070416521	8.475395058574847	537.4773462004334
wsm02491	42.97	13.4	36	40	NS	152.61665203405556	90	62.61665203405556	convergent	af-eu	35.14715250997861	10.551165714754859	675.4075708062235
wsm02492	46.75	21.13	31	25	S	143.606593650567	90	53.60659365056699	convergent	af-eu	41.69966162101005	12.956891803338408	958.4193691987267
wsm02493	47.35	19.09	133	25	S	68.37216390077572	90	-21.627836099224282	convergent	af-eu	40.67359459646291	14.647382744880275	1061.5145078472872
wsm02494	47.5	20.1	3	25	TS	117.45385880594148	90	27.45385880594148	convergent	af-eu	41.35651201130186	14.416067231670297	1059.1671503630266
wsm02495	46.75	21.13	29	25	TS	141.606593650567	90	51.60659365056699	convergent	af-eu	41.69966162101005	12.956891803338408	958.4193691987267
wsm02497	46.208	15.916	15	25	N	132.62229853731912	90	42.622298537319125	convergent	af-eu	38.21907380986619	14.412453578298823	991.4767409288728
wsm02498	45.3	18.1	24	25	T	138.20731040630142	90	48.20731040630142	convergent	af-eu	39.19309290015627	12.194647452184824	856.8954414552295
wsm02499	51.34	12.43	98	40	S	45.218594787968925	90	-44.781405212031075	convergent	af-eu	39.031751620987905	23.48182566382431	1644.3197459535063
wsm02500	50.25	12.45	146	25	S	92.10266478797035	90	2.1026647879703546	convergent	af-eu	38.39104003743516	22.07161923625071	1524.15453268665
wsm02501	50.24	12.45	110	25	NS	56.09246582392194	90	-33.90753417607806	convergent	af-eu	38.38514841717643	22.05860740785215	1523.0583075358422
wsm02502	50.22	12.43	109	25	T	55.09694783606113	90	-34.90305216393887	convergent	af-eu	38.363027745422244	22.044716187629916	1521.3572365939212
wsm02503	50.23	12.46	133	25	S	79.06982136591421	90	-10.930178634085792	convergent	af-eu	38.38442858173018	22.03952524316955	1521.716626281301
wsm02504	50.23	12.46	148	15	S	94.06982136591421	90	4.069821365914208	convergent	af-eu	38.38442858173018	22.03952524316955	1521.716626281301
wsm02505	50.23	12.44	132	25	NS	78.09470769595248	90	-11.90529230404752	convergent	af-eu	38.37408870761537	22.05166165939309	1522.2076950094154
wsm02507	50.25	12.45	157	40	NS	103.10266478797035	90	13.102664787970355	convergent	af-eu	38.39104003743516	22.07161923625071	1524.15453268665
wsm02508	50.24	12.45	144	25	S	90.09246582392194	90	0.09246582392194114	convergent	af-eu	38.38514841717643	22.05860740785215	1523.0583075358422
wsm02509	50.23	12.44	134	40	S	80.09470769595248	90	-9.90529230404752	convergent	af-eu	38.37408870761537	22.05166165939309	1522.2076950094154
wsm02510	50.24	12.45	147	25	S	93.09246582392194	90	3.092465823921941	convergent	af-eu	38.38514841717643	22.05860740785215	1523.0583075358422
wsm02511	50.24	12.47	148	25	S	94.0675835376631	90	4.067583537663097	convergent	af-eu	38.39548641731653	22.046477143733625	1522.567452873358
wsm02515	43.3	17.33	68	25	S	0.7173345585486004	90	-89.2826654414514	convergent	af-eu	37.89098108590124	8.613222040629935	588.2113988060486
wsm02516	43.29	18.41	17	40	S	128.58900408384488	90	38.589004083844884	convergent	af-eu	38.61524279653706	9.108639139293246	632.0981847117921
wsm02517	43.65	18.31	43	25	NS	155.10942295961456	90	65.10942295961456	convergent	af-eu	38.68186259816566	9.686903409793416	673.2052307487667
wsm02518	44.88	17.23	7	25	NS	121.66406170256641	90	31.664061702566414	convergent	af-eu	38.460157286701396	11.990033424681542	829.2311178265119
wsm02519	42.93	17.73	23	25	T	134.86307512070312	90	44.863075120703115	convergent	af-eu	38.02081811510192	8.257018127251953	565.5261410688455
wsm02520	44.874	17.286	4	40	S	118.59687760778127	90	28.596877607781266	convergent	af-eu	38.49372903370542	11.954687054263104	827.396320925429
wsm02521	44.923	17.232	21	25	S	135.71107588104218	90	45.71107588104218	convergent	af-eu	38.479404256877544	12.051885137892981	833.8612419150369
wsm02522	44.98	17.04	15	40	T	129.98387663938195	90	39.98387663938195	convergent	af-eu	38.38005481947134	12.226963160136052	844.1279871876469
wsm02550	47	14.2	143	25	S	83.49440034995683	90	-6.505599650043166	convergent	af-eu	37.57307809078356	14.947282771313255	1013.4816328180752
wsm02551	47.67	15.14	22	40	S	142.13172770319625	90	52.13172770319625	convergent	af-eu	38.46118987502064	17.041882114237865	1178.6438860334154
wsm02555	42.79	1.22	11	40	N	144.03954096586108	90	54.03954096586108	convergent	af-eu	27.701518349477993	14.632611645971366	756.3707772867901
wsm02556	42.27	2.32	112	40	N	62.53821776143451	90	-27.46178223856549	convergent	af-eu	27.959443113584406	12.764333384463782	665.4483323987306
wsm02560	42.43	2.23	112	25	T	62.90869190101404	90	-27.091308098985962	convergent	af-eu	28.013419977104306	13.138556266472506	686.1732184968045
wsm02561	42.9	1.95	45	25	S	177.01374107241554	90	87.01374107241554	convergent	af-eu	28.17032154958526	14.291681909195546	750.2354390653437
wsm02563	43.15	-1.15	162	40	S	119.54398156220077	90	29.54398156220077	convergent	af-eu	26.73703049990295	17.158659019100185	858.3834399530188
wsm02564	43.09	0.07	77	25	T	32.36339391205814	90	-57.63660608794186	convergent	af-eu	27.307090716492723	16.134415750328117	823.0456174217901
wsm02566	42.32	2.17	122	25	S	72.84709557637734	90	-17.152904423622658	convergent	af-eu	27.907916149416593	12.976163147167881	675.3453171113988
wsm02568	42.467	2.011	40	20	T	171.3091321636806	90	81.3091321636806	convergent	af-eu	27.915990109834823	13.380652333983704	696.582259718533
wsm02569	41.458	1.982	20	15	T	149.88858636541096	90	59.88858636541096	convergent	af-eu	27.242938057863448	11.364728857033242	578.4776762883488
wsm02570	41.825	0.845	176	15	T	128.27992984565032	90	38.279929845650315	convergent	af-eu	26.843609078507484	12.856324717378811	645.5275292443572
wsm02571	42.113	3.154	175	25	S	124.0135922099704	90	34.0135922099704	convergent	af-eu	28.33391239500969	11.979770613811752	632.2229914710654
wsm02572	42.222	2.673	50	15	T	179.91528314148712	90	89.91528314148712	convergent	af-eu	28.127956645077013	12.420978160191964	651.1332394035946
wsm02573	42.657	0.749	120	40	N	73.62906291655383	90	-16.370937083446165	convergent	af-eu	27.358569096297522	14.743974814001888	753.4252647866178
wsm02578	47.317	17.617	151	18	N	87.94070254124324	90	-2.0592974587567596	convergent	af-eu	39.762985307254425	15.283038992189631	1086.9579219414604
wsm02591	41.65	2.17	82	40	TS	31.87428655477669	90	-58.12571344522331	convergent	af-eu	27.474007465754767	11.673866507172733	598.8626276565977
wsm02600	46.772	16.348	103	20	U	40.76333827345434	90	-49.23666172654566	convergent	af-eu	38.7445416881321	15.145959141007125	1054.0277242958066
wsm02601	46.785	16.349	117	4	U	54.7765451712404	90	-35.2234548287596	convergent	af-eu	38.7512046275943	15.163827420959251	1055.4241278304437
wsm02602	46.787	16.358	125	40	U	62.76861323251768	90	-27.23138676748232	convergent	af-eu	38.75758918296917	15.16206714588489	1055.448116205335
wsm02603	46.777	16.36	139	7	U	76.75533784699502	90	-13.244662153004981	convergent	af-eu	38.75414309153579	15.146912530163263	1054.3141901834385
wsm02605	46.793	16.358	34	40	U	151.77522580579347	90	61.77522580579347	convergent	af-eu	38.76038490129984	15.170547127271533	1056.1026019543508
wsm02607	46.386	20.789	55	40	U	167.57637385052703	90	77.57637385052703	convergent	af-eu	41.3433804626034	12.58578431392229	924.4531121971148
wsm02611	47.222	20.358	92	22	U	25.894940268811126	90	-64.10505973118887	convergent	af-eu	41.40210445465912	13.924133131604634	1023.9485734459929
wsm02612	46.851	20.179	26	25	U	139.69522176403996	90	49.69522176403996	convergent	af-eu	41.14079255325951	13.484124031910937	986.451746429985
wsm02613	46.536	19.613	80	4	U	13.95548362750867	90	-76.04451637249133	convergent	af-eu	40.65841305104271	13.283537151250556	962.3780124031942
wsm02614	47.224	20.183	127	25	U	61.08037261187275	90	-28.919627388127253	convergent	af-eu	41.294331630354606	14.000037196615523	1027.3321555501568
wsm02615	47.159	20.104	52	5	U	166.09565956730006	90	76.09565956730006	convergent	af-eu	41.21879296285013	13.943277725769263	1021.6304438004265
wsm02616	47.245	21.056	38	5	U	151.19318629444354	90	61.193186294443535	convergent	af-eu	41.845786854315975	13.670857362767634	1014.1226563156795
wsm02618	46.593	17.262	139	40	U	75.54790416507365	90	-14.452095834926354	convergent	af-eu	39.22077414550305	14.437866329668196	1015.1233117137388
wsm02619	47.368	21.729	147	25	U	79.62726169514491	90	-10.37273830485509	convergent	af-eu	42.31401451157637	13.57483102743629	1016.1547621948833
wsm02620	46.297	19.817	61	40	U	174.48725994908182	90	84.48725994908182	convergent	af-eu	40.69102382830591	12.861013692868653	932.3839610387599
wsm02621	46.309	19.804	45	40	U	158.51362307903048	90	68.51362307903048	convergent	af-eu	40.68757283196708	12.883386194909491	933.9404722143223
wsm02622	46.304	19.786	3	40	U	116.52707727238783	90	26.527077272387828	convergent	af-eu	40.674176121753646	12.883965574882694	933.7284446067724
wsm02623	46.301	19.791	98	40	U	31.518657264670537	90	-58.48134273532946	convergent	af-eu	40.67614598537529	12.87762998181202	933.3066279885485
wsm02624	46.283	19.863	174	5	U	107.42437075446674	90	17.424370754466736	convergent	af-eu	40.71461104439898	12.821918372683172	929.9946299354259
wsm02625	46.312	19.753	35	40	U	148.57007655410996	90	58.57007655410996	convergent	af-eu	40.65647493979305	12.909196233395761	935.2205792960896
wsm02626	46.295	19.811	34	25	U	147.4913858719931	90	57.49138587199309	convergent	af-eu	40.68642460223036	12.86073464634211	932.2766881657286
wsm02627	46.279	19.849	59	25	U	172.43469487556598	90	82.43469487556598	convergent	af-eu	40.704142615441995	12.822189852315631	929.81685509383
wsm02629	46.634	16.879	23	5	U	140.0170722316176	90	50.01707223161759	convergent	af-eu	39.004382942938484	14.683806601007518	1027.6306593934464
wsm02631	46.415	17.209	7	40	U	123.41072035954312	90	33.41072035954312	convergent	af-eu	39.10875508481139	14.211342937398882	996.8010993295915
wsm02632	46.425	17.176	21	40	U	137.4581053749303	90	47.45810537493031	convergent	af-eu	39.09283625612181	14.241598429201446	998.5818158698286
wsm02633	46.417	17.137	6	40	U	122.4922989350004	90	32.492298935000406	convergent	af-eu	39.065204444009375	14.249251623652384	998.5252640613803
wsm02635	46.612	16.607	33	40	U	150.29613799181612	90	60.296137991816124	convergent	af-eu	38.828126529306324	14.78837648112804	1031.012971758233
wsm02636	46.859	20.789	47	20	U	160.07027466080802	90	70.07027466080802	convergent	af-eu	41.52685541510787	13.244573307201193	976.3782321545235
wsm02637	46.799	16.366	106	7	U	43.772827411570574	90	-46.227172588429426	convergent	af-eu	38.768026631180405	15.174949902181254	1056.5845818014463
wsm02638	46.805	16.397	81	5	U	18.744535719533815	90	-71.25546428046619	convergent	af-eu	38.78959921476228	15.167647252987393	1056.5711586829414
wsm02639	46.837	16.373	55	6	U	172.80678611403124	90	82.80678611403124	convergent	af-eu	38.7899810855237	15.225058436657292	1060.5791894857011
wsm02640	46.819	16.379	70	7	U	7.780214982417533	90	-82.21978501758247	convergent	af-eu	38.78521948220176	15.196583688777594	1058.4861734899575
wsm02641	46.827	16.396	28	40	U	145.76988004726263	90	55.76988004726263	convergent	af-eu	38.799239588301155	15.1992294950293	1058.9927977106033
wsm02642	46.83	16.383	109	10	U	46.787819248106075	90	-43.212180751893925	convergent	af-eu	38.79276842297406	15.210081922811156	1059.6000541148146
wsm02643	46.843	16.385	81	6	U	18.799872077054715	90	-71.20012792294528	convergent	af-eu	38.800040535537306	15.227418376262762	1060.9752797457113
wsm02644	46.817	16.392	80	5	U	17.763376111427704	90	-72.2366238885723	convergent	af-eu	38.7921589729724	15.187141936841186	1057.9879548610554
wsm02645	46.836	16.393	61	9	U	178.7831614506174	90	88.7831614506174	convergent	af-eu	38.80161786495919	15.213463929848587	1060.0392931469657
wsm02646	47.244	20.422	70	40	U	3.8508239037165595	90	-86.14917609628344	convergent	af-eu	41.45074728324221	13.927957302794653	1025.2156605760467
wsm02647	47.707	19.541	77	12	U	12.261809817065796	90	-77.7381901829342	convergent	af-eu	41.10153511965051	14.94144552163047	1092.206786458282
wsm02649	47.315	17.421	81	15	U	18.155411454559044	90	-71.84458854544096	convergent	af-eu	39.643730356832265	15.374840277297096	1090.749331240651
wsm02650	47.333	16.963	45	9	U	162.68488181475612	90	72.68488181475612	convergent	af-eu	39.37644190437582	15.624671487980095	1102.2201839293834
wsm02654	46.487	17.529	21	40	U	137.1383167261253	90	47.13831672612531	convergent	af-eu	39.338320781727205	14.159099900171213	998.0235729759635
wsm02657	46.484	17.679	23	1	U	138.97099554134047	90	48.97099554134047	convergent	af-eu	39.42978796465271	14.083358743875664	994.6171044024825
wsm02660	47.145	20.245	45	25	U	158.93322461362925	90	68.93322461362925	convergent	af-eu	41.300683521335515	13.864712986366555	1017.530380123973
wsm02661	46.956	21.047	72	40	U	4.9048945308161365	90	-85.09510546918386	convergent	af-eu	41.72699993730114	13.275376550017398	982.5034159091482
wsm02662	46.911	21.111	78	40	U	10.792637023245959	90	-79.20736297675404	convergent	af-eu	41.74979945364356	13.187595478247488	976.442202908386
wsm02663	47.025	21.047	89	15	U	21.97611213086668	90	-68.02388786913332	convergent	af-eu	41.75389442397792	13.370820945859322	990.0879440690462
wsm02664	47.328	21.801	54	9	U	166.51319913759107	90	76.51319913759107	convergent	af-eu	42.34370873343938	13.49217382613935	1010.5422129585729
wsm02666	46.501	19.85	1	8	U	114.66984221801471	90	24.669842218014708	convergent	af-eu	40.79348316671497	13.133538542374396	954.1198143870922
wsm02667	46.983	21.431	86	25	U	18.53900468682059	90	-71.46099531317941	convergent	af-eu	41.97912896098609	13.161007484593938	978.8357865154686
wsm02668	47.239	20.653	62	25	U	175.60477390433306	90	85.60477390433306	convergent	af-eu	41.59230637827466	13.825855118806743	1020.543909383255
wsm02671	46.362	19.535	49	20	U	162.8518169727202	90	72.8518169727202	convergent	af-eu	40.5387756560487	13.07255251798884	944.7877980644964
wsm02672	46.366	19.53	100	25	U	33.86134489354049	90	-56.13865510645951	convergent	af-eu	40.53723787586532	13.080328074804186	945.3200909302948
wsm02675	46.257	20.049	30	40	U	143.20325640458555	90	53.203256404585545	convergent	af-eu	40.82239767401081	12.70742813619512	923.7036549769985
wsm02676	47.586	21.568	11	22	U	124.01307056018561	90	34.01307056018561	convergent	af-eu	42.298263310430045	13.936060137466058	1042.8797970104572
wsm02678	46.336	17.14	107	40	U	43.399585082963654	90	-46.600414917036346	convergent	af-eu	39.03098397577675	14.132666334481513	989.6265562145372
wsm02679	47.351	16.905	45	3	U	162.76924886623078	90	72.76924886623078	convergent	af-eu	39.35002747545594	15.678624382684916	1105.4048148496402
wsm02680	46.707	19.922	40	5	U	153.81251348657452	90	63.81251348657452	convergent	af-eu	40.9217006965802	13.39134385627537	975.3690355324411
wsm02681	47.177	21.541	76	20	U	8.625145730372878	90	-81.37485426962712	convergent	af-eu	42.122790747642576	13.385496954253682	998.3031244407703
wsm02682	47.22	21.332	94	25	U	26.883290403562057	90	-63.11670959643794	convergent	af-eu	42.00846699895951	13.526663178990873	1006.6034368853218
wsm02683	47.278	20.568	65	2	U	178.73357790686407	90	88.73357790686407	convergent	af-eu	41.55512717003458	13.914583609159848	1026.342234303851
wsm02684	46.694	20.454	19	40	U	132.24462051676335	90	42.24462051676335	convergent	af-eu	41.251029653859355	13.15158299847596	964.2413554852104
wsm02685	47.554	20.761	171	17	U	104.81610168285931	90	14.816101682859312	convergent	af-eu	41.785909868230696	14.21529670173777	1053.2787684323614
wsm02686	47.133	20.975	16	22	U	129.16167885739208	90	39.161678857392076	convergent	af-eu	41.75110246510664	13.548885939273674	1003.2186040421446
wsm02687	47.437	21.499	26	25	U	138.93294092882354	90	48.93294092882354	convergent	af-eu	42.19719971834016	13.759076685504823	1027.6378981643434
wsm02689	47.019	20.973	60	4	U	173.04617032818385	90	83.04617032818385	convergent	af-eu	41.70511600332624	13.392151161189474	990.7212802372725
wsm02690	46.462	19.787	91	25	U	24.69431060522595	90	-65.30568939477405	convergent	af-eu	40.738090480854154	13.105526114367535	951.0177248328519
wsm02691	46.88	20.626	75	17	U	8.260654851917252	90	-81.73934514808275	convergent	af-eu	41.43266444784379	13.339906930206098	981.5792341437106
wsm02693	47.213	21.7	130	40	U	62.4994317864448	90	-27.500568213555198	convergent	af-eu	42.236375657016175	13.373270582107807	999.5758354836545
wsm02694	47.204	21.215	41	20	U	153.9872053479931	90	63.9872053479931	convergent	af-eu	41.92903826572851	13.550942465845623	1006.8571200917733
wsm02695	47.131	21.173	57	40	U	169.95552139986887	90	79.95552139986887	convergent	af-eu	41.874258791635036	13.466991035997125	999.553790293821
wsm02697	47.171	21.126	120	40	U	53.04499849817449	90	-36.95500150182551	convergent	af-eu	41.86046595594501	13.540872750851946	1004.7675532239156
wsm02698	47.168	21.175	74	40	U	6.991453422504264	90	-83.00854657749574	convergent	af-eu	41.88995237703366	13.517222431358022	1003.5886032801958
wsm02699	47.12	21.759	73	22	U	5.3446264702997155	90	-84.65537352970028	convergent	af-eu	42.237982890400694	13.222617703601173	988.3459262140383
wsm02700	46.303	20.99	40	20	U	152.28383228709464	90	62.28383228709464	convergent	af-eu	41.439968533808916	12.389682302198992	911.7913141008756
wsm02702	47.982	22.113	88	20	U	20.851342796192966	90	-69.14865720380703	convergent	af-eu	42.7898199838134	14.264403788753953	1077.4764728738398
wsm02703	47.351	17.666	112	40	U	48.92301080306453	90	-41.07698919693547	convergent	af-eu	39.80799179743908	15.306903778692543	1089.6826272186672
wsm02704	46.793	16.368	87	7	U	24.763964406523712	90	-65.23603559347629	convergent	af-eu	38.76644275612136	15.165452403457522	1055.886953823569
wsm02708	46.311	20.19	24	25	U	137.11443060705176	90	47.11443060705176	convergent	af-eu	40.93322560615351	12.724734407805698	927.0310470192261
wsm02709	46.311	20.202	32	40	U	145.10200277763755	90	55.10200277763755	convergent	af-eu	40.94084946943631	12.719769511287637	926.811512158158
wsm02711	46.276	20.222	24	40	U	137.04418158873887	90	47.044181588738866	convergent	af-eu	40.93984661473354	12.662364350365124	922.6101344356372
wsm02712	46.231	20.259	76	40	U	8.958181908353481	90	-81.04181809164652	convergent	af-eu	40.945813174416415	12.583897997595244	917.0029557046565
wsm02714	47.424	20.119	51	11	U	165.35517736188797	90	75.35517736188797	convergent	af-eu	41.33680838010981	14.303267581711196	1050.4690070152371
wsm02715	47.171	19.994	38	7	U	152.2238172741637	90	62.22381727416371	convergent	af-eu	41.155467329586784	14.006386170532437	1024.9590067245788
wsm02716	46.576	17.202	19	29	U	135.59546236298888	90	45.59546236298888	convergent	af-eu	39.17628835874083	14.44299545317645	1014.5176188901726
wsm02717	46.321	19.989	65	40	U	178.33366652673033	90	88.33366652673033	convergent	af-eu	40.80959124032681	12.82243683003415	931.8224584228745
wsm02718	46.402	19.667	35	7	U	148.75607367407974	90	58.756073674079744	convergent	af-eu	40.63823349030783	13.072313922982545	946.6866887445473
wsm02719	46.76	16.914	81	20	U	18.11647331075943	90	-71.88352668924057	convergent	af-eu	39.08309248753614	14.844586047908876	1040.6437724204382
wsm02720	46.72	16.914	93	2	U	30.07261423274622	90	-59.92738576725378	convergent	af-eu	39.06487408037681	14.788090841798038	1036.277399400859
wsm02730	47.1	20.875	104	40	U	37.230994702095416	90	-52.769005297904584	convergent	af-eu	41.67555454675792	13.543583669701007	1001.3436904450903
wsm02731	47.115	20.849	164	40	U	97.27337661425605	90	7.273376614256051	convergent	af-eu	41.6652173380749	13.574820676983592	1003.449768033766
wsm02733	45.967	17.324	146	25	U	81.78853934893965	90	-8.21146065106035	convergent	af-eu	38.983154949194464	13.517087122471452	945.5462233257718
wsm02734	46.789	16.358	103	8	U	40.77081754170172	90	-49.22918245829828	convergent	af-eu	38.758521021000625	15.164893920878	1055.666276838465
wsm02735	47.156	21.158	75	17	U	7.996635408770089	90	-82.00336459122991	convergent	af-eu	41.87462437628735	13.5074392446775	1002.5630935673204
wsm02736	47.005	20.998	122	25	U	55.00594592370521	90	-34.99405407629479	convergent	af-eu	41.715327921349235	13.362765470441587	988.745093294239
wsm02737	46.281	20.22	39	25	U	152.05155475837688	90	62.05155475837688	convergent	af-eu	40.940532146006156	12.670211584731447	923.1946361844249
wsm02738	46.172	19.852	112	40	U	45.31731723280245	90	-44.68268276719755	convergent	af-eu	40.66359400120776	12.670259638712622	918.0433549747303
wsm02739	47.116	20.838	69	4	U	2.2857939825980793	90	-87.71420601740192	convergent	af-eu	41.65873624229856	13.580653217079487	1003.7532948235805
wsm02740	47.172	20.412	71	6	U	4.786645213562451	90	-85.21335478643755	convergent	af-eu	41.41545569247487	13.832566916098443	1017.4838209539464
wsm02741	46.297	19.82	65	6	U	178.4841305276055	90	88.48413052760549	convergent	af-eu	40.69292488076553	12.859746750054882	932.3280855135395
wsm02742	46.419	17.174	10	2	U	126.45369830398391	90	36.45369830398391	convergent	af-eu	39.08892889902085	14.234053536303662	997.9690128954379
wsm02743	46.823	16.384	88	37	U	25.778988260565143	90	-64.22101173943486	convergent	af-eu	38.79011084165414	15.199687550004171	1058.8148342272432
wsm02744	46.48	17.604	24	1	U	140.04857216121138	90	50.04857216121138	convergent	af-eu	39.38162069955076	14.113371228417606	995.7173042797449
wsm02745	46.933	21.079	77	2	U	9.848234208260237	90	-80.15176579173976	convergent	af-eu	41.738187005506745	13.230783285502099	979.4174580175869
wsm02746	46.259	20.053	38	8	U	151.20123312882714	90	61.20123312882714	convergent	af-eu	40.825727592666546	12.708573296390142	923.849044984494
wsm02747	46.261	20.057	24	6	U	137.1992098368246	90	47.19920983682459	convergent	af-eu	40.82905739216496	12.709718620198572	923.9944527422139
wsm02748	47.092	20.277	41	25	U	154.84457789535327	90	64.84457789535327	convergent	af-eu	41.2991304483657	13.777928313478327	1011.1300602748619
wsm02749	46.99	20.789	69	25	U	2.2061810267787223	90	-87.79381897322128	convergent	af-eu	41.5783320166551	13.426181935786786	990.7700163103626
wsm02751	46.485	19.841	32	1	U	145.66226761831064	90	55.662267618310636	convergent	af-eu	40.781385773487095	13.11491286814757	952.5335756896485
wsm02752	46.361	20.753	112	40	U	44.58702887681011	90	-45.41297112318989	convergent	af-eu	41.31084637732688	12.565272108802276	922.3506669572021
wsm04612	44.541	22.42	3	40	NS	112.00902058787693	90	22.009020587876932	convergent	af-eu	41.75807151750247	9.373079420382624	694.1182494233652
wsm04613	43.42	19.666	63	25	TS	173.4724191531716	90	83.47241915317159	convergent	af-eu	39.51431040481135	8.781124998066474	621.2663160543933
wsm04614	43.714	20.381	17	25	S	127.09502438145034	90	37.095024381450344	convergent	af-eu	40.102169129257156	8.931332776217545	639.7209858300275
wsm04615	43.699	20.424	66	40	S	176.03593098786905	90	86.03593098786905	convergent	af-eu	40.126220163937205	8.892913073207836	637.2865570539335
wsm04663	46.585	15.19	35	25	T	153.87411751832929	90	63.874117518329285	convergent	af-eu	37.956429448191116	14.682519334503823	1004.1650158262463
wsm04721	43.249	13.9	87	40	S	23.39715563619609	90	-66.60284436380391	convergent	af-eu	35.598324320689834	10.763654538146369	696.6943940384258
wsm04755	45.365	25.512	110	25	S	36.94058962286522	90	-53.05941037713478	convergent	af-eu	44.093541061245624	9.532108381784752	737.5285529869122
wsm04756	45.431	21.129	14	40	N	125.22209930649785	90	35.22209930649785	convergent	af-eu	41.206686145138995	11.108786528123858	813.7496047891269
wsm04766	46.224	12.934	139	40	T	80.12110490345628	90	-9.878895096543715	convergent	af-eu	36.42871732292458	14.89220485879278	983.3339353399381
wsm04767	42.968	13.262	61	40	N	177.7727119413488	90	87.7727119413488	convergent	af-eu	35.05603921618947	10.605366933671093	677.3428871930333
wsm04768	46.377	13.028	163	25	T	104.18471116295069	90	14.184711162950691	convergent	af-eu	36.56344497678459	14.77123793393416	978.4513012831103
wsm04769	46.27	12.714	37	25	TS	158.44063172173958	90	68.44063172173958	convergent	af-eu	36.322577164515316	15.307185525814575	1008.1964478072496
wsm04770	43.264	12.476	134	25	N	72.06617727634801	90	-17.933822723651986	convergent	af-eu	34.68303429473115	10.188730231242303	644.6818141198733
wsm04771	46.309	13.21	3	25	T	123.88735709248363	90	33.887357092483626	convergent	af-eu	36.63604119624959	14.382115555453481	954.3024556461514
wsm04772	46.332	12.858	172	40	TS	113.33802815805677	90	23.338028158056773	convergent	af-eu	36.43979524278652	15.072799406911187	995.5193259912156
wsm04778	45.463	14.328	51	40	T	169.5846961539159	90	79.5846961539159	convergent	af-eu	36.89221826877322	12.136025892177884	810.1003261136875
wsm04805	43.289	19.115	52	25	T	162.87374860593684	90	72.87374860593684	convergent	af-eu	39.093218059616476	8.81092646243664	617.8030614304845
wsm04806	43.031	17.792	49	40	T	160.91889939527874	90	70.91889939527874	convergent	af-eu	38.10056293314664	8.626841542168535	591.90668988389
wsm04807	43.257	17.98	43	40	NS	154.99148550672476	90	64.99148550672476	convergent	af-eu	38.31228419337383	9.206173108400648	634.6283394350047
wsm04848	41.2	15.24	117	25	S	49.32011229648435	90	-40.67988770351565	convergent	af-eu	35.65729815151693	6.846880329173672	443.81200479121514
wsm04883	36.25	1.53	171	25	T	112.76511303466481	90	22.765113034664807	convergent	af-eu	23.89867013900799	0.2803297329454608	12.628123214045338
wsm04891	30	-9	76	40	S	23.07940898050333	90	-66.92059101949667	convergent	af-eu	13.101978011184286	5.388001802803302	135.81131534219955
wsm04942	41.65	15.73	147	40	S	79.37768369362493	90	-10.622316306375069	convergent	af-eu	36.16822662865548	6.949816954703209	456.0655753777933
wsm04943	43.2	12.69	104	25	S	41.73280603803448	90	-48.26719396196552	convergent	af-eu	34.790882616336944	11.216510000781398	711.6428080029908
wsm04944	44.76	10.67	46	40	N	168.152979455214	90	78.152979455214	convergent	af-eu	34.30966835479902	11.96076750604152	749.6629151758159
wsm04946	46.467	13	165	25	S	106.32216993058358	90	16.322169930583584	convergent	af-eu	36.5936386775014	14.839868488835563	983.695717955188
wsm04968	46.32	1.53	135	25	S	92.03711861402593	90	2.0371186140259283	convergent	af-eu	30.357550563268816	19.49487280221524	1095.5610341347403
wsm04970	43.06	0.17	165	25	T	120.1537951745014	90	30.153795174501397	convergent	af-eu	27.337199719945595	16.001515955123352	817.096867614366
wsm04974	42.348	1.737	170	20	T	121.57870626970094	90	31.578706269700945	convergent	af-eu	27.68557144282952	13.371692014307598	690.8264593232005
wsm04976	35.7	4.4	174	25	T	110.58519685701958	90	20.585196857019582	convergent	af-eu	25.659442929949975	3.0749760835791164	148.05954710162246
wsm04980	47.208	12.477	29	40	N	151.80343506813693	90	61.803435068136935	convergent	af-eu	36.68380115829804	16.081776444556752	1068.2765059361263
wsm05088	45.3	24.68	60	25	N	167.64889814039157	90	77.64889814039157	convergent	af-eu	43.515774886701216	9.693649327723392	742.183075325821
wsm05157	41.713	-9.113	139	5	U	110.64631110117216	90	20.64631110117216	convergent	af-eu	22.149087615604685	23.602272526235822	989.4671581180982
wsm05159	41.75	-9.316	147	22	U	119.15290843163865	90	29.15290843163865	convergent	af-eu	22.110369891333235	23.958833814399583	1002.7474590862778
wsm05161	41.27	-7.07	170	25	U	136.54533797180926	90	46.54533797180926	convergent	af-eu	22.55523261922127	19.98935540217559	852.576523990743
wsm05168	41.964	-8.568	9	25	TS	159.7120173858587	90	69.7120173858587	convergent	af-eu	22.564740898577483	23.429761534334006	999.7143610780156
wsm05169	41.964	-8.646	118	25	T	88.88609376502404	90	-1.113906234975957	convergent	af-eu	22.53644512449614	23.53158614091066	1002.8656547348986
wsm05185	34.05	-5.23	102	40	S	51.38311350591664	90	-38.61688649408336	convergent	af-eu	18.12208394572025	0.053933281498927954	1.8653594345923992
wsm05187	43.11	-11.49	179	40	N	157.53786704356992	90	67.53786704356992	convergent	af-eu	22.677423759083467	29.88413058890987	1281.1455158902631
wsm05188	31.03	-13.29	150	40	T	114.94466225116719	90	24.944662251167188	convergent	af-eu	11.25823243755407	10.652639672937454	231.25552937482632
wsm05192	38.443	14.668	122	25	T	51.22156825942176	90	-38.77843174057824	convergent	af-eu	34.267941430837126	0.5887443936613579	36.86123763092115
wsm05193	38.437	14.692	123	25	N	52.18926058871176	90	-37.81073941128824	convergent	af-eu	34.283719716574126	0.5548110662843868	34.75071344267365
wsm05194	38.331	14.82	63	25	N	171.91499148366944	90	81.91499148366944	convergent	af-eu	34.34395727370265	0.5931469306615753	37.20916212523096
wsm05195	38.26	15.509	75	25	TS	3.141189163255831	90	-86.85881083674417	convergent	af-eu	34.83411433951665	0.23174358592005717	14.719169465624006
wsm05196	38.18	14.937	157	25	S	85.59024080929504	90	-4.4097591907049605	convergent	af-eu	34.38241152509759	0.7674954843820103	48.19363817332609
wsm05197	38.631	14.379	54	25	N	163.77351544673547	90	73.77351544673547	convergent	af-eu	34.11759386927047	0.19427449530952856	12.116622207321496
wsm05199	38.293	15.665	62	25	S	170.0350151733254	90	80.0350151733254	convergent	af-eu	34.960772707222816	1.8255258093942501	116.31611749745473
wsm05200	38.166	15.137	12	25	T	120.37463462825991	90	30.374634628259912	convergent	af-eu	34.527093244345295	0.9713323475245659	61.218136235565424
wsm05201	37.991	14.099	123	25	NS	52.158281252417964	90	-37.841718747582036	convergent	af-eu	33.697157355447544	1.2151117905692672	74.96192390496631
wsm05202	38.03	15.996	20	25	N	127.3604589545651	90	37.360458954565104	convergent	af-eu	35.12876323817793	1.2997341013464023	83.16142906280227
wsm05204	38.152	15.175	42	25	S	150.31818576678643	90	60.31818576678643	convergent	af-eu	34.551047212724	0.8593793829253968	54.19521948643917
wsm05206	38.133	15.846	179	25	N	106.64335418408592	90	16.643354184085922	convergent	af-eu	35.04713472586253	1.5108842016537807	96.47567977204663
wsm05340	43.7	-14.56	162	25	S	148.1804139324509	90	58.180413932450904	convergent	af-eu	22.563477882546138	35.7593887910885	1525.720951374278
wsm05489	38.408	14.723	28	25	S	137.11813629930435	90	47.118136299304354	convergent	af-eu	34.297147174213116	0.5736208830165026	35.94122034382314
wsm05606	37.966	14.167	136	25	T	65.05475110046154	90	-24.945248899538456	convergent	af-eu	33.73962190946653	1.282425364387322	79.2024991194629
wsm05607	38.118	15.154	51	25	N	159.29179065319613	90	69.29179065319613	convergent	af-eu	34.524686767102956	0.8919912790102984	56.21424020002241
wsm05609	37.775	15.117	158	25	NS	85.85253100068508	90	-4.147468999314924	convergent	af-eu	34.39054348482392	1.5053322889182255	94.54451283387628
wsm05611	37.703	15.192	165	25	T	92.68009342722576	90	2.6800934272257564	convergent	af-eu	34.42505571861947	1.549551709003552	97.40740363906613
wsm05832	41.62	16.14	130	25	T	61.91024975774923	90	-28.089750242250773	convergent	af-eu	36.440747336066565	6.191315640472368	408.9295508389402
wsm05956	37.857	12.976	23	25	S	133.1099471519551	90	43.10994715195511	convergent	af-eu	32.8177885492349	1.7732278114759623	106.86233860535
wsm05958	37.758	12.983	36	25	TS	145.9584131636302	90	55.95841316363021	convergent	af-eu	32.78906889683778	2.1087187876471347	126.98167781672528
wsm05987	41.981	0.621	45	25	T	177.879566170911	90	87.879566170911	convergent	af-eu	26.826400332025862	13.344176912700306	669.6253557934558
wsm05988	41.17	1.98	17	27	U	146.45953156628445	90	56.459531566284454	convergent	af-eu	27.057915504630223	10.726540951827445	542.5659382315266
wsm05989	41.63	2.95	52	28	U	0.6238197706682627	90	-89.37618022933174	convergent	af-eu	27.912778617979626	11.053570163102421	575.3760070086885
wsm05990	41.73	3.3	53	22	U	1.233153209879788	90	-88.76684679012021	convergent	af-eu	28.179712640790953	11.043894051820644	579.9217009826841
wsm05991	41.71	3.3	33	20	U	161.20381577268603	90	71.20381577268603	convergent	af-eu	28.167339402456363	10.997664288429235	577.2613492515795
wsm05992	42.705	0.616	127	6	U	80.91709095991962	90	-9.08290904008038	convergent	af-eu	27.32117475863449	14.935428067711598	762.2458120016914
wsm05994	42.279	0.131	115	36	U	69.13153426698	90	-20.868465733020003	convergent	af-eu	26.767973259264956	14.334851152379173	717.8875916411616
wsm05996	42.826	-3.367	28	4	U	169.1376221737762	90	79.13762217377621	convergent	af-eu	25.434412038857772	18.464609471010505	881.792127270103
wsm05998	42.31	-2.93	36	18	U	175.62351648923857	90	85.62351648923857	convergent	af-eu	25.24216146745661	17.00770023937676	806.4810908380555
wsm05999	41.64	-0.1	76	4	U	29.600251375501898	90	-60.3997486244981	convergent	af-eu	26.20130792910883	13.131580611558576	644.7022516048801
wsm06000	42.033	1.063	81	23	U	33.222503447226245	90	-56.777496552773755	convergent	af-eu	27.103515416826298	13.183373029136504	667.8752886456772
wsm06001	42.74	-4.12	59	16	U	21.457893589466494	90	-68.5421064105335	convergent	af-eu	25.025040400849775	19.12301061778018	899.4911564413795
wsm06002	42.06	1.87	175	33	U	125.9516083319644	90	35.951608331964394	convergent	af-eu	27.56967589124521	12.70958987932218	654.0873341760025
wsm06003	42.39	-2.85	47	20	U	6.5840532893244585	90	-83.41594671067554	convergent	af-eu	25.34140407710754	17.078375635750433	812.8064468036935
wsm06004	42.43	-2.84	39	21	U	178.62014134828593	90	88.62014134828593	convergent	af-eu	25.376651668566694	17.14549255093314	817.0605596991552
wsm06032	35.4	-3.8	32	25	N	161.43055764717235	90	71.43055764717235	convergent	af-eu	19.887223134202557	0.14094021492437037	5.3310938749499055
wsm06033	42.99	0.17	132	25	S	87.05812389590028	90	-2.9418761040997197	convergent	af-eu	27.287610771805063	15.851944114018949	808.103682895945
wsm06034	43.11	-0.42	152	25	T	108.22460836363587	90	18.224608363635866	convergent	af-eu	27.071966550764294	16.524623761576038	836.2436909434971
wsm06038	30.5	-9.6	86	25	S	36.46259650582675	90	-53.53740349417325	convergent	af-eu	13.010948354214008	2.2253636849569034	55.71009515474373
wsm06039	40.83	1.51	172	25	S	121.69653919454379	90	31.69653919454379	convergent	af-eu	26.567894978246123	10.243405820371805	509.4341514578114
wsm06040	41.41	2.55	152	25	T	100.91945985277368	90	10.919459852773684	convergent	af-eu	27.541514801714428	10.915654389903409	561.2351994803644
wsm06041	40.98	2.06	140	25	S	89.0436469103006	90	-0.9563530896994052	convergent	af-eu	26.984398043787394	10.253875192006234	517.3544445754037
wsm06043	42.23	2.06	131	25	TS	81.89307886268864	90	-8.10692113731136	convergent	af-eu	27.787476991821563	12.88792763075432	668.0895460149464
wsm06055	42.59	17.53	35	25	T	146.66305128216572	90	56.663051282165725	convergent	af-eu	37.75838026412407	7.166375595746544	487.94710627714994
wsm06056	42.78	17.77	57	25	T	168.64368612837143	90	78.64368612837143	convergent	af-eu	37.99246116053388	7.928791511339824	542.7019690670644
wsm06145	37.03	3.03	146	25	S	86.95636355803322	90	-3.0436364419667825	convergent	af-eu	25.332336507969345	0.6470266675147798	30.783471834276604
wsm06162	43.03	17.55	58	25	T	170.16777325115402	90	80.16777325115402	convergent	af-eu	37.93621923185703	8.227536736252347	562.4421778858477
wsm06169	41.102	0.84	25	40	N	156.2110313041689	90	66.2110313041689	convergent	af-eu	26.359398834599446	11.283277661256506	557.0627944106536
wsm06193	40.192	-3.107	148	9	N	104.84957210097247	90	14.849572100972466	convergent	af-eu	23.5731013231224	12.90977969643518	574.0850060494042
wsm06194	40.468	-2.793	161	3	S	117.67967486370463	90	27.679674863704633	convergent	af-eu	23.93814821643919	13.108987133549192	591.4437813384602
wsm06195	40.617	-2.708	144	4	N	100.74818670209129	90	10.748186702091289	convergent	af-eu	24.090899292416168	13.31641471545268	604.4082956828869
wsm06197	39.325	0.176	179	18	U	128.49754995052518	90	38.49754995052518	convergent	af-eu	24.82205371369365	7.824704625036645	365.2560949439355
wsm06198	40.961	1.712	3	14	U	132.57123818713376	90	42.57123818713376	convergent	af-eu	26.769051329168278	10.403737159149415	521.0373182225428
wsm06199	40.327	0.706	33	19	U	163.23321788521457	90	73.23321788521457	convergent	af-eu	25.77678972057859	9.632339002851865	465.77173587097667
wsm06200	40.827	1.375	18	10	U	147.91118390660768	90	57.911183906607675	convergent	af-eu	26.487498351443477	10.324632769507247	512.0324776193396
wsm06201	41.211	2.334	158	6	U	106.96023771534414	90	16.960237715344135	convergent	af-eu	27.290245838289252	10.623980649810221	541.639764663202
wsm06202	41.119	2.197	36	30	U	165.03759551847867	90	75.03759551847867	convergent	af-eu	27.152196833685984	10.493228699148489	532.4737415168308
wsm06203	40.465	0.765	17	14	U	147.35234172939397	90	57.35234172939397	convergent	af-eu	25.90030654503046	9.907089622957557	481.19472226507304
wsm06204	40.495	0.983	8	18	U	138.03817996053294	90	48.03817996053294	convergent	af-eu	26.04632842742766	9.834195480698668	480.15960697791417
wsm06205	39.193	0.802	123	33	U	71.22753749229815	90	-18.772462507701846	convergent	af-eu	25.11665914068162	7.037416858154302	332.15315742217626
wsm06206	41.443	2.374	2	9	U	131.24493118581375	90	41.244931185813755	convergent	af-eu	27.45988161362117	11.110791048286586	569.7069209080161
wsm06525	50.051	21.5	18	10	U	133.51284896987102	90	43.512848969871015	convergent	af-eu	43.2707195937092	17.271848148165105	1316.430225574516
wsm06526	49.872	22.602	8	11	U	122.18496969464536	90	32.18496969464536	convergent	af-eu	43.83879123075778	16.60378785398848	1278.7778141993836
wsm06527	50.055	21.845	11	15	U	126.15185865727835	90	36.15185865727835	convergent	af-eu	43.472647307029746	17.13909594125755	1311.1944418614567
wsm06528	50.037	21.613	174	9	U	109.37972821298348	90	19.37972821298348	convergent	af-eu	43.33023281203551	17.207951384192086	1313.0065570165661
wsm06529	49.842	20.29	146	10	U	82.60525227365196	90	-7.394747726348044	convergent	af-eu	42.479433603233076	17.498632385943154	1314.0226101436501
wsm06530	49.842	20.29	169	8	U	105.60525227365196	90	15.605252273651956	convergent	af-eu	42.479433603233076	17.498632385943154	1314.0226101436501
wsm06531	49.912	18.701	161	12	U	99.41372394935024	90	9.413723949350242	convergent	af-eu	41.603541433276995	18.297609337671418	1350.9210529501627
wsm06532	49.729	19.464	167	18	U	104.39189585644152	90	14.391895856441522	convergent	af-eu	41.95295123672609	17.709101361267386	1316.4264261180597
wsm06533	49.729	19.464	18	14	U	135.39189585644152	90	45.39189585644152	convergent	af-eu	41.95295123672609	17.709101361267386	1316.4264261180597
wsm06534	49.988	21.026	4	8	U	119.95667275871006	90	29.956672758710056	convergent	af-eu	42.96901537113346	17.382289376958823	1317.4188834034428
wsm06553	50.487	20.653	151	15	U	87.83702729934384	90	-2.162972700656155	convergent	af-eu	42.977163709105426	18.19360819534606	1379.119952679114
wsm06554	49.77	22.77	30	15	U	143.9137562437403	90	53.913756243740295	convergent	af-eu	43.89620497041296	16.405636901875937	1264.8346490354668
wsm06555	50.15	23.12	19	17	U	132.91030976408558	90	42.91030976408558	convergent	af-eu	44.25606966836324	16.773824685523948	1301.637105643411
wsm06556	51.617	21.725	4	12	U	120.74528458080755	90	30.74528458080755	convergent	af-eu	44.08806026034474	19.217047596794202	1486.7352855977958
wsm06557	52.645	19.822	13	14	U	132.767723865569	90	42.767723865568996	convergent	af-eu	43.54564644876804	21.323560668713952	1633.5100522045022
wsm06689	47.338	11.673	50	25	N	173.946494131421	90	83.94649413142099	convergent	af-eu	36.29975422450529	17.515489353774527	1153.0195856022742
wsm06750	47.805	14.385	93	4	U	34.16568677028562	90	-55.83431322971438	convergent	af-eu	38.09317560646798	17.26284187929103	1184.2470158776034
wsm06751	47.805	14.385	120	9	U	61.16568677028562	90	-28.834313229714382	convergent	af-eu	38.09317560646798	17.26284187929103	1184.2470158776034
wsm06752	47.892	14.074	71	3	U	12.630250591458662	90	-77.36974940854134	convergent	af-eu	37.9603519354371	17.15279393202104	1173.2146781287697
wsm06753	47.892	14.074	46	7	U	167.63025059145866	90	77.63025059145866	convergent	af-eu	37.9603519354371	17.15279393202104	1173.2146781287697
wsm06754	47.832	13.956	125	10	U	66.7055485443907	90	-23.294451455609305	convergent	af-eu	37.86147161539715	16.87760690731909	1151.837166491129
wsm06755	47.832	13.956	20	16	U	141.7055485443907	90	51.705548544390695	convergent	af-eu	37.86147161539715	16.87760690731909	1151.837166491129
wsm06756	47.915	16.095	121	10	U	60.293470016375295	90	-29.706529983624705	convergent	af-eu	39.13984968001901	16.873966659223356	1184.3507631209916
wsm06757	47.915	16.095	176	10	U	115.2934700163753	90	25.293470016375295	convergent	af-eu	39.13984968001901	16.873966659223356	1184.3507631209916
wsm06758	47.915	16.095	120	10	U	59.293470016375295	90	-30.706529983624705	convergent	af-eu	39.13984968001901	16.873966659223356	1184.3507631209916
wsm06759	48.338	16.271	35	21	U	154.54215729931911	90	64.54215729931911	convergent	af-eu	39.449949457434734	17.364651185490374	1226.8784249492444
wsm06760	48.346	16.283	128	14	U	67.53687048628825	90	-22.46312951371175	convergent	af-eu	39.460833062695094	17.369415595735205	1227.498321794246
wsm06761	48.346	16.283	10	20	U	129.53687048628825	90	39.53687048628825	convergent	af-eu	39.460833062695094	17.369415595735205	1227.498321794246
wsm06762	48.403	16.718	85	12	U	24.100750921767997	90	-65.899249078232	convergent	af-eu	39.74068415871107	17.225412755699836	1224.5299542528815
wsm06763	48.305	16.728	73	24	U	11.986269644072536	90	-78.01373035592746	convergent	af-eu	39.69891734421783	17.086292171503203	1213.5747771315328
wsm06764	46.756	15.714	166	19	U	104.46435111819204	90	14.464351118192042	convergent	af-eu	38.353949779975245	15.451705214509417	1066.1447218015942
wsm06765	47.933	16.317	177	25	S	116.05905974406608	90	26.059059744066076	convergent	af-eu	39.27851554018927	16.784104405356118	1181.5433162651639
wsm06766	47.15	14.65	26	25	S	146.13234413637963	90	56.13234413637963	convergent	af-eu	37.91335387788366	15.64415498490402	1068.901594283828
wsm06767	47.1	12.95	78	25	S	20.10396942307392	90	-69.89603057692608	convergent	af-eu	36.89726787180575	15.27381381330585	1019.6727015624081
wsm06801	47.27	25.14	148	25	T	77.1498503075153	90	-12.850149692484706	convergent	af-eu	44.439426980207	12.241244968415543	953.0270902499255
wsm06802	47.04	25.25	91	25	TS	19.822578238015353	90	-70.17742176198465	convergent	af-eu	44.43533113955741	11.895846626603714	926.0690102156793
wsm06803	46.64	23.06	168	40	S	98.55442736337784	90	8.55442736337784	convergent	af-eu	42.89016558183972	12.08142252959584	914.307909435675
wsm06805	45.31	24.94	165	25	S	92.41624654676258	90	2.4162465467625793	convergent	af-eu	43.69315889537007	9.627599943638728	739.5260441087661
wsm06809	45.19	22.56	56	40	S	165.5562176174916	90	75.5562176174916	convergent	af-eu	42.066057955568574	10.24109653548632	762.9540400621767
wsm06810	46.07	27.34	76	25	N	1.9487842622680773	90	-88.05121573773192	convergent	af-eu	45.517182427311056	9.978792421992239	791.6506298201523
wsm06813	45.85	26.68	76	40	T	2.3402606922602445	90	-87.65973930773976	convergent	af-eu	45.015298486541255	9.860905711331213	775.5384038321934
wsm06815	45.04	23.93	55	25	N	163.0901470290417	90	73.0901470290417	convergent	af-eu	42.93275035087193	9.5692373779209845	724.7679034388448
wsm06817	45.44	25.99	97	25	N	23.574626064532254	90	-66.42537393546775	convergent	af-eu	44.43652652869242	9.496361097964297	739.2893611327924
wsm06822	45.31	26	95	25	S	21.438286742770174	90	-68.56171325722983	convergent	af-eu	44.40632559371396	9.315431279752346	724.8140660722622
wsm06823	47.7	25.6	100	25	T	29.118797914519575	90	-60.881202085480425	convergent	af-eu	44.87406204777649	12.674256313284701	994.3433280310293
wsm06824	45.56	26.93	173	40	N	98.8349704907418	90	8.834970490741796	convergent	af-eu	45.10268949696142	9.398901045823038	740.3287745154481
wsm06825	45.25	25.02	98	25	S	25.281936992161434	90	-64.71806300783857	convergent	af-eu	43.7289978241157	9.52043112730712	731.7727166279841
wsm06826	46.114	25.58	41	20	N	148.61218403741776	90	58.61218403741776	convergent	af-eu	44.361306520216196	10.537282288027086	819.2257653224204
wsm06827	46.021	25.409	40	20	N	147.6813531110567	90	57.681353111056694	convergent	af-eu	44.220055049388485	10.461873721424894	811.3102253059354
wsm06828	46.029	25.409	59	20	N	166.68918508089018	90	76.68918508089018	convergent	af-eu	44.22248535434949	10.472802278932079	812.1931258068817
wsm06829	46.031	25.431	48	20	N	155.67054393318955	90	65.67054393318955	convergent	af-eu	44.23764551994276	10.468883929751598	812.1099517816903
wsm06830	45.875	25.777	54	20	N	161.19571041120548	90	71.19571041120548	convergent	af-eu	44.42041624129542	10.152756741043703	790.1629136499015
wsm06833	45.51	21.36	120	25	T	51.07476411518445	90	-38.92523588481555	convergent	af-eu	41.38627241624205	11.131869579983771	818.3553788510183
wsm06834	45.88	21.44	144	25	T	75.3847394427064	90	-14.615260557293595	convergent	af-eu	41.57234022329872	11.622028631007737	857.5334493334045
wsm06835	45.61	21.04	165	25	T	96.50189228909977	90	6.5018922890997715	convergent	af-eu	41.21381446098955	11.396294094849168	834.9289411171358
wsm06836	47.47	23.96	100	25	NS	30.49187226475067	90	-59.50812773524933	convergent	af-eu	43.75541383364826	12.901015644986472	992.0937630289526
wsm06840	45.71	26.63	145	25	S	71.25141133332477	90	-18.748588666675232	convergent	af-eu	44.9425449801702	9.684642616973719	760.7084373953383
wsm06841	45.64	25.26	110	40	S	37.44587969872646	90	-52.55412030127354	convergent	af-eu	44.006100260994174	9.98504507703339	771.3558020763526
wsm06842	45.52	25.36	176	25	N	103.2343448469532	90	13.234344846953206	convergent	af-eu	44.03714546411848	9.790195600146092	756.7276189402595
wsm06843	45.78	27.26	79	25	T	4.746595799455804	90	-85.2534042005442	convergent	af-eu	45.38445547837293	9.608650515835393	760.5497457040583
wsm06844	46.4	27.63	87	25	S	12.995453602288876	90	-77.00454639771112	convergent	af-eu	45.80083934745634	10.345214368753261	824.7005005645898
wsm06845	45.45	26.12	57	25	S	163.46534497109428	90	73.46534497109428	convergent	af-eu	44.52681221022469	9.473030178422562	738.6573207762805
wsm06846	45.48	26.93	97	25	S	22.758238021879322	90	-67.24176197812068	convergent	af-eu	45.08091163129289	9.290210680425162	731.4902973567843
wsm06847	45.47	27.04	145	25	T	70.64943383518084	90	-19.350566164819156	convergent	af-eu	45.15246008560411	9.247158727735865	729.0065710710804
wsm06848	45.52	21.22	90	25	T	21.225475693824478	90	-68.77452430617552	convergent	af-eu	41.2983876519676	11.19957388262236	821.8985061428293
wsm06849	45.95	27.2	56	25	N	161.9622544410666	90	71.96225444106659	convergent	af-eu	45.390706790403804	9.854406722421515	780.0859540859884
wsm06850	46.03	22.3	62	40	S	172.68336958726525	90	82.68336958726525	convergent	af-eu	42.18422778040533	11.510285900642828	859.4655207753221
wsm06851	45.43	21.13	14	25	N	125.22003223596846	90	35.22003223596846	convergent	af-eu	41.206978364990746	11.106985909562695	813.6224433930001
wsm06852	46.2	26.89	19	40	S	125.48229835664631	90	35.48229835664631	convergent	af-eu	45.25405713789484	10.276477598101394	811.5813502087458
wsm06854	46.06	27.15	50	25	N	156.11198199137084	90	66.11198199137084	convergent	af-eu	45.38771718668761	10.016388157697435	792.8677738881169
wsm06855	45.9	27	33	25	N	139.0964056894985	90	49.09640568949851	convergent	af-eu	45.24318940599833	9.84084725863616	777.0314654627515
wsm06857	46.25	26.99	45	25	S	151.4381502751212	90	61.43815027512119	convergent	af-eu	45.33457209345908	10.316363212580256	815.865291837085
wsm06858	45.03	23.4	23	40	T	131.5823257938917	90	41.5823257938917	convergent	af-eu	42.57408370555942	9.728823693705522	731.8823496847305
wsm06862	44.18	19.87	45	25	S	156.123528330687	90	66.12352833068701	convergent	af-eu	39.921826141225026	9.811153367571848	700.1095178883908
wsm07703	42.31	13.29	134	25	N	69.89591166575116	90	-20.104088334248843	convergent	af-eu	34.78259531681124	7.466185160998066	473.60103956070174
wsm07704	43.03	12.84	129	25	N	66.34056221600412	90	-23.659437783995884	convergent	af-eu	34.809382060699065	10.869796829298622	689.9656936504795
wsm07739	42.95	-7.21	150	25	N	118.93253203891959	90	28.93253203891959	convergent	af-eu	23.92074808381635	23.28372284872728	1049.783005613343
wsm07740	42.74	-7.54	173	25	N	142.3841874343433	90	52.38418743434329	convergent	af-eu	23.61640247066704	23.39279156782061	1042.0555501927456
wsm07874	42	16.5	98	25	N	30.009236680709932	90	-59.99076331929007	convergent	af-eu	36.83171362092618	6.014052681439836	400.8832166429301
wsm07875	38.44	12.12	27	25	N	138.86651624198032	90	48.86651624198032	convergent	af-eu	32.398062521051095	0.9598648455920795	57.186951013576895
wsm07876	38.125	15.6	14	25	N	121.86876851199838	90	31.868768511998383	convergent	af-eu	34.86040394137306	0.5009076073428247	31.836067769629807
wsm07877	38.28	11.74	162	25	T	94.04367170005821	90	4.043671700058212	convergent	af-eu	32.06188333883003	1.6219486062725537	95.73751073880055
wsm07878	44.133	10.167	125	25	S	67.0000996587139	90	-22.999900341286093	convergent	af-eu	33.672417988664805	11.081002628684246	683.1596529894949
wsm07879	37.98	14.14	145	25	T	74.10159800513009	90	-15.898401994869914	convergent	af-eu	33.724082860753846	1.2478076918421408	77.03321925024848
wsm07880	43.117	12.733	86	25	S	23.576598757359534	90	-66.42340124264047	convergent	af-eu	34.78014246106129	9.618130089694475	610.0673295490955
wsm07881	43.567	12.217	98	25	N	36.758874767569296	90	-53.241125232430704	convergent	af-eu	34.6617331368653	10.077700335232237	637.3138813741734
wsm07882	42.82	12.93	161	25	N	97.96703742432203	90	7.967037424322029	convergent	af-eu	34.77218070416521	8.475395058574847	537.4773462004334
wsm07884	43.23	12.49	142	25	N	80.00628447889187	90	-9.993715521108129	convergent	af-eu	34.6760542826948	10.140619364209513	641.5246829805002
wsm07885	44.84	10.95	16	25	T	137.90088725853582	90	47.90088725853582	convergent	af-eu	34.520534160945196	14.017838276610945	883.3260178367817
wsm07887	41.08	15	144	25	N	76.41898288202202	90	-13.581017117977979	convergent	af-eu	35.44448506486302	6.767323135545055	436.3811497616536
wsm07888	42.35	13.44	175	25	N	110.77719461348494	90	20.777194613484937	convergent	af-eu	34.89983466080481	7.523293573114842	478.62849784206753
wsm07889	41.054	15.359	93	25	N	25.0063658699317	90	-64.9936341300683	convergent	af-eu	35.6852343886216	6.5529424137455266	425.0476869791494
wsm07891	43.01	12.97	146	25	N	83.16382176306735	90	-6.836178236932653	convergent	af-eu	34.88471892195681	8.777191197479297	558.1896967955037
wsm07892	43.03	12.85	137	25	N	74.32891108863856	90	-15.671088911361437	convergent	af-eu	34.81587578780292	8.843186540082101	561.4171099885095
wsm07893	43.02	12.89	147	25	N	84.26956775049285	90	-5.730432249507146	convergent	af-eu	34.83727474968742	9.258683158912191	588.1108973571412
wsm07894	42.81	13.06	166	25	N	102.80384044142426	90	12.803840441424256	convergent	af-eu	34.85271298004272	8.799601453033986	559.1664355798874
wsm07895	46.24	13.32	24	25	T	144.67589666452943	90	54.67589666452943	convergent	af-eu	36.6660505934433	14.196645730657195	942.6592381434997
wsm07896	46.15	13.39	170	25	T	110.48817540372073	90	20.48817540372073	convergent	af-eu	36.661975658984275	14.026201651053597	931.2527503106688
wsm07897	47.95	16.4	60	25	S	178.98264607508207	90	88.98264607508207	convergent	af-eu	39.33538244306145	16.764990838336047	1181.629427333588
wsm07898	47.88	14.32	56	25	S	177.32453255973752	90	87.32453255973752	convergent	af-eu	38.094779712510224	17.403453189371007	1193.9357214980578
wsm07899	48.4	14.52	177	25	S	118.6490133646123	90	28.6490133646123	convergent	af-eu	38.48019289467137	18.39098995042221	1272.4813676147392
wsm07900	47.05	14.1	128	25	S	68.66865448799246	90	-21.331345512007545	convergent	af-eu	37.539830084013865	15.002577383698721	1016.4633954608751
wsm07938	51.17	5.925	124	25	N	79.64624379239268	90	-10.353756207607319	convergent	af-eu	35.866207855988776	27.16349906204374	1769.663560241706
wsm07999	37	-1.9	1	25	N	130.0119240512896	90	40.01192405128961	convergent	af-eu	22.086690477385687	4.066078200427484	170.0041669960641
wsm08000	37	-1.9	28	25	S	157.0119240512896	90	67.01192405128961	convergent	af-eu	22.086690477385687	4.066078200427484	170.0041669960641
wsm08001	37	-1.9	161	25	S	110.01192405128961	90	20.01192405128961	convergent	af-eu	22.086690477385687	4.066078200427484	170.0041669960641
wsm08002	37.71	-1.62	173	25	TS	122.82994354208421	90	32.82994354208421	convergent	af-eu	22.709510675931313	5.797041229759316	248.85469234387202
wsm08003	37.71	-1.63	172	25	T	121.84817216977592	90	31.84817216977592	convergent	af-eu	22.70343610944299	5.806117061989227	249.18115520867943
wsm08004	37.71	-1.64	64	25	N	13.866409024480049	90	-76.13359097551995	convergent	af-eu	22.69736315605813	5.815201229747174	249.5077923033907
wsm08005	37.71	-1.64	146	25	S	95.86640902448005	90	5.866409024480049	convergent	af-eu	22.69736315605813	5.815201229747174	249.5077923033907
wsm08006	37.7	-1.64	172	25	TS	121.84805265331772	90	31.848052653317723	convergent	af-eu	22.690954388038747	5.78719687445323	248.23982754394066
wsm08007	37.7	-1.65	175	20	T	124.86629715464272	90	34.86629715464272	convergent	af-eu	22.684880605004537	5.796289629955027	248.566821269518
wsm08017	38.73	-2.01	143	25	N	95.364668207818	90	5.364668207817999	convergent	af-eu	23.149188595544658	8.60555160129175	376.18091612355676
wsm08018	38.64	-2.44	146	25	T	99.01382463199002	90	9.013824631990019	convergent	af-eu	22.841444477445535	8.796698237049412	379.70035439056403
wsm08019	38.83	0	100	25	N	48.960088096416825	90	-41.039911903583175	convergent	af-eu	24.40316317102969	6.838801970261699	314.1798316411898
wsm08020	38.72	-0.45	177	25	N	126.54584963433422	90	36.54584963433422	convergent	af-eu	24.06189560604969	6.996005077421927	317.17665093304186
wsm08021	40.47	-2.78	156	20	N	112.65812666127721	90	22.65812666127721	convergent	af-eu	23.946389559607056	13.097674353748204	591.124838604554
wsm08022	40.47	-2.78	42	25	N	178.6581266612772	90	88.65812666127721	convergent	af-eu	23.946389559607056	13.097674353748204	591.124838604554
wsm08023	40.6	-2.72	137	40	NS	93.7447793540523	90	3.744779354052298	convergent	af-eu	24.072275210041767	13.295197764862309	603.0065766856758
wsm08024	40.6	-2.72	76	25	S	32.7447793540523	90	-57.2552206459477	convergent	af-eu	24.072275210041767	13.295197764862309	603.0065766856758
wsm08025	42.53	-5.98	60	40	N	25.878650199552567	90	-64.12134980044743	convergent	af-eu	24.053568691162738	20.918103446840917	948.0516973706586
wsm08026	40.83	-3.57	134	25	S	92.72153782267856	90	2.721537822678556	convergent	af-eu	23.809129311434162	14.721023086947127	660.8040792170434
wsm08028	41.35	-2.47	59	25	N	16.40180394618619	90	-73.59819605381381	convergent	af-eu	24.750013715294642	14.600023908548138	679.6738482289014
wsm08029	41.45	-2.7	106	25	N	63.977084412083	90	-26.022915587916998	convergent	af-eu	24.707828635777915	15.039026791340206	698.9923886958875
wsm08033	36.82	-2.25	44	25	N	173.3144931917803	90	83.31449319178029	convergent	af-eu	21.756031095327415	3.5594067063446744	146.70107194569886
wsm08034	36.79	-2.96	124	25	N	74.60712510366886	90	-15.392874896331136	convergent	af-eu	21.30101765310924	3.007664864169641	121.49038018127709
wsm08035	36.87	-2.15	51	25	N	0.22466687755564863	90	-89.77533312244435	convergent	af-eu	21.849633874492895	3.6999675717857485	153.11833841318028
wsm08036	36.87	-2.15	139	25	S	88.22466687755565	90	-1.7753331224443514	convergent	af-eu	21.849633874492895	3.6999675717857485	153.11833841318028
wsm08040	38.22	-1.59	171	25	N	121.69732791519345	90	31.697327915193455	convergent	af-eu	23.05718623765155	7.011683158382965	305.35541665577824
wsm08041	38.35	-1.7	80	25	N	31.12895685109538	90	-58.87104314890462	convergent	af-eu	23.077075277774597	7.42215406848473	323.49480907038566
wsm08042	39	-0.29	45	20	N	174.74831503001553	90	84.74831503001553	convergent	af-eu	24.336484776907028	7.458547838642971	341.77226292937445
wsm08043	39.28	-0.57	162	25	N	112.70754987935095	90	22.70754987935095	convergent	af-eu	24.3515120699317	8.328828788054778	381.8723595716691
wsm08048	40.17	-3.09	49	40	S	5.782384311936312	90	-84.21761568806369	convergent	af-eu	23.565948187145338	12.844810752582532	571.0324631351627
wsm08049	40.13	-2.91	79	25	N	35.37464055735751	90	-54.62535944264249	convergent	af-eu	23.631465921408264	12.549999107655339	559.3885373759631
wsm08050	40.19	-3.03	57	25	N	13.698607578051053	90	-76.30139242194895	convergent	af-eu	23.611928536795645	12.81192557764652	570.618250977194
wsm08051	40.18	-3.04	20	25	T	156.70208954365387	90	66.70208954365387	convergent	af-eu	23.59941138927246	12.805067579736743	570.0277736730058
wsm08052	40.18	-3.04	63	25	N	19.70208954365387	90	-70.29791045634613	convergent	af-eu	23.59941138927246	12.805067579736743	570.0277736730058
wsm08054	40.27	-3.53	53	20	N	10.790635604246631	90	-79.20936439575337	convergent	af-eu	23.411519798511378	13.579073104919104	599.9425751305514
wsm08056	41.82	0.78	7	40	T	139.38047070991388	90	49.38047070991388	convergent	af-eu	26.804432317510177	12.889370065018454	646.3122227313595
wsm08059	41.97	0.61	28	25	T	160.88198660415503	90	70.88198660415503	convergent	af-eu	26.812922693931448	13.328941585744815	668.5496967598563
wsm08060	42.21	2.78	175	40	N	124.7313351810759	90	34.731335181075906	convergent	af-eu	28.18113437596203	12.349018090371146	648.4846051264501
wsm08061	42.17	2.74	84	20	N	33.73612146626965	90	-56.26387853373035	convergent	af-eu	28.132774102029735	12.272095082517467	643.4296650513718
wsm08063	42.19	2.8	87	25	N	36.67151397807436	90	-53.32848602192564	convergent	af-eu	28.179757896292607	12.29639341731243	645.6921685805389
wsm08065	42.37	1.72	7	25	T	138.6374040525808	90	48.63740405258079	convergent	af-eu	27.690787510193836	13.428091027480718	693.8605875103289
wsm08066	42.35	1.74	168	25	S	119.57673245113875	90	29.576732451138753	convergent	af-eu	27.68855727819531	13.371745222596843	690.8978209788424
wsm08067	42.3	-3.62	101	25	N	61.91302298464757	90	-28.08697701535243	convergent	af-eu	24.90827834701203	17.718928328296954	829.8072324205534
wsm08068	40.29	-0.73	117	25	N	69.63299827930337	90	-20.367001720696635	convergent	af-eu	24.931242136771615	10.709739016342724	501.9879580721326
wsm08169	44.22	20.03	38	25	S	149.00732840025796	90	59.00732840025796	convergent	af-eu	40.043243449738505	9.80508025052211	701.4465011632137
wsm08170	44.02	20.08	30	25	S	140.7347741102738	90	50.734774110273804	convergent	af-eu	40.005529119827614	9.494614228408665	678.7038810702295
wsm08240	45.76	14.8	31	25	S	149.38431236266428	90	59.384312362664275	convergent	af-eu	37.324067786091156	12.360160554521016	833.3229909415035
wsm08241	45.65	14.5	15	25	S	133.6033491728204	90	43.6033491728204	convergent	af-eu	37.08746287414847	11.911325275259458	798.7062053035671
wsm08242	46.8	16.32	75	8	U	12.82575713822962	90	-77.17424286177038	convergent	af-eu	38.740637848502224	15.199823612012324	1057.6864063585947
wsm08243	46.76	16.33	107	7	U	44.77037636285553	90	-45.22962363714447	convergent	af-eu	38.728041307123966	15.13816969848753	1053.1075140484793
wsm08966	35.34	-1.45	135	25	T	79.86911193671551	90	-10.130888063284488	convergent	af-eu	21.37897052552428	1.8409549762282893	74.62219287352336
wsm09761	38.32	11.89	146	25	T	77.93956914352071	90	-12.060430856479286	convergent	af-eu	32.186013404276366	1.4973079283976176	88.6859216005578
wsm09833	38.65	13.43	169	25	T	99.77684931202464	90	9.776849312024638	convergent	af-eu	33.4288590049694	0.06949115390693805	4.256854329670197
wsm09838	38.36	12.7	169	25	T	100.12931715788773	90	10.129317157887726	convergent	af-eu	32.791667585534825	0.9062358484102333	54.57505821934086
wsm09841	38.46	12.71	170	25	T	101.26330809763567	90	11.263308097635672	convergent	af-eu	32.83512981682276	0.5047965211899168	30.43548652668614
wsm09859	38.45	12.75	162	25	T	93.20642312651171	90	3.2064231265117087	convergent	af-eu	32.86070499407491	0.4058211466670514	24.484927563918106
wsm09879	40.89	10.18	100	25	T	37.62722208513071	90	-52.37277791486929	convergent	af-eu	32.06688858732161	3.7961182399969573	224.10179612927894
wsm09894	36.64	-2.95	165	25	S	115.29433554265592	90	25.294335542655915	convergent	af-eu	21.209798241451665	2.2184041330149284	89.24329484612004
wsm09898	36.36	-3.28	172	25	S	122.38205862432699	90	32.38205862432699	convergent	af-eu	20.826354369995542	1.2857738490823465	50.83172657514906
wsm09903	40.86	10.13	94	25	T	31.645499510570403	90	-58.3545004894296	convergent	af-eu	32.01947930229895	3.743690500241229	220.7147801808452
wsm09992	46.52	10.22	153	25	N	97.8485798762369	90	7.848579876236897	convergent	af-eu	35.0189237396884	17.837728472092067	1138.2068671484192
wsm09993	42.66	13.06	137	25	N	73.61118040363988	90	-16.388819596360122	convergent	af-eu	34.78529743913808	8.703902919400832	552.1504318413716
wsm09994	44.28	10.96	95	25	N	36.19081555642089	90	-53.80918444357911	convergent	af-eu	34.233618109629845	10.882248737402932	680.737510996713
wsm09995	38.11	14.96	32	25	N	140.47062745213526	90	50.47062745213526	convergent	af-eu	34.37731550254981	0.9170801624179319	57.57908072365673
wsm09996	42.26	13.02	82	25	N	18.139261035689458	90	-71.86073896431054	convergent	af-eu	34.58115765439897	8.569649940708288	540.8419785897137
wsm09997	42.99	12.89	119	25	N	56.23123746848478	90	-33.76876253151522	convergent	af-eu	34.82353834380776	9.241935100379138	586.8448247955976
wsm09998	38.12	12.85	168	25	T	98.62343001647918	90	8.623430016479176	convergent	af-eu	32.81622270773457	1.265959863060857	76.28895601644793
wsm09999	43.23	12.72	157	25	N	94.73582314735773	90	4.735823147357735	convergent	af-eu	34.82419565795567	9.229358461200519	586.0558978176023
wsm10000	46.17	13.6	11	25	T	131.26126282642605	90	41.26126282642605	convergent	af-eu	36.797578833115985	13.914551199006752	926.7747066323275
wsm10001	43.2	12.78	145	25	N	82.62737896921351	90	-7.37262103078649	convergent	af-eu	34.848981387712364	9.143602550406541	580.9714785077488
wsm10002	43.2	12.83	166	25	N	103.56891558481618	90	13.568915584816182	convergent	af-eu	34.88128266455085	9.142917069283115	581.398192569103
wsm10003	43.17	12.84	156	25	N	93.51907306847818	90	3.5190730684781784	convergent	af-eu	34.873874810043816	9.067547692504633	576.4985087136264
wsm10004	43.11	12.8	144	25	N	81.48934692736623	90	-8.510653072633772	convergent	af-eu	34.82027742180952	9.489676228876547	602.5266008544897
wsm10005	42.97	12.8	135	25	N	72.31043121165038	90	-17.689568788349618	convergent	af-eu	34.755849588789495	8.78812637090087	557.0807614662585
wsm10006	42.89	12.75	153	25	N	90.26611102904803	90	0.26611102904803374	convergent	af-eu	34.68663704907091	8.702875924794824	550.7158911276799
wsm10007	44.19	10.52	126	25	N	67.62708799805063	90	-22.372912001949373	convergent	af-eu	33.91765658396168	10.968700321161506	680.574406171786
wsm10008	42.78	12.86	149	25	N	85.99679950094446	90	-4.003200499055538	convergent	af-eu	34.70826191162768	9.157821093994016	579.8206991783876
wsm10009	42.83	12.95	134	25	N	70.9566995963051	90	-19.0433004036949	convergent	af-eu	34.78978898504796	9.023956171646788	572.518286280819
wsm10010	42.63	12.94	122	25	N	58.71092846988029	90	-31.289071530119713	convergent	af-eu	34.69295320680364	8.905451772379024	563.6245999746783
wsm10011	42.94	12.82	137	25	N	74.24870644664918	90	-15.75129355335082	convergent	af-eu	34.755109388236015	9.340031608563493	592.0551008993459
wsm10012	42.83	12.89	119	25	N	56.02625535243993	90	-33.97374464756007	convergent	af-eu	34.750579551604204	8.517629222626667	539.8623278131021
wsm10013	42.98	12.89	116	25	N	53.218453417383614	90	-36.781546582616386	convergent	af-eu	34.818963508110656	8.741464440518953	555.0022018778027
wsm10014	42.91	12.92	120	25	N	57.094028324089834	90	-32.905971675910166	convergent	af-eu	34.80655366635013	10.634930969351032	675.0095366794292
wsm10015	43.04	12.89	152	25	S	89.29510304416539	90	-0.704896955834613	convergent	af-eu	34.84644226133118	8.830749435811299	561.0575252562005
wsm10016	42.88	12.97	153	25	N	89.99762413493926	90	-0.002375865060741944	convergent	af-eu	34.82553694133776	9.021014045252471	572.8454927996652
wsm10017	42.94	12.83	129	25	N	66.23706498545442	90	-23.762935014545576	convergent	af-eu	34.761618009844064	9.32114051078355	590.9543436726871
wsm10018	42.96	13.03	129	25	N	66.03042367011307	90	-23.969576329886934	convergent	af-eu	34.90101808704654	8.717181335961428	554.5995114932042
wsm10019	42.84	12.72	130	25	N	67.23680165231332	90	-22.763198347686682	convergent	af-eu	34.64419409171154	9.466938993598475	598.4242497303098
wsm10020	42.93	12.86	122	25	N	59.189351461448894	90	-30.810648538551106	convergent	af-eu	34.776577636497194	9.258662200444917	587.21406774875
wsm10021	42.88	12.81	134	25	N	71.18339740929702	90	-18.816602590702985	convergent	af-eu	34.721155192435866	9.317398375486434	590.1158597108599
wsm10022	42.85	12.87	149	25	N	86.07514615683851	90	-3.924853843161486	convergent	af-eu	34.746614317229565	9.18649056804935	582.1978504739712
wsm10023	43.02	12.9	131	25	N	68.25793368799788	90	-21.742066312002123	convergent	af-eu	34.84377368905985	8.794185066525998	558.6970467063467
wsm10024	43.13	12.97	137	25	N	74.31669112114724	90	-15.683308878852756	convergent	af-eu	34.93964571367495	9.137733283475058	581.9173026868331
wsm10025	42.52	12.53	81	25	N	18.044085828747995	90	-71.955914171252	convergent	af-eu	34.373918447445995	7.548235589857441	473.8765675913961
wsm10026	43.02	12.84	137	25	N	74.32778400028747	90	-15.672215999712535	convergent	af-eu	34.80479026592389	8.83513611135767	560.7499587704618
wsm10027	44.33	10.4	150	25	N	91.95513560305284	90	1.9551356030528382	convergent	af-eu	33.91836371624843	11.263092503690174	698.8533700293145
wsm10028	42.9	12.9	127	25	N	64.10443695616931	90	-25.89556304383069	convergent	af-eu	34.788956923515165	8.615395555515718	546.586031989607
wsm10029	42.93	12.86	109	25	N	46.189351461448894	90	-43.810648538551106	convergent	af-eu	34.776577636497194	9.258662200444917	587.21406774875
wsm10030	43.89	12.44	157	25	T	95.89994950914627	90	5.899949509146268	convergent	af-eu	34.958658641227196	12.482702323100057	795.312145214365
wsm10031	42.93	12.9	139	25	N	76.14286030558549	90	-13.857139694414514	convergent	af-eu	34.80263429354997	8.660144510524063	549.6138081385229
wsm10032	42.94	12.93	131	25	N	68.12081931579422	90	-21.879180684205778	convergent	af-eu	34.82674158866307	9.135190172600517	580.1133491165558
wsm10033	43.66	11.95	133	25	N	72.19674395497537	90	-17.803256045024625	convergent	af-eu	34.53767902298885	10.21161117853515	643.7587256103512
wsm10034	44.31	11.98	15	25	T	134.9766271612216	90	44.976627161221586	convergent	af-eu	34.87739201921568	11.349697053310535	721.6570522005633
wsm10035	43.1	12.71	128	25	N	65.58180916135933	90	-24.41819083864067	convergent	af-eu	34.757388475047826	11.023958432411405	698.8375692552445
wsm10036	44.33	12.1	14	25	T	133.85628431888324	90	43.85628431888324	convergent	af-eu	34.96178089211842	13.361835471907497	851.3908323142845
wsm10037	43.04	12.58	148	25	N	85.65739201915517	90	-4.342607980844832	convergent	af-eu	34.645426979518035	9.04375948643009	571.6920243239713
wsm10038	43.06	12.77	147	25	N	84.46055528757267	90	-5.539444712427326	convergent	af-eu	34.777770341668045	10.943744145564125	694.1081788770331
wsm10039	44.18	11.86	34	25	T	153.96012909153802	90	63.96012909153802	convergent	af-eu	34.737983794055175	11.867129276633676	751.9211668996899
wsm10040	43.11	12.84	156	25	N	93.44265623716842	90	3.4426562371684213	convergent	af-eu	34.8461876610033	9.408929094942167	597.788083430242
wsm10041	44.31	11.34	60	25	T	0.7583080056809308	90	-89.24169199431907	convergent	af-eu	34.48225792207138	13.242053378102625	833.6297275090743
wsm10042	43.11	12.88	145	25	N	82.39601451052994	90	-7.6039854894700625	convergent	af-eu	34.87210886139482	8.944003739320678	568.6186561531908
wsm10043	44.19	12.25	36	25	T	155.50167699312004	90	65.50167699312004	convergent	af-eu	34.985795447806225	13.063816633968969	832.9005340609175
wsm10044	44.2	12.25	40	25	T	159.51411141440417	90	69.51411141440417	convergent	af-eu	34.99072088257375	13.080983501302512	834.097471119559
wsm10045	46.51	10.35	161	25	N	105.66984844093605	90	15.66984844093605	convergent	af-eu	35.08671995765336	17.755341250834206	1134.8622356883475
wsm10046	43.07	12.78	135	25	N	72.46165144009063	90	-17.538348559909366	convergent	af-eu	34.788864413285026	8.950730789404375	567.8593657010925
wsm10047	44.87	8.48	136	25	N	81.12479043950708	90	-8.87520956049292	convergent	af-eu	33.07710325742364	13.031703930766923	790.8500805229813
wsm10048	42.81	11.72	94	25	N	32.37903395464548	90	-57.62096604535452	convergent	af-eu	33.98146209145005	8.060469048933712	500.9554917340804
wsm10049	41.34	14.35	118	25	N	51.4552286049568	90	-38.5447713950432	convergent	af-eu	35.09547347340412	7.457093216665015	476.7362007303575
wsm10050	44.31	12	151	25	T	90.95240363916861	90	0.9524036391686082	convergent	af-eu	34.889790498845244	11.376209036542932	723.567333666766
wsm10051	44.86	10.62	156	25	T	98.33982556595492	90	8.339825565954925	convergent	af-eu	34.33302334217555	12.232091576586313	767.1265397195476
wsm10109	46.41	19.7	14	3	U	127.73003174477452	90	37.73003174477452	convergent	af-eu	40.66228354661363	13.069490838823782	946.9450586982067
wsm10110	46.41	19.7	41	4	U	154.73003174477452	90	64.73003174477452	convergent	af-eu	40.66228354661363	13.069490838823782	946.9450586982067
wsm10111	46.91	16.53	92	4	U	29.710338257894364	90	-60.289661742105636	convergent	af-eu	38.91895615695537	15.248349899498663	1065.1739231745948
wsm10112	46.66	16.82	30	4	U	147.11133622092404	90	57.111336220924045	convergent	af-eu	38.98014484775147	14.749890999501076	1031.7162434544452
wsm10113	46.56	17.13	25	7	U	141.65742835503409	90	51.657428355034085	convergent	af-eu	39.12486765086569	14.45547821424853	1014.2757551991534
wsm10114	46.56	17.13	27	8	U	143.65742835503409	90	53.657428355034085	convergent	af-eu	39.12486765086569	14.45547821424853	1014.2757551991534
wsm10115	46.57	17.16	22	3	U	138.63525974116249	90	48.635259741162486	convergent	af-eu	39.14778776494759	14.454983183227228	1014.7397460244441
wsm10116	46.56	17.14	24	9	U	140.64637591220605	90	50.646375912206054	convergent	af-eu	39.131013015544625	14.450590622163332	1014.0665088211738
wsm10118	46.19	19.59	68	40	U	1.6099527315757314	90	-88.39004726842427	convergent	af-eu	40.50435653346857	12.806665899708264	924.921185554692
wsm10119	46.55	19.88	35	4	U	148.6904359714473	90	58.6904359714473	convergent	af-eu	40.832066078414364	13.189512920241356	958.9336916430402
wsm10120	46.3	19.62	77	8	U	10.696374066375142	90	-79.30362593362486	convergent	af-eu	40.567492802612676	12.948890388250447	936.3987351941959
wsm10123	46.3	19.62	73	5	U	6.696374066375142	90	-83.30362593362486	convergent	af-eu	40.567492802612676	12.948890388250447	936.3987351941959
wsm10127	46.3	19.57	80	10	U	13.748764490816654	90	-76.25123550918335	convergent	af-eu	40.53586751549638	12.970266593556488	937.3396921204177
wsm10128	46.54	17.04	21	2	U	137.73499906932489	90	47.734999069324886	convergent	af-eu	39.06058547014015	14.47123978638038	1013.9805007177391
wsm10129	46.87	16.41	81	7	U	18.80140942924419	90	-71.19859057075581	convergent	af-eu	38.82775568258221	15.252801835733067	1063.3831306424688
wsm10130	46.88	16.43	85	7	U	22.789881134353607	90	-67.2101188656464	convergent	af-eu	38.844513216083946	15.256741774986125	1064.0443041197098
wsm10131	46.86	16.39	64	3	U	1.8129391673935515	90	-88.18706083260645	convergent	af-eu	38.81099539894434	15.248867739202382	1062.7224096152186
wsm10133	46.48	19.88	28	5	U	141.61620027626606	90	51.616200276266056	convergent	af-eu	40.80398195724049	13.091420004676081	951.2619295750121
wsm10134	46.48	19.87	101	5	U	34.626648080110385	90	-55.373351919889615	convergent	af-eu	40.79767284386808	13.095642625674145	951.4473783063888
wsm10135	46.14	17.38	25	9	U	140.91931146447757	90	50.91931146447757	convergent	af-eu	39.09357003823165	13.73736001406698	963.2411845572714
wsm10137	46.48	19.85	49	6	U	162.64754982307875	90	72.64754982307875	convergent	af-eu	40.7850561272992	13.104094767571155	951.8185365645988
wsm10138	46.48	19.84	15	4	U	128.65800376394907	90	38.65800376394907	convergent	af-eu	40.77874852471965	13.10832429006885	952.0042460964097
wsm10139	46.48	19.84	63	2	U	176.65800376394907	90	86.65800376394907	convergent	af-eu	40.77874852471965	13.10832429006885	952.0042460964097
wsm10140	46.5	19.87	41	3	U	154.64787311232772	90	64.64787311232772	convergent	af-eu	40.80569174161289	13.123681870819013	953.6391363393212
wsm10141	46.06	17.26	18	13	U	133.9619483641237	90	43.961948364123714	convergent	af-eu	38.98375006888426	13.680931464021029	957.019732425195
wsm10142	44.17	16.01	3	25	T	118.16331690236291	90	28.163316902362908	convergent	af-eu	37.372224548135804	9.466746473503648	638.9521323802844
wsm10143	43.01	17.5	77	25	T	9.195828399739014	90	-80.80417160026099	convergent	af-eu	37.89481799240584	8.108592646013207	553.7970590499237
wsm10155	42.89	0.85	75	25	N	28.785945177612632	90	-61.21405482238737	convergent	af-eu	27.573160184471142	15.133022159287322	778.8977527486556
wsm10156	44.18	6.62	179	25	T	125.77666655495932	90	35.77666655495932	convergent	af-eu	31.59857541623608	11.638181841369061	678.0672394611456
wsm10157	38.66	-1.64	144	25	T	95.5622983986587	90	5.562298398658697	convergent	af-eu	23.317113074831056	8.06806759835277	355.10159296234633
wsm10158	42.85	-7.35	151	25	N	120.11028833040666	90	30.11028833040666	convergent	af-eu	23.782224730320706	23.303287650665908	1044.9354052686044
wsm10161	36.45	4.96	149	25	T	86.20574831682279	90	-3.794251683177208	convergent	af-eu	26.402404901294403	1.420810902284046	70.25259842635305
wsm10162	36.12	5	144	25	S	80.55817763859432	90	-9.441822361405684	convergent	af-eu	26.281951182041134	2.2139928915695464	109.00800364409584
wsm10163	36.48	4.99	126	25	T	63.219410539676915	90	-26.780589460323085	convergent	af-eu	26.43757987139287	1.3602977238666654	67.34366037925943
wsm10205	44.75	17.86	20	25	T	133.8420867680054	90	43.8420867680054	convergent	af-eu	38.81422872398563	11.506195586823509	801.9447736517566
wsm10206	43.12	18.29	59	25	S	170.51301760987133	90	80.51301760987133	convergent	af-eu	38.47144241962521	8.906449913510812	616.1231078541839
wsm10225	34.04	-5.45	16	25	T	145.8393091294672	90	55.83930912946721	convergent	af-eu	17.97527222706148	0.22878274783104757	7.850800153773647
wsm10231	47.583	14.367	47	25	S	167.94383645714805	90	77.94383645714805	convergent	af-eu	37.96827581192383	16.578313139634275	1134.122406501777
wsm10232	47.65	15.917	174	25	S	113.2121333064162	90	23.212133306416206	convergent	af-eu	38.9059998602493	16.59958795371	1159.2399233882484
wsm10233	47.067	14.683	20	25	S	140.00144898987753	90	50.00144898987753	convergent	af-eu	37.89120795150915	15.459334747651653	1055.7493049449247
wsm10234	46.39	13.5	171	25	S	111.63362036183548	90	21.633620361835483	convergent	af-eu	36.84948118069427	14.10633720849738	940.6859703143898
wsm10254	52.398	14.047	148	7	U	94.24802692479159	90	4.2480269247915885	convergent	af-eu	40.464653375218916	23.873870582977077	1722.8161275933703
wsm10384	45.851	5.429	36	12	U	166.57318220327693	90	76.57318220327693	convergent	af-eu	31.985579138813335	15.142070593460545	891.8782359673754
wsm10387	45.98	5.577	120	25	U	70.51650410785095	90	-19.48349589214905	convergent	af-eu	32.14767850633925	15.34593412450647	907.9770536600029
wsm10388	46.397	5.959	134	11	U	84.47009253125606	90	-5.529907468743943	convergent	af-eu	32.61957394168417	16.391823344424495	982.5367032977874
wsm10389	46.497	5.736	128	19	U	78.90697700656227	90	-11.093022993437728	convergent	af-eu	32.56825895531104	16.666956841121078	997.6299643686616
wsm10390	47.328	6.117	104	14	U	55.33079650011058	90	-34.66920349988942	convergent	af-eu	33.310831968638816	18.566850247265734	1133.8070857225346
wsm10391	46.174	5.441	3	18	U	133.94598074883947	90	43.945980748839474	convergent	af-eu	32.202775631359444	15.808546081250455	936.7793164894626
wsm10392	46.456	5.405	180	7	U	131.33403036290645	90	41.33403036290645	convergent	af-eu	32.36957890979892	16.628962916605758	989.9462189857676
wsm10394	47.168	6.079	134	24	U	85.20120543815506	90	-4.798794561844943	convergent	af-eu	33.18591363504781	18.296851177298407	1113.6096560225367
wsm10395	46.971	6.233	6	15	U	136.755561050535	90	46.75556105053499	convergent	af-eu	33.13591420148361	17.863892572229076	1085.8071854350974
wsm10398	47.239	6.778	28	21	U	158.2995677397248	90	68.29956773972481	convergent	af-eu	33.59202515702845	18.083854485036056	1112.5463198118418
wsm10405	47.014	6.718	177	10	U	127.12379143558849	90	37.12379143558849	convergent	af-eu	33.415586715074625	17.713071382238496	1084.6776606387095
wsm10406	47.041	7.009	177	23	U	126.74976902319634	90	36.749769023196336	convergent	af-eu	33.585011903775495	17.62269300308168	1083.9751521530561
wsm10411	47.255	7.03	148	16	U	97.96732581524248	90	7.967325815242475	convergent	af-eu	33.73312717952165	17.974974983025234	1109.9447624340498
wsm10412	47.343	7.907	16	14	U	144.8635726434007	90	54.86357264340069	convergent	af-eu	34.24849053750941	17.515525716494324	1096.099132865193
wsm10413	47.117	6.849	176	16	U	126.06012778414845	90	36.06012778414845	convergent	af-eu	33.55018404858584	17.834572188156642	1096.003451269198
wsm10416	47.404	7.461	15	25	U	144.54285347748407	90	54.54285347748407	convergent	af-eu	34.0529934783913	17.894849851876188	1114.2180960199792
wsm10462	49.816	12.119	160	40	S	106.06955918365986	90	16.069559183659862	convergent	af-eu	37.963590143008076	20.922365916197265	1431.1490623575014
wsm10463	49.816	12.119	160	40	S	106.06955918365986	90	16.069559183659862	convergent	af-eu	37.963590143008076	20.922365916197265	1431.1490623575014
wsm10464	49.816	12.119	160	10	S	106.06955918365986	90	16.069559183659862	convergent	af-eu	37.963590143008076	20.922365916197265	1431.1490623575014
wsm10513	38.41	13.66	144	25	T	74.19828905761938	90	-15.801710942380623	convergent	af-eu	33.5134033109869	0.40077913419570166	24.605581055546445
wsm10544	38.42	13.57	149	25	T	79.30529864581536	90	-10.694701354184645	convergent	af-eu	33.450706369198336	0.3775926848609714	23.14374333966901
wsm10800	36.84	3.55	152	25	S	91.85798133146795	90	1.857981331467954	convergent	af-eu	25.594650532331855	0.05686649687470435	2.731664430074899
wsm10803	36.94	3.79	159	25	T	98.69618989086138	90	8.696189890861376	convergent	af-eu	25.810918366946765	0.09967341874178715	4.825652010131555
wsm10810	37.26	3.96	172	25	T	112.02519207491804	90	22.02519207491804	convergent	af-eu	26.087834596907207	0.8029320074433883	39.26166319759453
wsm10811	37.23	3.4	112	25	T	52.775633670641525	90	-37.224366329358475	convergent	af-eu	25.68815216811599	0.9360572854121187	45.117995508833026
wsm10812	36.93	3.58	160	25	T	99.97763941859057	90	9.97763941859057	convergent	af-eu	25.66033642400626	0.14967977206066507	7.207288139629836
wsm10866	42.89	15.22	17	25	T	131.47779064505227	90	41.477790645052266	convergent	af-eu	36.314973850180024	8.864309652868698	583.7358051867451
wsm10868	42.93	14.95	23	25	T	137.82378934172135	90	47.82378934172135	convergent	af-eu	36.15192464001466	9.361874969343091	614.1121399917516
wsm11279	41.68	14.87	134	25	S	67.33261227864602	90	-22.667387721353975	convergent	af-eu	35.58785788588384	7.802018418372924	504.8689891497965
wsm11280	44.26	11.22	168	25	T	108.84361352454175	90	18.84361352454175	convergent	af-eu	34.382866805091936	11.093821181820886	696.6266559202525
wsm11281	41.8	14.88	125	25	S	58.47555551707501	90	-31.52444448292499	convergent	af-eu	35.64237137723481	7.977484540359512	516.9095227022183
wsm11311	48.37	6.18	120	25	N	72.40640812905349	90	-17.59359187094651	convergent	af-eu	34.03781772629486	20.200068245028277	1257.2589542775636
wsm11391	52.234	7.123	142	10	U	97.00337516299123	90	7.003375162991233	convergent	af-eu	37.14480955610963	25.58360766519523	1717.7627256834937
wsm11392	52.098	6.831	144	40	U	99.27511219850089	90	9.275112198500892	convergent	af-eu	36.92207119095993	25.789424878980753	1722.6826110091506
wsm11412	44.68	10.28	173	25	T	115.54627105855826	90	25.54627105855826	convergent	af-eu	34.03275457659365	11.898355371984508	740.4607020369643
wsm11413	42.21	16.48	4	25	T	116.28949646889004	90	26.289496468890036	convergent	af-eu	36.89714522836912	6.114064143857888	408.17091290335657
wsm11414	45.399	7.595	117	25	T	63.97736485307934	90	-26.022635146920663	convergent	af-eu	32.88364473115779	14.357989496019144	866.8158530539159
wsm11415	44.612	7.232	149	25	N	95.48625863088176	90	5.486258630881764	convergent	af-eu	32.20725104919521	12.050317228232046	714.1635855039826
wsm11416	44.717	7.227	134	40	N	80.6268749017778	90	-9.373125098222204	convergent	af-eu	32.26693422945293	12.287870703745341	729.4461042665962
wsm11417	44.965	7.547	51	25	T	177.5019823476929	90	87.50198234769289	convergent	af-eu	32.596918292069965	13.007191506358794	779.177881039807
wsm11418	44.987	7.476	69	25	T	15.626629344024934	90	-74.37337065597507	convergent	af-eu	32.56968358277048	13.069746756669076	782.3430918331248
wsm11419	44.424	6.89	18	40	NS	144.7172207505797	90	54.71722075057971	convergent	af-eu	31.899388946767885	11.767062992003503	691.4177475999777
wsm11420	44.85	7.215	18	40	N	144.81200035331506	90	54.81200035331506	convergent	af-eu	32.339627430079034	12.765344975333704	759.3126331961479
wsm11421	44.524	6.862	9	40	N	135.88458440277378	90	45.88458440277378	convergent	af-eu	31.94329425329049	11.961165092353582	703.6880010091348
wsm11422	44.502	7.243	146	25	N	92.33044438965197	90	2.330444389651973	convergent	af-eu	32.14827015047974	11.799522538905165	698.1570269676068
wsm11423	44.313	7.343	5	40	T	130.95024582493068	90	40.950245824930676	convergent	af-eu	32.094495960223355	11.36921618934403	671.6916821241806
wsm11424	44.483	7.263	163	40	N	109.27862424070878	90	19.27862424070878	convergent	af-eu	32.14851807297082	11.757324324762322	695.6650223838966
wsm11425	44.335	7.298	122	40	N	68.0402518624366	90	-21.959748137563395	convergent	af-eu	32.08137949952673	11.42790135013638	674.9123314663183
wsm11426	44.359	7.297	143	25	S	89.07256661783481	90	-0.9274333821651908	convergent	af-eu	32.094927325585395	11.475656333754245	677.9882895127461
wsm11428	44.418	7.212	133	40	N	79.26516339724833	90	-10.73483660275167	convergent	af-eu	32.080711200814896	11.622361494865999	686.3840432695985
wsm11429	44.43	7.287	27	40	NS	153.1776507229696	90	63.17765072296959	convergent	af-eu	32.13101385503843	11.635851232451927	688.1429196597762
wsm11430	44.521	6.857	155	40	N	101.88767369706113	90	11.887673697061132	convergent	af-eu	31.938642278927517	11.958029044699032	703.411890476728
wsm11431	44.561	7.338	101	25	TS	47.275658427373116	90	-42.724341572626884	convergent	af-eu	32.237778530919925	11.92832921402541	707.5318048366585
wsm11432	44.547	7.28	104	25	S	50.33728130066834	90	-39.66271869933166	convergent	af-eu	32.19618266440528	11.899430737784371	705.0049892994124
wsm11433	45.583	7.345	46	40	NS	173.54649045170993	90	83.54649045170993	convergent	af-eu	32.855567377306976	14.67500285254053	885.2828516270212
wsm11434	44.368	6.912	9	40	N	135.6145452361862	90	45.61454523618619	convergent	af-eu	31.878557756074102	11.660107841456096	684.7329541587166
wsm11435	44.463	7.223	130	40	N	76.30788160722886	90	-13.692118392771135	convergent	af-eu	32.11367392495924	11.714599969120428	692.466241015652
wsm11436	44.55	6.914	25	40	S	151.8458127271628	90	61.84581272716281	convergent	af-eu	31.9885467528092	11.99278133294564	706.4415439277873
wsm11437	44.53	7.178	146	40	N	92.45566769313524	90	2.45566769313524	convergent	af-eu	32.127574142457554	11.869052106823773	701.86729516306
wsm11438	44.734	7.644	49	25	T	175.0781878021141	90	85.07818780211409	convergent	af-eu	32.5156252008349	12.50288599378203	747.3055688719276
wsm11439	44.66	7.195	17	40	N	143.59835081714965	90	53.59835081714965	convergent	af-eu	32.21467814094284	12.16183649831001	720.9211086821199
wsm11440	44.302	7.35	39	40	N	164.9264670261714	90	74.9264670261714	convergent	af-eu	32.09209560138848	11.344310081761193	670.1754620018667
wsm11441	44.514	6.896	10	40	N	136.8246005664571	90	46.82460056645709	convergent	af-eu	31.956694365296634	11.929147270738298	702.0675901843027
wsm11442	44.509	6.888	149	40	N	95.82927469207982	90	5.829274692079821	convergent	af-eu	31.949130897693756	11.922756024570333	701.5429531057439
wsm11443	44.302	7.35	127	40	N	72.9264670261714	90	-17.073532973828605	convergent	af-eu	32.09209560138848	11.344310081761193	670.1754620018667
wsm11444	44.38	7.29	158	40	N	104.10921377514575	90	14.109213775145747	convergent	af-eu	32.103254169917335	11.520666238293899	680.8052145737774
wsm11445	44.51	7.258	176	40	N	122.32010203688549	90	32.32010203688549	convergent	af-eu	32.161627848254525	11.816880324187139	699.4434039546358
wsm11446	44.503	7.255	148	40	N	94.31524957832602	90	4.315249578326018	convergent	af-eu	32.15575811274917	11.80131686581251	698.4083903924716
wsm11447	45.938	7.46	77	25	N	24.821253819679896	90	-65.1787461803201	convergent	af-eu	33.13607646282218	15.424928928699444	937.5656094123935
wsm11448	44.534	6.877	155	40	N	101.8766006996961	90	11.876600699696098	convergent	af-eu	31.95784929580679	11.974733337093966	704.7732449487515
wsm11449	44.422	6.99	142	40	N	88.57623776779792	90	-1.4237622322020798	convergent	af-eu	31.955497012776277	11.712710294794647	689.306505397569
wsm11450	44.477	7.08	150	40	S	96.52269222404749	90	6.522692224047489	convergent	af-eu	32.039863690608506	11.787069603907753	695.3193443217217
wsm11451	44.333	10.55	21	25	S	142.77001293131764	90	52.77001293131764	convergent	af-eu	34.011075918863114	11.184953984763851	695.6741476870366
wsm11452	45.595	6.97	61	40	N	9.079179595141397	90	-80.9208204048586	convergent	af-eu	32.65560331981735	14.45221985618889	867.1265667967689
wsm11453	44.868	6.75	180	25	NS	127.47866024714938	90	37.47866024714938	convergent	af-eu	32.08775892075904	12.676652373892495	748.7944080979131
wsm11454	44.868	6.75	7	25	S	134.47866024714938	90	44.47866024714938	convergent	af-eu	32.08775892075904	12.676652373892495	748.7944080979131
wsm11455	44.469	6.837	147	40	S	93.84864294209541	90	3.8486429420954096	convergent	af-eu	31.896030290436883	11.877224900258824	697.8249945238897
wsm11456	44.4	6.878	17	40	S	143.70293015124457	90	53.70293015124457	convergent	af-eu	31.878170708611968	11.736185720823755	689.1930967504176
wsm11457	44.508	6.721	62	40	NS	9.060055376026924	90	-80.93994462397308	convergent	af-eu	31.853346773379023	12.02211828910751	705.4922443735898
wsm11458	44.97	5.44	176	25	S	125.46506924735434	90	35.465069247354336	convergent	af-eu	31.424939576410303	13.938270937924898	808.0714605178091
wsm11459	46.6	5.8	134	25	T	84.9370730954347	90	-5.062926904565302	convergent	af-eu	32.66898530182957	16.85824326197806	1011.8554541876337
wsm11460	46.31	6.79	132	25	N	81.19531811143605	90	-8.804681888563948	convergent	af-eu	33.004302621398274	16.399268214416253	993.2738915298863
wsm11461	46.4	5.8	144	25	S	94.70043647803197	90	4.700436478031975	convergent	af-eu	32.53825127539744	16.44847768549954	983.7451033325711
wsm11462	48.29	7.65	147	25	S	97.2769148210931	90	7.276914821093101	convergent	af-eu	34.71875422650108	22.013999522905763	1394.1686465670512
wsm11463	44.97	5.69	90	25	T	39.10558555718086	90	-50.89441444281914	convergent	af-eu	31.561836946442597	13.632731178416293	793.446215257173
wsm11464	48.11	6.54	143	25	S	94.61434184471364	90	4.6143418447136355	convergent	af-eu	34.04196008640939	19.569763726829052	1218.1589584409653
wsm11465	47.282	6.715	156	25	S	106.43686491836286	90	16.436864918362858	convergent	af-eu	33.58730046306535	18.190915989961212	1118.9939605863156
wsm11466	44.788	6.715	178	40	N	125.42601711218373	90	35.42601711218373	convergent	af-eu	32.019404889594135	12.534363953091656	738.9803293743745
wsm11467	44.468	6.717	56	40	NS	3.0142092264841835	90	-86.98579077351582	convergent	af-eu	31.826975607272416	11.959722942116741	701.3107248356756
wsm11468	44.803	6.766	180	40	N	127.37399974342259	90	37.37399974342259	convergent	af-eu	32.057266128871795	12.54423728816866	740.343766476432
wsm11469	47.638	7.33	157	40	S	106.98879496460955	90	16.988794964609554	convergent	af-eu	34.1346708243032	18.335715913838683	1144.0753936106155
wsm11470	47.679	7.475	134	40	S	83.83566271444721	90	-6.16433728555279	convergent	af-eu	34.23588835968533	18.303225826824686	1145.0223402291945
wsm11471	44.466	6.704	33	40	N	160.02974422360774	90	70.02974422360774	convergent	af-eu	31.818364163970607	11.965413956623735	701.4745303654231
wsm11472	44.472	6.388	8	25	N	135.47960392895067	90	45.47960392895067	convergent	af-eu	31.642503134806375	12.239530714879663	713.9917353764171
wsm11473	44.894	6.621	30	40	N	157.6916004765484	90	67.69160047654839	convergent	af-eu	32.03118278440595	12.778630051221967	753.6290035777577
wsm11474	45.508	6.657	25	40	N	153.40816651216142	90	63.408166512161415	convergent	af-eu	32.42960606104673	14.314122239146542	853.5483587225842
wsm11475	44.797	6.63	156	40	N	103.55609047869649	90	13.55609047869649	convergent	af-eu	31.977020739017114	12.585536231334913	741.1193154992666
wsm11476	44.752	6.624	140	40	N	87.50728074287872	90	-2.49271925712128	convergent	af-eu	31.946229031541428	12.500567630309689	735.4820388707432
wsm11477	45.038	6.542	172	40	N	119.98380753604545	90	29.983807536045447	convergent	af-eu	32.07537352282303	13.090257424416023	772.9589578045271
wsm11478	44.866	6.636	153	40	N	100.63519890673598	90	10.63519890673598	convergent	af-eu	32.022488083498715	12.718023788657462	749.8727641720725
wsm11479	45.197	6.323	52	40	N	0.49103647925943505	90	-89.50896352074056	convergent	af-eu	32.05239906878281	13.488677958817107	795.9753820146169
wsm11480	44.644	6.872	146	40	N	93.02427603156872	90	3.024276031568718	convergent	af-eu	32.021127357558754	12.19213458332058	718.8382909738358
wsm11481	45.034	6.527	142	40	N	89.99980310294154	90	-1.9689705845848948e-4	convergent	af-eu	32.06455753148776	13.088766908105526	772.6381271278557
wsm11482	45.958	6.425	102	25	TS	51.283672362177185	90	-38.716327637822815	convergent	af-eu	32.58573974653322	15.349088329799429	919.1854275778928
wsm11483	45.958	6.425	107	40	T	56.283672362177185	90	-33.716327637822815	convergent	af-eu	32.58573974653322	15.349088329799429	919.1854275778928
wsm11484	44.685	6.785	147	40	NS	94.19746704665607	90	4.197467046656072	convergent	af-eu	31.996519686597736	12.305846623363095	725.0443223555687
wsm11485	44.515	6.684	81	40	N	28.120603064536567	90	-61.87939693546343	convergent	af-eu	31.83652129932868	12.059596401730602	707.3570519648466
wsm11486	44.461	6.772	152	40	N	98.9286634849883	90	8.928663484988306	convergent	af-eu	31.85412602723669	11.909502840907152	698.898946596878
wsm11487	44.754	6.756	7	25	N	134.32568348172998	90	44.32568348172998	convergent	af-eu	32.02189599014094	12.452710105886638	734.2173602334786
wsm11488	45.393	6.595	46	40	N	174.35276229694233	90	84.35276229694233	convergent	af-eu	32.3241091388754	13.990728400931033	831.8452816901256
wsm11489	45.938	6.088	91	25	S	40.73574922088392	90	-49.26425077911608	convergent	af-eu	32.39223369104242	15.35070246953552	914.4194980217736
wsm11490	44.877	6.368	50	40	S	178.02498454027972	90	88.02498454027972	convergent	af-eu	31.87922208832738	12.871060312913812	755.8595150885253
wsm11491	45.262	6.525	53	40	N	1.2880773917487431	90	-88.71192260825126	convergent	af-eu	32.204270472289366	13.584674964471304	805.0310024644369
wsm11492	45.297	6.563	15	40	N	143.27838039767556	90	53.27838039767556	convergent	af-eu	32.246943416623466	13.658738825469726	810.3769591160966
wsm11493	44.814	6.649	118	40	N	65.55112436184123	90	-24.448875638158768	convergent	af-eu	31.99806946102867	12.611277654336021	743.0720855739601
wsm11494	44.809	6.641	15	40	N	142.55595466015643	90	52.55595466015643	convergent	af-eu	31.990522554160506	12.605059383357656	742.5491216674928
wsm11495	45.818	6.168	57	40	NS	6.476497387396591	90	-83.52350261260341	convergent	af-eu	32.35864288827994	15.065852113982999	896.6218871026775
wsm11496	45.028	6.543	169	40	N	116.96982674525987	90	26.969826745259866	convergent	af-eu	32.069777159679276	13.070672420875553	771.6822006459282
wsm11497	44.903	6.622	177	40	N	124.70158375945607	90	34.70158375945607	convergent	af-eu	32.037246599776935	12.795173441568693	754.7323098794548
wsm11498	44.73	6.664	38	40	N	165.42341580316088	90	75.42341580316088	convergent	af-eu	31.955397923287663	12.441524840066279	732.1960516998677
wsm11499	44.757	6.769	165	25	NS	112.31139741781152	90	22.31139741781152	convergent	af-eu	32.031056355176695	12.453219432775512	734.4350852328994
wsm11500	47.673	7.476	165	25	S	114.82751841465364	90	24.82751841465364	convergent	af-eu	34.23256222515358	18.293555473436754	1144.3197499096007
wsm11501	47.679	7.476	138	25	T	87.83428956503144	90	-2.1657104349685596	convergent	af-eu	34.236405369164366	18.302459230401453	1144.9895652261253
wsm11503	48.12	6.604	145	25	S	96.53581898167215	90	6.535818981672151	convergent	af-eu	34.080560954256406	19.541322466265484	1217.6013347275593
wsm11504	47.671	7.481	129	25	T	78.81839568342536	90	-11.181604316574635	convergent	af-eu	34.23386723676891	18.28699219489735	1143.947487036099
wsm11505	47.674	7.485	149	25	N	98.8162900522143	90	8.816290052214299	convergent	af-eu	34.237857089884024	18.288735876832092	1144.1736391342172
wsm11506	47.673	7.475	171	25	S	120.82889156804504	90	30.828891568045037	convergent	af-eu	34.23204510524917	18.293608528042142	1144.3078899320833
wsm11507	47.7	7.9	134	25	S	83.27850061640584	90	-6.721499383594164	convergent	af-eu	34.469833543124786	20.670778591391127	1300.8809256378922
wsm11508	47.945	7.726	171	40	N	120.79054243055776	90	30.790542430557764	convergent	af-eu	34.53568371584334	20.710388821170866	1305.5548888080768
wsm11509	47.599	7.692	176	40	N	125.44797870988089	90	35.447978709880886	convergent	af-eu	34.29744182790765	18.154770482366175	1137.5274945363894
wsm11510	47.71	8.38	137	25	S	85.64029146693565	90	-4.3597085330643495	convergent	af-eu	34.727295642032985	18.741694394847528	1187.1856299045055
wsm11511	47.744	7.748	169	25	N	118.53517982987535	90	28.535179829875347	convergent	af-eu	34.4187577699988	18.715493968449977	1176.298454633943
wsm11512	47.759	8.761	153	25	S	101.18478065323308	90	11.184780653233076	convergent	af-eu	34.95852537747653	20.585331662008514	1311.551729288017
wsm11513	47.836	7.654	115	40	S	64.76696724676708	90	-25.23303275323292	convergent	af-eu	34.4288389332169	18.944800783204997	1191.0164923745056
wsm11514	47.99	8.51	176	25	S	124.77935048045833	90	34.779350480458334	convergent	af-eu	34.970476769903065	21.08668521832992	1343.8952454279158
wsm11515	48.23	9.02	147	25	S	95.36467311225829	90	5.364673112258288	convergent	af-eu	35.38634832404275	21.129784484995923	1360.58101636312
wsm11516	47.738	7.648	139	40	S	88.6650621374713	90	-1.3349378625287045	convergent	af-eu	34.36311759167121	18.597499539605707	1167.225149143676
wsm11517	47.73	7.548	130	40	S	79.79299373175945	90	-10.207006268240548	convergent	af-eu	34.30627832651263	18.465514537924918	1157.2594473164465
wsm11518	47.86	7.954	135	40	N	84.38492635572015	90	-5.615073644279846	convergent	af-eu	34.59931065317281	20.22887547361688	1277.257858515553
wsm11519	47.803	7.694	155	40	N	104.67525482328983	90	14.675254823289833	convergent	af-eu	34.42840902002027	18.858655842757898	1185.5877777498063
wsm11520	47.804	7.688	151	25	N	100.68457697478527	90	10.684576974785273	convergent	af-eu	34.42594589569536	18.864568559974586	1185.88511060215
wsm11521	48.05	7.95	158	25	S	107.60243699883529	90	17.602436998835287	convergent	af-eu	34.71808236118481	20.20227997860995	1279.4089806492714
wsm11522	48.09	7.98	144	25	N	93.60613269884476	90	3.6061326988447604	convergent	af-eu	34.759026892083206	20.155787077077477	1277.7807342420253
wsm11523	47.808	7.924	176	40	T	125.3673779832464	90	35.3673779832464	convergent	af-eu	34.55075443380552	21.00590990486286	1324.690203600108
wsm11524	47.848	7.713	83	40	T	32.69978231232545	90	-57.30021768767455	convergent	af-eu	34.46696259456223	21.03767149691312	1323.8740806661615
wsm11525	47.659	7.77	156	40	N	105.40932376549733	90	15.409323765497334	convergent	af-eu	34.376151984959414	18.440720318337412	1157.7703341044917
wsm11526	47.853	7.941	129	40	N	78.3947474610527	90	-11.605252538947298	convergent	af-eu	34.58812706519493	20.262863090475605	1279.041813687204
wsm11527	47.954	7.733	142	40	NS	91.79103218031685	90	1.7910321803168472	convergent	af-eu	34.54504616911253	20.68767675853374	1304.4327843649442
wsm11528	47.75	7.8	137	25	N	86.47100085301571	90	-3.5289991469842903	convergent	af-eu	34.449553212092496	18.782414941565747	1181.4303863535733
wsm11529	47.674	7.852	171	25	S	120.31449682277218	90	30.314496822772185	convergent	af-eu	34.42836078901225	18.563051240399446	1167.0025596603161
wsm11530	47.664	7.823	148	40	S	97.34270993916562	90	7.342709939165616	convergent	af-eu	34.40691699644408	18.505787623644025	1162.7672478008444
wsm11531	47.225	9.617	159	25	S	105.44754355968308	90	15.447543559683083	convergent	af-eu	35.09482085731387	19.27608949107986	1232.3113634947472
wsm11604	47.378	7.166	140	40	N	89.91977468680898	90	-0.080225313191022	convergent	af-eu	33.88278552776092	18.055370921838644	1119.2665197921253
wsm11621	45.9	1.6	130	8	S	86.43183024326703	90	-3.5681697567329707	convergent	af-eu	30.08496999439196	18.860488473514465	1051.2890754503803
wsm11622	46.18	2.96	169	2	TS	123.64242490855219	90	33.64242490855219	convergent	af-eu	30.9460730184284	18.01312497051586	1029.9898686028735
wsm11623	46.18	2.96	127	4	TS	81.64242490855219	90	-8.357575091447814	convergent	af-eu	30.9460730184284	18.01312497051586	1029.9898686028735
wsm11624	48.566	9.81	5	30	TS	132.69254225758516	90	42.69254225758516	convergent	af-eu	36.006505476761674	20.8788908341361	1364.8330848512662
wsm11625	48.6	9.75	42	39	NS	169.8079822636966	90	79.8079822636966	convergent	af-eu	35.99593699267439	20.977645737126863	1370.9405148283558
wsm11626	48.5	9.61	25	25	TS	152.88240816049256	90	62.88240816049256	convergent	af-eu	35.86140101159484	21.062558845406883	1372.036695094746
wsm11627	49.81	9.76	130	17	T	79.08156372891767	90	-10.918436271082328	convergent	af-eu	36.75344826762142	21.363724471858703	1421.4591991459506
wsm11628	50.033	9.663	156	19	N	105.43942243431968	90	15.439422434319681	convergent	af-eu	36.84621825447382	21.541925818949153	1436.4216040808717
wsm11629	50.65	9.5	161	5	T	111.28180370946836	90	21.281803709468363	convergent	af-eu	37.16182226201341	22.02749513569981	1479.5739648960462
wsm11631	52.083	9.897	108	5	TS	59.166638106573714	90	-30.833361893426286	convergent	af-eu	38.28466765371853	25.918596769773885	1785.6105286446502
wsm11632	52.119	9.883	120	25	TS	71.21916876807143	90	-18.780831231928573	convergent	af-eu	38.30190580121996	25.991515651488783	1791.316581590436
wsm11633	50.94	9.855	160	14	NS	110.10724672706772	90	20.107246727067718	convergent	af-eu	37.52038865419716	22.812002808962077	1544.8895852279659
wsm11634	49.841	12.05	115	10	TS	61.18181747887047	90	-28.81818252112953	convergent	af-eu	37.94237694261486	20.934457331096638	1431.2965684442509
wsm11635	51.85	10.272	95	16	T	45.45670437944426	90	-44.54329562055574	convergent	af-eu	38.30725534030395	25.417951592542636	1751.994038893076
wsm11636	50.033	9.677	147	17	T	96.42107142909862	90	6.4210714290986175	convergent	af-eu	36.85316431584772	21.5069125465276	1434.318907445141
wsm11637	50.2	9.516	156	9	S	105.80394746220674	90	15.803947462206736	convergent	af-eu	36.88011046919509	21.73341553958295	1450.3339103480246
wsm11638	50.055	12.158	125	6	T	71.26734141587065	90	-18.732658584129354	convergent	af-eu	38.124903879385414	21.70232644272538	1489.8512673043458
wsm11639	49.96	11	126	5	TS	73.63343292507028	90	-16.36656707492972	convergent	af-eu	37.47303992957058	20.71174069818521	1401.1442532000397
wsm11640	49.816	12.119	149	15	S	95.06955918365986	90	5.069559183659862	convergent	af-eu	37.963590143008076	20.922365916197265	1431.1490623575014
wsm11641	49.833	12.288	115	10	TS	60.87609889642863	90	-29.12390110357137	convergent	af-eu	38.061811155306295	21.14275748314077	1449.39977730589
wsm11642	49.84	9.85	127	17	TS	75.99505229771194	90	-14.004947702288064	convergent	af-eu	36.81744103784399	21.267595472330683	1417.1784958959122
wsm11643	48.566	9.81	25	7	TS	152.69254225758516	90	62.69254225758516	convergent	af-eu	36.006505476761674	20.8788908341361	1364.8330848512662
wsm11645	50.59	6.26	120	10	T	74.60940716939382	90	-15.390592830606181	convergent	af-eu	35.604291227582905	26.24740988098779	1699.1518394865216
wsm11646	48.258	8.141	152	9	T	101.57381082290232	90	11.573810822902317	convergent	af-eu	34.948830503489894	21.7148207648591	1383.1799194603866
wsm11647	49.875	12.505	173	4	T	118.64947431916306	90	28.649474319163062	convergent	af-eu	38.19988468527226	21.372128725301195	1469.6286775313658
wsm11648	48.233	8.283	119	20	T	68.35438118519869	90	-21.64561881480131	convergent	af-eu	35.00594588953489	21.594242007500142	1377.4606283274866
wsm11649	49.866	12.2	115	25	NS	61.020057453485606	90	-28.979942546514394	convergent	af-eu	38.03524825748319	21.163026282504802	1449.9301311153831
wsm11652	48.93	7.88	164	18	U	114.65908823219934	90	24.659088232199338	convergent	af-eu	35.249828522838044	22.872813348391674	1467.8727155364897
wsm11653	48.93	7.88	3	25	U	133.65908823219934	90	43.65908823219934	convergent	af-eu	35.249828522838044	22.872813348391674	1467.8727155364897
wsm11654	48.93	7.88	5	7	U	135.65908823219934	90	45.65908823219934	convergent	af-eu	35.249828522838044	22.872813348391674	1467.8727155364897
wsm11655	48.93	7.88	1	22	U	131.65908823219934	90	41.65908823219934	convergent	af-eu	35.249828522838044	22.872813348391674	1467.8727155364897
wsm11656	48.93	7.88	170	10	N	120.65908823219934	90	30.659088232199338	convergent	af-eu	35.249828522838044	22.872813348391674	1467.8727155364897
wsm11657	48.93	7.88	155	3	N	105.65908823219934	90	15.659088232199338	convergent	af-eu	35.249828522838044	22.872813348391674	1467.8727155364897
wsm11658	48.32	9.039	139	25	S	87.4386231337167	90	-2.5613768662832967	convergent	af-eu	35.45216370040815	21.24791402893267	1370.399280598827
wsm11659	43.63	3.3	80	10	N	30.89954197105908	90	-59.10045802894092	convergent	af-eu	29.39035176253318	14.631273217503207	798.4251876904594
wsm11660	49.19	6.61	175	3	S	127.68501415907599	90	37.68501415907599	convergent	af-eu	34.80105013804412	24.056972214670665	1526.7087230998827
wsm11661	43.51	5.29	5	2	S	132.7776323579232	90	42.77763235792321	convergent	af-eu	30.429537804136658	11.852407658777963	667.5027156155556
wsm11662	45.38	3.09	152	14	N	105.47481206169459	90	15.474812061694593	convergent	af-eu	30.45488576098024	16.676381148621516	939.8860457364352
wsm11663	47.8	7.25	10	25	S	140.28157246168325	90	50.281572461683254	convergent	af-eu	34.19794723857573	18.63249239748845	1164.4862622737603
wsm11664	46.07	3.63	150	4	N	103.49236318425858	90	13.49236318425858	convergent	af-eu	31.203232256821238	17.22211028404135	992.1213428297866
wsm11665	46.18	2.96	146	3	S	100.64242490855219	90	10.642424908552186	convergent	af-eu	30.9460730184284	18.01312497051586	1029.9898686028735
wsm11666	45.9	1.63	145	9	S	101.384193437997	90	11.384193437996998	convergent	af-eu	30.099365332472054	18.82933709991866	1050.007830319188
wsm11735	47.905	9.559	11	10	U	138.29234854448703	90	48.29234854448703	convergent	af-eu	35.471524858812835	20.318708148518226	1311.091334088511
wsm11736	47.916	9.575	165	40	U	112.28363792566171	90	22.283637925661708	convergent	af-eu	35.486721433852495	20.324709958944595	1311.9667347178815
wsm11738	48	9.49	172	25	S	119.48884317510158	90	29.48884317510158	convergent	af-eu	35.492496689419696	20.49990881520641	1323.4629590974255
wsm12585	51.854	4.767	130	10	U	87.92688264309953	90	-2.073117356900468	convergent	af-eu	35.87122905616711	28.85455660121336	1880.061425836432
wsm12616	46.3	13.61	1	25	TS	121.39918545623766	90	31.39918545623766	convergent	af-eu	36.869196987449946	13.840604920975835	923.3892444231935
wsm12739	42.96	15.09	17	25	T	131.70697556381788	90	41.70697556381788	convergent	af-eu	36.25754774318067	9.144207621792447	601.3462808560705
wsm12755	43.15	15.22	22	25	T	136.79870197577327	90	46.79870197577327	convergent	af-eu	36.42336521436633	9.047666986762025	597.3428360286646
wsm13344	35.16	-3.96	140	25	N	89.2366908183206	90	-0.7633091816794035	convergent	af-eu	19.634075939083615	0.6555891752757361	24.49468490900074
wsm13373	35.17	-3.89	159	25	S	108.11688623346436	90	18.116886233464356	convergent	af-eu	19.684753780615665	0.42254370767307137	15.826575690011397
wsm13696	45.51	10.4	156	25	T	99.41457573339756	90	9.414575733397555	convergent	af-eu	34.55565244809178	15.276017407534482	963.4670853259817
wsm13723	43.34	17.18	26	25	T	138.9221629622366	90	48.9221629622366	convergent	af-eu	37.80590603055566	8.5557244901989975	583.1693469713688
wsm13725	42.96	-1.69	38	25	N	176.24377477363134	90	86.24377477363134	convergent	af-eu	26.33150194740518	17.218991895512858	849.277476509676
wsm13788	43.27	18.92	68	40	S	179.0482020127522	90	89.0482020127522	convergent	af-eu	38.95385218484636	8.863404481495962	619.6202851015488
wsm13993	39.57	18.83	64	40	S	170.70334335044726	90	80.70334335044726	convergent	af-eu	37.69164771081096	1.8345025830424646	124.7204411842296
wsm14139	43.27	19.58	45	25	S	155.38720153062292	90	65.38720153062292	convergent	af-eu	39.40334307927634	8.594296170666809	606.6191424709932
wsm14140	44.68	21.73	88	25	N	17.825773528081413	90	-72.17422647191859	convergent	af-eu	41.34100956029055	9.816931390702962	721.0409562609932
wsm14141	44.72	21.68	96	25	N	25.91745233030781	90	-64.08254766969219	convergent	af-eu	41.321182296526146	9.892185913609069	726.2824768238114
wsm14175	35.48	9.82	76	25	T	5.731824531199493	90	-84.26817546880051	convergent	af-eu	29.627326116125637	5.070492016604803	278.72499861957806
wsm14205	42.66	16.99	28	25	T	140.3063037230795	90	50.30630372307951	convergent	af-eu	37.41614388604599	6.800821406167529	459.4777205981172
wsm14216	43.08	15.4	40	25	T	154.51543880453227	90	64.51543880453227	convergent	af-eu	36.51357867269592	8.661843093444531	573.0896172744426
wsm14256	41.31	9.91	74	25	T	12.548808926055926	90	-77.45119107394407	convergent	af-eu	32.08513634770599	4.687327577024945	276.8545152633518
wsm14266	40.95	10.08	80	25	T	17.83372276379049	90	-72.16627723620951	convergent	af-eu	32.02792345984387	3.933648166644957	231.96866794533642
wsm14323	39.42	-0.13	133	25	N	83.1783503975451	90	-6.821649602454897	convergent	af-eu	24.70127423277262	8.291224151549983	385.2683893830604
wsm14334	39.26	-0.03	145	25	S	94.73997315659153	90	4.739973156591532	convergent	af-eu	24.657796514562207	7.849444475583795	364.138386138816
wsm14348	36.79	3.42	152	25	S	91.95377092868989	90	1.9537709286898917	convergent	af-eu	25.479505028106516	0.12035708014843749	5.75725834248101
wsm14349	36.91	3.55	154	25	T	93.98454040839329	90	3.9845404083932863	convergent	af-eu	25.62956721395834	0.11041392261012106	5.3106393363217315
wsm14355	39.18	0.05	157	25	NS	106.46903578578673	90	16.46903578578673	convergent	af-eu	24.654549445960782	7.604785818933635	352.7450347625169
wsm14356	36.94	3.57	157	25	T	97.00999484046218	90	7.009994840462184	convergent	af-eu	25.658412763491242	0.17352236774317475	8.354758188565533
wsm14364	36.81	3.46	158	25	S	97.93262645919134	90	7.93262645919134	convergent	af-eu	25.517241862778832	0.0978646489610071	4.6878062847280155
wsm14371	40.356	12.142	166	19.4	U	100.57655142818169	90	10.576551428181688	convergent	af-eu	33.16941926377466	3.4687581015474507	211.02768079877362
wsm14372	40.356	12.142	166	19.4	U	100.57655142818169	90	10.576551428181688	convergent	af-eu	33.16941926377466	3.4687581015474507	211.02768079877362
wsm14396	43.15	15.13	179	25	T	113.89768725707495	90	23.89768725707495	convergent	af-eu	36.36378290026128	9.214740988325246	607.5156495845288
wsm14477	43.22	15.01	11	25	T	126.11632867430376	90	36.11632867430376	convergent	af-eu	36.31407852072949	9.482883424776333	624.4570774608063
wsm14479	43.08	15.22	13	25	T	127.71250899830318	90	37.71250899830318	convergent	af-eu	36.39405280225766	8.998741884667638	593.7007254770984
wsm14494	49.49	19.98	62	25	N	178.5944919029837	90	88.59449190298369	convergent	af-eu	42.14241436969966	17.164531539407875	1280.631901906819
wsm14501	50.88	6.01	117	25	N	72.2450080902563	90	-17.754991909743694	convergent	af-eu	35.69706649808707	26.77739234240309	1737.3784861846536
wsm14507	44.22	11.95	27	25	T	146.9009441851843	90	56.9009441851843	convergent	af-eu	34.81385849796908	11.725149824680926	744.3432776593115
wsm14509	41.71	14.89	118	25	S	51.34951791915012	90	-38.65048208084988	convergent	af-eu	35.61345576899452	7.835124628037633	507.32777899137125
wsm14510	41.6	14.86	123	25	S	56.2406292487002	90	-33.7593707512998	convergent	af-eu	35.54936682856714	7.678398956565218	496.4030072168128
wsm14511	43.87	11.86	130	25	N	69.57093246914559	90	-20.42906753085441	convergent	af-eu	34.58408255860232	11.766900274036828	742.6796814417131
wsm14512	39.3	16.35	151	25	N	79.71487567553538	90	-10.285124324464618	convergent	af-eu	35.78491846624972	3.2701016742341125	212.62421490930376
wsm14513	44.76	8.84	160	25	S	104.50954607362752	90	14.509546073627519	convergent	af-eu	33.22395937959962	12.697102716977383	773.5740204017225
wsm14514	46.7	11.16	163	25	S	106.86109128659638	90	16.861091286596377	convergent	af-eu	35.65359658436493	17.551120033259863	1137.5540327574129
wsm14518	45.42	13.64	32	25	S	151.33832671639857	90	61.33832671639857	convergent	af-eu	36.44903761594229	13.264099120289146	876.2507487957558
wsm14531	47.84	-3.13	153	25	NS	119.40651460299523	90	29.40651460299523	convergent	af-eu	29.583063371511017	26.969687273590637	1480.509699127368
wsm14533	42.19	2.38	141	25	N	91.32882465160526	90	1.3288246516052595	convergent	af-eu	27.941374009094012	12.564119027206772	654.6212794989553
wsm14537	36.49	3.38	4	25	T	123.4621776176246	90	33.462177617624604	convergent	af-eu	25.302951662257172	0.7890630537829679	37.500435098880274
wsm14538	36.72	4.12	174	25	T	112.83638492607832	90	22.836384926078324	convergent	af-eu	25.933792371234745	0.5364921277931387	26.089180630220884
wsm14546	46.91	14.41	25	25	T	145.1461673373298	90	55.146167337329814	convergent	af-eu	37.651377008214816	14.872419774340798	1010.1958885557939
wsm14662	34.07	-5.26	113	25	T	62.49537089432181	90	-27.50462910567819	convergent	af-eu	18.115594774919202	0.1480580256817916	5.119025773421028
wsm14663	35.15	-3.87	150	25	N	99.03315975433657	90	9.033159754336566	convergent	af-eu	19.684840616284077	0.34585263435562297	12.954129914314766
wsm14664	35.08	-3.99	157	25	S	106.12332691067189	90	16.123326910671892	convergent	af-eu	19.56451381863937	0.6652800749438086	24.77215503319514
wsm14665	35.1	-3.96	159	25	S	108.1061689258583	90	18.1061689258583	convergent	af-eu	19.596177344200953	0.6058730650869393	22.595172663308798
wsm14666	34.85	-4.3	160	25	N	109.25055755126965	90	19.25055755126965	convergent	af-eu	19.222280121320225	1.3825859033721883	50.61534254248484
wsm14798	51.581	6.69	0	21.7	U	134.97956217479634	90	44.97956217479634	convergent	af-eu	36.49421627485476	26.118189922907135	1727.257117973686
wsm14799	51.275	6.383	4	39	U	139.1097292436878	90	49.10972924368781	convergent	af-eu	36.142428995845044	26.65501163811433	1748.0956403110592
wsm14800	51.624	6.783	12	30.2	U	146.892690675062	90	56.892690675062	convergent	af-eu	36.565478457647934	25.943709868763165	1718.6014803864302
wsm14801	51.687	6.997	17	26.4	U	151.65924111986203	90	61.65924111986203	convergent	af-eu	36.70409564201657	25.658569363971708	1705.2518061800176
wsm14802	51.738	7.691	26	24.6	U	159.7635296523464	90	69.76352965234639	convergent	af-eu	37.04787641304392	24.3845973878486	1633.5985791521919
wsm14803	51.735	7.708	26	27	U	159.73766788671782	90	69.73766788671782	convergent	af-eu	37.05340663695066	24.384001462200956	1633.7675232239305
wsm14804	51.7	7.061	29	29	U	163.5840689928895	90	73.58406899288951	convergent	af-eu	36.741463779518774	25.622612444992583	1704.3515346353374
wsm14805	51.616	6.794	36	4.7	U	170.86992781084183	90	80.86992781084183	convergent	af-eu	36.564672595427226	25.928682407258677	1717.5734391462763
wsm14806	51.69	6.934	50	0.1	U	4.748406182039389	90	-85.25159381796061	convergent	af-eu	36.67844681487366	25.711323274609214	1707.7315375680412
wsm14807	51.555	6.6	50	0.1	U	5.078752813640449	90	-84.92124718635955	convergent	af-eu	36.43628483394074	26.27411349386071	1735.193079063901
wsm14808	51.719	7.704	53	19	U	6.727761187084184	90	-83.27223881291582	convergent	af-eu	37.04055564312104	24.337474046943356	1630.1656542218527
wsm14809	51.673	7.226	57	18.4	U	11.332933745765615	90	-78.66706625423438	convergent	af-eu	36.795566413242064	25.463640062289443	1695.9188345153968
wsm14810	51.716	7.122	60	27.6	U	14.515957923216718	90	-75.48404207678328	convergent	af-eu	36.779625896990446	25.59230035799108	1703.853752253347
wsm14811	51.704	7.337	60	1.7	U	14.211336527864262	90	-75.78866347213574	convergent	af-eu	36.86647878537692	25.177780938400133	1679.6535676938954
wsm14812	51.705	7.069	60	38	U	14.577899354180659	90	-75.42210064581934	convergent	af-eu	36.748504713659344	25.621739405532537	1704.574005827578
wsm14813	51.715	6.156	63	30.2	U	18.845574676034005	90	-71.154425323966	convergent	af-eu	36.3570453581032	26.95640578928446	1776.9162266365554
wsm14814	51.627	6.759	86	34	U	40.928554489802536	90	-49.071445510197464	convergent	af-eu	36.55704473748081	25.98555815529025	1721.0320318628326
wsm14815	51.61	6.709	87	10.4	U	41.98111459331733	90	-48.01888540668267	convergent	af-eu	36.523064162425186	26.080686030367303	1725.9505141773514
wsm14816	51.717	7.305	88	35	U	42.267322374290245	90	-47.732677625709755	convergent	af-eu	36.86134268115963	25.233348853662463	1683.1593686252645
wsm14817	51.726	7.781	90	0.1	U	43.63039818589539	90	-46.36960181410461	convergent	af-eu	37.07988699444411	24.37665480588568	1634.2748902467679
wsm14818	51.596	6.853	90	0.1	U	44.76974756620655	90	-45.23025243379345	convergent	af-eu	36.576566773248445	25.830598440588986	1711.5550055626527
wsm14819	51.753	7.358	94	39	U	48.22955323521046	90	-41.77044676478954	convergent	af-eu	36.909974145615635	25.064230523538043	1673.77059976799
wsm14820	51.604	6.852	106	31.7	U	60.77877350425234	90	-29.221226495747658	convergent	af-eu	36.581760351378776	25.827980773977885	1711.5906088964825
wsm14821	51.701	6.936	110	0.1	U	64.7561518802761	90	-25.243848119723907	convergent	af-eu	36.687071656448886	25.721938614574512	1708.7818797169457
wsm14822	51.711	7.731	115	25	U	68.68359109092074	90	-21.316408909079257	convergent	af-eu	37.04712101191433	24.323784586754613	1629.49608314944
wsm14823	51.729	7.736	117	17.7	U	70.69407088386106	90	-19.30592911613894	convergent	af-eu	37.06179418458802	24.37199458065652	1633.279640828269
wsm14824	51.755	7.72	120	0.1	U	73.74057528791457	90	-16.259424712085433	convergent	af-eu	37.07260225824904	24.439658546028312	1638.2231595063881
wsm14826	51.771	7.737	126	9.5	U	79.73289378973931	90	-10.267106210260692	convergent	af-eu	37.09126587654944	24.481899005462864	1641.7620248189774
wsm14827	51.716	7.36	130	0.1	U	84.19150673812447	90	-5.808493261875526	convergent	af-eu	36.8850619764634	25.107656559577578	1675.6997942880457
wsm14828	51.737	7.411	130	0.1	U	84.1422173614406	90	-5.857782638559399	convergent	af-eu	36.922353827118684	24.943401352282905	1666.1808495471957
wsm14829	51.633	6.862	138	27.4	U	92.7927642099151	90	2.7927642099151058	convergent	af-eu	36.606596406034754	25.79338260098646	1710.2959952315541
wsm14830	51.756	7.01	148	19.8	U	102.70719060413035	90	12.707190604130346	convergent	af-eu	36.75834145638053	25.724081919548652	1711.776156122005
wsm14831	51.62	6.737	149	22.6	U	103.95213184612345	90	13.95213184612345	convergent	af-eu	36.54243230533991	26.02954446747131	1723.3522640824208
wsm14832	51.659	6.942	149	15.1	U	103.70786038383756	90	13.707860383837556	convergent	af-eu	36.660155341961435	25.670994586756905	1704.3219909896202
wsm14833	51.593	6.632	153	39.4	U	108.07094631821087	90	18.070946318210872	convergent	af-eu	36.477234602667025	26.20847086782554	1732.533153904789
wsm14834	51.621	6.792	153	35.4	U	107.87745378987512	90	17.87745378987512	convergent	af-eu	36.56732031531894	25.92836866820838	1717.6596648776767
wsm14835	51.7	7.023	157	26	U	111.63605358864044	90	21.636053588640436	convergent	af-eu	36.72469732853866	25.652482798406226	1705.6694764432987
wsm14836	51.647	6.765	157	34.4	U	111.9393923782336	90	21.939392378233606	convergent	af-eu	36.5738067585999	25.96366955596291	1720.2607128871123
wsm14837	51.711	7.35	157	30	U	111.20033486513756	90	21.200334865137563	convergent	af-eu	36.8771341627805	25.138581197040153	1677.4543490836456
wsm14838	51.698	7.293	160	0.1	U	114.26551263135673	90	24.265512631356728	convergent	af-eu	36.842755746140064	25.28728852763396	1686.0274462104292
wsm14839	51.648	6.951	160	26	U	114.68501867255577	90	24.68501867255577	convergent	af-eu	36.65638765075731	25.65191785990639	1702.9049999464582
wsm14840	51.598	6.733	161	14.5	U	115.93661791578302	90	25.936617915783017	convergent	af-eu	36.52513283841628	26.04458498639228	1723.645469510292
wsm14841	51.763	6.934	161	14	U	115.81790918916073	90	25.81790918916073	convergent	af-eu	36.7298698965259	25.791392273550173	1715.1132735095425
wsm14842	51.607	6.821	161	3.5	U	115.82422239012158	90	25.824222390121577	convergent	af-eu	36.570213122043846	25.882660903663663	1714.7483960060663
wsm14843	51.689	6.986	162	11	U	116.67621141616252	90	26.676211416162516	convergent	af-eu	36.700651719562764	25.669371524826914	1705.8321574629426
wsm14844	51.601	6.724	165	18.2	U	119.95187042409543	90	29.951870424095432	convergent	af-eu	36.52329524476355	26.058924555257306	1724.5197890645318
wsm14845	51.719	7.4	168	11.4	U	122.13997417294365	90	32.13997417294365	convergent	af-eu	36.90492868487942	25.014632387834595	1670.2626184872747
wsm14846	51.716	7.386	170	0.1	U	124.156142715454	90	34.156142715453996	convergent	af-eu	36.89661550071346	25.04654630180687	1672.070414592172
wsm14847	51.625	6.769	174	4	U	128.9128935435598	90	38.91289354355979	convergent	af-eu	36.560028214426524	25.968085984239195	1719.995618851143
wsm14848	51.609	6.852	178	23.3	U	132.78355512504731	90	42.783555125047315	convergent	af-eu	36.58528235590425	25.823634508759312	1711.4443227621819
wsm14858	43.99	20.12	59	25	S	169.66144343851568	90	79.66144343851568	convergent	af-eu	40.02183995549618	9.435151682863534	674.6820643520174
wsm17117	41.37	12.4	27	25	S	142.67098226008704	90	52.670982260087044	convergent	af-eu	33.77664689238908	5.3205979396000345	328.9176004848601
wsm18603	41.56	15.7	151	25	T	83.29528710429082	90	-6.704712895709179	convergent	af-eu	36.113273456648145	6.925001028265157	453.84066263309677
wsm18723	35	3.7	106	25	S	42.198730669804604	90	-47.801269330195396	convergent	af-eu	24.83683006941685	4.461959384799641	208.39975385667103
wsm18724	34.1	6.89	110	25	S	40.534829161441394	90	-49.465170838558606	convergent	af-eu	26.893151579276584	7.2535589663573035	364.8297924082095
wsm18725	35.03	3.66	111	25	S	47.31115555528311	90	-42.68884444471689	convergent	af-eu	24.82072067761746	4.3740093552673756	204.16786188830534
wsm18726	48.068	12.384	179	11	U	122.87518944723956	90	32.87518944723956	convergent	af-eu	37.10412350247698	16.618631696509496	1114.780187958794
wsm18843	43.18	18.18	31	25	T	142.69573757119804	90	52.69573757119804	convergent	af-eu	38.41891973650125	9.043693610632175	624.8952516654541
wsm18845	48.1	12.9	5	8	U	128.27563285481426	90	38.27563285481426	convergent	af-eu	37.40901780376884	16.913802548793342	1142.5460885887162
wsm19422	47.8	24.3	17	7	N	127.47840189178544	90	37.47840189178544	convergent	af-eu	44.08552413163615	13.231077304723698	1023.5813015011231
wsm19423	51.277	22.616	36	8	U	151.48442992111302	90	61.48442992111302	convergent	af-eu	44.437026405573775	18.429434164601616	1434.7396543114762
wsm19621	50.663	23.499	6	12	U	119.99592397250774	90	29.99592397250774	convergent	af-eu	44.6850930947695	17.303056900281575	1352.9859549802331
wsm19622	49.822	21.544	19	15	U	134.24620371024525	90	44.246203710245254	convergent	af-eu	43.198153946609594	16.952078723395545	1290.318632089764
wsm19623	51.814	22.326	149	7	U	85.28382728215757	90	-4.716172717842426	convergent	af-eu	44.50919935960018	19.23143379559056	1499.097850388711
wsm19624	50.138	21.535	3	28	U	118.5590338181052	90	28.559033818105206	convergent	af-eu	43.32848329259572	17.37219950622631	1325.4961628062904
wsm19625	51.626	21.683	2	6	U	118.79863715154733	90	28.798637151547325	convergent	af-eu	44.068833538005634	19.245483005430486	1488.41931462109
wsm19626	51.067	20.684	150	20	U	87.35491097277463	90	-2.6450890272253673	convergent	af-eu	43.2587995556679	18.935982119708996	1442.9486334716696
wsm19627	51.265	22.706	16	12	U	131.37853579949592	90	41.37853579949592	convergent	af-eu	44.482724397687974	18.379438634801517	1432.0108906390315
wsm19628	49.973	21.028	20	18	U	135.9400559355338	90	45.94005593553379	convergent	af-eu	42.96360840015943	17.36167430675735	1315.7231357724982
wsm19629	49.662	21.248	15	17	U	130.404933523331	90	40.40493352333101	convergent	af-eu	42.956812083396066	16.860132201763804	1277.551928630524
wsm19630	49.688	22.736	20	28	U	133.8709662188951	90	43.87096621889509	convergent	af-eu	43.84289893087058	16.31029773081454	1256.2677986900103
wsm19631	49.929	22.047	1	23	U	115.81901232223186	90	25.819012322231856	convergent	af-eu	43.53713795782414	16.89351570792357	1293.9403669849983
wsm19632	51.486	21.862	3	11	U	119.47773454106675	90	29.477734541066752	convergent	af-eu	44.105543996801536	18.99390126209704	1469.9343170078319
wsm19633	49.578	21.662	49	25	U	163.88623391919668	90	73.88623391919668	convergent	af-eu	43.163912690922295	16.58184279595136	1261.334374584623
wsm19634	50.111	21.74	176	14	U	111.3161740622221	90	21.316174062222103	convergent	af-eu	43.43557432059737	17.254511393727398	1319.1228973658865
wsm19635	49.98	21.67	0	12	U	115.2648428103634	90	25.264842810363405	convergent	af-eu	43.3389660136052	17.110041727105823	1305.7467522045272
wsm19636	52.13	17.41	21	9	U	143.01778448107	90	53.01778448107001	convergent	af-eu	42.01808186323416	21.785753023351248	1621.5159011351425
wsm19637	51.47	17.29	112	10	U	53.52849810099565	90	-36.47150189900435	convergent	af-eu	41.60745766641393	21.00276426036305	1550.7632647894573
wsm19638	49.85	22.72	12	6	U	126.04154291700246	90	36.04154291700246	convergent	af-eu	43.89923361270551	16.529969207170325	1274.4903776567462
wsm19639	50.16	20.85	176	11	U	112.31092425173091	90	22.31092425173091	convergent	af-eu	42.943367220071714	17.68190509372596	1339.482873166874
wsm19640	51.86	22.25	4	12	U	120.40674146400318	90	30.406741464003176	convergent	af-eu	44.48753025607908	19.319981840842587	1505.420690250179
wsm19642	50.04	21.75	178	6	U	113.23777321428855	90	23.237773214288552	convergent	af-eu	43.41106100597229	17.157124064705584	1311.0847290269128
wsm19643	51.58	21.86	5	10	U	121.56658688916298	90	31.566586889162977	convergent	af-eu	44.14640594673866	19.11550210897019	1480.4331050570647
wsm19644	49.98	22.616	8	15	U	122.27287621287314	90	32.27287621287314	convergent	af-eu	43.891331626804806	16.740574349556198	1290.5434144686042
wsm19645	49.61	21.73	57	15	U	171.8456378283961	90	81.8456378283961	convergent	af-eu	43.2173599033562	16.59718253149299	1263.7563816926395
wsm19646	49.91	22.67	11	17	U	125.15037118234517	90	35.15037118234517	convergent	af-eu	43.89431755486979	16.627935335071157	1281.9294265652757
wsm19647	52.32	16.07	150	13	U	93.75568710460357	90	3.7556871046035667	convergent	af-eu	41.43194445946738	22.695117240626757	1669.9320881987571
wsm19648	52.34	16.07	14	13	U	137.77452125898736	90	47.77452125898736	convergent	af-eu	41.44306024777195	22.720240230498547	1672.1481096663013
wsm19649	49.68	21.41	12	20	U	127.2507928665965	90	37.2507928665965	convergent	af-eu	43.0592768631326	16.81822990369062	1276.8224596892317
wsm19651	49.9	20.9	11	9	U	127.00623465121862	90	37.00623465121862	convergent	af-eu	42.857573619670866	17.318278609021036	1309.824267552099
wsm19652	49.63	22.29	44	11	U	158.27874211941747	90	68.27874211941747	convergent	af-eu	43.55564194518731	16.404120151248407	1256.8826312361448
wsm19653	49.4	22.17	56	10	U	170.1825115633054	90	80.18251156330541	convergent	af-eu	43.39020108947236	16.145749441421003	1233.3242679196278
wsm19654	52.193	16.928	145	17	U	87.63390633628	90	-2.366093663719994	convergent	af-eu	41.80191633445857	22.102154168216657	1638.1653322183388
wsm19671	45.874	25.61	67	20	N	174.34990697242336	90	84.349906972423355	convergent	af-eu	44.30909213328384	10.200764861366537	792.3237130219361
wsm19672	45.892	25.886	46	20	N	153.11120480128017	90	63.11120480128017	convergent	af-eu	44.497931968278984	10.143997819644	790.5704298074816
wsm19673	45.991	25.326	52	20	N	159.72970072227025	90	69.72970072227025	convergent	af-eu	44.156011687133066	10.446026100342522	809.1502724103291
wsm19674	45.956	25.355	41	20	N	148.66820424979124	90	58.668204249791245	convergent	af-eu	44.16457189648283	10.389369705505175	804.8854830692285
wsm19675	46.174	25.232	9	28	U	116.99741805684477	90	26.997418056844765	convergent	af-eu	44.150090005541784	10.724786065562881	830.6546168351986
wsm19676	44.9	22.35	88	40	NS	17.455801314661755	90	-72.54419868533824	convergent	af-eu	41.829364515457755	9.906275310437877	734.6256500728038
wsm19677	45.862	20.815	114	25	U	45.99700685039312	90	-44.00299314960688	convergent	af-eu	41.16132924763454	11.84009224034861	866.5354114544534
wsm19678	47.573	22.179	82	25	U	14.375302506109676	90	-75.62469749389032	convergent	af-eu	42.67349719435138	13.682866346666145	1031.2805169238586
wsm19680	45.91	24.51	97	18	U	25.4191881994891	90	-64.5808118005109	convergent	af-eu	43.591531824339555	10.588895330188365	811.8548194888249
wsm19681	46.29	27.24	15	32	U	121.24740543669861	90	31.247405436698614	convergent	af-eu	45.51166003470354	10.30198246627711	817.2129976672013
wsm19682	46.26	25.09	162	22	U	90.21573050104001	90	0.21573050104001368	convergent	af-eu	44.08342909834452	10.886075328535128	842.1356955682285
wsm19685	46.92	26.6	170	36	U	97.43289490871388	90	7.432894908713877	convergent	af-eu	45.273321508132014	11.327865577050318	894.9124479197179
wsm19686	46.39	24.87	176	32	U	104.55201803018088	90	14.552018030180875	convergent	af-eu	43.98025729589083	11.132500199281395	859.59630073275
wsm19689	46.983	24.232	68	40	U	177.74830862701754	90	87.74830862701754	convergent	af-eu	43.76133534210919	12.14796858530255	934.284944802904
wsm19690	47.133	26.083	158	40	U	86.12010251124377	90	-3.879897488756228	convergent	af-eu	45.00275770940559	11.765816725160448	925.152984078171
wsm19695	44.567	23.683	35	40	U	142.8363219875854	90	52.83632198758539	convergent	af-eu	42.620159904144145	8.986303495517632	676.6153856624015
wsm19697	45.883	24.558	26	28	U	134.34675540654627	90	44.346755406546265	convergent	af-eu	43.614718125707235	10.536467527767599	808.1784864638704
wsm19698	46.475	24.949	31	32	U	139.56023421413914	90	49.56023421413914	convergent	af-eu	44.058924047296365	11.223525715488648	867.8570181525904
wsm19699	46.551	24.838	114	31	U	42.74051070751091	90	-47.25948929248909	convergent	af-eu	44.01085051857118	11.362265771563585	877.8229660982472
wsm19700	46.666	24.764	139	11	U	67.92396465024518	90	-22.076035349754818	convergent	af-eu	43.99985718800464	11.542558166443712	891.5748201224709
wsm19702	45.903	24.499	11	25	U	119.42265219116655	90	29.42265219116655	convergent	af-eu	43.58205790448856	10.582770689195684	811.2443025449497
wsm19703	45.906	24.439	44	23	U	152.48263067521532	90	62.48263067521532	convergent	af-eu	43.54340270534593	10.606076169482748	812.4542838117221
wsm19704	44.846	23.638	25	10	U	133.16678235555014	90	43.16678235555014	convergent	af-eu	42.675966307578626	9.392546163430012	707.951271867933
wsm19706	45.628	26.354	27	31	U	133.42426588279483	90	43.42426588279483	convergent	af-eu	44.734397118340794	9.649989386321977	755.2223115883211
wsm19707	46.34	24.909	47	38	U	155.4658162596885	90	65.4658162596885	convergent	af-eu	43.989905032420225	11.05192503549793	853.5235786896119
wsm19708	46.21	27.28	159	35	U	85.13547370401278	90	-4.864526295987218	convergent	af-eu	45.51591560692768	10.18348282983402	807.8718541571225
wsm19709	46.426	24.779	159	7	U	87.67407996845907	90	-2.3259200315409316	convergent	af-eu	43.93228330692965	11.210505305755674	864.8681074411969
wsm19712	45.493	27.838	28	13	U	132.95680025841733	90	42.95680025841733	convergent	af-eu	45.69819942506096	9.071000803322534	721.8618078910231
wsm19714	45.943	24.48	54	32	U	162.4805670917932	90	72.4805670917932	convergent	af-eu	43.5821806457361	10.6438777892578	815.9304310614009
wsm19718	46.417	26.467	78	39	N	5.078797271348208	90	-84.92120272865179	convergent	af-eu	45.03694975153906	10.688549728222085	840.9482063620903
wsm19719	46.311	26.545	80	37	N	6.905435749920002	90	-83.09456425008	convergent	af-eu	45.05744836556591	10.523077858784887	828.2250679779904
wsm19721	44.831	23.699	179	35	N	107.09372972824775	90	17.09372972824775	convergent	af-eu	42.71240601700298	9.351673320779298	705.3566096966199
wsm19722	47.27	22.178	1	40	U	113.07145278111403	90	23.071452781114033	convergent	af-eu	42.55827000404565	13.268976659433548	997.9019311833019
wsm19724	46.392	25.261	45	32	U	153.18319890684074	90	63.183198906840744	convergent	af-eu	44.236833764609514	11.013131332657139	854.3168003285332
wsm19725	46.285	24.906	36	39	U	144.41459767589993	90	54.41459767589993	convergent	af-eu	43.970541936725304	10.977731800335562	847.4969019272463
wsm19730	45.275	26.385	40	15	U	146.0534867607953	90	56.053486760795295	convergent	af-eu	44.65656199909609	9.159473689497247	715.8502988376326
wsm19733	46.338	26.504	106	32	N	32.96910993088693	90	-57.03089006911307	convergent	af-eu	45.03822874467639	10.571230212693791	831.7363439888642
wsm19735	45.558	27.817	179	32	U	104.03677176999986	90	14.03677176999986	convergent	af-eu	45.700807814137015	9.164048761132818	729.2988774870137
wsm19737	46.525	24.573	128	37	U	56.968477679587465	90	-33.031522320412535	convergent	af-eu	43.82994292110464	11.411719336860045	878.7577013455744
wsm19738	47.566	25.814	34	29	U	142.78662980640672	90	52.78662980640672	convergent	af-eu	44.966932347064834	12.428445937391729	976.6447213504911
wsm19739	46.241	25.295	142	34	U	70.00364591548845	90	-19.99635408451155	convergent	af-eu	44.21225979687401	10.796884242021974	837.1729645858301
wsm19741	46.132	26.448	132	5	U	58.82363624823262	90	-31.176363751767383	convergent	af-eu	44.941293150834106	10.30835259345156	809.6818260764683
wsm19742	46.633	26.35	139	34	U	66.39360972633608	90	-23.60639027366392	convergent	af-eu	45.02406766986023	11.013862071374973	866.3483634865526
wsm19748	46.771	26.802	59	30	U	166.10425436045193	90	76.10425436045193	convergent	af-eu	45.36102466069229	11.07006771756744	875.8711041764376
wsm19749	46.239	27.255	105	40	U	31.185614848159332	90	-58.81438515184067	convergent	af-eu	45.507374742768434	10.2292753167537	811.3858269977624
wsm19750	44.756	23.423	131	33	U	59.27717788662949	90	-30.722822113370512	convergent	af-eu	42.50291866152822	9.336715740245182	701.434616990952
wsm19752	46.269	25.084	132	12	U	60.23023185236917	90	-29.769768147630828	convergent	af-eu	44.08230359527232	10.900227676040657	843.2134037693805
wsm19753	46.259	25.284	6	17	U	114.03160548839554	90	24.03160548839554	convergent	af-eu	44.21059374415431	10.824806065783292	839.3128904783924
wsm19757	46.355	26.84	87	16	U	13.67542121227973	90	-76.32457878772027	convergent	af-eu	45.26516237766798	10.4995048928715	829.3541380039348
wsm19758	44.997	23.731	11	17	U	119.23412883733079	90	29.234128837330786	convergent	af-eu	42.785686553161185	9.573632914830284	723.0978899506161
wsm19761	46.265	25.281	104	7	U	32.04029772635192	90	-57.95970227364808	convergent	af-eu	44.21047925659663	10.833908844695713	840.0169587401484
wsm19765	44.919	23.404	151	10	N	79.463891956373	90	-10.536108043626996	convergent	af-eu	42.541503505925206	9.571876454457367	719.6296812104162
wsm19766	46.127	27.286	94	35	N	20.051663850086072	90	-69.94833614991393	convergent	af-eu	45.496899831095455	10.070072133330626	798.6143550741936
wsm19767	45.452	26.305	99	21	U	25.29831946512934	90	-64.70168053487066	convergent	af-eu	44.65188861816731	9.423623855115352	736.4339139127537
wsm19768	47.398	26.152	135	14	U	63.3059620495485	90	-26.694037950451502	convergent	af-eu	45.13006192869144	12.1007233691696	953.5984211949187
wsm19770	46.131	26.469	97	19	S	23.803320462690294	90	-66.1966795373097	convergent	af-eu	44.95493488676789	10.301038948873924	809.3003823694253
wsm19773	46.539	24.848	166	16	U	94.71920224531164	90	4.719202245311635	convergent	af-eu	44.01351085721963	11.34273091544273	876.3558647603918
wsm19776	45.044	23.422	40	30	U	148.57580938925344	90	58.575809389253436	convergent	af-eu	42.59328039072878	9.741115031735802	733.07421177105
wsm19777	46.535	24.843	163	2	U	91.72005248727879	90	1.7200524872787923	convergent	af-eu	44.00896962188765	11.33886712487805	875.9854709080904
wsm19779	44.925	23.896	102	23	U	30.00454624241229	90	-59.99545375758771	convergent	af-eu	42.87425720131712	9.419565224728842	712.648568327275
wsm19780	46.469	24.961	80	37	U	8.542939180385247	90	-81.45706081961475	convergent	af-eu	44.06485016112236	11.211565362173161	867.0248434081875
wsm19781	46.664	24.424	140	38	U	69.2486142895454	90	-20.7513857104546	convergent	af-eu	43.778700716847055	11.649885691455836	896.2615348160439
[truncated: 32,337 more rows]
