# Supplementary material for: Analyzing the horizontal orientation of the crustal stress adjacent to plate boundaries
Source: Sci Rep. 2023 Sep 20;13:15590. doi: 10.1038/s41598-023-42433-2 (PMC10511519; doi:10.1038/s41598-023-42433-2)
Supplement: Supplementary file 2 — Supplementary Information 2. [file 41598_2023_42433_MOESM2_ESM.zip › global_nuvel.csv]

id	lat	lon	azi	unc	regime	azi_PoR	azi_PoR_predicted	deviation	pb_type	plates	dist_PoR	distance_pb_deg	distance_pb_km
wsm00004	39.1	41.6	38	25	TS	151.58675162635348	90	61.586751626353475	convergent	ar-eu	27.198000458297756	1.906393396120265	96.88975441592872
wsm00014	40.29	42.17	154	25	S	88.94994965540911	90	-1.0500503445908862	convergent	ar-eu	28.087056044845333	6.562982721157482	343.5855523080238
wsm00019	39.12	44.03	161	25	S	91.75436707699413	90	1.7543670769941286	convergent	ar-eu	28.951746652077816	12.239721564429317	658.8216226717475
wsm00020	38.47	40.72	179	25	T	112.53652612712227	90	22.536526127122272	convergent	ar-eu	26.317384637534595	0.5618084999740205	27.695799711697788
wsm00023	39.2	41.6	173	25	TS	106.7648152348138	90	16.764815234813796	convergent	ar-eu	27.2381565881129	2.1926352321292057	111.58954713452275
wsm00790	40.52	42.02	13	25	T	128.52833947548038	90	38.52833947548038	convergent	ar-eu	28.081809118565012	7.0921413600914605	371.2243733686638
wsm00799	39.5	40.4	60	25	S	175.8308255887863	90	85.8308255887863	convergent	ar-eu	26.52154508345781	1.7751776413994378	88.1418618663351
wsm00801	39.4	40.9	148	25	S	83.00348980241273	90	-6.99651019758727	convergent	ar-eu	26.827346810523345	2.06084829510759	103.41899386093722
wsm01364	39.3	55.4	0	40	N	100.21954419715189	90	10.21954419715189	convergent	ar-eu	37.48865831172766	20.140245770696225	1362.9672014154328
wsm01714	19.5	44.7	31	5	U	104.81725498303774	90	14.817254983037742	convergent	ar-eu	28.74337193738608	30.073902507395275	1608.1209363886899
wsm02283	39.6	48.7	175	40	NS	101.6106631756519	90	11.610663175651894	convergent	ar-eu	32.52574109768733	17.891836895442736	1069.702821011254
wsm04824	38.83	40.52	8	25	S	122.45475236232886	90	32.45475236232886	convergent	ar-eu	26.32108831480015	0.3232488117596404	15.937466889571018
wsm04828	40.4	42.1	165	40	TS	100.22434190241938	90	10.224341902419383	convergent	ar-eu	28.085377350043906	6.822634172881038	357.159226402444
wsm04837	38.06	49.33	106	25	T	29.686609784343716	90	-60.313390215656284	convergent	ar-eu	32.597064689738296	15.019166344180277	899.70605588486535
wsm04838	40.5	50.6	82	40	N	8.07825511955582	90	-81.92174488044418	convergent	ar-eu	34.17465077457783	22.949454894195796	1433.4277961390678
wsm04839	40.6	52.7	116	40	S	40.25383360481436	90	-49.74616639518564	convergent	ar-eu	35.740876943441336	23.948484081695284	1555.4856092914697
wsm04840	37.08	50.38	39	25	T	140.28890957919373	90	50.28890957919373	convergent	ar-eu	33.19781185518501	15.412484380411811	938.3549399799183
wsm04841	37.19	50.2	41	25	T	142.60634074945915	90	52.60634074945915	convergent	ar-eu	33.07899944252441	15.187430981454028	921.7207026663559
wsm04843	41.7	48.2	41	25	T	151.23028784618145	90	61.230287846181454	convergent	ar-eu	32.829536477316914	22.360630671871405	1347.97624330152
wsm04844	42.93	45.47	81	40	N	16.11437471590301	90	-73.88562528409699	convergent	ar-eu	31.440252741824125	22.761498533978482	1320.175383449722
wsm04845	43.17	45.6	174	25	T	109.31353463359574	90	19.313534633595737	convergent	ar-eu	31.6284408284342	23.96541084802932	1397.462866872533
wsm04851	32.66	48.92	20	25	T	115.47170692059512	90	25.471706920595125	convergent	ar-eu	31.364409078775942	1.9542177154576166	113.09984199454979
wsm04852	31.98	50.68	169	25	TS	82.26814688877221	90	-7.731853111227792	convergent	ar-eu	32.795710911742724	3.9422740258087288	237.43642587533452
wsm04853	27.61	56.39	171	25	T	75.39999031654145	90	-14.600009683458552	convergent	ar-eu	37.84871101838906	0.45824272703796964	31.264490308657308
wsm04854	27.46	56.2	148	25	T	52.27374336567914	90	-37.72625663432086	convergent	ar-eu	37.69585638110583	0.3792671363528939	25.787296157133127
wsm04855	35	54.5	123	40	S	38.20026124132545	90	-51.79973875867455	convergent	ar-eu	36.19867730579005	14.10230011969908	926.1033066851646
wsm04856	34.1	45.7	57	25	T	157.33872035833429	90	67.33872035833429	convergent	ar-eu	28.898057415863207	1.2468878330360553	67.00191995079871
wsm04857	27.9	54.3	176	25	T	81.54207377489911	90	-8.457926225100891	convergent	ar-eu	35.98089087878134	2.0525051464715602	134.0877425358871
wsm04858	34.05	48.21	172	25	S	90.26261843989408	90	0.2626184398940836	convergent	ar-eu	30.941683055601374	3.538862893008016	202.32620016075774
wsm04859	28.16	55.53	178	25	T	83.42959800652272	90	-6.570401993477276	convergent	ar-eu	37.04279163914483	2.1576387804793598	144.52981082145624
wsm04860	27.4	56.07	166	25	T	70.2412558457122	90	-19.758744154287797	convergent	ar-eu	37.58705418266571	0.3990765790665307	27.067461866882905
wsm04861	29.95	51.52	44	25	S	133.69717151257476	90	43.697171512574755	convergent	ar-eu	33.46358802355258	2.9422106338307685	180.39793128273686
wsm04862	28.44	53.11	18	25	T	104.7619967781988	90	14.761996778198807	convergent	ar-eu	34.89794932638538	2.07228699235651	131.831732380762
wsm04863	31.59	49.44	69	25	T	162.4016053733584	90	72.4016053733584	convergent	ar-eu	31.720761575545687	1.4699707130749147	85.94057287797523
wsm04864	27.88	53.05	15	25	T	100.98404811580343	90	10.984048115803432	convergent	ar-eu	34.88058234855289	1.0759640757644036	68.41936725416942
wsm04865	28.37	52.98	106	25	N	12.714097816114986	90	-77.28590218388501	convergent	ar-eu	34.7877686779745	1.8312309721655708	116.17521040713785
wsm04866	30.79	57.11	178	25	T	86.1556002062971	90	-3.8443997937029053	convergent	ar-eu	38.26990999315489	5.638077623426852	388.29745799401326
wsm04867	32.58	48.55	28	25	T	123.58929102140951	90	33.58929102140951	convergent	ar-eu	31.04651197100123	0.9066955859272525	51.996321282020176
wsm04868	27.95	53.85	179	25	T	84.78025614104786	90	-5.2197438589521425	convergent	ar-eu	35.580645243614995	1.9874011223311783	128.58219856403042
wsm04869	37.14	45.23	154	25	N	80.09902031901072	90	-9.90097968098928	convergent	ar-eu	29.221679403086746	8.419363600223178	457.03940123797366
wsm04870	29.85	51.5	43	25	T	132.55563308036892	90	42.55563308036892	convergent	ar-eu	33.4469024825163	2.733199653138456	167.50884446837955
wsm04871	32.73	48.46	3	25	T	98.89869519099051	90	8.898695190990509	convergent	ar-eu	30.98613064266126	1.033552882241736	59.16741545383751
wsm04872	34.5	50.59	3	25	T	100.21251100684287	90	10.212511006842874	convergent	ar-eu	32.951020236679355	8.86811517498576	536.3563592054318
wsm04874	27.59	56.5	10	25	T	94.33574915152741	90	4.335749151527409	convergent	ar-eu	37.94768563520103	0.37435415194505595	25.597772950787043
wsm04875	27.36	56.08	163	25	T	67.18613115287462	90	-22.813868847125377	convergent	ar-eu	37.599921441270155	0.319241495469754	21.65894543957145
wsm04876	32.76	48.57	12	25	T	107.87302613158283	90	17.873026131582833	convergent	ar-eu	31.08123879108762	1.364254870324345	78.31475711321359
wsm04878	30.9	49.93	46	25	T	138.00895278648937	90	48.008952786489374	convergent	ar-eu	32.10668311636603	0.8016598785500832	47.37801403859843
wsm04879	32.14	49.65	53	25	T	147.1559882270734	90	57.15598822707341	convergent	ar-eu	31.93498147395635	2.8767783680818013	169.2045315394567
wsm04880	30.95	56.47	3	25	S	91.6692592695033	90	1.6692592695033	convergent	ar-eu	37.71635414399888	6.075831164772694	413.3017784925849
wsm04881	27.79	54.88	6	25	T	91.17818390591196	90	1.1781839059119648	convergent	ar-eu	36.50095248420214	1.8815335351939382	124.44999626852506
wsm04882	32.64	48.09	22	25	T	118.00259968858433	90	28.002599688584326	convergent	ar-eu	30.667066917188336	0.6533435519299218	37.05431067045203
wsm04885	40.94	44.29	16	25	T	129.44891656333834	90	39.448916563338344	convergent	ar-eu	29.821312746134005	17.355337568621223	959.6971987214275
wsm04948	36.01	44.67	20	25	S	124.67184994697607	90	34.67184994697607	convergent	ar-eu	28.488163575391155	3.415568867049018	181.1532945389207
wsm04950	39.2	44.3	9	25	S	119.58557697423589	90	29.58557697423589	convergent	ar-eu	29.175863091764228	12.7928623271561	693.4588324955514
wsm04951	29.96	51.61	35	25	S	124.66799200164854	90	34.66799200164854	convergent	ar-eu	33.54150903155885	3.0793735651885186	189.19620888272823
wsm04952	32.6	48.4	4	25	T	99.72397288040747	90	9.723972880407473	convergent	ar-eu	30.922716752701497	0.6864396654625011	39.22390752512107
wsm04953	35.63	49.87	37	25	T	136.49819133522215	90	46.498191335222145	convergent	ar-eu	32.53207541178782	10.3132425881807	616.7067841177894
wsm04955	34.59	50.65	2	25	TS	99.30644016711682	90	9.306440167116818	convergent	ar-eu	33.01141767067793	9.125882163294847	552.8437823426079
wsm04958	31.83	56.18	14	25	S	103.95965089530353	90	13.959650895303525	convergent	ar-eu	37.45826667236799	7.843392390522482	530.4251116775572
wsm05623	40.04	40.17	164	25	S	101.10248400382397	90	11.102484003823974	convergent	ar-eu	26.6039598968949	3.032398037367983	150.99971271966515
wsm05880	27.64	55.65	151	25	T	55.70092413395594	90	-34.29907586604406	convergent	ar-eu	37.19318525410389	1.1984387377608243	80.5565493608412
wsm06498	27.74	53.12	18	25	T	103.7577351155827	90	13.757735115582705	convergent	ar-eu	34.95241734023581	0.9065377844402747	57.749368029176544
wsm06875	38.19	39	26	25	S	141.23248139028254	90	51.232481390282544	convergent	ar-eu	24.972890852208835	0.13606965504047253	6.38784221308958
wsm06876	39.18	41.1	137	25	S	71.35431969164767	90	-18.645680308352325	convergent	ar-eu	26.87614233436807	1.6062219401571127	80.74030850254232
wsm07675	43.45	47.19	34	25	T	147.86283660981195	90	57.86283660981195	convergent	ar-eu	32.7969868576788	25.811345428760603	1554.6269421269458
wsm07676	43.56	47.14	38	25	T	152.07606669904618	90	62.07606669904618	convergent	ar-eu	32.808536074773485	26.043431653498416	1569.0962324231593
wsm07706	35.27	44.97	41	25	T	144.06722991961493	90	54.06722991961493	convergent	ar-eu	28.547484077399773	2.124914750842663	112.91515237013397
wsm07707	27.91	57.49	178	25	T	82.38577735552428	90	-7.614222644475717	convergent	ar-eu	38.788150070429154	3.941428488934079	274.5494106661052
wsm07708	28.95	56.2	5	25	N	91.19970109322128	90	1.1997010932212788	convergent	ar-eu	37.57210364358438	2.963685171276211	200.94448829359408
wsm07709	27.52	53.38	22	25	T	107.35022000359822	90	17.350220003598224	convergent	ar-eu	35.199129468292256	0.8000157674789108	51.277056071985626
wsm07710	33.23	47.22	13	25	T	110.6246025881278	90	20.6246025881278	convergent	ar-eu	30.01199771142477	1.4873232420190732	82.72150287232282
wsm07711	30.9	51.07	31	25	S	122.37828689362038	90	32.378286893620384	convergent	ar-eu	33.08444563539175	3.5957226691847666	218.2551914940099
wsm07712	34.38	48.03	20	25	N	118.94639694059953	90	28.946396940599527	convergent	ar-eu	30.843880923699032	4.147621710627035	236.4550013262709
wsm07713	33.5	46	123	25	T	42.027756538595554	90	-47.972243461404446	convergent	ar-eu	29.042890364627226	0.4061682983814734	21.92546475510688
wsm07715	31.53	50.9	176	25	T	88.44261996117359	90	-1.557380038826409	convergent	ar-eu	32.96013370945762	3.395730557789207	205.4290628961766
wsm07717	27.98	57.45	177	25	T	81.48701048152941	90	-8.51298951847059	convergent	ar-eu	38.7461940500666	3.892810795544122	270.9156897862253
wsm07718	27.41	56.56	154	25	S	58.08556665552436	90	-31.91443334447564	convergent	ar-eu	38.018791862414496	0.09960375933331989	6.821588732683851
wsm07723	27.64	57.01	167	25	S	71.21995735732031	90	-18.78004264267969	convergent	ar-eu	38.392350668310996	1.1000490962686342	75.9660269056243
wsm08199	38.14	42.86	174	25	T	104.37949850791676	90	14.379498507916765	convergent	ar-eu	27.75167360292709	0.7333486488792289	37.970532951162646
wsm08211	40.61	42.4	177	25	S	112.20235837117997	90	22.20235837117997	convergent	ar-eu	28.381208188638297	12.321195054345495	651.2366233052285
wsm08225	39.94	42.07	160	25	S	94.47607074599534	90	4.476070745995344	convergent	ar-eu	27.87125632672938	5.2914455357606585	275.0609112565873
wsm08233	37.47	54.52	174	25	T	92.51861250959911	90	2.5186125095991088	convergent	ar-eu	36.50987579815569	18.19063677859205	1203.4338293318997
wsm08235	39.6	54.87	17	25	T	118.04219946953589	90	28.042199469535888	convergent	ar-eu	37.14176726356632	21.12385741108109	1418.2218507331143
wsm08731	14.03	51.59	68	25	S	135.23213118787254	90	45.23213118787254	convergent	ar-eu	36.79474468841164	22.068245800852225	1469.752006825604
wsm08784	13.41	50.35	87	25	N	153.1050356740909	90	63.105035674090914	convergent	ar-eu	35.93407504552416	23.545576289851255	1536.4731167440452
wsm09179	28.49	51.06	36	25	T	123.6837209326452	90	33.6837209326452	convergent	ar-eu	33.095492820200214	0.7664468573143779	46.53598842274249
wsm09465	13.52	51.32	72	25	S	138.53107738844244	90	48.53107738844244	convergent	ar-eu	36.75380907374263	22.992946897215546	1529.8742273201467
wsm10056	33.74	45.17	15	25	S	115.12905847297827	90	25.129058472978272	convergent	ar-eu	28.401285521290937	2.362826302992403	124.968149838047
wsm10057	32.78	46.29	42	25	T	139.52686761370393	90	49.52686761370393	convergent	ar-eu	29.179547337336075	0.7950220667176353	43.10048474312322
wsm10058	27.61	56.4	9	25	T	93.39646879858702	90	3.3964687985870228	convergent	ar-eu	37.85752992762445	0.4437185476663075	30.27954659465744
wsm10060	28.4	52.85	165	25	T	71.80978797564592	90	-18.190212024354082	convergent	ar-eu	34.67188623443199	1.7643512237125663	111.60618460729799
wsm10062	27.26	57.69	25	25	T	108.51552553677118	90	18.51552553677118	convergent	ar-eu	39.03293712210604	3.8281377223760984	268.072985041299
wsm10063	35.82	48.97	18	25	T	118.52272676264249	90	28.522726762642492	convergent	ar-eu	31.845573268015045	9.767854189131626	573.0804143749895
wsm10064	34.39	47.55	169	25	S	88.34036925160694	90	-1.659630748393056	convergent	ar-eu	30.454377857289856	4.139188914964819	233.2824618839418
wsm10065	36.67	49.74	84	25	T	5.205845490079639	90	-84.79415450992036	convergent	ar-eu	32.61570479886861	12.40897035733073	743.7233855833974
wsm10066	27.3	56.66	3	25	T	86.91179616450898	90	-3.088203835491015	convergent	ar-eu	38.118623495532816	0.05289968427301517	3.6310233200131603
wsm10067	31.85	56.07	18	25	S	108.04383300566553	90	18.043833005665533	convergent	ar-eu	37.36481957445417	7.989609753253589	539.1624614746539
wsm10068	28	51.68	23	25	T	109.6882122512107	90	19.6882122512107	convergent	ar-eu	33.66508292080901	0.2582900354430677	15.920889851170735
wsm10069	27.74	57.05	4	25	T	88.33134337239198	90	-1.6686566276080157	convergent	ar-eu	38.4176187988634	1.4204114273655506	98.1438540415138
wsm10070	32.81	47.58	23	25	T	119.6459326693523	90	29.645932669352305	convergent	ar-eu	30.259351637546096	0.8947350925101603	50.1345701790825
wsm10071	27.55	55.04	44	25	T	128.79842565883519	90	38.798425658835185	convergent	ar-eu	36.66307969099325	1.3712642769171026	91.04579547422307
wsm10072	37	54.54	41	25	T	138.87439247215679	90	48.874392472156785	convergent	ar-eu	36.458628129534624	17.430426688878455	1151.746945648794
wsm10073	32.58	47.8	10	25	T	106.10141510645968	90	16.101415106459683	convergent	ar-eu	30.4178186583449	0.5350495608577575	30.12237461400158
wsm10074	29.36	51.48	43	25	T	131.8232564196735	90	41.8232564196735	convergent	ar-eu	33.43644657909446	1.8254085795844617	111.84239735937514
wsm10076	29.34	52.03	7	25	S	95.54022084002332	90	5.5402208400233235	convergent	ar-eu	33.916182404977384	2.5374241893800757	157.4334088726877
wsm10077	37.01	54.45	158	25	T	75.95539723784105	90	-14.044602762158945	convergent	ar-eu	36.38881735931619	17.469154347773426	1152.401523768798
wsm10078	29.93	51.25	47	25	S	136.79997370332438	90	46.79997370332438	convergent	ar-eu	33.22970997908188	2.388017245000597	145.51281567627706
wsm10208	40.41	50.27	122	25	N	48.267958278240485	90	-41.732041721759515	convergent	ar-eu	33.90841760757757	22.610085338795713	1402.5504068347407
wsm10209	40.39	50.37	122	25	N	48.14303320175537	90	-41.85696679824463	convergent	ar-eu	33.9759639581299	22.615618040628462	1405.3530885022053
wsm10210	40.58	47.62	118	25	T	47.18438756464889	90	-42.81561243535111	convergent	ar-eu	32.040559268810384	19.318504542233796	1139.6208666961047
wsm10215	24.82	55.77	55	25	N	136.00719997998704	90	46.007199979987035	convergent	ar-eu	37.65112392330468	3.93022742735927	266.9556748488979
wsm10485	38.16	38.9	27	25	S	142.3081201678063	90	52.308120167806294	convergent	ar-eu	24.888994439372027	0.15132325683890713	7.081585927228458
wsm10488	39.56	55.12	158	25	TS	78.78322571518538	90	-11.216774284814619	convergent	ar-eu	37.3233943534075	20.83639211568149	1404.7695299904817
wsm11282	27.48	56.77	12	25	T	96.10200398071277	90	6.102003980712766	convergent	ar-eu	38.19696493455164	0.2610307643820562	17.94830356653342
wsm11283	34.54	47.66	3	25	T	102.50402613221382	90	12.504026132213824	convergent	ar-eu	30.568402749894616	4.424521649827454	250.20718724196118
wsm11284	32.04	49.1	42	25	T	136.34260864104357	90	46.34260864104357	convergent	ar-eu	31.462884947089357	1.1892334060989924	69.02054024326105
wsm11285	33.2	47.22	32	25	T	129.57311816136212	90	39.57311816136212	convergent	ar-eu	30.008030610693027	1.4176305129089712	78.83590215883547
wsm11286	35.65	48.95	29	25	T	129.26968083376238	90	39.26968083376238	convergent	ar-eu	31.798927907251112	9.380778182948873	549.649093403158
wsm11287	28.88	59.7	48	25	S	132.7196237473118	90	42.7196237473118	convergent	ar-eu	40.631608323465194	7.02917588807442	508.97880132838225
wsm11288	28.94	59.69	58	25	T	142.79317545687866	90	52.79317545687866	convergent	ar-eu	40.61740772749819	7.122583881103637	515.5934375123747
wsm11289	28.26	54.05	22	25	T	108.1343836541053	90	18.134383654105307	convergent	ar-eu	35.73477038033745	2.6550793258694654	172.42536141916065
wsm11290	28.35	54.1	5	25	T	91.23946543325076	90	1.239465433250757	convergent	ar-eu	35.772709621243415	2.811098786408934	182.72550162110022
wsm12106	39.83	53.89	40	25	T	142.17238816038628	90	52.17238816038628	convergent	ar-eu	36.44960529514393	22.271275485022016	1471.3010987368855
wsm12107	39.4	55.04	27	25	T	127.64263702162333	90	37.64263702162333	convergent	ar-eu	37.232980509261004	20.691132360853942	1392.087349040555
wsm12109	39.47	54.05	149	25	S	70.55943414842716	90	-19.440565851572842	convergent	ar-eu	36.49614287523279	21.61560744757952	1429.5557575176479
wsm12119	38.2	49.43	103	25	T	26.807910927575335	90	-63.192089072424665	convergent	ar-eu	32.70674220643421	15.441746690062033	927.7876406034931
wsm12121	37.71	48.97	72	25	T	175.47702491800555	90	85.47702491800555	convergent	ar-eu	32.23868708864243	13.909700068378143	825.0780536417868
wsm12122	40.31	50.09	142	25	N	68.29867776868002	90	-21.701322231319978	convergent	ar-eu	33.74872238712775	22.273709133660034	1375.9498001927766
wsm12123	40.29	50.06	135	25	N	61.298951425932614	90	-28.701048574067386	convergent	ar-eu	33.721148923932	22.20584702155284	1370.7694457261837
wsm12124	40.23	51.81	111	25	N	35.563527842854796	90	-54.436472157145204	convergent	ar-eu	34.99250464174042	22.909027048906182	1460.8390417079045
wsm12125	40.35	51.57	121	25	N	45.95174696150286	90	-44.04825303849714	convergent	ar-eu	34.84604345309567	23.05309405584839	1464.6528796328876
wsm12130	38.1	47.79	138	25	S	63.18170801748005	90	-26.818291982519952	convergent	ar-eu	31.433083714747895	12.862623339142814	745.884248643804
wsm12131	36.84	49.61	87	25	T	8.576598608722861	90	-81.42340139127714	convergent	ar-eu	32.547176203244305	12.619259130041584	754.912725867938
wsm12132	36.61	49.81	87	25	T	8.055218098833166	90	-81.94478190116683	convergent	ar-eu	32.65923368317594	12.357946566830236	741.5444331329103
wsm12133	36.96	49.33	75	25	S	177.00140987074684	90	87.00140987074684	convergent	ar-eu	32.352503898313714	12.609397597851185	750.3027277378061
wsm12134	36.79	54.84	170	25	T	87.37073842730945	90	-2.6292615726905524	convergent	ar-eu	36.6685745863849	16.877939092954875	1120.763802300239
wsm12135	36.93	49.24	35	25	T	137.03279088519525	90	47.032790885195254	convergent	ar-eu	32.275904926522905	12.462443179169611	739.9927188375495
wsm12138	35.7	49.8	24	25	T	123.6621602137854	90	33.6621602137854	convergent	ar-eu	32.48764765547872	10.386841892707082	620.3526077509018
wsm12608	39.65	43.83	171	25	TS	102.87438150830332	90	12.874381508303316	convergent	ar-eu	29.000388476391137	13.506423933964498	728.1192094829352
wsm12609	40.07	40.74	133	25	S	69.40001268842752	90	-20.599987311572477	convergent	ar-eu	27.00706122364855	4.005769961573193	202.26622547104776
wsm12610	40.05	40.7	144	25	S	80.41732024890263	90	-9.582679751097373	convergent	ar-eu	26.970745801651603	3.8944618089507657	196.4012804146833
wsm13146	36.55	51.58	43	25	T	142.52489504315457	90	52.52489504315457	convergent	ar-eu	34.04700672401957	15.62715275059243	972.8700991356358
wsm13283	13.8	51.58	70	25	S	136.9466576176174	90	46.946657617617404	convergent	ar-eu	36.87534193720578	22.48934731486895	1500.612949130039
wsm13443	27.54	52.17	24	25	T	109.81888524011049	90	19.81888524011049	convergent	ar-eu	34.12778775809908	0.41312057840272587	25.772505068667115
wsm13587	27.09	56.15	149	25	T	52.81442460866077	90	-37.18557539133923	convergent	ar-eu	37.6900476545653	0.22213168319571253	15.10129255158971
wsm13697	33.18	47.8	23	25	T	120.11519517395016	90	30.115195173950156	convergent	ar-eu	30.486870667665478	1.7251916716886484	97.32463972427261
wsm13698	33.21	47.82	23	25	T	120.15125845548869	90	30.151258455488687	convergent	ar-eu	30.507202682602887	1.783967387739196	100.70105657687759
wsm13699	33.23	47.75	24	25	T	121.23578117735673	90	31.235781177356728	convergent	ar-eu	30.451607913374957	1.8262771685728865	102.91953623090693
wsm13700	37.37	54.32	142	25	T	60.53804595304882	90	-29.461954046951178	convergent	ar-eu	36.33796173443116	18.099252352201418	1192.5292114256158
wsm13701	29.11	58.24	29	25	T	114.5717642483678	90	24.5717642483678	convergent	ar-eu	39.33972605756021	7.174554915330219	505.7234748653571
wsm13702	28.92	51.09	76	25	S	164.3299127310422	90	74.32991273104221	convergent	ar-eu	33.10683467660776	0.06438685406412503	3.910533156177617
wsm13703	26.75	57.36	74	25	S	156.99529603243622	90	66.99529603243622	convergent	ar-eu	38.800842276070604	2.127135832355691	148.2114535968039
wsm13704	29.1	58.24	37	25	S	122.55960059192842	90	32.559600591928415	convergent	ar-eu	39.34049921960474	7.158827335794371	504.62316931936573
wsm13705	28.39	53.86	2	25	T	88.390212534758	90	-1.6097874652419932	convergent	ar-eu	35.55939993750927	2.719235071582858	175.8396809541463
wsm13706	28.19	53.66	157	25	T	63.1889790478225	90	-26.8110209521775	convergent	ar-eu	35.396598964305525	2.1940176945190615	141.31193144665863
wsm13708	28.34	53.91	52	25	T	138.30063673199209	90	48.300636731992086	convergent	ar-eu	35.606494483624346	2.6859040577528788	173.88397285404068
wsm14145	38.08	38.54	24	25	S	139.63794252086234	90	49.63794252086234	convergent	ar-eu	24.598900960009956	0.2697896714574597	12.487602507750662
wsm14157	38.42	39.22	68	25	N	3.3824446595382938	90	-86.6175553404617	convergent	ar-eu	25.22728128652129	0.4522570785591995	21.433576991820935
wsm14495	22.775	55.909	55	13	U	133.39492231770907	90	43.394922317709074	convergent	ar-eu	38.142047803972	7.46438729226162	512.6209111557758
wsm14496	22.812	55.835	56	3	U	134.45235386157617	90	44.45235386157617	convergent	ar-eu	38.067789491640234	7.435175226964191	509.77159873692295
wsm14497	22.812	55.874	63	15	U	141.44641836726117	90	51.446418367261174	convergent	ar-eu	38.103010946693644	7.420230087243027	509.1461486809082
wsm14498	22.759	55.865	90	40	U	168.38157288738756	90	78.38157288738756	convergent	ar-eu	38.105526814046186	7.506657572386203	515.1052938513124
wsm14746	40.11	51.22	35	17	U	139.94233279108596	90	49.94233279108596	convergent	ar-eu	34.52597137569772	22.448187210321237	1414.7547689850633
wsm14747	40	51.48	36	7	U	140.54745974152166	90	50.547459741521664	convergent	ar-eu	34.690432409478795	22.33524827776222	1413.5044023739
wsm14748	40.03	51.44	42	13	U	146.62629147703154	90	56.62629147703154	convergent	ar-eu	34.66834025394365	22.379469836271525	1415.5139454785403
wsm14749	40.06	51.3	50	10	U	154.79782126300842	90	64.79782126300842	convergent	ar-eu	34.57229738076603	22.38316812268009	1412.3145377721946
wsm14750	40.07	51.04	55	31	U	160.0538774337919	90	70.05387743379191	convergent	ar-eu	34.382604878464655	22.295644561982044	1400.0258607169174
wsm14751	40.05	51.38	64	6	U	168.7097172939143	90	78.70971729391431	convergent	ar-eu	34.62896595201482	22.39323106652381	1414.9766522620027
wsm14752	40.09	51.25	69	5	U	173.88634304452808	90	83.88634304452808	convergent	ar-eu	34.54299845974923	22.42422970280755	1413.8553205000348
wsm14753	40.2	51.13	74	10	U	179.15278977560592	90	89.15278977560592	convergent	ar-eu	34.482908609313306	22.592009262177015	1422.26295238381
wsm14754	40.1	51.25	74	3	U	178.90038108113362	90	88.90038108113362	convergent	ar-eu	34.54556866810491	22.441272604564446	1415.0220835234538
wsm14755	40.08	51.32	75	9	U	179.8073227919615	90	89.8073227919615	convergent	ar-eu	34.59220438635314	22.430803983405397	1416.033699936786
wsm14756	40.12	51.25	81	3	U	5.928450361378907	90	-84.0715496386211	convergent	ar-eu	34.550716186847644	22.482202312745585	1417.7878712435822
wsm14757	40.11	51.23	81	9	U	5.9330249439505	90	-84.0669750560495	convergent	ar-eu	34.53336101176337	22.45155979986788	1415.2325799896314
wsm14758	40.18	51.12	82	8	U	7.134034924846446	90	-82.86596507515355	convergent	ar-eu	34.47031007045973	22.54766616019691	1419.016900971323
wsm14759	40.07	51.31	84	22	U	8.802575165275243	90	-81.19742483472476	convergent	ar-eu	34.58225110690436	22.403578597808746	1413.9587144177779
wsm14760	40.18	51.16	85	9	U	10.096625642003232	90	-79.90337435799677	convergent	ar-eu	34.4998136049829	22.56108777284237	1420.9263791739213
wsm14761	40.18	51.12	85	5	U	10.134034924846446	90	-79.86596507515355	convergent	ar-eu	34.47031007045973	22.54766616019691	1419.016900971323
wsm14762	40.13	51.23	89	5	U	13.961102759624623	90	-76.03889724037538	convergent	ar-eu	34.538519542090235	22.492494873865994	1417.9984149607783
wsm14763	40.18	51.16	90	40	U	15.096625642003232	90	-74.90337435799677	convergent	ar-eu	34.4998136049829	22.56108777284237	1420.9263791739213
wsm14764	40.07	51.31	90	13	U	14.802575165275243	90	-75.19742483472476	convergent	ar-eu	34.58225110690436	22.403578597808746	1413.9587144177779
wsm14765	40.03	51.34	91	4	U	15.71869199716366	90	-74.28130800283634	convergent	ar-eu	34.59426649078088	22.33877285896932	1410.2974628377401
wsm14766	40.04	51.35	100	40	U	24.72345940565515	90	-65.27654059434485	convergent	ar-eu	34.60421281438512	22.366017749427954	1412.3728721680745
wsm14767	40.07	51.31	102	20	U	26.802575165275243	90	-63.19742483472476	convergent	ar-eu	34.58225110690436	22.403578597808746	1413.9587144177779
wsm14768	40.07	51.31	110	12	U	34.80257516527524	90	-55.19742483472476	convergent	ar-eu	34.58225110690436	22.403578597808746	1413.9587144177779
wsm14769	40.05	51.36	116	13	U	40.72822053445469	90	-49.27177946554531	convergent	ar-eu	34.61415869446992	22.38643898021509	1414.0180788595374
wsm14770	40.05	51.35	118	16	U	42.73747592149516	90	-47.26252407850484	convergent	ar-eu	34.606755537050105	22.383047055852188	1413.5391541746005
wsm14771	40.05	51.35	124	23	U	48.73747592149516	90	-41.26252407850484	convergent	ar-eu	34.606755537050105	22.383047055852188	1413.5391541746005
wsm14772	40.04	51.35	124	24	U	48.72345940565515	90	-41.27654059434485	convergent	ar-eu	34.60421281438512	22.366017749427954	1412.3728721680745
wsm14774	40.07	51.31	134	6	U	58.80257516527524	90	-31.197424834724757	convergent	ar-eu	34.58225110690436	22.403578597808746	1413.9587144177779
wsm14775	40.07	51.31	140	12	U	64.80257516527524	90	-25.197424834724757	convergent	ar-eu	34.58225110690436	22.403578597808746	1413.9587144177779
wsm14776	40.04	51.35	149	8	U	73.72345940565515	90	-16.27654059434485	convergent	ar-eu	34.60421281438512	22.366017749427954	1412.3728721680745
wsm14849	40.22	48.86	44	8	U	151.37656659145011	90	61.376566591450114	convergent	ar-eu	32.82432667834457	19.470037385416617	1173.5558497529885
wsm14850	39.98	49.01	48	4	U	154.87231087170028	90	64.87231087170028	convergent	ar-eu	32.8633111739664	19.062068787054656	1150.1772217952237
wsm14851	39.96	49.07	56	16	U	162.78356529473382	90	72.78356529473382	convergent	ar-eu	32.90153500433712	19.06968952787163	1151.8250274531517
wsm14853	40.18	48.97	107	0.1	U	34.20777147461956	90	-55.79222852538044	convergent	ar-eu	32.89265702575765	19.478985003501606	1176.2650133170985
wsm14920	39.48	40.75	142	25	S	77.33974007753613	90	-12.660259922463865	convergent	ar-eu	26.756530295005298	1.041417248048333	52.13339832238581
wsm14921	39.42	40.71	145	25	S	80.28367437251273	90	-9.716325627487265	convergent	ar-eu	26.702955866132704	1.2908607537971477	64.50068021642646
wsm14922	37.72	43.72	165	25	S	93.67993961891341	90	3.6799396189134086	convergent	ar-eu	28.25061239322887	1.258062285355365	66.21416443229323
wsm14923	39.6	42.72	167	25	S	100.09740639545214	90	10.09740639545214	convergent	ar-eu	28.191300205736994	5.310674493010168	278.9720654899878
wsm14926	40.47	53.14	35	25	N	138.68195412911365	90	48.68195412911365	convergent	ar-eu	36.034014992187004	23.574703210925875	1542.0737338302708
wsm14927	37.46	54.53	174	25	T	92.49758438045882	90	2.497584380458818	convergent	ar-eu	36.51624620710907	18.165845125539704	1201.9741994274696
wsm15644	39.72	52.05	115	25	N	38.63948450197324	90	-51.36051549802676	convergent	ar-eu	35.04662606434505	22.022039132347118	1406.1728242385702
wsm15671	13.31	50.8	117	25	N	3.118569044459889	90	-86.88143095554011	convergent	ar-eu	36.37488734985788	23.432720363397593	1545.2947925400128
wsm15975	13.29	50.84	134	25	N	20.105943968349777	90	-69.89405603165022	convergent	ar-eu	36.418578947967895	23.44054222392495	1547.4104855635244
wsm16135	37.57	48.86	141	25	S	64.35991116516277	90	-25.64008883483723	convergent	ar-eu	32.121471174413095	13.496822032572794	797.9888383367107
wsm16203	26.77	55.81	152	25	T	55.51126466295153	90	-34.48873533704847	convergent	ar-eu	37.424087201500384	0.46062318946208336	31.126305748621625
wsm16575	26.66	55.8	172	25	T	75.37162844466451	90	-14.628371555335491	convergent	ar-eu	37.42777716348365	0.6502034604488216	43.94076419823854
wsm16589	26.65	55.89	173	25	S	76.33044465102324	90	-13.669555348976758	convergent	ar-eu	37.508829190133085	0.748133757474065	50.65229799497543
wsm16777	26.72	55.83	5	25	T	88.44002546804819	90	-1.5599745319518092	convergent	ar-eu	37.44751317836283	0.5713505656698032	38.629259996725956
wsm16834	26.81	55.58	8	25	T	91.63692929742422	90	1.6369292974242171	convergent	ar-eu	37.21558755775775	0.19583813667797756	13.170612158399202
wsm16858	26.7	55.59	10	25	T	93.48987544674418	90	3.489875446744179	convergent	ar-eu	37.2367920966666	0.38701859376249104	26.04066515867771
wsm18093	13.94	51.53	68	25	S	135.10547832613975	90	45.105478326139746	convergent	ar-eu	36.776006228424585	22.232181520590316	1480.0226632935398
wsm18219	13.67	51.44	72	25	S	138.74896557939837	90	48.74896557939837	convergent	ar-eu	36.80141046023876	22.72261738130223	1513.5687367584796
wsm18605	33.4	45.69	51	25	T	150.0935616616917	90	60.093561661691695	convergent	ar-eu	28.77171594831036	0.7421589217234157	39.72073879808358
wsm18606	31.77	50.47	1	25	S	94.06779373497574	90	4.067793734975737	convergent	ar-eu	32.6060447275685	3.2217534962055936	193.04277532861238
wsm18607	27.43	55.6	4	25	T	88.44289543828825	90	-1.5571045617117534	convergent	ar-eu	37.1689127572126	0.863834478525277	58.03272933089669
wsm18608	27.14	55.65	7	25	T	91.04578481762019	90	1.0457848176201878	convergent	ar-eu	37.242209224326636	0.3393033140668962	22.832967729292736
wsm18609	27.48	55.68	7	25	T	91.4805976135408	90	1.4805976135407946	convergent	ar-eu	37.23474573866246	0.90882901208121325	61.147966127785715
wsm18610	30.72	56.84	8	25	T	96.19521392456397	90	6.195213924563973	convergent	ar-eu	38.040228652701536	5.490239006951796	376.1913523157274
wsm18611	27.44	55.36	9	25	T	93.53957841481468	90	3.5395784148146845	convergent	ar-eu	36.95592839786178	1.0112155595207497	67.60030811131826
wsm18612	27.48	55.12	10	25	T	94.67668626570139	90	4.676686265701392	convergent	ar-eu	36.74015211084746	1.2100413397014336	80.48642864789785
wsm18613	28.04	56.34	10	25	T	94.96988866557285	90	4.969888665572853	convergent	ar-eu	37.7648489402085	1.2538185370802353	85.38295199444647
wsm18614	27.86	56.87	10	25	T	94.54683344101278	90	4.5468334410127795	convergent	ar-eu	38.24751494296734	0.891539318865199	61.3703692627968
wsm18615	27.41	55.66	12	25	T	96.39586160887745	90	6.395861608877453	convergent	ar-eu	37.22386453462055	0.7969051265834821	53.604087709457374
wsm18616	32.16	55.96	13	25	S	103.50937469091662	90	13.509374690916616	convergent	ar-eu	37.273036108688935	8.623415629489898	580.7119706335578
wsm18617	32.01	50.72	13	25	S	106.2903941333023	90	16.2903941333023	convergent	ar-eu	32.8312952258264	4.061623838991338	244.86039791275005
wsm18618	27.53	55.62	13	25	T	97.5671757002936	90	7.567175700293603	convergent	ar-eu	37.176998841502204	1.0252988284589861	68.89278649397649
wsm18619	27.54	54.29	14	25	TS	99.05173484154841	90	9.05173484154841	convergent	ar-eu	36.00158586661928	1.439062131057213	94.05899742717767
wsm18620	28.9	52.52	29	25	T	116.67400310034344	90	26.67400310034344	convergent	ar-eu	34.3585570073195	2.2986933487761547	144.25489487099279
wsm18621	34.47	50.79	30	25	T	127.02207139869779	90	37.02207139869779	convergent	ar-eu	33.11088784917131	10.255592391815853	622.9405905974426
wsm18624	37.36	47.77	128	25	T	52.02417866461121	90	-37.97582133538879	convergent	ar-eu	31.23119529984207	10.799109229229131	622.6100182233088
wsm18625	30.76	56.81	169	25	T	77.26065264265208	90	-12.739347357347924	convergent	ar-eu	38.01321917232895	5.550947846663121	380.12192104884235
wsm18626	30.64	56.93	171	25	S	79.05048235865672	90	-10.949517641343277	convergent	ar-eu	38.12021042912875	5.3729052543033475	368.8081168483864
wsm18627	27.97	55.23	177	25	T	82.29017974473192	90	-7.709820255268085	convergent	ar-eu	36.794304206839634	1.996671543817797	132.97757653195944
wsm18628	33.74	48.73	178	25	S	95.36703458836928	90	5.367034588369279	convergent	ar-eu	31.327161842465316	3.952309598677388	228.49489112701994
wsm18629	28.01	56.18	178	25	T	82.99040087479034	90	-7.009599125209661	convergent	ar-eu	37.62677685810248	1.361048135424383	92.39652907554868
wsm18630	28.05	56.74	179	25	S	83.83483410753684	90	-6.165165892463165	convergent	ar-eu	38.11559541119747	1.167133168207613	80.10638157860556
wsm18699	42.65	43.45	34	25	T	151.16290355619435	90	61.16290355619435	convergent	ar-eu	29.986142677640764	21.261277338750688	1181.5795008736302
wsm19279	41.4	48.1	114	40	T	43.89832648245391	90	-46.10167351754609	convergent	ar-eu	32.6563170346083	21.566516112301315	1294.0062313289038
wsm19280	41.6	47.7	78	25	T	8.619837153905962	90	-81.38016284609404	convergent	ar-eu	32.4445187473747	21.740703892333784	1296.9250331843195
wsm19281	41.8	46.3	82	40	N	14.463302507696028	90	-75.53669749230397	convergent	ar-eu	31.545642661914663	20.798806920814997	1209.9659686148177
wsm19282	41.7	46.3	58	40	T	170.31257424926525	90	80.31257424926525	convergent	ar-eu	31.50755504699095	20.44552174268101	1188.1254706995942
wsm19283	41.2	46.2	16	40	N	127.6646096003335	90	37.664609600333506	convergent	ar-eu	31.250836536582312	18.63139788417797	1074.7786758476286
wsm19284	41.8	46.4	142	25	T	74.35042351125037	90	-15.64957648874963	convergent	ar-eu	31.61456194966415	21.0645392998438	1227.8250981901629
wsm19285	41.3	46.4	12	25	T	123.59437552284697	90	33.594375522846974	convergent	ar-eu	31.42747690288764	19.310907439215853	1119.6312826926571
wsm19286	41.7	46.3	78	40	T	10.312574249265253	90	-79.68742575073475	convergent	ar-eu	31.50755504699095	20.44552174268101	1188.1254706995942
wsm19288	40.5	48.8	112	40	T	39.85024862110305	90	-50.14975137889695	convergent	ar-eu	32.86547692369974	20.06482442748603	1210.7528613282664
wsm19289	41.1	48.1	122	40	T	51.45672006852067	90	-38.54327993147933	convergent	ar-eu	32.555298309757276	20.856074738765315	1247.9348383610218
wsm19290	40.5	48.8	120	40	N	47.85024862110305	90	-42.14975137889695	convergent	ar-eu	32.86547692369974	20.06482442748603	1210.7528613282664
wsm19291	41.5	48.5	92	40	T	21.62229310845089	90	-68.37770689154911	convergent	ar-eu	32.97228427512776	22.142966390278303	1340.0051498710445
wsm19292	40.6	47.8	42	40	T	151.026091933952	90	61.02609193395199	convergent	ar-eu	32.1762656313887	19.492411994658326	1154.2283185358178
wsm19293	40.9	47.9	130	40	T	59.37018407646383	90	-30.62981592353617	convergent	ar-eu	32.34646129688643	20.25768165488428	1205.201364878423
wsm19294	40.6	48.2	140	40	N	68.61093146254626	90	-21.38906853745374	convergent	ar-eu	32.463739527788476	19.78262398629326	1180.739961576501
wsm19295	40.9	47.5	128	40	T	57.792964361722454	90	-32.207035638277546	convergent	ar-eu	32.06160563107523	19.97791229719499	1179.2117121066228
wsm19296	40.5	48.4	112	40	T	40.256738256269045	90	-49.743261743730955	convergent	ar-eu	32.576289129554645	19.704139857686854	1179.684662944276
wsm19297	40.6	48.4	96	40	T	24.405214882127098	90	-65.5947851178729	convergent	ar-eu	32.60773973418988	19.939219600229762	1194.784239394748
wsm19298	40.9	47.9	137	40	N	66.37018407646383	90	-23.62981592353617	convergent	ar-eu	32.34646129688643	20.25768165488428	1205.201364878423
wsm19300	41	48.7	132	40	N	60.6859400626559	90	-29.314059937344098	convergent	ar-eu	32.95027257360585	21.136274517360107	1278.3265438996336
wsm19301	41	47.8	32	40	T	141.6245127311572	90	51.62451273115721	convergent	ar-eu	32.30864037576034	20.421113876613575	1213.6579447496385
wsm19302	41.2	48.3	26	40	N	135.3941468104606	90	45.3941468104606	convergent	ar-eu	32.73058139603022	21.270435525145828	1278.8211365961622
wsm19303	40.3	46.1	100	40	T	30.379786691470485	90	-59.620213308529515	convergent	ar-eu	30.857231073440694	16.097807758483157	918.0905425877457
wsm19304	40.9	46.6	132	40	T	62.76334582244499	90	-27.23665417755501	convergent	ar-eu	31.423498133826044	18.466890663965486	1070.5741720367027
wsm19305	40.9	47.8	8	40	S	117.475400992147	90	27.475400992147	convergent	ar-eu	32.27517747664588	20.184590401819605	1198.4929002509916
wsm19306	41.7	46.5	62	40	T	174.0877310128394	90	84.08773101283941	convergent	ar-eu	31.645812987254146	20.96981105776868	1223.3863926313363
wsm19307	41	47.6	168	40	T	97.8365261291724	90	7.836526129172398	convergent	ar-eu	32.16656011727934	20.281988891038523	1200.6591439625088
wsm19308	40.6	47.7	50	40	T	159.13067020134918	90	69.13067020134918	convergent	ar-eu	32.10450900093164	19.41777354874182	1147.5189623346557
wsm19309	41.6	46.7	92	40	T	23.714297833096452	90	-66.28570216690355	convergent	ar-eu	31.747171160223246	21.087282052262623	1233.7690195957853
wsm19310	41.7	46.6	26	25	N	137.97582454313545	90	47.975824543135445	convergent	ar-eu	31.715024553639658	21.226602981104676	1240.7940399589168
wsm19311	41	47.5	84	25	N	13.943013983439812	90	-76.05698601656019	convergent	ar-eu	32.09559108418854	20.20898287603721	1193.9802323943122
wsm19312	41.6	46.7	130	25	N	61.71429783309645	90	-28.285702166903548	convergent	ar-eu	31.747171160223246	21.087282052262623	1233.7690195957853
wsm19315	40.9	47.9	90	25	N	19.37018407646383	90	-70.62981592353617	convergent	ar-eu	32.34646129688643	20.25768165488428	1205.201364878423
wsm19316	40.5	48.5	176	25	T	104.15466286676906	90	14.154662866769058	convergent	ar-eu	32.648523208684836	19.797216496278523	1187.5948812139468
wsm19317	40.9	47.8	32	25	T	141.475400992147	90	51.475400992147	convergent	ar-eu	32.27517747664588	20.184590401819605	1198.4929002509916
wsm19318	40.7	49.3	130	25	T	57.63967084385604	90	-32.36032915614396	convergent	ar-eu	33.28800610980199	22.538126241553044	1375.4833582341578
wsm19319	40.7	48.7	115	25	T	43.246131743929425	90	-46.753868256070575	convergent	ar-eu	32.855248943909636	20.439384955743947	1233.0138172069696
wsm19320	40.3	48.9	110	25	N	37.45478197082565	90	-52.54521802917435	convergent	ar-eu	32.877396338715755	19.70002322269248	1189.1227477904865
wsm19321	41.3	48.4	44	25	T	153.43585013863043	90	63.43585013863043	convergent	ar-eu	32.83473094697077	21.582550429022376	1301.2536913394135
wsm19322	40.3	46.2	100	25	T	30.270831707130014	90	-59.729168292869986	convergent	ar-eu	30.92874919999192	16.09787175302185	920.0115336739061
wsm19323	40.6	47	108	25	T	37.871773937648015	90	-52.128226062351985	convergent	ar-eu	31.603507702735193	18.56240606827626	1081.6398027609468
wsm19324	41.1	47.4	114	25	T	44.1998439404602	90	-45.8001560595398	convergent	ar-eu	32.05907667513815	20.373849240521054	1202.4974516409377
wsm19326	41.1	46.9	42	25	T	152.74037033927908	90	62.74037033927908	convergent	ar-eu	31.70608666924526	19.967888841940123	1166.9216674396184
wsm19327	41.7	46.5	42	25	T	154.0877310128394	90	64.08773101283941	convergent	ar-eu	31.645812987254146	20.96981105776868	1223.3863926313363
wsm19328	40.7	48	25	25	N	133.9673391945724	90	43.96733919457239	convergent	ar-eu	32.35229342590321	19.864829429873822	1182.0191376384878
wsm19329	40.7	47.9	20	25	N	129.0716065020847	90	39.071606502084705	convergent	ar-eu	32.2806188075753	19.797655709500205	1175.6947812137976
wsm19330	40.8	48	24	25	N	133.11647215363877	90	43.11647215363877	convergent	ar-eu	32.384919422136164	20.09458402626028	1196.7649026382765
wsm19331	40.6	48.1	170	25	N	98.7142526971246	90	8.714252697124607	convergent	ar-eu	32.391804689828845	19.708760173040517	1174.0089369984416
wsm19334	40.1	49.3	180	25	T	106.76374742375987	90	16.763747423759867	convergent	ar-eu	33.11055751850448	20.79801608411583	1263.2925912342437
wsm19335	40.7	48.3	20	25	T	128.65640944055912	90	38.656409440559116	convergent	ar-eu	32.56758445726619	20.081531006584427	1201.9931426632493
wsm19336	41	47.4	42	25	T	152.04982529378663	90	62.049825293786625	convergent	ar-eu	32.02466996707477	20.142756685646034	1187.7178857064207
wsm19337	41	47.8	10	25	T	119.62451273115721	90	29.62451273115721	convergent	ar-eu	32.30864037576034	20.421113876613575	1213.6579447496385
wsm19338	39.3	46.5	170	25	S	98.37260779676944	90	8.372607796769444	convergent	ar-eu	30.81536818496953	14.028760810560769	799.1099757047147
wsm19431	27.97	53.27	40	25	T	126.0287143819636	90	36.028714381963596	convergent	ar-eu	35.06822597684778	1.4357114430213898	91.72371939583407
wsm19432	35.95	52.26	52	25	S	150.12922332944726	90	60.12922332944726	convergent	ar-eu	34.496847283353944	14.93408442684121	940.4970269726311
wsm19483	41	42.8	5	25	NS	120.35064517128052	90	30.35064517128052	convergent	ar-eu	28.82152280774509	16.00220813437599	857.8021681069293
wsm19484	41	43.5	19	25	S	133.49081528791146	90	43.49081528791146	convergent	ar-eu	29.30063291080426	16.973920635385795	923.6866757263784
wsm19486	41.2	43.8	157	25	T	91.45018416334051	90	1.4501841633405093	convergent	ar-eu	29.589240236856376	17.740261521909474	974.0423240843206
wsm19487	42	43.7	157	25	N	92.8406079840131	90	2.840607984013104	convergent	ar-eu	29.86150202641747	19.724134347380968	1092.0188541158495
wsm19488	41.5	43.6	159	25	N	94.1729566546158	90	4.172956654615803	convergent	ar-eu	29.57885161427025	18.40891882155475	1010.432689234666
wsm19489	42.7	41.8	160	25	T	99.37637617634209	90	9.376376176342092	convergent	ar-eu	28.94137161848991	20.37411791502609	1096.3088901387214
wsm19490	42.4	43.8	160	25	T	96.33962911097854	90	6.339629110978535	convergent	ar-eu	30.103951348915942	20.766819052902008	1158.2103685121006
wsm19491	41.5	43.5	161	25	TS	96.29555063731794	90	6.295550637317945	convergent	ar-eu	29.511103144963776	18.35731477245929	1005.5004479774136
wsm19492	42.4	43.8	161	25	S	97.33962911097854	90	7.339629110978535	convergent	ar-eu	30.103951348915942	20.766819052902008	1158.2103685121006
wsm19493	42.4	43.5	162	25	TS	98.71325702689813	90	8.713257026898134	convergent	ar-eu	29.905736105230133	20.658172401233855	1145.2691249718105
wsm19494	41.2	44	162	25	S	96.20956684625594	90	6.209566846255939	convergent	ar-eu	29.726358656180324	17.856172344803397	984.535684618081
wsm19495	41.3	44	164	25	N	98.3690627261683	90	8.369062726168295	convergent	ar-eu	29.76749314288829	18.102446386704756	999.3691920148051
wsm19496	42.4	43.8	164	25	T	100.33962911097854	90	10.339629110978535	convergent	ar-eu	30.103951348915942	20.766819052902008	1158.2103685121006
wsm19497	42.4	43.7	164	25	S	100.46377134240964	90	10.463771342409643	convergent	ar-eu	30.037808003894412	20.740985792584652	1154.465506937969
wsm19498	41.7	44.6	164	25	TS	98.28150233007597	90	8.281502330075966	convergent	ar-eu	30.341739261029666	19.280958381061325	1083.0290388061946
wsm19499	41.8	44	164	25	T	99.1595245618094	90	9.159524561809405	convergent	ar-eu	29.976942361987454	19.3649487929317	1075.8929702340242
wsm19500	41.6	44.9	165	25	T	98.7711785903823	90	8.771178590382306	convergent	ar-eu	30.505767842150362	18.976456311552553	1071.1339200192663
wsm19501	41.6	45.7	172	25	S	104.84265934286776	90	14.842659342867762	convergent	ar-eu	31.055191340564527	19.018441911010385	1090.9260747312835
wsm19502	41.3	44	172	25	S	106.3690627261683	90	16.369062726168295	convergent	ar-eu	29.76749314288829	18.102446386704756	999.3691920148051
wsm19503	42.5	45	170	25	T	105.03161650325615	90	15.031616503256146	convergent	ar-eu	30.945241858647613	20.73327254820701	1185.4991306548022
wsm19504	41.6	45.9	170	25	T	102.61417498843298	90	12.614174988432978	convergent	ar-eu	31.193137171299107	19.334640330484206	1113.494731270714
wsm19505	41.7	43.3	172	25	N	107.8615545334689	90	17.861554533468905	convergent	ar-eu	29.46255029737251	18.770021799237128	1026.5664361038782
wsm19506	42.4	43.8	174	25	S	110.33962911097854	90	20.339629110978535	convergent	ar-eu	30.103951348915942	20.766819052902008	1158.2103685121006
wsm19507	43.2	41.6	174	25	T	114.42617335794597	90	24.42617335794597	convergent	ar-eu	29.06372598684444	21.74009495672685	1174.3255568045975
wsm19508	42.5	45	177	25	T	112.03161650325615	90	22.031616503256146	convergent	ar-eu	30.945241858647613	20.73327254820701	1185.4991306548022
wsm19509	42.4	43.7	177	25	T	113.46377134240964	90	23.463771342409643	convergent	ar-eu	30.037808003894412	20.740985792584652	1154.465506937969
wsm19510	41.2	46.5	178	25	S	109.33124896563731	90	19.331248965637315	convergent	ar-eu	31.460857620975943	19.232929585276224	1116.1731771166799
wsm19540	41.9	44.3	180	25	T	114.95238216858348	90	24.952382168583483	convergent	ar-eu	30.22173113997983	19.68734808257875	1101.8967187406188
wsm19542	42.4	43.7	180	25	TS	116.46377134240964	90	26.463771342409643	convergent	ar-eu	30.037808003894412	20.740985792584652	1154.465506937969
wsm19543	41.4	44.2	180	25	S	114.28791930503576	90	24.287919305035757	convergent	ar-eu	29.94549499228804	18.46093534027652	1024.6909683837252
wsm19544	41.9	44.3	0	25	T	114.95238216858348	90	24.952382168583483	convergent	ar-eu	30.22173113997983	19.68734808257875	1101.8967187406188
wsm19545	42.5	43.9	178	25	S	114.36997305018326	90	24.369973050183262	convergent	ar-eu	30.21446167474209	21.01024265262042	1175.6827140111968
wsm19546	43.2	41.6	1	25	T	121.42617335794597	90	31.42617335794597	convergent	ar-eu	29.06372598684444	21.74009495672685	1174.3255568045975
wsm19547	42.4	43.5	4	25	S	120.71325702689813	90	30.713257026898134	convergent	ar-eu	29.905736105230133	20.658172401233855	1145.2691249718105
wsm19548	41.6	44.9	4	25	T	117.7711785903823	90	27.771178590382306	convergent	ar-eu	30.505767842150362	18.976456311552553	1071.1339200192663
wsm19549	42.5	43.4	6	25	T	122.9939066698206	90	32.9939066698206	convergent	ar-eu	29.885077463128503	20.86285575092721	1155.8914255154348
wsm19550	42.5	43.6	7	25	T	123.74313264093081	90	33.74313264093081	convergent	ar-eu	30.016614571178167	20.944933884621037	1165.0716208692809
wsm19551	42.4	44.8	11	25	S	126.11968994292704	90	36.11968994292704	convergent	ar-eu	30.76919606260055	20.554607619399093	1169.2547899857052
wsm19553	41.3	44	9	25	S	123.3690627261683	90	33.369062726168295	convergent	ar-eu	29.76749314288829	18.102446386704756	999.3691920148051
wsm19554	42.1	45.9	9	25	S	122.37148186437184	90	32.371481864371844	convergent	ar-eu	31.38845044087045	20.809433162645092	1205.169467095708
wsm19555	41.4	43.8	11	25	T	125.76986690222736	90	35.76986690222736	convergent	ar-eu	29.67252860740775	18.25514576373392	1004.8773054471441
wsm19556	41.5	43.8	11	25	NS	125.92899550801178	90	35.92899550801178	convergent	ar-eu	29.714552166682175	18.51156846117246	1020.303895642448
wsm19557	41.4	43.8	12	25	S	126.76986690222736	90	36.76986690222736	convergent	ar-eu	29.67252860740775	18.25514576373392	1004.8773054471441
wsm19558	41.7	43.3	14	25	S	129.8615545334689	90	39.861554533468905	convergent	ar-eu	29.46255029737251	18.770021799237128	1026.5664361038782
wsm19559	41.4	43.7	15	25	S	129.89136140348916	90	39.89136140348916	convergent	ar-eu	29.60445202924685	18.203310619191853	999.93365794382
wsm19560	41.8	43.6	16	25	T	131.64912609388023	90	41.64912609388023	convergent	ar-eu	29.70758572735121	19.177234966358384	1056.768311129893
wsm19561	42.5	45	17	25	S	132.03161650325615	90	42.031616503256146	convergent	ar-eu	30.945241858647613	20.73327254820701	1185.4991306548022
wsm19562	41.7	44.2	18	25	S	132.76051257876856	90	42.760512578768555	convergent	ar-eu	30.070019626412012	19.21105499423996	1070.3474104452741
wsm19564	41.6	44.9	18	25	T	131.7711785903823	90	41.771178590382306	convergent	ar-eu	30.505767842150362	18.976456311552553	1071.1339200192663
wsm19565	41.9	46.5	18	25	TS	130.387664850257	90	40.38766485025701	convergent	ar-eu	31.721503289242442	21.664130422786954	1266.6012700672286
wsm19566	41.4	44	18	25	T	132.52809195537702	90	42.52809195537702	convergent	ar-eu	29.80888083048231	18.358351130032077	1014.7764864945949
wsm19567	42	44	21	25	T	136.4724188260925	90	46.47241882609251	convergent	ar-eu	30.0624647252843	19.869267993570787	1106.76774312727
wsm19568	41.3	44	30	25	S	144.3690627261683	90	54.369062726168295	convergent	ar-eu	29.76749314288829	18.102446386704756	999.3691920148051
wsm19569	41.2	44	26	25	S	140.20956684625594	90	50.20956684625594	convergent	ar-eu	29.726358656180324	17.856172344803397	984.535684618081
wsm19570	41.8	43.5	28	25	T	143.77253889392836	90	53.772538893928356	convergent	ar-eu	29.640418705054778	19.127367239549315	1051.8540148173247
wsm19571	41.3	43.8	26	25	S	140.61026282613676	90	50.61026282613676	convergent	ar-eu	29.63075760499367	17.998059381831027	989.4576973594196
wsm19572	42.3	43	33	25	T	150.18731971259893	90	60.187319712598935	convergent	ar-eu	29.531023118095973	20.179313526081415	1105.9771342968609
wsm19573	42.5	43.4	33	25	T	149.9939066698206	90	59.9939066698206	convergent	ar-eu	29.885077463128503	20.86285575092721	1155.8914255154348
wsm19574	42.5	44.6	34	25	S	149.512959021391	90	59.512959021391	convergent	ar-eu	30.678556789264313	20.80165067266107	1180.1623782405072
wsm19575	42.4	43.9	38	25	T	154.2158842351015	90	64.2158842351015	convergent	ar-eu	30.17016557120995	20.778665444537197	1161.180264557289
wsm19576	42.5	44.2	29	25	T	145.00036091387364	90	55.000360913873635	convergent	ar-eu	30.412945582655233	20.998779320541217	1182.0240785845108
wsm19577	41.8	43.5	40	25	TS	155.77253889392836	90	65.77253889392836	convergent	ar-eu	29.640418705054778	19.127367239549315	1051.8540148173247
wsm19578	41.8	43.5	41	25	S	156.77253889392836	90	66.77253889392836	convergent	ar-eu	29.640418705054778	19.127367239549315	1051.8540148173247
wsm19579	42.3	44.1	43	25	T	158.8155093408759	90	68.8155093408759	convergent	ar-eu	30.259135991890993	20.574359645778372	1152.8328682955932
wsm19580	42.5	43.4	45	25	T	161.9939066698206	90	71.9939066698206	convergent	ar-eu	29.885077463128503	20.86285575092721	1155.8914255154348
wsm19581	41.4	44	45	25	S	159.52809195537702	90	69.52809195537702	convergent	ar-eu	29.80888083048231	18.358351130032077	1014.7764864945949
wsm19582	41.7	45	46	25	TS	159.80864227848633	90	69.80864227848633	convergent	ar-eu	30.614479087214413	19.119373867872213	1082.674423185006
wsm19584	42.1	45.6	55	25	S	168.71893557036265	90	78.71893557036265	convergent	ar-eu	31.184389510096132	20.367003180226263	1172.6534001282173
wsm19585	41.75	44.82	54	25	S	168.0981808295603	90	78.0981808295603	convergent	ar-eu	30.512006157083427	19.295666296894936	1089.3531257196462
wsm19586	42.4	44	56	25	S	172.09253444058288	90	82.09253444058288	convergent	ar-eu	30.236450135832243	20.79052281666135	1164.1543089005274
wsm19587	41.9	43.9	32	25	S	147.43827349036349	90	57.438273490363486	convergent	ar-eu	29.952331158114944	19.56874285679757	1086.40578319341
wsm19588	41.4	43.7	60	25	S	174.89136140348916	90	84.89136140348916	convergent	ar-eu	29.60445202924685	18.203310619191853	999.93365794382
wsm19589	41.8	43.8	66	25	N	1.4035202220138103	90	-88.59647977798619	convergent	ar-eu	29.84212740571278	19.26618214023931	1066.036209484598
wsm19590	42.4	45.5	80	25	S	14.288186320431805	90	-75.7118136795682	convergent	ar-eu	31.23880765506678	21.1166858265546	1217.7245815625456
wsm19591	42.3	44.1	82	25	S	17.815509340875906	90	-72.1844906591241	convergent	ar-eu	30.259135991890993	20.574359645778372	1152.8328682955932
wsm19592	42.2	45.5	90	25	S	23.986795536497823	90	-66.01320446350218	convergent	ar-eu	31.157021767635392	20.51378664109106	1180.1723732065311
wsm19593	42.4	44.7	96	25	T	31.23995956424278	90	-58.76004043575722	convergent	ar-eu	30.70236755343474	20.567438865918675	1167.6918916666589
wsm19594	42	41.8	109	25	T	47.25947700005344	90	-42.74052299994656	convergent	ar-eu	28.60393288923182	17.48208879292575	930.6569080008428
wsm19596	42.4	43.6	115	25	T	51.58831321522575	90	-38.41168678477425	convergent	ar-eu	29.971736075040198	20.694510908565363	1149.5806926424088
wsm19597	41.4	43.9	117	25	S	51.6487779120489	90	-38.3512220879511	convergent	ar-eu	29.74067171635403	18.306826002714857	1009.8249425847288
wsm19599	41.2	43.8	128	25	T	62.45018416334051	90	-27.54981583665949	convergent	ar-eu	29.589240236856376	17.740261521909474	974.0423240843206
wsm19600	42.4	43.8	144	25	T	80.33962911097854	90	-9.660370889021465	convergent	ar-eu	30.103951348915942	20.766819052902008	1158.2103685121006
wsm19601	41.3	43.6	143	25	S	77.85308768086736	90	-12.146912319132639	convergent	ar-eu	29.494286367059097	17.893049385576475	979.5626068016652
wsm19602	42	45.8	147	25	T	80.33601525626466	90	-9.663984743735341	convergent	ar-eu	31.280637075543197	20.363323085857544	1175.6939076952285
wsm19603	42.4	43.9	149	25	TS	85.2158842351015	90	-4.784115764898502	convergent	ar-eu	30.17016557120995	20.778665444537197	1161.180264557289
wsm19604	41.7	44.4	149	25	NS	83.52022938978052	90	-6.479770610219475	convergent	ar-eu	30.205749914235547	19.247753635263052	1076.7768354921418
wsm19605	42.3	43.6	153	25	T	89.43300384639787	90	-0.5669961536021333	convergent	ar-eu	29.9270995962845	20.44341319163334	1134.0977383722372
wsm19606	41.9	45.7	153	25	S	86.29994873394719	90	-3.70005126605281	convergent	ar-eu	31.172755419481256	19.91788683492996	1146.4102567785378
wsm19607	41.5	43.5	153	25	S	88.29555063731794	90	-1.7044493626820554	convergent	ar-eu	29.511103144963776	18.35731477245929	1005.5004479774136
wsm19608	42.7	41.8	155	25	T	94.37637617634209	90	4.376376176342092	convergent	ar-eu	28.94137161848991	20.37411791502609	1096.3088901387214
wsm19609	41.8	46.5	9	25	TS	121.23788899025988	90	31.237888990259876	convergent	ar-eu	31.68353700144035	21.321333323420276	1245.2229272841298
wsm19610	41.4	45.6	26	25	TS	138.64996342249873	90	48.64996342249873	convergent	ar-eu	30.908789917640796	18.39880180728146	1050.9008726298314
wsm19611	41.3	45.4	46	25	TS	158.72451155004092	90	68.72451155004092	convergent	ar-eu	30.731699360627495	18.207329864722794	1034.5905445870844
wsm19612	41.2	45.9	64	25	NS	176.0011247523492	90	86.0011247523492	convergent	ar-eu	31.04130259627533	18.152626928909754	1040.8424512953925
wsm21566	36.62	55.74	64	25	T	160.49349250876804	90	70.49349250876804	convergent	ar-eu	37.36433555431258	15.874275258077091	1071.2311236566027
wsm21571	37.6	55.83	158	25	S	75.69686741735961	90	-14.303132582640387	convergent	ar-eu	37.556623602810156	17.208238187939983	1166.3472748724455
wsm21604	31.261944	48.114611	68	7.6	U	161.6662467180402	90	71.66624671804021	convergent	ar-eu	30.57171365763697	2.066238223779706	116.85743077416916
wsm21605	32.24	48	88	4	U	3.390845034238737	90	-86.60915496576126	convergent	ar-eu	30.551778584960395	0.13767399309922723	7.7816547127531885
wsm21606	32.125	48.1	165	26	U	80.13073251621933	90	-9.869267483780675	convergent	ar-eu	30.62551357394686	0.36274349309728393	20.547791830956225
wsm21608	31.032847	47.775247	58	6.3	U	151.48320115148704	90	61.48320115148704	convergent	ar-eu	30.267551524633852	2.6372659793212563	147.80981622591727
wsm24637	39.2	40.9	148	25	S	82.64391057309581	90	-7.356089426904191	convergent	ar-eu	26.7433808178346	1.3981066902871504	69.95742868976323
wsm24721	38.16	39.31	22	25	S	136.76270160778228	90	46.762701607782276	convergent	ar-eu	25.181084954314898	0.17105920948355902	8.093041201593236
wsm24747	39.28	41.17	11	25	S	125.44527744163577	90	35.44527744163577	convergent	ar-eu	26.96683255584859	2.0091714227667268	101.31075798904418
wsm24841	42.67	41.55	24	25	T	143.66282881428702	90	53.662828814287025	convergent	ar-eu	28.76667302359803	19.72968810117918	1055.7741046020094
wsm24852	38.08	39.04	5	25	S	119.96513853152857	90	29.965138531528567	convergent	ar-eu	24.954722515178005	0.13157750165632365	6.172750405235456
wsm24882	38.64	43.22	20	25	T	130.85006986816063	90	40.85006986816063	convergent	ar-eu	28.19182580805866	3.1188688832726115	163.83835736945278
wsm24884	38.74	43.17	14	25	T	125.08159185626107	90	35.08159185626107	convergent	ar-eu	28.19116375796205	3.3460898902886242	175.7707917929876
wsm24885	38.45	43.26	131	25	S	61.47259952694117	90	-28.527400473058833	convergent	ar-eu	28.154057945931633	2.556287383818301	134.12002842533764
wsm24887	38.72	43.22	23	25	T	133.9893986348634	90	43.98939863486339	convergent	ar-eu	28.220390612743493	3.3986740247924843	178.7029327990612
wsm24890	38.42	43.51	167	25	T	97.13828510723692	90	7.138285107236925	convergent	ar-eu	28.32730632049053	3.4162459682162165	180.25114747167584
wsm24915	38.15	38.58	25	25	S	140.72111766827106	90	50.72111766827106	convergent	ar-eu	24.657597202264128	0.38844881037061896	18.020135242240617
wsm24920	43.39	39.52	31	25	T	154.63015223913993	90	64.63015223913993	convergent	ar-eu	27.880879947097363	13.758073749060912	715.4019014012497
wsm24928	37.23	42.46	32	25	T	141.1816648356447	90	51.18166483564471	convergent	ar-eu	27.14577887465886	2.556651835871591	129.70770713777432
wsm24932	38.73	43.67	162	25	T	92.49510289393652	90	2.4951028939365187	convergent	ar-eu	28.55224815425759	9.719431243691801	516.5566250887217
wsm24942	37.31	37.1	173	25	S	109.07672648009418	90	19.07672648009418	convergent	ar-eu	23.237730074177435	0.21344089379522302	9.364013765195715
wsm24948	37.27	37.16	8	25	S	123.9080005018564	90	33.90800050185641	convergent	ar-eu	23.263106542591856	0.3575165012723147	15.70103214106303
wsm24950	37.32	37.12	161	25	S	97.06923803726727	90	7.069238037267269	convergent	ar-eu	23.25641282146995	0.20839579967915256	9.149619485372048
wsm24963	37.92	37.96	14	25	S	130.1176684075595	90	40.117668407559506	convergent	ar-eu	24.117852560139966	0.4044121929348421	18.374857314234312
wsm24964	37.93	37.96	6	25	S	122.13772047680953	90	32.137720476809534	convergent	ar-eu	24.12225629209975	0.42638245978008626	19.37642342247441
wsm25946	32.31	47.35	22	25	S	117.95022333825648	90	27.950223338256478	convergent	ar-eu	30.011812355590344	0.3650123088300745	20.301032615961198
wsm25970	38.72	45.79	158	25	S	86.17728329110457	90	-3.8227167088954275	convergent	ar-eu	30.10961201808788	12.838121081628472	716.1317612133896
wsm25975	32.3	47.2	32	25	T	128.03610106419796	90	38.036101064197965	convergent	ar-eu	29.884678934544922	0.5739779584686744	31.80044852828879
wsm25976	37.51	38.5	175	25	S	109.55733145079046	90	19.557331450790457	convergent	ar-eu	24.328490081972404	0.9443234589110432	43.25828566311271
wsm25991	26.74	55.83	154	25	T	57.465970244506195	90	-32.534029755493805	convergent	ar-eu	37.44523281339211	0.530585232695671	35.87123388655109
wsm26015	27	56.2	177	25	T	80.68227795071226	90	-9.317722049287738	convergent	ar-eu	37.74411594451073	0.43251737709670124	29.43995260477395
wsm26017	40.01	39.98	137	25	S	74.30445432342185	90	-15.69554567657815	convergent	ar-eu	26.460843607486588	3.1215660912509975	154.66417995724925
wsm26093	43.37	46.25	2	25	T	116.83675855721214	90	26.836758557212136	convergent	ar-eu	32.14187993615975	25.07577513525048	1483.42627003335
wsm26094	43.34	46.19	5	25	T	119.8637892904444	90	29.8637892904444	convergent	ar-eu	32.08968508864897	24.97150682214938	1475.1155643018076
wsm26130	26.53	54.99	11	25	T	94.45338182699868	90	4.45338182699868	convergent	ar-eu	36.72317401016308	0.37763948587249274	25.108882994978124
wsm26261	26.99	55.8	142	25	T	45.80040610526703	90	-44.19959389473297	convergent	ar-eu	37.39091202542409	0.06186311762238006	4.177195219336395
wsm26266	26.92	55.85	169	25	T	72.6931311715013	90	-17.306868828498693	convergent	ar-eu	37.44283962161638	0.23310004928403316	15.7583170495692
wsm26275	26.8	55.68	164	25	T	67.5918191682735	90	-22.408180831726497	convergent	ar-eu	37.30540064931782	0.2789939861422681	18.801757838431772
wsm26731	25.45	57.03	143	25	T	44.485081129933405	90	-45.514918870066595	convergent	ar-eu	38.68270932664802	0.5821600843586623	40.458795892308785
wsm26967	35.89	43.35	17	25	T	122.7570320502038	90	32.757032050203804	convergent	ar-eu	27.425550552301893	5.197577583057651	266.1989791674723
wsm26981	26.77	55.79	26	25	T	109.51763628037497	90	19.517636280374973	convergent	ar-eu	37.406345040505215	0.43968442466449176	29.69935807005685
wsm27137	42.66	43.44	32	25	T	149.19091850972563	90	59.190918509725634	convergent	ar-eu	29.984167532176855	21.285798507306623	1182.8715743506716
wsm27291	34.88	46.85	10	25	N	110.73921992191742	90	20.739219921917424	convergent	ar-eu	29.972643320394177	4.7723358804586695	265.110678203611
wsm27366	27.33	56.2	176	25	T	80.10642160491068	90	-9.893578395089321	convergent	ar-eu	37.709016106091205	0.15175337198952832	10.321147727218206
wsm27743	32.54	48.37	28	25	T	123.6445741904194	90	33.644574190419405	convergent	ar-eu	30.891616226451767	0.5548084581472921	31.673625767623907
wsm27748	32.51	48.29	22	25	T	117.64872708948383	90	27.648727089483828	convergent	ar-eu	30.821539178811328	0.45956511143224077	26.182595826277414
wsm27818	38.71	40.05	7	25	S	121.83824688024185	90	31.838246880241854	convergent	ar-eu	25.937987299607343	0.42258142824087486	20.552888756622377
wsm27823	38.63	40.06	3	25	S	117.67582566467053	90	27.675825664670526	convergent	ar-eu	25.911575567167446	0.2489342516795432	12.095819145398973
wsm27984	27.19	54.97	21	25	S	105.34099634546413	90	15.340996345464134	convergent	ar-eu	36.63526274393793	0.7856869894413876	52.13206093905461
wsm28237	27.02	53.86	21	25	T	105.48348145263765	90	15.483481452637648	convergent	ar-eu	35.668414481699315	0.4867491419312131	31.559413518248142
wsm28263	29.7	56.81	171	25	S	77.9067837056242	90	-12.093216294375793	convergent	ar-eu	38.057912712741484	3.836626788312074	262.9894799516954
wsm28348	35.49	54.47	166	25	S	81.88693534314012	90	-8.113064656859876	convergent	ar-eu	36.221627140889005	14.930154506200694	981.0053535744867
wsm28588	27.88	57.01	162	25	T	66.5215124027597	90	-23.478487597240303	convergent	ar-eu	38.36880865942593	1.3300625510019444	91.80241609671675
wsm28657	28.08	52.57	25	25	T	111.45745273693592	90	21.45745273693592	convergent	ar-eu	34.44442695388218	0.9432668436331966	59.3245737379289
wsm28671	30.16	51.58	40	25	S	129.98474361610295	90	39.984743616102946	convergent	ar-eu	33.51493788896279	3.4050012544684023	209.056349819397
wsm28733	28.4	59.17	81	25	S	165.3607074413693	90	75.3607074413693	convergent	ar-eu	40.21422572809668	6.2901106683029155	451.58468134840666
wsm28831	30.14	51.78	50	25	S	139.85455469562726	90	49.85455469562726	convergent	ar-eu	33.68790844096481	3.6315401382034906	223.9804894617971
wsm28839	30.2	51.67	26	25	S	115.99982497033511	90	25.999824970335112	convergent	ar-eu	33.59273304545348	3.5952854954196596	221.19156364574587
wsm28850	30.18	51.71	51	25	S	140.9496421514316	90	50.94964215143159	convergent	ar-eu	33.627316366574476	3.6134105320097234	222.50864057745952
wsm28893	41.96	42.66	179	25	T	116.08170356362552	90	26.081703563625524	convergent	ar-eu	29.151553928953184	18.948883333622717	1026.3757770514887
wsm28922	28.109	59.027	90	25	S	174.07035169404713	90	84.07035169404713	convergent	ar-eu	40.11823313621253	5.833428489970828	417.9677285475914
wsm28923	28.17	58.91	84	25	S	168.1851322741245	90	78.1851322741245	convergent	ar-eu	40.009362716186814	5.924072361462464	423.50445635431345
wsm28926	28.315	58.994	97	25	S	1.3258976612524975	90	-88.6741023387475	convergent	ar-eu	40.06847787220923	6.15298583765653	440.4096398719685
wsm28998	13.855	51.52	76	25	S	142.99814378968819	90	52.998143789688186	convergent	ar-eu	36.80020860711035	22.3876578272549	1491.2150444850886
wsm29035	30.04	51.125	44	25	T	134.03045488786154	90	44.03045488786154	convergent	ar-eu	33.121277625647615	2.1679581391293823	131.72175364922785
wsm29555	27.78	57.77	19	25	TS	103.12548575002609	90	13.125485750026087	convergent	ar-eu	39.04749878864895	4.718216776489214	330.5061110975474
wsm29586	38.465	39.861	28	25	S	142.62394630722326	90	52.623946307223264	convergent	ar-eu	25.70130476309464	0.053560922788847165	2.582870423804617
wsm29589	30.093	57.591	43	25	T	130.0579052025887	90	40.0579052025887	convergent	ar-eu	38.713365759024875	7.074992838002629	492.0243551982815
wsm29790	36.53	54.73	16	25	T	113.10418473104914	90	23.104184731049145	convergent	ar-eu	36.548280412028156	16.55676160007272	1096.3335216436496
wsm29812	42.711	42.915	4	25	T	121.93722643430215	90	31.937226434302147	convergent	ar-eu	29.665649411260027	21.20744991783623	1167.1445629477948
wsm30034	28.128	54.396	23	25	T	108.818522633121	90	18.818522633121006	convergent	ar-eu	36.04822916528124	2.444973716977316	159.98570180301772
wsm30051	38.639	43.218	19	25	T	129.85061255632235	90	39.850612556322346	convergent	ar-eu	28.19001000153363	3.1099499130049253	163.3601725638917
wsm30052	38.71	43.34	8	25	T	118.83480237154606	90	28.83480237154606	convergent	ar-eu	28.3042856593433	3.816935931645446	201.24260031955058
wsm30053	38.674	43.581	2	25	T	112.49895711561055	90	22.49895711561055	convergent	ar-eu	28.467580149161563	9.163374094677863	485.6808613520071
wsm30054	38.67	43.51	175	25	T	105.57230792223646	90	15.572307922236462	convergent	ar-eu	28.414267228600487	8.691544885964305	459.8820387202937
wsm30055	38.59	43.54	178	25	T	108.39988219779082	90	18.399882197790816	convergent	ar-eu	28.40822248398223	8.37414204835774	443.0013957116337
wsm30056	38.742	43.368	180	25	T	110.85835380185142	90	20.858353801851422	convergent	ar-eu	28.336087516737322	4.231823522770213	223.34688844633473
wsm30062	38.822	43.673	171	25	T	101.64989422686244	90	11.649894226862443	convergent	ar-eu	28.586765937263678	10.089504087690571	536.8184023719832
wsm30065	38.73	43.3	166	25	T	96.91519752340912	90	6.91519752340912	convergent	ar-eu	28.28225230207383	3.6381684653730986	191.68035136989135
wsm30069	37.283	43.939	177	25	S	104.67357051811439	90	14.673570518114389	convergent	ar-eu	28.279363014251302	0.38804048409927816	20.442364284408722
wsm30110	38.92	43.56	145	25	S	75.94648395735527	90	-14.05351604264473	convergent	ar-eu	28.539318893922797	10.074790202912794	535.2207488027311
wsm30122	38.71	43.32	7	25	T	117.85762561564877	90	27.85762561564877	convergent	ar-eu	28.289700846927396	3.6565580194432243	192.6957684309809
wsm30128	38.41	43.35	137	25	S	67.30083150064803	90	-22.69916849935197	convergent	ar-eu	28.20621080168278	2.6524824277150003	139.4037136818115
wsm30140	38.68	43.2	19	25	T	129.94267356051705	90	39.94267356051705	convergent	ar-eu	28.19150282468069	3.2097609437360717	168.61126570296975
wsm30160	38.92	44.01	163	25	S	93.43784376148153	90	3.437843761481531	convergent	ar-eu	28.866845264212678	11.487629166585862	616.6821621932633
wsm30207	38.47	43.45	152	25	S	82.29282048931418	90	-7.707179510685819	convergent	ar-eu	28.300486388003762	3.2301374430454786	170.28350225855127
wsm30224	38.46	43.3	157	25	S	87.44477422729699	90	-2.555225772703011	convergent	ar-eu	28.186901367952302	2.6912230933616	141.35088227279059
wsm30353	36.33	52.78	38	25	T	136.2786366943359	90	46.27863669433589	convergent	ar-eu	34.96672007489369	15.948555671047515	1016.3370243332937
wsm30464	28.59	51.49	52	25	T	139.65389775214248	90	49.653897752142484	convergent	ar-eu	33.46886107954774	0.48449865764686706	29.710559774186766
wsm30586	32.5	46.91	36	25	T	132.5860087592563	90	42.58600875925629	convergent	ar-eu	29.663291232468495	0.4938817197234897	27.17864305873656
wsm30607	35.04	44.1	58	25	S	161.45485573965493	90	71.45485573965493	convergent	ar-eu	27.802384638286732	6.022516696953943	312.3517661078455
wsm30621	32.87	46.96	31	25	T	128.19399260627034	90	38.19399260627034	convergent	ar-eu	29.7494581371515	0.38351515582107254	21.160801820107952
wsm30664	32.55	46.98	34	25	T	130.62356167285196	90	40.62356167285196	convergent	ar-eu	29.727671527079103	0.29227453759172306	16.115786394538468
wsm30676	39.16	42.57	167	25	T	99.51576941328398	90	9.515769413283977	convergent	ar-eu	27.913862166599962	3.565357449676469	185.59563422829208
wsm30762	32.44	47.12	31	25	T	127.33406864587414	90	37.33406864587414	convergent	ar-eu	29.832587081768708	0.36245141927322777	20.049337286083123
wsm30763	32.58	47.05	35	25	T	131.62610003001458	90	41.626100030014584	convergent	ar-eu	29.789733339427883	0.14185621109355395	7.836671665368863
wsm30771	32.52	46.85	43	25	T	139.66343009763256	90	49.663430097632556	convergent	ar-eu	29.615338520631262	0.5154359484393893	28.323095167706803
wsm30772	32.38	46.96	40	25	T	136.3416158400288	90	46.341615840028794	convergent	ar-eu	29.691711662268894	0.6919194154998678	38.10994810174243
wsm30773	32.73	47.12	32	25	T	128.83609875189262	90	38.83609875189262	convergent	ar-eu	29.865844245668008	0.2680278591123084	14.841214584070462
wsm30778	32.48	47.35	24	25	T	120.2427614617394	90	30.242761461739406	convergent	ar-eu	30.02986697127978	0.006766945515877865	0.3765651577994907
wsm30779	32.42	46.86	36	25	T	132.4815856197995	90	42.48158561979949	convergent	ar-eu	29.612273747177845	0.7289522772251757	40.05200242185326
wsm30780	32.73	47.18	32	25	T	128.79323868194473	90	38.79323868194473	convergent	ar-eu	29.915961324815335	0.33848114912399296	18.770890221777258
wsm30781	32.41	47.05	49	25	T	145.33092111074615	90	55.33092111074615	convergent	ar-eu	29.770552067469453	0.5130897763606725	28.328435128945248
wsm30868	32.76	47.77	24	25	T	120.42709044176769	90	30.42709044176769	convergent	ar-eu	30.412356148930435	0.8924950474175546	50.23778435946178
wsm30878	35.09	44.1	59	25	S	162.54703651013256	90	72.54703651013256	convergent	ar-eu	27.81405771379218	5.8684626890459555	304.4795019359622
wsm30885	41.6	46.82	15	25	T	126.5812130746134	90	36.5812130746134	convergent	ar-eu	31.830577812139303	21.16891788106895	1241.4579317407029
wsm30887	41.59	46.81	116	25	N	47.57730030758114	90	-42.42269969241886	convergent	ar-eu	31.819945547225075	21.13591374589265	1239.1518366809382
wsm30906	27	53.91	25	25	T	109.43904785722924	90	19.43904785722924	convergent	ar-eu	35.71468324063769	0.48851026871979286	31.709226249982635
wsm30919	27.19	54.02	29	25	T	113.66455202918542	90	23.664552029185415	convergent	ar-eu	35.79412928303968	0.8227492154982059	53.507638536247754
wsm30977	23.69	62.02	57	25	S	135.33361247660616	90	45.33361247660616	convergent	ar-eu	43.45908555951086	0.664037890946716	50.78829076340392
wsm31002	29.78	50.71	47	25	T	136.8354809770084	90	46.83548097700839	convergent	ar-eu	32.761853070280914	0.17985126555733189	10.822198300399197
wsm31011	37.16	42.86	30	25	T	138.61139819961573	90	48.611398199615735	convergent	ar-eu	27.424570247074357	2.310515163690468	118.33137428962318
wsm31055	38.72	43.68	164	25	T	94.46661615203902	90	4.466616152039023	convergent	ar-eu	28.55605764066012	9.710117728515925	516.1246980127327
wsm31075	31.84	51.02	176	25	T	88.84885513054974	90	-1.1511448694502633	convergent	ar-eu	33.07644979217861	5.287956833702012	320.9026141337997
wsm31173	31.74	50.97	180	25	T	92.72487637064341	90	2.7248763706434147	convergent	ar-eu	33.02913868558169	4.738492411032581	287.1933908733047
wsm31236	38.45	46.91	133	25	T	59.59672466001604	90	-30.403275339983963	convergent	ar-eu	30.86443888806872	12.295395366904373	701.3789124666837
wsm31237	38.39	46.89	129	25	S	55.52033815147985	90	-34.47966184852015	convergent	ar-eu	30.832319491966096	12.16971941635741	693.5585738617189
wsm31244	38.46	46.81	127	25	T	53.7125753955836	90	-36.2874246044164	convergent	ar-eu	30.79228033957466	12.30778054559211	700.6053673184588
wsm31248	38.44	46.69	129	25	S	55.80055030862388	90	-34.19944969137612	convergent	ar-eu	30.696526562741916	12.257224638483265	695.7698853401206
wsm31354	26.94	53.88	13	25	S	97.36593728223056	90	7.365937282230561	convergent	ar-eu	35.69392577731374	0.37687710603091773	24.4507834006344
wsm31455	38.5	55.54	169	25	S	88.07902655418735	90	-1.920973445812649	convergent	ar-eu	37.461976805125865	18.84620704394736	1274.6201932127562
wsm31488	40.75	48.44	114	25	N	42.58616376156175	90	-47.41383623843825	convergent	ar-eu	32.68409467820529	20.331700577950798	1220.839074512172
wsm31497	29.35	52.52	24	25	T	112.33203284798407	90	22.332032847984067	convergent	ar-eu	34.34287558344218	3.076725891224754	193.00315554711287
wsm31516	41.89	46.58	26	25	T	138.2827200949656	90	48.28272009496561	convergent	ar-eu	31.772785016673488	21.70321670758625	1270.7232641583466
wsm31521	37.27	37.12	177	25	S	112.96463018955524	90	22.964630189555237	convergent	ar-eu	23.23448097262539	0.32224568010522603	14.135597016904713
wsm31623	38.47	46.74	139	25	S	65.79874226744676	90	-24.201257732553245	convergent	ar-eu	30.74268110392839	12.321939826434374	700.3922203276035
wsm31677	38.56	46.59	154	25	S	81.09476516754586	90	-8.905234832454141	convergent	ar-eu	30.656644133874394	12.518750983904795	709.7818196435156
wsm31724	33.22	49.21	10	25	S	106.18234860792188	90	16.18234860792188	convergent	ar-eu	31.663397065433898	4.338670814706205	253.24566411676452
wsm31748	30.52	57.23	4	25	T	91.757731485526	90	1.7577314855259942	convergent	ar-eu	38.38270243262714	5.68952151248665	392.8174543928233
wsm31826	38.49	44.85	129	25	TS	57.78964338842752	90	-32.21035661157248	convergent	ar-eu	29.34001440773683	11.52068475953034	627.7002412959567
wsm31827	42.59	40.98	77	25	S	17.30656811129768	90	-72.69343188870232	convergent	ar-eu	28.36344747963554	15.306825362589763	808.5778514588297
wsm31834	42.55	40.91	71	25	S	11.338154211897972	90	-78.66184578810203	convergent	ar-eu	28.298753634398423	12.734277914491713	671.2765909662567
wsm31923	31.83	50.95	10	25	TS	102.87499041198112	90	12.874990411981116	convergent	ar-eu	33.01655472964205	4.047678775987336	245.24126070883085
wsm31959	30.26	57.53	10	25	S	97.29364705978878	90	7.293647059788782	convergent	ar-eu	38.652467877335	6.9662966177133825	483.8224740206603
wsm31964	33.23	48.73	23	25	T	119.53426261477438	90	29.534262614774377	convergent	ar-eu	31.26544248026579	2.791001166632867	161.07049990675281
wsm31980	31.77	50.91	10	25	T	102.80637807625044	90	12.80637807625044	convergent	ar-eu	32.97962724116057	3.8738233753929308	234.47485055492106
wsm31982	38.36	46.84	137	25	S	63.52184032785368	90	-26.47815967214632	convergent	ar-eu	30.786208516347095	12.101863909148648	688.7613088615723
wsm32234	36.67	43.44	7	25	T	114.09742058794882	90	24.097420587948818	convergent	ar-eu	27.715748813523206	2.751742014794061	142.3069095366605
wsm32257	36.13	53.72	31	25	S	128.29852121247347	90	38.298521212473474	convergent	ar-eu	35.69087817932052	16.16318331328769	1048.546666596751
wsm32271	43.22	41.64	28	25	T	148.4032604430272	90	58.40326044302719	convergent	ar-eu	29.09899299570243	21.84120046370353	1181.0933566959322
wsm32319	28.45	51.64	44	25	T	131.3798761373464	90	41.3798761373464	convergent	ar-eu	33.60660068979714	0.459521749426159	28.2813059696767
wsm32320	28.39	51.77	55	25	T	142.23608194172016	90	52.23608194172016	convergent	ar-eu	33.723625317198405	0.5411890925095832	33.409827135686356
wsm32321	28.27	51.75	38	25	T	125.06467244455621	90	35.06467244455621	convergent	ar-eu	33.71200825985467	0.30576014030373244	18.87009634178679
wsm32324	28.48	51.86	40	25	T	127.33332349425098	90	37.333323494250976	convergent	ar-eu	33.79841516640821	0.8171323202081879	50.54353942616185
wsm32329	28.69	51.73	57	25	T	144.7022700279474	90	54.70227002794741	convergent	ar-eu	33.67527266927731	0.9976881851387986	61.513502749875805
wsm32360	38.4	45.44	164	25	S	92.01477449451266	90	2.0147744945126647	convergent	ar-eu	29.750067053589717	11.816385930618154	651.9920963531546
wsm32405	28.23	51.74	30	25	T	117.00884534432578	90	27.008845344325778	convergent	ar-eu	33.70527893984929	0.21501652395728854	13.267485686208575
wsm32411	28.2	51.67	35	25	T	121.9921322882841	90	31.992132288284097	convergent	ar-eu	33.645250682237574	0.06514974802352924	4.0137159994868306
wsm32419	28.54	51.76	51	25	T	138.4647806227332	90	48.4647806227332	convergent	ar-eu	33.707909506948035	0.7834875962296621	48.34803266266139
wsm32427	26.73	57.69	31	25	S	113.86712818237214	90	23.86712818237214	convergent	ar-eu	39.095772336530146	3.1443804807551317	220.4892395605181
wsm32433	26.52	57.67	35	25	S	117.61697833712003	90	27.61697833712003	convergent	ar-eu	39.10456711785499	2.8147527423898993	197.4124723598284
wsm32434	26.96	57.85	25	25	S	108.09666747602279	90	18.096667476022787	convergent	ar-eu	39.20935837268291	3.6312195591980583	255.2479449474892
wsm32435	26.53	57.94	28	25	S	110.54675839428023	90	20.546758394280232	convergent	ar-eu	39.34283376753618	3.0869838807967795	217.6112023670637
wsm32436	26.91	57.76	30	25	S	113.06465284793882	90	23.064652847938817	convergent	ar-eu	39.13572944341821	3.4737105886010227	243.7914173256755
wsm32438	26.6	57.93	24	25	S	106.63452994065887	90	16.634529940658865	convergent	ar-eu	39.324937141164646	3.1778763128368155	223.93312443178596
wsm32445	26.72	57.76	38	25	S	120.83301746069628	90	30.833017460696283	convergent	ar-eu	39.1590530824788	3.196273332100077	224.43256035783338
wsm32446	26.85	57.64	38	25	S	121.0296334428553	90	31.0296334428553	convergent	ar-eu	39.03674502887184	3.1847761444463885	223.03858809316822
wsm32472	26.72	57.76	35	25	S	117.83301746069628	90	27.833017460696283	convergent	ar-eu	39.1590530824788	3.196273332100077	224.43256035783338
wsm32473	26.68	57.77	29	25	S	111.78117957220644	90	21.78117957220644	convergent	ar-eu	39.1729249045664	3.1436944120373056	220.80624619845617
wsm32488	26.54	57.71	48	25	S	130.62914965874688	90	40.62914965874688	convergent	ar-eu	39.13749099606182	2.8832495471966126	202.3594176175767
wsm32530	43.34	41.49	4	25	T	124.79174397685017	90	34.79174397685017	convergent	ar-eu	29.066076275645088	22.08407151120285	1192.9940395130097
wsm32638	27.28	55.02	24	25	T	108.44432459223663	90	18.444324592236626	convergent	ar-eu	36.670712961717626	0.9183286828133532	60.98381641245448
wsm32668	13.34	50.52	79	25	N	145.06990156784678	90	55.069901567846784	convergent	ar-eu	36.1136418944648	23.55331774660074	1543.6167456121532
wsm32936	42.39	45.9	23	25	T	136.80608845224424	90	46.80608845224424	convergent	ar-eu	31.504500684932978	21.86697844363242	1270.6183243731318
wsm32937	39.2	41.46	174	25	S	107.93870548636824	90	17.938705486368235	convergent	ar-eu	27.138930144527315	2.081737398913205	105.58904833288018
wsm32981	26.98	60.26	46	25	NS	128.34813285025945	90	38.34813285025945	convergent	ar-eu	41.33740210354146	4.121255522355739	302.6792423469298
wsm33051	25.94	64.11	170	25	S	70.09643723659366	90	-19.90356276340634	convergent	ar-eu	44.902350496901036	2.338187456846285	183.53059216363505
wsm33090	25.89	64.19	171	25	S	71.0245703120446	90	-18.975429687955398	convergent	ar-eu	44.98185637128303	2.2509266335580094	176.92709335648152
wsm33193	34.41	45.61	58	25	T	158.96641357916576	90	68.96641357916576	convergent	ar-eu	28.88225487515512	1.8374772320318726	98.68809269055262
wsm33198	34.31	45.7	61	25	T	161.7124688859767	90	71.7124688859767	convergent	ar-eu	28.93641935629708	1.8447499415222666	99.24845063783044
wsm33202	34.27	45.78	66	25	T	166.57432154380092	90	76.57432154380092	convergent	ar-eu	28.993990152715035	1.9139189447981977	103.15686839766835
wsm33207	34.27	45.85	86	25	T	6.515823855232156	90	-83.48417614476784	convergent	ar-eu	29.050860706808855	2.0367231083288857	109.97236257777553
wsm33231	29.29	51.36	61	25	T	149.77249911313567	90	59.772499113135666	convergent	ar-eu	33.333315425429134	1.5292033831036633	93.43840294390532
wsm33278	38.53	55.71	165	25	S	83.98455101222214	90	-6.015448987777859	convergent	ar-eu	37.59805272543154	18.683293754855484	1267.5147418656184
wsm33359	27.16	54.43	28	25	T	112.48367001864892	90	22.483670018648922	convergent	ar-eu	36.16007402202308	0.804426896093176	52.7783689490059
wsm33387	26.75	53.95	2	25	T	86.08032819782886	90	-3.9196718021711376	convergent	ar-eu	35.775189458893166	0.06452536953040067	4.194494632341751
wsm33495	26.68	57.77	35	25	S	117.78117957220644	90	27.78117957220644	convergent	ar-eu	39.1729249045664	3.1436944120373056	220.80624619845617
wsm33911	28.55	51.61	58	25	S	145.54284717399406	90	55.54284717399406	convergent	ar-eu	33.57583270425215	0.583717202834265	35.8958915474713
wsm33971	26.75	53.93	180	25	T	84.0867744860754	90	-5.913225513924601	convergent	ar-eu	35.757425013261226	0.062447536134257575	4.05767742835814
wsm34120	29.58	50.88	35	25	T	124.44284372340746	90	34.442843723407464	convergent	ar-eu	32.91080719369664	0.2766158837763584	16.712007300086572
wsm34122	29.63	50.86	25	25	T	114.52976265786748	90	24.52976265786748	convergent	ar-eu	32.89297057144861	0.2137133325445717	12.905479570211916
wsm34155	26.6	55.82	153	25	S	56.287543735146016	90	-33.712456264853984	convergent	ar-eu	37.452504014272506	0.7771590065216287	52.550034005734766
wsm34225	40.39	51.72	114	25	N	38.86784348822539	90	-51.13215651177461	convergent	ar-eu	34.96676936783044	23.182806687791597	1477.3484342981149
wsm34258	28.14	53.18	57	25	T	143.30550345366953	90	53.30550345366953	convergent	ar-eu	34.97761472910297	1.6358855679464597	104.2767213515089
wsm34424	27.6	57.34	42	25	T	126.0545091153856	90	36.0545091153856	convergent	ar-eu	38.687300824616806	2.91739164037692	202.7723466760233
wsm34464	26.42	53.55	25	25	T	108.74830496842975	90	18.74830496842975	convergent	ar-eu	35.45447713454912	0.8027512113624624	51.776944433906785
wsm34529	28.44	51.65	50	25	S	137.36069095448306	90	47.36069095448306	convergent	ar-eu	33.61584298877926	0.45124261789327136	27.778506730343043
wsm34538	32.7	47.64	28	25	T	124.41645459092098	90	34.41645459092098	convergent	ar-eu	30.296971889680286	0.7096183978126192	39.80669357474671
wsm34539	32.76	47.6	35	25	T	131.54667465323644	90	41.54667465323644	convergent	ar-eu	30.27031084997747	0.8056031243565229	45.15504956876974
wsm34540	32.73	47.83	37	25	T	133.33434629883612	90	43.334346298836124	convergent	ar-eu	30.45917468260925	0.8324982356711388	46.92583355189506
wsm34541	32.71	47.56	44	25	T	140.48967453994453	90	50.48967453994453	convergent	ar-eu	30.23120519399832	0.6714684610701056	37.592615527347455
wsm34542	32.78	47.77	32	25	T	128.4609459915153	90	38.4609459915153	convergent	ar-eu	30.41460079653431	0.932464110150022	52.49111185552767
wsm34543	32.65	47.73	26	25	T	122.2686297270127	90	32.268629727012694	convergent	ar-eu	30.366741792464467	0.673740758322154	37.872844012411626
wsm34544	32.7	47.57	30	25	T	126.46559442801816	90	36.465594428018164	convergent	ar-eu	30.238437957542125	0.6564911527950699	36.762062290215326
wsm34545	32.69	47.55	27	25	S	123.46259733061396	90	33.46259733061396	convergent	ar-eu	30.22058799560819	0.6205977028823781	34.7335328159669
wsm34546	32.7	47.62	13	25	T	109.43048306021899	90	19.43048306021899	convergent	ar-eu	30.280247331169527	0.6968262120818025	39.06957420320808
wsm34547	32.67	47.72	14	25	T	110.30953379368339	90	20.309533793683386	convergent	ar-eu	30.360564478791375	0.708312802982249	39.808908091942094
wsm34550	32.78	47.65	30	25	T	126.54541984577901	90	36.54541984577901	convergent	ar-eu	30.31435929728788	0.8850766860990831	49.67497163908948
wsm34554	32.66	47.86	38	25	T	134.19517997097614	90	44.19517997097614	convergent	ar-eu	30.476632056903867	0.6933635497107815	39.103408207079205
wsm34566	33.76	45.81	49	25	T	148.64241644375096	90	58.64241644375096	convergent	ar-eu	28.92895811174394	0.6583225339717842	35.40973200104401
wsm34570	32.73	47.62	17	25	T	113.48153328953026	90	23.48153328953026	convergent	ar-eu	30.283620540995123	0.7592476909818515	42.5737069041423
wsm34572	32.73	47.85	37	25	T	133.32038076246306	90	43.32038076246306	convergent	ar-eu	30.47589675066113	0.8323675389137151	46.94174920195422
wsm34577	32.68	47.79	10	25	S	106.27767727841774	90	16.27767727841774	convergent	ar-eu	30.420227848530523	0.7331951839187809	41.28059030185983
wsm34736	41.28	48.05	78	25	N	7.774876933483711	90	-82.22512306651629	convergent	ar-eu	32.580283589812005	21.24364837654265	1271.9936384778105
wsm34822	32.6	47.83	3	25	T	99.11453113142682	90	9.114531131426816	convergent	ar-eu	30.44507961037941	0.5746777558018721	32.379589444064074
wsm34882	27.77	57.4	63	25	T	147.2444427657175	90	57.24444276571751	convergent	ar-eu	38.72282640220579	3.412935188853382	237.39856465148006
wsm34905	28.57	52.98	25	25	T	112.00161770716568	90	22.00161770716568	convergent	ar-eu	34.77680598380979	2.1745724159898145	137.91915236161117
wsm34971	27.93	55.9	19	25	S	103.98975362950938	90	13.98975362950938	convergent	ar-eu	37.3874135617842	1.5011658043440974	101.35541003098061
wsm34995	28.24	55.38	173	25	T	78.59267636845897	90	-11.407323631541033	convergent	ar-eu	36.904740337465476	2.377064507889415	158.71928668536833
wsm37729	28.72	51.82	82	25	S	169.7087024139721	90	79.7087024139721	convergent	ar-eu	33.75294768633046	1.183124854437125	73.09514870107807
wsm37800	27.46	56.19	13	25	T	97.27720915008263	90	7.277209150082626	convergent	ar-eu	37.687027302904056	0.3858369010817455	26.228758897008156
wsm37803	41.42	48.92	69	25	S	178.06855483715458	90	88.06855483715458	convergent	ar-eu	33.24276823548377	23.770585116386385	1448.9543607917935
wsm37898	32.73	46.95	33	25	T	129.9580070965464	90	39.958007096546396	convergent	ar-eu	29.72387040918524	0.063788510398481435	3.516839275222368
wsm37991	28.04	56.81	170	25	T	74.79635037803928	90	-15.203649621960722	convergent	ar-eu	38.17802678549145	1.1665227060908165	80.17563495879281
wsm38055	40.31	52.1	118	25	S	42.40752071292172	90	-47.59247928707828	convergent	ar-eu	35.22675330669134	23.182146429778555	1486.8763769273494
wsm38085	29.2	59.69	60	25	S	145.09527981115025	90	55.09527981115025	convergent	ar-eu	40.59449500262391	7.524804958437272	544.4555986385437
wsm38120	28.35	51.83	15	25	S	102.15164986983729	90	12.151649869837286	convergent	ar-eu	33.778314138350076	0.5545446349614167	34.28325690552207
wsm38127	27.34	52.95	28	25	T	113.24761497755816	90	23.247614977558158	convergent	ar-eu	34.83350708010083	0.07516940431089836	4.774304087540105
wsm38179	26.42	53.57	15	25	T	98.742145493485907	90	8.742145493485907	convergent	ar-eu	35.472281644253734	0.7814127814417304	50.422620853053225
wsm38183	27.53	53.49	23	25	T	108.32471033122079	90	18.324710331220786	convergent	ar-eu	35.29554280682244	0.9343727571230573	60.03145447820609
wsm39518	37.78	43.29	77	25	T	6.256441458726442	90	-83.74355854127356	convergent	ar-eu	27.94857937337462	0.49009455251287193	25.541177042298713
wsm39519	35.74	52.27	47.55887023122557	25	T	145.37784729649013	90	55.37784729649013	convergent	ar-eu	34.475742508882185	14.544181801894112	915.4512883973285
wsm39698	36.304	51.559	158.3285395203922	25	T	77.51036354164302	90	-12.489636458356983	convergent	ar-eu	33.99035349764913	15.133543358619775	940.7612573155608
wsm39704	36.434	51.623	13.76826582113941	25	T	113.08990582215668	90	23.08990582215668	convergent	ar-eu	34.06211739754857	15.432032242744313	961.0977932898418
wsm39705	36.453	51.426	24.61923145880477	25	T	124.12414795344503	90	34.12414795344503	convergent	ar-eu	33.90888363023835	15.330509544676005	950.9947553874663
wsm39706	36.402	51.606	19.97085535211653	25	T	119.25913576615335	90	29.25913576615335	convergent	ar-eu	34.043443320497914	15.35379897339844	955.7644493853967
wsm39708	36.443	51.52	85.63057331913488	25	T	5.046527310103784	90	-84.95347268989622	convergent	ar-eu	33.9818248354637	15.375074426205558	955.5647776710468
wsm39711	36.421	51.564	20.46405112128842	25	T	119.81313490241295	90	29.813134902412955	convergent	ar-eu	34.01316543508024	15.364756036802873	955.6982752164104
wsm39712	36.42	51.512	90.71252453361599	25	T	10.101119456448771	90	-79.89888054355123	convergent	ar-eu	33.97171736815314	15.323366287341145	952.1018438328166
wsm39719	35.678	52.405	55.62741967251779	25	S	153.25687944707633	90	63.25687944707633	convergent	ar-eu	34.57603372908809	14.512516958838205	915.7853808213101
wsm39729	35.802	51.915	40.28273903470784	25	S	138.45776954629395	90	48.457769546293946	convergent	ar-eu	34.199136129253596	14.415270646707143	900.9474872084598
wsm39732	37.54	43.78	165	25	S	93.29747669475603	90	3.2974766947560283	convergent	ar-eu	28.23859676344955	0.8169363649040662	42.98010259244379
wsm39734	37.75	43.62	164	25	NS	92.84147827477273	90	2.841478274772726	convergent	ar-eu	28.185377656591676	1.0881662278225832	57.15082625156691
wsm39735	37.8	43.89	96	25	T	24.636682701818074	90	-65.36331729818193	convergent	ar-eu	28.403541776694404	6.501507894100811	343.8850248745237
wsm39736	37.77	43.88	95	25	T	23.59488467965525	90	-66.40511532034475	convergent	ar-eu	28.386475497865504	2.9080301505265993	153.73005353235223
wsm39744	36.56	53	179.5491844319816	25	T	97.98462318039822	90	7.984623180398216	convergent	ar-eu	35.17524431659492	16.50618939539423	1057.3398228110264
wsm39813	35.69	46.04	174	25	T	96.83202282769452	90	6.832022827694516	convergent	ar-eu	29.490765236066295	5.829667237206422	319.11293985519575
wsm39826	36.04	44.82	35	25	T	139.58067829075173	90	49.580678290751734	convergent	ar-eu	28.613121653293938	4.131836475813145	220.0225076405627
wsm39836	37.395	48.803	146.083220035821	25	S	69.22259103979616	90	-20.777408960203843	convergent	ar-eu	32.03733419800708	13.06067356844055	770.3949039129151
wsm39837	37.395	48.803	146.3954934619158	25	S	69.53486446589096	90	-20.465135534109038	convergent	ar-eu	32.03733419800708	13.06067356844055	770.3949039129151
wsm39840	36.339	54.096	160.3242827126255	25	S	77.63405492647064	90	-12.36594507352936	convergent	ar-eu	36.01827270521235	16.434768883068315	1074.6286837297182
wsm39841	36.339	54.096	160.3242827126255	25	S	77.63405492647064	90	-12.36594507352936	convergent	ar-eu	36.01827270521235	16.434768883068315	1074.6286837297182
wsm39845	35.802	51.915	2.630982199234211	25	S	100.80601271082031	90	10.806012710820312	convergent	ar-eu	34.199136129253596	14.415270646707143	900.9474872084598
wsm39869	37.42	43.96	53	25	T	160.89355970984218	90	70.89355970984218	convergent	ar-eu	28.337101831474335	1.2906887306306487	68.12211660633501
wsm39875	37.69	43.88	70	25	S	178.45444015386056	90	88.45444015386056	convergent	ar-eu	28.361058449160353	5.134574570633546	271.2112094538332
wsm39876	36.847	49.287	49.71471253818935	25	S	151.5784543073459	90	61.57845430734591	convergent	ar-eu	32.295498024891884	12.322607172221495	732.0856829642706
wsm39886	36.26	44.77	34	25	S	139.0188439510017	90	49.01884395100171	convergent	ar-eu	28.63028458793243	4.692860415598787	250.03454408908226
wsm39903	35.61	44.63	78	25	S	1.9940120755543944	90	-88.0059879244456	convergent	ar-eu	28.357709453664512	0.4702684603669809	24.837163399316633
wsm39944	36.36	40.87	97	25	S	26.32538915886164	90	-63.67461084113836	convergent	ar-eu	25.656846577461366	5.144662894685155	247.691229243637
wsm39950	36.415	52.622	54.37278054645862	25	S	152.89223671512667	90	62.89223671512667	convergent	ar-eu	34.85328184052886	16.021104649633358	1018.0678921783499
wsm39963	35.77	43.62	177	25	S	102.26461562221209	90	12.26461562221209	convergent	ar-eu	27.604393035117155	5.113880657751054	263.4865380397954
wsm39964	37.36	43.2	30	25	S	138.60308399299106	90	48.60308399299106	convergent	ar-eu	27.744846128405463	1.0720096211703947	55.49278350113224
wsm39968	36.554	48.754	99.55897917193215	25	TS	21.42367958175447	90	-68.57632041824553	convergent	ar-eu	31.817042985979967	11.149217453375513	653.6005733498278
wsm39974	37.62	43.79	52	25	S	160.42800929316388	90	70.42800929316388	convergent	ar-eu	28.271320840129192	1.109511929796426	58.43495749178052
wsm39979	35.903	53.236	158.0917194217874	25	S	75.4289405055768	90	-14.571059494423196	convergent	ar-eu	35.2736697798976	15.436069076601598	991.1995997977934
wsm39980	35.955	53.221	27.29083224544001	25	S	124.71197294202818	90	34.71197294202818	convergent	ar-eu	35.26830283568542	15.522001653154462	996.5856119065672
wsm39982	37.59	44.05	86	25	S	14.097028183272641	90	-75.90297181672736	convergent	ar-eu	28.45752622780892	6.696375588886781	354.8091425822258
wsm40052	37.54	44.68	112	25	S	39.34809992654829	90	-50.65190007345171	convergent	ar-eu	28.917985510997255	8.660598032438486	465.6732410565362
wsm40057	36.01	44.95	21	25	S	125.40294449670881	90	35.40294449670881	convergent	ar-eu	28.70740814447882	4.531700440806574	242.04310764285603
wsm40087	37	42.62	119	25	S	47.580653768020625	90	-42.419346231979375	convergent	ar-eu	27.19207294845765	3.0257845001649457	153.75026804003673
wsm40094	37.62	43.84	42	25	N	150.37426050912563	90	60.374260509125634	convergent	ar-eu	28.308899717915864	1.4223708208643444	75.00372283714623
wsm40106	35.76	43.34	18	25	S	123.52563595944446	90	33.52563595944446	convergent	ar-eu	27.382692716725785	5.579100658234381	285.32708532781425
wsm40110	36.39	52.065	27.68112877599685	25	T	126.59372899330634	90	36.59372899330634	convergent	ar-eu	34.40635985222773	15.649918579116814	983.3115327018804
wsm40111	36.377	52.07	26.07220038433693	25	T	124.96217306327551	90	34.962173063275515	convergent	ar-eu	34.40832517274788	15.632396893745039	982.2598071542177
wsm40112	36.389	52.028	24.10078478446817	25	T	123.0406445236849	90	33.040644523684904	convergent	ar-eu	34.37678032515306	15.624804699600645	980.9934230930942
wsm40120	36.27	40.85	97	25	S	26.171234081686862	90	-63.82876591831314	convergent	ar-eu	25.611962277287148	5.328785024758602	256.13734921912817
wsm40144	36.43	41.22	85	25	T	14.062868672935792	90	-75.93713132706421	convergent	ar-eu	25.945929841077074	5.205584061701501	253.25363194093953
wsm40160	36.411	51.917	52.16770759592077	25	T	151.22570943071491	90	61.225709430714915	convergent	ar-eu	34.2919779602562	15.593102453108798	976.8838894530301
wsm40175	36.49	42.82	93	25	S	20.42036505822523	90	-69.57963494177477	convergent	ar-eu	27.18688740427956	4.207193496255883	213.74396378493637
wsm40195	36.84	45.15	55	25	S	160.6611382689518	90	70.66113826895179	convergent	ar-eu	29.078129720806288	7.5165951227384795	406.204399672387
wsm40197	35.488	54.466	172.1550858477866	25	S	88.04208320339762	90	-1.957916796602376	convergent	ar-eu	36.21818227677276	14.927352944544793	980.7407614951213
wsm40199	36.98	42.86	115	25	S	43.281929726489125	90	-46.718070273510875	convergent	ar-eu	27.367614057284683	2.8340759368674213	144.86702964231372
wsm40205	36.75	43.23	82	25	S	9.464244477390366	90	-80.53575552260963	convergent	ar-eu	27.578761224586742	2.959888763313927	152.37420932438732
wsm40208	34.96	45.55	58	25	TS	159.99423097675538	90	69.99423097675538	convergent	ar-eu	28.94337420896168	3.2347140174435935	174.06740724265782
wsm40214	34.44	45.49	175	25	N	96.12217109121673	90	6.122171091216728	convergent	ar-eu	28.79085109465577	1.525450119183219	81.69254965680152
wsm40215	34.14	45.71	2	25	N	102.40167161475773	90	12.401671614757731	convergent	ar-eu	28.913401134994928	1.3936088966038227	74.92235226714357
wsm40216	34.14	45.78	170	25	N	90.34352250276237	90	0.34352250276236873	convergent	ar-eu	28.97039112510577	1.6017416285155832	86.26688783784459
wsm40225	36.72	45	33	25	S	138.6008946970935	90	48.60089469709351	convergent	ar-eu	28.930098770824742	6.930678617562009	372.7995012868537
wsm40226	37.32	42.55	153	25	NS	82.24669149940308	90	-7.753308500596916	convergent	ar-eu	27.243024972637265	2.215428233909776	112.76815915926868
wsm40227	37.35	42.55	3	25	S	112.3016800257875	90	22.301680025787505	convergent	ar-eu	27.252927648054737	2.136422086141053	108.78314650093449
wsm40231	36.739	52.917	5.181411128574382	25	T	103.93183487111776	90	13.931834871117758	convergent	ar-eu	35.13614556203565	16.788026054008313	1074.3519775140492
wsm40232	37.4	44.31	118	25	T	45.489966419045686	90	-44.510033580954314	convergent	ar-eu	28.595883882518926	7.0024659262443265	372.6793989656212
wsm40235	37.3	43.94	180	25	S	107.70261746481401	90	17.70261746481401	convergent	ar-eu	28.28528616388435	0.44593666486032646	23.496907694129906
wsm40243	36.342	52.776	35.37157573426128	25	T	133.6702269472899	90	43.670226947289905	convergent	ar-eu	34.965261429278364	15.970086611068297	1017.672056148594
wsm40244	34.77	45.62	90	25	N	11.596798015468949	90	-78.40320198453105	convergent	ar-eu	28.9607569032964	2.906554360218081	156.49417905003565
wsm40246	35.04	44.09	63	25	T	166.46421197366823	90	76.46421197366823	convergent	ar-eu	27.794421997894887	6.0599724326486495	314.2115311709344
wsm40247	36.746	49.063	94.99649717816398	25	S	16.896096012300347	90	-73.10390398769965	convergent	ar-eu	32.09917401702271	11.883908557246656	702.1910348452839
wsm40248	37.42	44.75	166	25	S	93.06834855087016	90	3.068348550870155	convergent	ar-eu	28.935547127401676	8.457957548915232	455.0297299963601
wsm40253	37.2	42.44	167	25	S	96.14866786580455	90	6.148667865804555	convergent	ar-eu	27.120885426855658	2.6592962097050474	134.80087290924786
wsm40254	37.18	42.47	18	25	S	127.07837770264808	90	37.07837770264808	convergent	ar-eu	27.136918157836625	2.6832236513622973	136.08806870633097
wsm40255	37.19	42.45	166	25	S	95.11908138676506	90	5.11908138676506	convergent	ar-eu	27.125133418753848	2.6741873134992744	135.5753313762607
wsm40257	37.18	42.57	130	25	S	58.96735937748474	90	-31.03264062251526	convergent	ar-eu	27.212241137218207	2.5847145119721944	131.42799984317276
wsm40268	37.44	42.93	73	25	N	2.043635374571636	90	-87.95636462542836	convergent	ar-eu	27.56763719897785	1.4123362167307647	72.67962877207785
wsm40271	36.99	43.72	18	25	S	125.38192019799646	90	35.381920197996465	convergent	ar-eu	28.024637971729888	1.1001005864343512	57.474910836641726
wsm40331	32.9314	49.6556	138	13.5	N	53.41593421041813	90	-36.58406578958187	convergent	ar-eu	32.00572099088746	4.481059124424036	264.08597795917757
wsm40341	32.9314	49.6556	142	17.5	N	57.41593421041813	90	-32.58406578958187	convergent	ar-eu	32.00572099088746	4.481059124424036	264.08597795917757
wsm40350	38.9025	46.3716	145	40	U	72.86966280752199	90	-17.13033719247801	convergent	ar-eu	30.597030891711903	13.248100090195436	749.8151867550602
wsm40351	38.8702	46.4973	159.8	40	U	87.48838290584672	90	-2.51161709415328	convergent	ar-eu	30.680339293972914	13.146264552243977	745.8802515974206
wsm40352	38.8681	46.5198	122.2	40	U	49.861929677985756	90	-40.138070322014244	convergent	ar-eu	30.696392796156978	13.134645160087672	745.5729080587366
wsm40353	38.8648	46.5293	140	40	U	67.64689398345911	90	-22.35310601654089	convergent	ar-eu	30.70244042413851	13.12545311609425	745.1835935647385
wsm40391	30.5122	49.664	41.2	40	U	132.73546187270807	90	42.73546187270807	convergent	ar-eu	31.86608855041456	0.31723758387198586	18.623070523170217
wsm40392	30.454	49.7234	81.3	40	U	172.70971064532438	90	82.70971064532438	convergent	ar-eu	31.915765668715267	0.3478672298694221	20.44962429074115
wsm00013	47.582778	7.619722	159	40	S	108.85977004916839	90	18.85977004916839	convergent	af-eu	34.61844464740778	18.132511004291842	1145.4468969405968
wsm00017	41.8	33.69	0	12	N	97.23692269092533	90	7.236922690925326	convergent	af-eu	49.45158244982067	2.928140810109767	247.40548780764237
wsm00018	40.67	30.69	140	25	S	58.49147556509553	90	-31.508524434904473	convergent	af-eu	47.06218033009037	1.842101429526025	149.9566079476981
wsm00184	46.78	16.353	104	4	U	42.13063260793956	90	-47.86936739206044	convergent	af-eu	39.09608879875191	15.047137536470558	1055.1377243823438
wsm00196	45.97	-1.51	162	40	S	123.94737566577095	90	33.94737566577095	convergent	af-eu	29.10695319130177	22.798438689055814	1233.1650833137724
wsm00207	48.74	-4.74	11	40	S	161.23376275657068	90	71.23376275657068	convergent	af-eu	30.186027960885866	29.047369996091277	1624.0357228719645
wsm00215	40.27	25.32	119	25	S	41.32309588631682	90	-48.67690411368318	convergent	af-eu	42.972569699895196	2.3294514819453696	176.56291830805262
wsm00218	49.1	-3.88	41	25	S	10.066060413390403	90	-79.9339395866096	convergent	af-eu	30.78223375327699	28.27419492721856	1609.0004052631716
wsm00240	43.71	13.43	69	40	S	6.933555709980965	90	-83.06644429001904	convergent	af-eu	35.83609566920122	11.650960555373118	758.4917313586383
wsm00241	43.34	8.21	123	25	T	66.93404791382659	90	-23.06595208617341	convergent	af-eu	32.399070116459285	9.110187220434938	542.7829455465247
wsm00244	38.38	22.07	105	25	N	27.921923219403993	90	-62.07807678059601	convergent	af-eu	40.1060340445087	0.3777520175969755	27.059259261311027
wsm00245	40.51	23.92	116	25	S	39.748305234721954	90	-50.251694765278046	convergent	af-eu	41.9878619901107	3.031783544934072	225.52383815429437
wsm00246	39.31	22.92	108	25	N	31.27264012561011	90	-58.72735987438989	convergent	af-eu	40.9616122400289	1.5406601664235637	112.30533493917731
wsm00253	38.283	20.34	86	25	S	10.26817922693175	90	-79.73182077306825	convergent	af-eu	38.76419904250004	0.7315092263925322	50.928476302676856
wsm00256	40.867	25.617	73	25	N	175.69958874079788	90	85.69958874079788	convergent	af-eu	43.32215920006131	3.1102177695953515	237.28137025592255
wsm00271	40.45	26.12	104	25	NS	25.85632569303766	90	-64.14367430696234	convergent	af-eu	43.606339250753884	2.399935186925248	184.0539309128321
wsm00293	40.633	24.567	83	20	N	6.332467596055267	90	-83.66753240394473	convergent	af-eu	42.49445661913206	3.0384990637928695	228.23495784353494
wsm00294	40.625	24.583	84	20	N	7.310499865805355	90	-82.68950013419465	convergent	af-eu	42.50442963229628	3.0228345482767622	227.101463412091
wsm00295	40.492	25.492	84	20	N	6.41368089376806	90	-83.58631910623194	convergent	af-eu	43.14810237531726	2.6059479484991073	198.1688374240385
wsm00296	40.43	25.693	72	20	N	174.18410414247336	90	84.18410414247336	convergent	af-eu	43.284316353247114	2.4699092806131517	188.2996394884226
wsm00297	40.425	25.675	87	15	N	9.193658891119298	90	-80.8063411088807	convergent	af-eu	43.26986747683344	2.467000144560572	188.02748969179896
wsm00298	40.495	25.683	79	25	N	1.2597461038358233	90	-88.74025389616418	convergent	af-eu	43.29064091092483	2.564909008276814	195.56509516565586
wsm00299	46.48	-4.68	95	25	N	63.05522897413732	90	-26.94477102586268	convergent	af-eu	28.266245770378696	26.438518976149027	1392.2151091922515
wsm00300	40.477	25.527	67	25	N	169.36924225306495	90	79.36924225306495	convergent	af-eu	43.17088374569138	2.576178825467565	195.98813356592322
wsm00301	40.43	25.545	84	25	N	6.305502784896532	90	-83.69449721510347	convergent	af-eu	43.174221849771264	2.504794260680086	190.569239326481
wsm00302	40.14	24.74	92	25	S	14.66385581789882	90	-75.33614418210118	convergent	af-eu	42.51196813279237	2.2836380661732107	171.59126251838555
wsm00310	46.5	-3.85	134	40	S	100.58471831389386	90	10.584718313893859	convergent	af-eu	28.5916360686767	25.716784808218165	1368.4911166715544
wsm00321	46.3	-3.06	10	25	T	154.98270098514342	90	64.98270098514342	convergent	af-eu	28.732611750506507	24.687173410826034	1319.6280753260094
wsm00325	40.433	25.528	83	20	N	5.322594672262312	90	-84.67740532773769	convergent	af-eu	43.16221927648301	2.5131122809048208	191.15939352471304
wsm00332	45.05	-3.32	68	40	T	32.090761038671246	90	-57.909238961328754	convergent	af-eu	27.609042180098825	22.683905640469703	1168.942269278345
wsm00343	46.47	-2.98	50	25	N	15.019843090327754	90	-74.98015690967225	convergent	af-eu	28.903521471563835	24.935726618091792	1340.1608056723358
wsm00353	40	24	52	25	T	155.12911086059341	90	65.12911086059341	convergent	af-eu	41.928716890399485	2.2686440106002976	168.5628963340046
wsm00354	46.03	-1.74	148	25	NS	110.40589461003026	90	20.40589461003026	convergent	af-eu	29.056370734700444	23.095324651662565	1247.2422570609808
wsm00355	38.284	11.741	133	40	T	65.5906267383483	90	-24.409373261651695	convergent	af-eu	32.36025691266718	1.6061020826971628	95.58903763515885
wsm00356	35.8	14.98	7	40	S	112.74913890370783	90	22.74913890370783	convergent	af-eu	33.98880956399754	5.323642977014359	330.9255992393927
wsm00357	37.96	17.87	153	40	TS	79.04645109986382	90	-10.953548900136184	convergent	af-eu	36.804247875431074	0.5203766279212232	34.66492955236114
wsm00358	38.71	15.28	89	25	T	18.492917895212656	90	-71.50708210478734	convergent	af-eu	35.09818293679646	0.6124548090041912	39.1572184010357
wsm00362	45.93	-1.37	106	40	N	67.66502911899283	90	-22.334970881007166	convergent	af-eu	29.13570389846442	22.614797382181905	1224.3342767897823
wsm00363	38.69	16.785	165	25	S	92.99922486784556	90	2.9992248678455553	convergent	af-eu	36.204001214183855	2.018048966166589	132.54285358317998
wsm00364	40.95	1.566	17	25	T	147.2678015789822	90	57.26780157898219	convergent	af-eu	27.030188941846745	10.388434520018762	524.9660891534674
wsm00366	32.28	29.68	96	25	TS	7.149474733610305	90	-82.8505252663897	convergent	af-eu	45.54084905616652	9.63551847212159	764.7276073637676
wsm00367	38.44	12.12	27	25	N	139.40310551267612	90	49.40310551267612	convergent	af-eu	32.69450825463744	0.9596642705770648	57.64040765543899
wsm00368	33.71	22.94	127	25	T	43.78790832563095	90	-46.21209167436905	convergent	af-eu	39.99982828097195	6.962335717753561	497.6299113807704
wsm00373	46.01	-1.39	162	40	S	123.78776551495616	90	33.78776551495616	convergent	af-eu	29.18989853827295	22.760677711133837	1234.322477229361
wsm00375	45.31	28.01	118	25	N	43.00162559609498	90	-46.99837440390502	convergent	af-eu	46.0854367310631	8.647243071519199	692.6626574192011
wsm00376	41.7	-8	61	40	U	30.44962590311144	90	-59.55037409688856	convergent	af-eu	22.94364013598127	21.85894206773483	947.5124430539029
wsm00403	52.4	6.7	135	25	U	90.97132980841343	90	0.9713298084134294	convergent	af-eu	37.46962079039487	25.951274088650592	1755.4607513858077
wsm00404	50.893	5.852	132	25	N	87.73626352633653	90	-2.263736473663471	convergent	af-eu	36.021716966592834	26.68951519101978	1745.3053472161157
wsm00407	52.4	6.7	135	25	U	90.97132980841343	90	0.9713298084134294	convergent	af-eu	37.46962079039487	25.951274088650592	1755.4607513858077
wsm00408	51.06	5.97	141	25	N	96.73145509662106	90	6.731455096621062	convergent	af-eu	36.19316559888753	26.734006456353825	1755.401396805432
wsm00409	51.003	5.903	137	25	N	92.77042257455821	90	2.7704225745582107	convergent	af-eu	36.12293425353285	26.766411591828344	1754.5836083169468
wsm00411	51.2	5.84	70	25	S	26.04573058959818	90	-63.95426941040182	convergent	af-eu	36.23689815217049	26.956941018810525	1771.8855638009625
wsm00413	46.056	10.352	153	40	T	97.50335310758379	90	7.503353107583791	convergent	af-eu	35.18589628104056	15.18652769146064	973.0626237571807
wsm00414	46.07	8.73	145	40	TS	91.63212902097581	90	1.6321290209758104	convergent	af-eu	34.278537837449875	14.914289189295204	934.0358595726098
wsm00415	46.28	8.35	38	40	N	165.38544402160835	90	75.38544402160835	convergent	af-eu	34.19481933965755	15.477947922861546	967.2570554163815
wsm00416	40.76	15.33	132	25	N	64.13071975286601	90	-25.869280247133986	convergent	af-eu	35.86276875633187	6.070726545753203	395.46641567166785
wsm00417	37.92	14.57	154	25	N	83.12252606443104	90	-6.877473935568958	convergent	af-eu	34.31120717038436	1.492600206147742	93.55512172546331
wsm00419	41.119	15.018	163	25	NS	95.91965902096729	90	5.919659020967288	convergent	af-eu	35.78259061284809	6.781285992543729	440.89893307703153
wsm00420	41.796	13.241	105	25	S	40.74152852338284	90	-49.25847147661716	convergent	af-eu	34.84788936598862	7.6950659033916935	488.92014018116816
wsm00421	40.36	15.77	122	40	N	53.16176516659414	90	-36.83823483340586	convergent	af-eu	36.025929438514936	5.204655846698273	340.3820591011619
wsm00422	38.35	13.58	130	25	T	60.72596315889194	90	-29.274036841108057	convergent	af-eu	33.72562728838822	0.5112674096195633	31.56429079152417
wsm00423	44.85	11.2	160	25	U	101.99998770388089	90	11.99998770388089	convergent	af-eu	35.022086890655494	14.512905701050641	926.1263518984424
wsm00424	39.325	16.205	41	40	N	150.3875634615273	90	60.38756346152729	convergent	af-eu	35.980584138346565	3.36220711533349	219.64740914828195
wsm00426	44.41	11.99	120	25	N	60.49647058091523	90	-29.50352941908477	convergent	af-eu	35.27450266506171	13.458815111336278	864.251529293646
wsm00427	40.797	16.109	155	40	N	86.36968823838686	90	-3.630311761613143	convergent	af-eu	36.42437409454133	5.430356976812334	358.530242942195
wsm00428	44.75	9.52	95	25	NS	39.00673296886896	90	-50.99326703113104	convergent	af-eu	33.967881501907485	12.364642416833448	768.1881956674133
wsm00429	38.14	15.71	12	40	S	120.30532711951025	90	30.305327119510252	convergent	af-eu	35.23227705460079	1.5407328073917768	98.83433300594396
wsm00431	44.5	9.87	140	40	T	83.24777815120143	90	-6.75222184879857	convergent	af-eu	34.03685265157411	11.767317184684714	732.3834649676392
wsm00432	44.78	10.29	86	40	N	29.056973939143518	90	-60.94302606085648	convergent	af-eu	34.44017363906544	11.969746497240209	752.7278763773137
wsm00434	42.31	11.76	128	40	N	66.1264679231951	90	-23.873532076804906	convergent	af-eu	34.10023645707288	7.162279420383271	446.5013529187726
wsm00436	43.25	10.77	76	25	S	16.54075681254892	90	-73.45924318745108	convergent	af-eu	33.927232522545374	9.208893773904066	571.5257873706785
wsm00437	44.14	10.8	74	40	N	15.62654869799826	90	-74.37345130200174	convergent	af-eu	34.40533537706581	10.660228381733333	669.7831548812168
wsm00439	45.33	9.333	80	25	S	24.956397843350032	90	-65.04360215664997	convergent	af-eu	34.187328464574875	13.392579949331122	836.7759620687686
wsm00440	45.33	9.333	100	25	S	44.95639784335003	90	-45.04360215664997	convergent	af-eu	34.187328464574875	13.392579949331122	836.7759620687686
wsm00441	44.233	10.203	30	25	N	152.4921746310991	90	62.49217463109909	convergent	af-eu	34.09188779266758	11.143427815118343	694.5393281756793
wsm00442	44.073	11.645	152	25	N	92.50234966079819	90	2.5023496607981883	convergent	af-eu	34.89050319394818	12.046530527568038	766.2158303428943
wsm00443	44.48	7.06	35	25	T	161.95305518295203	90	71.95305518295203	convergent	af-eu	32.385156297385656	11.730196128586897	698.6150355491496
wsm00444	45.867	6.896	30	40	U	158.88004865302514	90	68.88004865302514	convergent	af-eu	33.14639582406298	15.27327222984573	928.6036566294706
wsm00445	44.4	7.3	41	25	T	167.52278610074893	90	77.52278610074893	convergent	af-eu	32.47462558860002	11.524020589255855	688.0247600298236
wsm00446	44.37	7.33	40	25	T	166.44387229202368	90	76.44387229202368	convergent	af-eu	32.47402606248666	11.455353790020013	683.9138651113557
wsm00448	44.52	7.32	32	25	T	158.64658815395626	90	68.64658815395626	convergent	af-eu	32.557609227891525	11.79288977128465	705.6787005395878
wsm00449	44.52	7.34	20	25	T	146.61924135479217	90	56.619241354792166	convergent	af-eu	32.56905261118166	11.791734770209132	705.830294045689
wsm00450	44.43	7.5	39	25	TS	165.28778033453955	90	75.28778033453955	convergent	af-eu	32.607408007442764	11.624523961763742	696.5504467277616
wsm00451	45.19	7.15	52	25	NS	179.71103418102973	90	89.71103418102973	convergent	af-eu	32.86648738643955	13.50187379492587	814.7531329249518
wsm00452	44.97	7.39	101	25	T	48.111284045806485	90	-41.888715954193515	convergent	af-eu	32.867439162580915	12.992768697511991	784.0520013081349
wsm00454	45.12	7.47	56	40	S	3.1865416560565905	90	-86.81345834394341	convergent	af-eu	33.003076155852696	13.284759595945673	804.6072427817123
wsm00456	44.88	8.22	163	25	N	108.87743665224662	90	18.877436652246615	convergent	af-eu	33.286354026736326	13.071453579204075	797.7050565148705
wsm00457	44.43	7.26	122	25	N	68.61539012800205	90	-21.384609871997952	convergent	af-eu	32.46955238581548	11.595682979856093	692.2069404920028
wsm00458	41.133	14.948	145	25	N	78.01216493088879	90	-11.987835069111213	convergent	af-eu	35.73950404053043	6.831578244100896	443.70523788926454
wsm00459	46.444	13.572	90	40	T	30.978491086888766	90	-59.021508913111234	convergent	af-eu	37.26861149867159	13.262634914573496	893.0323744094875
wsm00460	46.553	12.616	30	40	N	152.25256738775778	90	62.25256738775778	convergent	af-eu	36.765328527373825	15.331060531047328	1020.3523757302606
wsm00462	46.443	12.422	72	40	S	14.364294612650951	90	-75.63570538734905	convergent	af-eu	36.593665581152074	15.63377528547612	1036.3223596665187
wsm00463	46.18	10.347	148	40	S	92.65436681526802	90	2.6543668152680198	convergent	af-eu	35.25341769930206	17.11306083146404	1098.3354438026543
wsm00464	44.39	6.93	42	25	N	169.01870845476088	90	79.01870845476088	convergent	af-eu	32.25686288484773	11.602851468042218	688.5894648891943
wsm00467	47.415	21.787	39	10	U	151.96764677531303	90	61.96764677531303	convergent	af-eu	42.70681380727107	13.485362015224979	1017.0354765887903
wsm00468	46.321	19.989	73	25	U	6.703642039582974	90	-83.29635796041703	convergent	af-eu	41.14477818812702	12.7109070675032	929.9599163415432
wsm00469	47.982	22.113	100	5	U	33.194979466966174	90	-56.805020533033826	convergent	af-eu	43.130948959961366	14.125035115018079	1073.7926076186661
wsm00470	46.667	17.187	138	25	U	75.07779232249919	90	-14.922207677500808	convergent	af-eu	39.55037678351756	14.47107428908214	1024.6125586181
wsm00471	47.145	20.245	104	14	U	38.29036752498405	90	-51.70963247501595	convergent	af-eu	41.640203942793825	13.741468738361647	1015.2699577954586
wsm00472	47.204	21.215	41	19	U	154.34278112771847	90	64.34278112771847	convergent	af-eu	42.26725051834126	13.423928283628385	1003.9575910252194
wsm00473	46.366	19.53	100	25	U	34.23103510362347	90	-55.76896489637653	convergent	af-eu	40.87351541099578	12.969729842876035	943.7436755382035
wsm00474	46.694	20.454	7	20	U	120.60846110052506	90	30.608461100525062	convergent	af-eu	41.58759114728873	13.033572246471465	961.9730097138149
wsm00475	46.707	19.922	37	3	U	151.17658952000465	90	61.176589520004654	convergent	af-eu	41.25926975031825	13.274887487099704	973.4413281362059
wsm00476	47.22	21.322	90	40	U	23.24881892994057	90	-66.75118107005943	convergent	af-eu	42.340336420303885	13.403054643462212	1003.802492367916
wsm00477	46.279	19.839	69	20	U	2.8158870635751327	90	-87.18411293642487	convergent	af-eu	41.03300752413348	12.715948807929834	928.2498862885483
wsm00478	46.279	19.839	10	34	U	123.81588706357513	90	33.81588706357513	convergent	af-eu	41.03300752413348	12.715948807929834	928.2498862885483
wsm00479	46.279	19.839	55	11	U	168.81588706357513	90	78.81588706357513	convergent	af-eu	41.03300752413348	12.715948807929834	928.2498862885483
wsm00480	46.397	20.809	76	3	U	8.93540062236275	90	-81.06459937763725	convergent	af-eu	41.69454574234465	12.477780070110441	922.8870433806002
wsm00481	46.365	19.516	35	16	U	149.2446973688826	90	59.24469736888261	convergent	af-eu	40.864295715750465	12.974397435985452	943.9077603695977
wsm00482	47.244	20.422	71	2	U	5.20635557343013	90	-84.79364442656987	convergent	af-eu	41.79052479036708	13.802887647115227	1022.8135996483263
wsm00483	47.351	17.666	124	13	U	61.27767087497182	90	-28.722329125028182	convergent	af-eu	40.15336556618818	15.187815539120805	1089.00538241945
wsm00484	46.983	21.431	81	12	U	13.897655230669159	90	-76.10234476933084	convergent	af-eu	42.31571544342137	13.036067886707855	975.857039883024
wsm00485	47.025	21.047	87	3	U	20.334476520853514	90	-69.66552347914649	convergent	af-eu	42.091361490097185	13.246610633903202	987.3454138439134
wsm00488	46.859	20.789	47	10	U	160.4313360759774	90	70.43133607597741	convergent	af-eu	41.86380031568009	13.123324620725953	973.8476547769521
wsm00489	47.239	20.653	62	25	U	175.9602335670694	90	85.9602335670694	convergent	af-eu	41.93166121547252	13.700148379160368	1017.995245891541
wsm00490	46.99	20.789	71	5	U	4.565277799533703	90	-85.4347222004663	convergent	af-eu	41.91603294857757	13.303249971348123	988.2033347619576
wsm00491	46.851	20.179	14	12	U	128.05689323774885	90	38.05689323774885	convergent	af-eu	41.478742954732276	13.364943644189424	984.317228640257
wsm00492	47.368	21.729	116	10	U	48.980027573890425	90	-41.019972426109575	convergent	af-eu	42.652318447001925	13.444136761899358	1012.8810753426767
wsm00499	41.24	23.93	72	25	N	176.52370648451267	90	86.52370648451267	convergent	af-eu	42.1734849815004	4.08531699403224	304.98482998516084
wsm00502	39.27	22.66	71	25	N	174.4460445851539	90	84.44604458515391	convergent	af-eu	40.75658801700096	1.5522430282216675	112.68253398769143
wsm00503	40.75	23.22	75	25	N	179.6104995569268	90	89.61049955692681	convergent	af-eu	41.53158187880186	3.5765497668995465	263.68464583898935
wsm00507	40.033	22.028	72	20	N	176.850853348334	90	86.850853348334	convergent	af-eu	40.471229602208055	2.871527028620676	207.24660803021817
wsm00508	40.04	22.203	83	20	N	7.706229808118508	90	-82.29377019188149	convergent	af-eu	40.602568868300644	2.8293549468389045	204.75101334355244
wsm00509	40.85	22.117	70	20	N	175.69151661503747	90	85.69151661503747	convergent	af-eu	40.751774267105546	4.054944439055873	294.3333375214046
wsm00510	40.053	22.127	103	25	N	27.78710207140449	90	-62.21289792859551	convergent	af-eu	40.54961464450392	2.8714502219903864	207.57316967681786
wsm00511	41.125	23.567	90	15	N	14.715771055648759	90	-75.28422894435124	convergent	af-eu	41.880104849009754	4.02210391408363	298.56459946071766
wsm00512	41.125	23.567	34	15	N	138.71577105564876	90	48.71577105564876	convergent	af-eu	41.880104849009754	4.02210391408363	298.56459946071766
wsm00513	40.867	23.882	78	20	N	2.16534998745027	90	-87.83465001254973	convergent	af-eu	42.04600412824427	3.5597745864263857	265.0976805734943
wsm00514	40.867	23.882	88	20	N	12.16534998745027	90	-77.83465001254973	convergent	af-eu	42.04600412824427	3.5597745864263857	265.0976805734943
wsm00515	40.683	23.05	62	20	N	166.68490333934812	90	76.68490333934812	convergent	af-eu	41.38997615384405	3.5278579475315723	259.36822988913303
wsm00517	40.667	23.333	97	15	N	21.421965228321483	90	-68.57803477167852	convergent	af-eu	41.5937013814885	3.4230751760450033	252.6783563891006
wsm00518	40.667	23.333	74	15	N	178.42196522832148	90	88.42196522832148	convergent	af-eu	41.5937013814885	3.4230751760450033	252.6783563891006
wsm00520	40.917	25.917	84	15	N	6.5024800323414524	90	-83.49751996765855	convergent	af-eu	43.55438800242454	3.1092291517111477	238.22345416615372
wsm00521	40.877	26.057	83	15	N	5.345896762196617	90	-84.65410323780338	convergent	af-eu	43.64912816096948	3.019572348422386	231.75615575260335
wsm00559	46.69	1.73	174	25	N	131.46295283161822	90	41.462952831618225	convergent	af-eu	31.103131675417046	19.665020211373246	1129.5817442863051
wsm00560	46.44	1.35	94	25	T	51.779775727637855	90	-38.220224272362145	convergent	af-eu	30.7423583052134	19.646939296242238	1116.7424352955024
wsm00561	46.53	0.59	147	25	S	106.0938844666257	90	16.093884466625695	convergent	af-eu	30.462514088434972	20.5188889231448	1156.7128319334806
wsm00562	46.23	1.67	145	25	S	102.03579672087176	90	12.035796720871758	convergent	af-eu	30.73728658373424	19.049483246667194	1082.6215611788405
wsm00563	45.74	1.01	125	40	TS	82.51806148834487	90	-7.48193851165513	convergent	af-eu	30.06617831832017	19.39999956730702	1080.7493285627081
wsm00565	46.11	2.79	148	25	NS	103.15766888135488	90	13.15766888135488	convergent	af-eu	31.188699342995193	17.8874474366022	1030.0181472251336
wsm00566	46.35	3.24	170	25	S	124.75057966878296	90	34.75057966878296	convergent	af-eu	31.578562429949933	17.77943190259171	1035.2823626771194
wsm00567	46.2	0.96	72	25	S	30.128353067712396	90	-59.871646932287604	convergent	af-eu	30.383745327559367	19.713783282821254	1108.7278894831704
wsm00568	46.3	1.41	161	25	S	118.52602170297507	90	28.526021702975072	convergent	af-eu	30.666775130477447	19.38977776203123	1099.6797572608273
wsm00569	43.95	4.72	15	25	N	144.59904277754265	90	54.59904277754265	convergent	af-eu	30.740246123546626	12.91319030061021	733.9470807594654
wsm00570	46.79	-0.45	129	25	N	90.07103374308366	90	0.07103374308366028	convergent	af-eu	30.203882844828676	22.102858335332996	1236.4307058655972
wsm00571	44.94	0.4	139	25	N	96.55849291430212	90	6.558492914302121	convergent	af-eu	29.186534349367392	19.377185020057283	1050.723596153112
wsm00573	43.07	-0.28	75	25	S	31.325996054040672	90	-58.67400394595933	convergent	af-eu	27.486038035363777	16.205377925494787	831.6622259501461
wsm00574	43.17	-0.03	70	25	S	26.035627386048418	90	-63.96437261395158	convergent	af-eu	27.68453786231558	16.241623993315756	839.0679222514121
wsm00575	43.4	-0.63	93	40	S	50.35604194447092	90	-39.64395805552908	convergent	af-eu	27.55233883532881	17.155697308053277	882.3904343894907
wsm00576	43.07	-0.42	125	15	N	81.56428045810316	90	-8.435719541896844	convergent	af-eu	27.415567033017965	16.306541443762086	834.8748957240222
wsm00580	47.1	-0.35	28	25	S	169.23926403823208	90	79.23926403823208	convergent	af-eu	30.488146113460417	22.21151550140172	1253.08365209123
wsm00581	47.57	0.51	164	25	S	124.34819288850389	90	34.34819288850389	convergent	af-eu	31.22074607840505	22.017700100214768	1269.022947179887
wsm00582	47.68	-3.19	119	25	N	85.59258088236675	90	-4.407419117633253	convergent	af-eu	29.824069778999963	26.61952874277665	1472.1022650263142
wsm00583	48.28	-4.13	18	40	T	166.77300766174199	90	76.77300766174199	convergent	af-eu	29.994745635121923	28.14387328035167	1564.4815693575733
wsm00584	48.43	-1.14	161	25	T	124.88353937626209	90	34.88353937626209	convergent	af-eu	31.221481732633983	24.717702821168075	1424.6718050460508
wsm00585	47.06	-1.77	135	40	S	98.55472749118746	90	8.554727491187464	convergent	af-eu	29.866376333865645	24.284610753460527	1344.7070360107673
wsm00587	47.73	-1.67	101	25	N	65.06798516870532	90	-24.93201483129468	convergent	af-eu	30.44709718722048	24.36794174069348	1373.0672754342318
wsm00588	47.867	7.333	11	1	U	141.56638749062103	90	51.566387490621025	convergent	af-eu	34.65465835332926	18.853635306898695	1192.0911759328835
wsm00594	43	-1	105	25	U	62.46971148537244	90	-27.530288514627557	convergent	af-eu	27.075318509616096	16.58129716269795	839.2077455172124
wsm00595	43.1	0	120	25	U	75.89228712081655	90	-14.107712879183453	convergent	af-eu	27.649432256156715	16.076420362758626	829.56318684055
wsm00596	48.2	2.5	135	25	U	92.91261429828472	90	2.9126142982847227	convergent	af-eu	32.57037071015145	21.02959720408296	1258.836095475292
wsm00597	48.4	3	155	25	U	112.36673584539665	90	22.366735845396647	convergent	af-eu	32.94226725576895	21.4717345821565	1298.3353030457663
wsm00598	48.5	1.8	155	25	U	114.29389203118154	90	24.293892031181542	convergent	af-eu	32.48778373045119	21.942174360086682	1310.4980313498004
wsm00599	48.9	2.1	140	25	U	99.24134229416558	90	9.241342294165577	convergent	af-eu	32.920090541888236	22.876865019435712	1382.4731897621562
wsm00601	48.9	3.9	140	25	U	96.54921755389796	90	6.549217553897961	convergent	af-eu	33.71351310813947	22.36103387030832	1380.0735202821515
wsm00602	49.6	3.9	170	25	U	127.25909812644767	90	37.25909812644767	convergent	af-eu	34.2246741850568	23.419365044140847	1464.6589294122095
wsm00603	49.2	3.9	90	25	U	46.85627889164624	90	-43.14372110835376	convergent	af-eu	33.93185582236347	22.864732435555084	1419.2097425842626
wsm00605	45.9	5.2	172	16	U	123.32135916425318	90	33.32135916425318	convergent	af-eu	32.26453190686253	15.246872235968254	905.0415020473168
wsm00606	43.2	-0.5	133	25	T	89.87244619440833	90	-0.12755380559167406	convergent	af-eu	27.47018202457172	16.640953193429254	853.5617007221147
wsm00607	43.15	0.54	143	40	S	98.05680838703262	90	8.056808387032618	convergent	af-eu	27.961453309151786	15.736488345357174	820.4511558645704
wsm00608	47.1	6.44	142	25	S	92.94924609870964	90	2.9492460987096365	convergent	af-eu	33.696790349871	17.89047924414183	1103.677761978167
wsm00609	44.85	4.7	140	25	U	90.77157323674442	90	0.7715732367444161	convergent	af-eu	31.310101187396477	14.37129744890919	830.4413793222891
wsm00611	47.282	6.715	156	25	S	106.77046639544562	90	16.770466395445624	convergent	af-eu	33.95719458469994	18.0771273942635	1122.781431645586
wsm00612	47.38	5.25	3	25	S	135.95403278759971	90	45.954032787599715	convergent	af-eu	33.28308021178273	18.969969990533627	1157.5701110297532
wsm00613	44.97	5.69	90	25	T	39.48759846171549	90	-50.51240153828451	convergent	af-eu	31.923527276909333	13.463244250492977	791.6185904877586
wsm00614	44.69	6.69	173	40	N	120.7288475794453	90	30.7288475794453	convergent	af-eu	32.30302457250591	12.278494768200432	729.6165663239688
wsm00615	48.217	3.55	122	7	U	78.35231704572624	90	-11.647682954273762	convergent	af-eu	33.058879816180465	20.86797372891047	1265.788331648782
wsm00616	44.81	6.83	66	25	T	13.684105946658576	90	-76.31589405334142	convergent	af-eu	32.45507981000837	12.484645992717077	744.9779236562515
wsm00617	45.27	6.67	58	25	T	6.4737892323288975	90	-83.5262107676711	convergent	af-eu	32.649792161770144	13.714603500380122	822.7396973037878
wsm00618	42.47	1.66	34	40	N	166.3054018226428	90	76.3054018226428	convergent	af-eu	28.08606452461394	13.544785884778378	709.0742159445921
wsm00619	44.96	5.63	0	25	N	129.56100626573658	90	39.56100626573658	convergent	af-eu	31.884417427980118	13.527565281231233	794.5289186461231
wsm00620	50.267	3.167	127	25	U	85.98712042247632	90	-4.012879577523677	convergent	af-eu	34.40636111974246	24.87581725048412	1562.990801149147
wsm00621	44.53	6.78	24	25	S	151.40302838788045	90	61.403028387880454	convergent	af-eu	32.25626287868107	11.933073686028195	708.1752707876749
wsm00622	45.31	6.57	32	25	S	160.66218558971667	90	70.66218558971667	convergent	af-eu	32.61972390488991	13.730390495442492	823.01202859142
wsm00623	42.52	1.68	121	40	T	73.34251158458181	90	-16.657488415418186	convergent	af-eu	28.130633601516898	13.620819864780543	714.0938160873349
wsm00624	44.61	6.73	30	40	S	157.57299627462237	90	67.57299627462237	convergent	af-eu	32.27668699695451	12.108667260191964	719.0018142187462
wsm00625	48.967	3.533	157	20	U	114.15893952740356	90	24.15893952740356	convergent	af-eu	33.59752166363211	22.68806617132782	1396.0060416627782
wsm00626	44.98	5.14	68	40	S	18.291514259929727	90	-71.70848574007027	convergent	af-eu	31.631405612115152	14.11869898273892	823.3539305941067
wsm00627	44.97	5.12	68	40	S	18.308125637578485	90	-71.69187436242152	convergent	af-eu	31.614147245517984	14.128715983381596	823.5351299078084
wsm00629	44.53	2.51	168	25	N	121.67910280463042	90	31.679102804630418	convergent	af-eu	29.942080894085997	16.359395947302943	907.949192047361
wsm00630	46.32	2.13	168	25	NS	124.41940229406231	90	34.41940229406231	convergent	af-eu	31.02076134080142	18.766939301755826	1075.425062281189
wsm00631	44.64	5.21	57	25	T	6.76597712834382	90	-83.23402287165618	convergent	af-eu	31.450752092091214	13.6033255425709	789.234419733802
wsm00632	46.35	1.64	121	25	S	78.22009304939297	90	-11.779906950607028	convergent	af-eu	30.81112753838635	19.251081668423296	1096.449124419247
wsm00633	46.28	1.43	97	25	N	54.47159029247325	90	-35.52840970752675	convergent	af-eu	30.66136685009065	19.34270189046194	1096.8352447446614
wsm00634	45.67	1.03	135	25	S	92.40413110609245	90	2.40413110609245	convergent	af-eu	30.0240440055735	19.33963860288941	1076.0177691030524
wsm00635	46.33	1.29	96	25	N	53.750262269600455	90	-36.249737730399545	convergent	af-eu	30.63309465202483	19.54411817713583	1107.3340609123784
wsm00636	46.31	1.45	95	40	N	52.47414827034697	90	-37.52585172965303	convergent	af-eu	30.692816314389766	19.36729707629783	1099.2465755620078
wsm00638	45.62	1.04	133	25	T	90.32943808493826	90	0.32943808493826054	convergent	af-eu	29.991993806500588	19.30547869367885	1073.077334130173
wsm00639	46.51	1.68	152	25	N	109.33876026091951	90	19.338760260919514	convergent	af-eu	30.947378916910246	19.444306541902392	1111.8670460291223
wsm00640	45.72	0.8	119	25	S	76.83276467263204	90	-13.167235327367962	convergent	af-eu	29.952688971171163	19.74321358722611	1096.1038239172442
wsm00641	46.69	1.32	13	40	T	151.10783284656037	90	61.10783284656037	convergent	af-eu	30.914164621879316	20.030857170038985	1144.299703984279
wsm00668	41.12	-6.61	151	40	U	116.72114872907235	90	26.721148729072354	convergent	af-eu	23.01287882222242	18.879091348816104	820.6813724703148
wsm00669	42.65	0.9	154	40	T	107.78782371642961	90	17.787823716429614	convergent	af-eu	27.799822341927502	14.501288711234679	752.0309547496541
wsm00671	39.48	-0.93	170	40	N	122.19136638925465	90	32.191366389254654	convergent	af-eu	24.628063121514685	9.000963395020534	417.08564951125663
wsm00673	42.3	-7.07	47	40	T	15.178302095762604	90	-74.8216979042374	convergent	af-eu	23.814813392200804	21.72221342881994	975.2959674160121
wsm00675	42.55	0.5	64	40	TS	18.312047299489734	90	-71.68795270051027	convergent	af-eu	27.518670308827893	14.56481282722217	748.2863527942903
wsm00676	42.7	0.7	5	40	N	139.1857077567289	90	49.1857077567289	convergent	af-eu	27.72874989408478	14.750722034039825	763.1661127238741
wsm00679	40.79	-2.06	165	40	U	121.25990632257276	90	31.25990632257276	convergent	af-eu	24.922786117368545	12.88250422621556	603.6383084414116
wsm00681	41.33	-4.5	172	40	U	133.68300497685675	90	43.68300497685675	convergent	af-eu	24.121887908158513	16.62006982951499	755.2676687197322
wsm00682	39.01	-1.21	170	40	U	121.91919883248005	90	31.91919883248005	convergent	af-eu	24.152223621085298	8.265836297716248	376.0694007892793
wsm00684	40.88	-6.73	163	40	U	128.6566203195788	90	38.65662031957879	convergent	af-eu	22.763590975724583	18.462128023781162	794.327136239527
wsm00690	50.2	9.513	152	12	N	102.09633425195534	90	12.09633425195534	convergent	af-eu	37.25411609953648	20.86748994448385	1404.6339795690133
wsm00691	50.648	9.502	130	14	S	80.55752184990456	90	-9.44247815009544	convergent	af-eu	37.538698806756166	22.023789703548303	1492.130337229202
wsm00693	50.633	6.717	129	25	N	83.28422356657262	90	-6.715776433427379	convergent	af-eu	36.22466130389164	25.628586313730565	1684.0815703362107
wsm00694	48.149	7.753	74	17	S	24.30075744826911	90	-65.69924255173089	convergent	af-eu	35.05143178830926	19.636873635820493	1254.0228328196915
wsm00695	48.166	9.083	30	10	T	158.53563443954323	90	68.53563443954323	convergent	af-eu	35.74764688494226	20.845264833186732	1354.1497158511415
wsm00696	48.149	8.079	159	40	U	108.85892145055897	90	18.858921450558967	convergent	af-eu	35.217856140931424	19.57153351445683	1255.0197211264924
wsm00698	48.17	8.08	151	25	U	100.8803979563935	90	10.880397956393494	convergent	af-eu	35.231830021672494	21.468676959598156	1377.149183408358
wsm00705	50.07	7.94	137	25	T	89.05747880761277	90	-0.9425211923872325	convergent	af-eu	36.408635412776405	23.848838382743793	1573.9934939146522
wsm00706	50.65	6.69	38	25	N	172.33803362787944	90	82.33803362787944	convergent	af-eu	36.22428452362851	25.669411305597023	1686.7490818186013
wsm00707	50.26	7.97	163	25	T	115.20756892717446	90	25.207568927174464	convergent	af-eu	36.550348203892035	23.815806241319635	1577.0800204458592
wsm00708	48.35	9.1	127	17	N	75.71240473381681	90	-14.287595266183189	convergent	af-eu	35.871343692515474	21.093389167305773	1374.374854828727
wsm00709	48.23	9	127	12	N	75.71495012650831	90	-14.285049873491687	convergent	af-eu	35.744375367876046	20.989189508101575	1363.3911902131415
wsm00710	47.63	7.83	160	40	N	109.62597274560119	90	19.62597274560119	convergent	af-eu	34.75764847272742	20.391797777577068	1292.6978697717268
wsm00711	48.3	9	153	25	S	101.79073463994087	90	11.790734639940865	convergent	af-eu	35.78819273201934	21.089550707175704	1371.3655121534764
wsm00712	50.68	7.99	118	25	NS	70.59676400785395	90	-19.40323599214605	convergent	af-eu	36.84296939920495	23.7404905823159	1582.9027249375179
wsm00715	50.18	7.7	129	25	N	81.49255747343659	90	-8.507442526563409	convergent	af-eu	36.36878069734338	24.21312838579074	1596.5285467688489
wsm00716	52.8	11.2	143	3	U	93.41739542452802	90	3.4173954245280243	convergent	af-eu	39.735982429593086	25.835872633936305	1836.4539491307467
wsm00717	50.04	8.3	148	25	N	99.54292142673125	90	9.542921426731255	convergent	af-eu	36.56094755199453	23.283814273459825	1542.2363076680606
wsm00718	48.233	8.283	125	25	U	74.67518875327295	90	-15.324811246727052	convergent	af-eu	35.376122069138226	21.449227814973653	1380.8034186126984
wsm00719	48.2	8.1	160	25	U	109.88596933525838	90	19.88596933525838	convergent	af-eu	35.261299069153765	21.50312974116872	1380.363562313617
wsm00720	48.067	8.067	145	25	U	94.78581560929729	90	4.785815609297288	convergent	af-eu	35.15918847816369	19.28130297878336	1234.6146111378857
wsm00721	50.53	7.21	162	25	N	115.50687340048017	90	25.506873400480174	convergent	af-eu	36.37883000621573	24.995165943913648	1648.4858538793646
wsm00722	49.816	12.119	158	13	U	104.37402366193214	90	14.374023661932142	convergent	af-eu	38.33215933511525	21.057973647495515	1452.2704739698645
wsm00723	50.96	6.78	26	25	N	160.5149861782955	90	70.51498617829549	convergent	af-eu	36.48190174100775	25.66243492689601	1696.6238838164147
wsm00724	47.98	8.51	171	25	N	120.09502238109184	90	30.095022381091837	convergent	af-eu	35.33274107583097	20.9306640180328	1345.9834501763357
wsm00726	49.55	8.67	165	25	N	115.54869449371057	90	25.54869449371057	convergent	af-eu	36.419313675979765	22.646893620339682	1495.0443309995105
wsm00727	48.038	9.53	179	25	S	126.8079645563758	90	36.807964556375794	convergent	af-eu	35.90321821482383	20.368249861060818	1328.1479896872047
wsm00728	49.833	8.5	140	20	U	91.0653646124465	90	1.0653646124465013	convergent	af-eu	36.52101796282999	22.95187653691329	1518.820968014067
wsm00729	50.44	13.01	160	40	U	105.89841597373595	90	15.89841597373595	convergent	af-eu	39.16143737915628	21.822365403984236	1532.3782067904876
wsm00730	49.89	18.47	165	3	U	103.96364492645336	90	13.963644926453355	convergent	af-eu	41.81932440294154	18.220055097463472	1350.8910890463878
wsm00731	49.9	18.56	120	7	U	58.87327630403661	90	-31.126723695963392	convergent	af-eu	41.874907938383046	18.191151958951224	1350.2099057795022
wsm00732	49.873	13.362	33	4	U	157.89838609034268	90	67.89838609034268	convergent	af-eu	39.01682996755332	20.88216127806072	1461.8079090342972
wsm00733	50.27	14.07	131	4	U	75.438516707019	90	-14.561483292980995	convergent	af-eu	39.616388210876536	20.989524850820345	1488.2184877172044
wsm00734	50.345	14.76	121	4	U	64.68605394634358	90	-25.313946053656423	convergent	af-eu	40.023466844595426	20.701116636005594	1480.3306642403359
wsm00735	49.54	18.071	130	4	U	69.06437214608326	90	-20.935627853916742	convergent	af-eu	41.4239539771693	17.94763681503747	1320.3984926858489
wsm00736	49.675	18.24	145	9	U	84.00897514052633	90	-5.991024859473669	convergent	af-eu	41.58522916634936	18.045536530466535	1331.8307800682528
wsm00737	50.02	12.7	158	40	U	103.85955414411336	90	13.85955414411336	convergent	af-eu	38.75460320627453	21.46597280143959	1494.1728950870488
wsm00738	50.767	13.66	159	40	T	104.42670778881006	90	14.426707788810063	convergent	af-eu	39.68725609078585	21.861975975763414	1552.3928452664431
wsm00739	50.4	12.7	155	25	U	101.24076852301613	90	11.24076852301613	convergent	af-eu	38.978232435650014	21.9555789105423	1535.6718941007573
wsm00740	49.92	18.28	155	3	U	94.20493265281317	90	4.20493265281317	convergent	af-eu	41.72696670970603	18.34870000761174	1357.9764494034741
wsm00743	47.48	8.44	115	6	U	63.63601331289192	90	-26.36398668710808	convergent	af-eu	34.982328688084564	18.234727833322935	1162.4781527623716
wsm00745	46.583	8.31	101	2	U	48.79138974172696	90	-41.20861025827304	convergent	af-eu	34.357799992406925	15.969714416864207	1002.1627953984757
wsm00746	46.5667	8.3167	171	11	U	118.76354836083044	90	28.76354836083044	convergent	af-eu	34.35145493843012	15.94032014958296	1000.1561405459324
wsm00748	47.07	8.28	107	40	T	55.389387275677734	90	-34.610612724322266	convergent	af-eu	34.642081851586205	17.012016050659952	1075.3063689429669
wsm00749	47.49	7.65	171	2	N	120.715111054327	90	30.715111054326997	convergent	af-eu	34.57477975793959	17.830606144295302	1125.1314965852337
wsm00750	41.46	23.85	107	25	N	31.82829424932237	90	-58.17170575067763	convergent	af-eu	42.17112686215677	4.424980810952519	330.32704886000903
wsm00751	51.03	5.63	148	25	N	104.17790358596596	90	14.177903585965964	convergent	af-eu	36.022989129781784	27.02236784153962	1767.1255131274252
wsm00753	50.406	3.816	91	25	N	49.170484482757956	90	-40.829515517242044	convergent	af-eu	34.784650378214074	26.88798537711689	1705.6683083115613
wsm00754	50.85	5.51	86	25	N	42.174376790961844	90	-47.825623209038156	convergent	af-eu	35.84076427407745	26.924067050842595	1752.9873364430719
wsm00755	50.43	6.1	132	25	N	86.94066039066678	90	-3.0593396093332217	convergent	af-eu	35.802898881782795	25.959026767972574	1688.608166509854
wsm00756	50.309	4.23	27	25	TS	164.47686691405238	90	74.47686691405238	convergent	af-eu	34.890107100182036	26.07196188979249	1658.2825940826508
wsm00757	50.47	4.07	172	25	T	129.8634972355162	90	39.863497235516206	convergent	af-eu	34.94043781466058	27.338414606067843	1741.0238180420417
wsm00758	50.42	4.39	138	40	S	95.35359632925429	90	5.353596329254287	convergent	af-eu	35.040898607869664	25.73968719576962	1643.3214922101738
wsm00759	46.63	13.649	158	25	T	99.09571250869556	90	9.095712508695556	convergent	af-eu	37.409896121214864	13.782080686416847	931.0134698736332
wsm00760	46.627	13.676	122	40	T	63.060216257668856	90	-26.939783742331144	convergent	af-eu	37.4242277554694	13.792135770399824	931.9973917200911
wsm00761	47.283	15.167	149	25	S	89.03150566752021	90	-0.9684943324797928	convergent	af-eu	38.63407299832542	16.373825909438693	1136.7366238269758
wsm00762	47.85	16	112	6	U	51.67825150472402	90	-38.32174849527598	convergent	af-eu	39.403787381126854	16.710476807799182	1179.5021484010656
wsm00763	47.7	12.25	18	20	U	141.9776770937586	90	51.97767709375859	convergent	af-eu	37.183428963702724	16.415206814360474	1103.1483164102017
wsm00764	47.35	10	163	4	U	109.43581433485525	90	19.43581433485525	convergent	af-eu	35.74024140002752	19.093055199626164	1240.0999886060845
wsm00765	47.193	14.69	7	1	S	127.48926741253177	90	37.489267412531774	convergent	af-eu	38.30898646642579	15.936776070307005	1098.5230053319074
wsm00766	46.933	14.567	106	40	T	46.348363435543206	90	-43.651636564456794	convergent	af-eu	38.10509011300167	15.085814432790428	1035.1754133030743
wsm00769	41.049	19.771	62	40	T	170.0713680996438	90	80.07136809964379	convergent	af-eu	39.11398857876655	5.153118728224001	361.48670615413255
wsm00770	50.813	5.926	131	25	S	86.55596278085648	90	-3.4440372191435245	convergent	af-eu	35.99717348419891	26.540830109831177	1734.5597638362917
wsm00771	50.783	3.583	142	25	S	100.86776517128192	90	10.867765171281917	convergent	af-eu	34.969121086138635	28.131135633728874	1792.791048966444
wsm00772	50.48	4.21	110	40	T	67.67081148765158	90	-22.329188512348424	convergent	af-eu	35.00772886116022	25.359368820198583	1617.7036531039516
wsm00773	50.45	4.23	121	40	T	78.61308592471687	90	-11.38691407528313	convergent	af-eu	34.99413804648603	25.99571991341314	1657.7355747219783
wsm00774	50.632	5.513	122	25	S	77.96015386854384	90	-12.039846131456159	convergent	af-eu	35.68508735426381	26.638155285197342	1727.8414972294383
wsm00775	50.458	4.283	114	25	N	71.54435666333171	90	-18.455643336668288	convergent	af-eu	35.022807251206594	25.9071663137765	1653.2691922712106
wsm00776	50.45	4.233	142	25	T	99.60875737701076	90	9.608757377010761	convergent	af-eu	34.995425866430544	25.990050122317996	1657.4272276080899
wsm00777	50.66	5.592	81	25	N	36.87610756569188	90	-53.12389243430812	convergent	af-eu	35.74005119750527	26.618474839996637	1728.8704049086684
wsm00778	42.8	-1.725	88	25	N	46.47867910447167	90	-43.52132089552833	convergent	af-eu	26.57119852086545	16.760473382087355	833.6428481763589
wsm00788	40.5	25	85	25	S	7.829339101276901	90	-82.1706608987231	convergent	af-eu	42.78474988663954	2.73735051243429	206.74883143148932
wsm00802	47.06	18.11	73	20	S	9.483698072883442	90	-80.51630192711656	convergent	af-eu	40.2908454096141	14.57467212329621	1048.0106038503302
wsm00803	47.335	21.629	92	25	U	25.049356840989162	90	-64.95064315901084	convergent	af-eu	42.57705923308457	13.438398218081858	1011.0042826379115
wsm01356	34.6	9.2	164	25	TS	93.55491337351066	90	3.554913373510658	convergent	af-eu	29.12507412877352	6.137360539603208	332.1577306482808
wsm01357	35.7	10.65	143	25	T	72.82779335599287	90	-17.172206644007133	convergent	af-eu	30.61204903767039	5.624488431917186	318.47556028517135
wsm01358	35.55	9.8	103	25	TS	33.489666842058966	90	-56.510333157941034	convergent	af-eu	29.91176277615112	4.865115144775189	269.76660910347056
wsm01359	36.35	10.3	146	40	T	77.23113303214564	90	-12.768866967854365	convergent	af-eu	30.57490309110343	4.232102078099231	239.37180720079581
wsm01360	36.45	10.2	93	40	T	24.49789386632608	90	-65.50210613367392	convergent	af-eu	30.536374721652713	3.9892324099754433	225.37799790133795
wsm01361	36.5	8.55	158	40	T	91.43975841100104	90	1.439758411001037	convergent	af-eu	29.329373336183593	2.045442063370345	111.40832842696196
wsm01362	36.85	10.1	173	40	T	105.2365325534227	90	15.236532553422705	convergent	af-eu	30.610901729660938	3.2039329167660213	181.4102403090011
wsm01556	34	10.85	150	25	TS	76.87723267159379	90	-13.122767328406212	convergent	af-eu	30.232428194293455	8.774575623122047	491.2685395142676
wsm01557	35.8	10.75	130	20	S	59.881499549944635	90	-30.118500450055365	convergent	af-eu	30.72234579382104	5.476043802264002	311.0784159652014
wsm01558	37.25	10.1	154	25	T	86.8590261255166	90	-3.140973874483393	convergent	af-eu	30.764286015636962	2.454894193627041	139.62726471690473
wsm01559	36.8	10.3	25	25	TS	136.93707082408133	90	46.93707082408133	convergent	af-eu	30.74044691568932	3.3916921646896014	192.77476550723748
wsm01560	37.2	10.22	75	40	N	7.647082825687676	90	-82.35291717431232	convergent	af-eu	30.833064185046304	2.606026932140665	148.52205033797148
wsm01993	36.56	7	15	25	S	130.39953537974196	90	40.39953537974196	convergent	af-eu	28.220058546818414	1.6871594295410262	88.71020870824731
wsm02338	43.55	-1.578	88	13	U	47.19249941653487	90	-42.80750058346513	convergent	af-eu	27.20639825556615	18.183493203192995	924.4139587186203
wsm02339	43.52	-0.149	32	24	U	168.69464976835536	90	78.69464976835536	convergent	af-eu	27.87813544903539	17.016743345124866	884.768356306688
wsm02340	43.516	-0.175	3	21	U	139.73332058902673	90	49.73332058902673	convergent	af-eu	27.86229654316751	17.03059223620977	885.025635549851
wsm02341	43.523	-0.212	12	15	U	148.8048609965448	90	58.80486099654479	convergent	af-eu	27.84901966454104	17.076262081531723	887.0099366948211
wsm02342	43.753	-0.661	10	13	U	147.86281537063752	90	57.86281537063752	convergent	af-eu	27.79791449562873	17.896352259225722	928.038958660191
wsm02343	44.468	-0.99	172	40	U	131.315147486562	90	41.31514748656201	convergent	af-eu	28.177925746278575	19.467936315179173	1022.2138552183864
wsm02344	43.509	-0.32	119	11	U	75.96945245304181	90	-14.03054754695819	convergent	af-eu	27.78527292817254	17.145996413835803	888.7561336355853
wsm02345	43.246	-0.167	7	14	U	143.36712313541398	90	53.367123135413976	convergent	af-eu	27.670280189939263	16.49942802892835	851.9821827455595
wsm02346	43.309	0.568	149	12	U	104.221177100283	90	14.221177100283	convergent	af-eu	28.08854671811526	16.00725668939515	838.0534420651785
wsm02347	43.539	-1.24	52	3	U	10.587716668345251	90	-79.41228333165475	convergent	af-eu	27.35919719319825	17.90286655737856	914.8657612867705
wsm02348	43.586	-0.994	56	3	U	14.221501711788335	90	-75.77849828821167	convergent	af-eu	27.51268532602201	17.81692692983114	915.184440317825
wsm02349	43.31	-0.049	39	16	U	175.25214907927102	90	85.25214907927102	convergent	af-eu	27.77589956081664	16.54250018605316	857.2078976758057
wsm02350	43.648	-0.353	70	6	U	27.204664024996646	90	-62.795335975003354	convergent	af-eu	27.8707977721565	17.428168765598343	905.9406168840369
wsm02351	43.641	-0.371	62	16	U	19.2261759311956	90	-70.7738240688044	convergent	af-eu	27.85681292792446	17.43202016660723	905.7225540420856
wsm02352	43.648	-0.371	72	16	U	29.235168836548894	90	-60.764831163451106	convergent	af-eu	27.86195158235534	17.44540659340447	906.5718911939708
wsm02353	43.355	-0.259	45	35	U	1.6657522491120176	90	-88.33424775088798	convergent	af-eu	27.703293045037697	16.791866175869984	868.0354841700704
wsm02354	43.114	1.41	2	17	U	135.58576304222294	90	45.585763042222936	convergent	af-eu	28.39054934298501	14.945853637371755	790.2012924343535
wsm02355	43.309	0.248	120	7	U	75.75287145138373	90	-14.247128548616274	convergent	af-eu	27.925299800147414	16.282137210402936	847.8903524319232
wsm02356	43.756	-0.026	64	15	U	20.79203821901001	90	-69.20796178098999	convergent	af-eu	28.111012889463503	17.33352745168014	908.1564807440008
wsm02357	43.597	-0.692	30	8	U	167.71645440747642	90	77.71645440747642	convergent	af-eu	27.667303900585196	17.610209994719156	909.249625878397
wsm02358	43.445	0.961	65	4	U	19.754340257953288	90	-70.24565974204671	convergent	af-eu	28.38672238214683	15.924270025998709	841.8270364484564
wsm02359	43.211	0.37	147	15	U	102.4200941887737	90	12.420094188773703	convergent	af-eu	27.91747539868858	15.996953465746515	832.824806951426
wsm02360	43.119	-0.476	144	20	U	100.7246980120471	90	10.7246980120471	convergent	af-eu	27.42312149866479	16.449601760699238	842.4134846157806
wsm02361	44.15	-1.124	145	7	U	104.15510376041107	90	14.155103760411066	convergent	af-eu	27.874462392785482	19.032994968891472	989.4813893182362
wsm02362	43.276	-0.342	115	25	U	71.70311746978768	90	-18.296882530212315	convergent	af-eu	27.604385398645647	16.68484164068036	859.6661391379299
wsm02363	43.842	-0.361	17	9	U	154.4661014398137	90	64.46610143981371	convergent	af-eu	28.00953610263973	17.787750630759092	928.8633130950909
wsm02364	44.478	-0.885	154	9	U	113.14795999344932	90	23.14795999344932	convergent	af-eu	28.234426239929462	19.386237858489892	1019.7973759918756
wsm02365	43.782	-0.273	145	23	U	102.24094650307597	90	12.240946503075975	convergent	af-eu	28.008424220993888	17.601729760502707	919.1159062170774
wsm02366	44.841	-0.989	122	3	U	81.7626049511943	90	-8.237395048805695	convergent	af-eu	28.462185691583628	20.145950314456314	1067.5983962825521
wsm02367	43.253	-0.514	161	25	U	117.9659379236445	90	27.965937923644503	convergent	af-eu	27.5019250956082	16.762568311417084	860.7157714194543
wsm02368	43.216	-0.632	50	20	U	7.119321500398826	90	-82.88067849960117	convergent	af-eu	27.416261877149935	16.76849475785167	858.5464107183121
wsm02369	43.122	0.416	115	17	U	70.22536202132011	90	-19.77463797867989	convergent	af-eu	27.87777948323921	15.793097088970512	821.1364628911341
wsm02370	43.341	0.234	10	15	U	145.81833152599938	90	55.81833152599938	convergent	af-eu	27.94113313250174	16.351731931622282	851.9584072086465
wsm02371	43.352	-0.106	25	8	U	161.40326113587582	90	71.40326113587582	convergent	af-eu	27.777647413294723	16.66908445291736	863.8173348189367
wsm02372	43.411	-0.632	123	16	U	80.37374326445234	90	-9.626256735547656	convergent	af-eu	27.559447171857904	17.179485886189752	883.8240932761562
wsm02373	43.419	-0.646	100	11	U	57.40808486270248	90	-32.59191513729752	convergent	af-eu	27.55845039443718	17.20736939000338	885.2290912585115
wsm02374	43.406	-1.364	174	7	U	132.63342306715714	90	42.63342306715714	convergent	af-eu	27.199918957588395	17.71490071049925	900.3934968015499
wsm02375	44.602	-1.065	117	40	U	76.60584014013375	90	-13.39415985986625	convergent	af-eu	28.245011669613646	19.76877887573403	1040.2784163375782
wsm02376	43.533	-0.065	115	16	U	71.5700484796638	90	-18.429951520336203	convergent	af-eu	27.9294078335949	16.96352299408295	883.4929281972907
wsm02377	43.729	-0.859	57	19	U	15.171373549445434	90	-74.82862645055457	convergent	af-eu	27.684386998276153	18.00961594452221	930.4005067719511
wsm02378	44.566	-0.922	157	3	U	116.31797595283882	90	26.31797595283882	convergent	af-eu	28.283848979415488	19.57419304760316	1031.3383133002235
wsm02379	43.526	-0.094	116	6	U	72.60976751754117	90	-17.390232482458828	convergent	af-eu	27.9098735567635	16.976307348768984	883.5900901157152
wsm02380	43.126	0.615	59	12	U	13.900721012170663	90	-76.09927898782934	convergent	af-eu	27.983202051258502	15.630462016303028	815.50593565134
wsm02381	43.348	0.169	117	11	U	72.93615528362886	90	-17.063844716371136	convergent	af-eu	27.91324838454414	16.421839945300178	854.8259785785639
wsm02382	43.324	0.165	92	1	U	47.91132124065206	90	-42.08867875934794	convergent	af-eu	27.893982634627655	16.381069854621842	852.1624538378093
wsm02383	43.257	-0.181	53	22	U	9.405265742870085	90	-80.59473425712991	convergent	af-eu	27.671210462480317	16.53166468629456	853.6732221581445
wsm02384	43.454	-1.083	49	20	U	7.206071080857498	90	-82.7939289191425	convergent	af-eu	27.371256924551197	17.605767663542252	900.0494659858525
wsm02385	43.265	-0.454	38	26	U	174.87929368664874	90	84.87929368664874	convergent	af-eu	27.54053387893741	16.743467455036978	860.8475917386438
wsm02386	43.243	0.38	139	21	U	94.44580941736609	90	4.4458094173660925	convergent	af-eu	27.94538637719846	16.04656139669615	836.1754147448464
wsm02387	43.261	0.654	24	14	U	159.01566217452188	90	69.01566217452188	convergent	af-eu	28.098711584358398	15.844240491615466	829.7945306546202
wsm02388	43.217	0.582	5	6	U	140.076297774791	90	50.07629777479099	convergent	af-eu	28.030514416797246	15.825799596361804	826.9804585451311
wsm02389	43.21	-0.249	13	21	U	149.45853445923632	90	59.45853445923632	convergent	af-eu	27.603010755805776	16.48074032863903	849.1111050427263
wsm02390	43.161	0.881	20	36	U	154.5093990479363	90	64.50939904793631	convergent	af-eu	28.145766820318137	15.471272861786844	811.5075277558027
wsm02391	43.16	0.899	120	6	U	74.47855569411217	90	-15.521444305887826	convergent	af-eu	28.154431879734318	15.45333756415431	810.7959073993936
wsm02392	43.194	-0.239	4	21	U	140.42049366404268	90	50.42049366404268	convergent	af-eu	27.59643970260003	16.440201720473254	846.836701073454
wsm02393	42.56	22.22	55	25	T	162.48108334479684	90	72.48108334479684	convergent	af-eu	41.313721358684525	6.517981989138775	478.478159458296
wsm02394	43.29	20.84	67	25	S	176.58874016658552	90	86.58874016658552	convergent	af-eu	40.58762459085098	8.0640745754093075	583.3926826806087
wsm02395	43.3	20.91	54	25	S	163.53183416812158	90	73.53183416812158	convergent	af-eu	40.638980617905894	8.052346320158563	583.1534446045971
wsm02396	42.16	20.62	6	40	NS	114.54197246327351	90	24.54197246327351	convergent	af-eu	40.065719210154306	6.495280576203385	464.8833116842508
wsm02397	45.34	21.04	62	25	S	173.5978549931118	90	83.59785499311181	convergent	af-eu	41.442865707386844	10.911666134945676	803.0659690062529
wsm02398	45.38	21.05	53	25	S	164.62991102485654	90	74.62991102485654	convergent	af-eu	41.464132149837624	10.963929963693317	807.2515803304683
wsm02399	48.48	22.23	46	25	T	159.56053101184648	90	69.56053101184648	convergent	af-eu	43.40009376627581	14.746871206701314	1126.6739782294314
wsm02400	46.318	14.36	78	25	T	17.906972271847508	90	-72.09302772815249	convergent	af-eu	37.673440275423154	13.42432317093197	912.2902490324034
wsm02401	46.27	14.53	33	25	T	152.65475007611712	90	62.654750076117125	convergent	af-eu	37.75154923827143	13.40157427959619	912.3513896040233
wsm02403	45.68	14.146	7	25	S	126.43324604198051	90	36.43324604198051	convergent	af-eu	37.228448549337635	11.820621154090531	795.2017371640407
wsm02404	46.195	15.536	167	25	T	105.41274334108437	90	15.412743341084365	convergent	af-eu	38.3235902817425	14.123952474322238	973.879032990269
wsm02405	42.15	18.75	70	40	T	0.34722399553993455	90	-89.65277600446007	convergent	af-eu	38.75517285572749	7.207304478185932	501.6820098839805
wsm02406	42.15	15.543	177	25	N	110.6541831167948	90	20.654183116794798	convergent	af-eu	36.55064835883612	7.585178967405582	502.29325072784127
wsm02409	43.69	13.47	79	25	S	16.8627215259159	90	-73.1372784740841	convergent	af-eu	35.852295429258255	11.59996144656192	755.46725231095
wsm02410	43.72	13.44	73	25	S	10.934188631937332	90	-79.06581136806267	convergent	af-eu	35.84716592707677	11.6617947258069	759.4001506533372
wsm02411	42.37	16.57	174	20	TS	106.83343106543998	90	16.83343106543998	convergent	af-eu	37.33585465853719	5.807545985846289	391.65083916195005
wsm02413	43.72	13.42	85	15	S	22.957389503709408	90	-67.04261049629059	convergent	af-eu	35.83439692958832	11.671070918459904	759.7697471068481
wsm02414	43.72	13.36	89	25	S	27.027061562466884	90	-62.97293843753312	convergent	af-eu	35.796106419184994	11.69972404015968	760.9300038401846
wsm02415	44.1	14	167	40	S	104.7481077635494	90	14.748107763549399	convergent	af-eu	36.381374430387694	11.653087582749635	768.592937225976
wsm02416	42.59	15.46	84	25	N	18.284783631314895	90	-71.7152163686851	convergent	af-eu	36.67336742468942	8.070565620265697	535.9785931521526
wsm02417	42.59	15.46	62	25	N	176.2847836313149	90	86.2847836313149	convergent	af-eu	36.67336742468942	8.070565620265697	535.9785931521526
wsm02418	43.22	15.99	93	25	S	27.47319977977253	90	-62.52680022022747	convergent	af-eu	37.287022433567316	7.267979039259274	489.5920878115074
wsm02419	43.27	16.96	64	25	S	177.49521395093103	90	87.49521395093103	convergent	af-eu	37.9529161200256	8.21091945640623	561.5160266276108
wsm02420	43.15	17.02	78	25	S	11.290643103171305	90	-78.7093568968287	convergent	af-eu	37.945408390405646	7.985655590684061	546.01926783401
wsm02421	47.9	26.9	100	40	T	28.40789248348858	90	-61.59210751651142	convergent	af-eu	46.0994129971069	12.394920576643557	993.0927917275334
wsm02422	45.3	25.1	98	25	S	25.633928098883928	90	-64.36607190111607	convergent	af-eu	44.118441478549634	9.445417987645811	731.1488041388137
wsm02423	44.86	26.69	149	40	S	74.75340954274691	90	-15.246590457253092	convergent	af-eu	45.06748942250879	8.385796771282514	660.1245200563241
wsm02424	45.89	27.39	16	40	N	122.09755217016334	90	32.09755217016334	convergent	af-eu	45.822994723598995	9.586405182113026	764.4970016438798
wsm02426	45.4	26.9	19	25	N	125.07970899965034	90	35.079708999650336	convergent	af-eu	45.35805712435244	9.06023544487519	716.815176888549
wsm02427	45.7	26.8	116	40	T	42.45479248862307	90	-47.54520751137693	convergent	af-eu	45.37486744236392	9.492500476611752	751.2320987743894
wsm02428	45.48	21.12	57	25	S	168.66460235835723	90	78.66460235835723	convergent	af-eu	41.546681288141336	11.076841757303924	816.8940011900853
wsm02429	45.52	21.22	90	25	T	21.606055396711895	90	-68.3939446032881	convergent	af-eu	41.62658216594282	11.093925843796086	819.4406072171184
wsm02430	46.1	27.4	85	25	T	11.284215532763142	90	-78.71578446723686	convergent	af-eu	45.888222603875114	9.864746279831422	787.5638868372863
wsm02431	44.9	22.35	98	25	N	27.84343193913429	90	-62.15656806086571	convergent	af-eu	42.1517944383377	9.80353320742077	731.5660507273449
wsm02432	45.95	26.82	88	25	S	14.672694352314522	90	-75.32730564768548	convergent	af-eu	45.45949691812473	9.823363469090168	778.5489592702734
wsm02433	45.89	21.6	125	25	S	56.609335932795204	90	-33.390664067204796	convergent	af-eu	42.009561170670956	11.463279841209584	853.0722907584827
wsm02434	45.5	27.1	127	25	N	52.993656886962754	90	-37.006343113037246	convergent	af-eu	45.52052864802012	9.140723552905087	725.2054451052587
wsm02435	45.51	27.07	128	25	T	54.030194970950504	90	-35.969805029049496	convergent	af-eu	45.503077307021364	9.162326790713479	726.7019453307503
wsm02436	45.33	26.91	131	25	T	57.00422201598781	90	-32.99577798401219	convergent	af-eu	45.345465514792274	8.962945110805066	708.9639740435389
wsm02437	47.68	23.22	80	25	NS	11.779191726389968	90	-78.22080827361003	convergent	af-eu	43.702099243983405	13.30550375454726	1022.2042424416777
wsm02438	47.82	23.31	106	25	T	37.824855888529896	90	-52.175144111470104	convergent	af-eu	43.81028009403683	13.460959156910349	1036.1884777651385
wsm02439	45.9	26.6	6	25	S	112.82702296733538	90	22.82702296733538	convergent	af-eu	45.29854824627931	9.818058812266798	775.9744250730685
wsm02440	51.46	16.145	162	40	S	105.13412118770935	90	15.134121187709354	convergent	af-eu	41.36650364103566	21.390866896084532	1571.926047075465
wsm02441	50.345	18.909	42	40	TS	160.91717644077647	90	70.91717644077647	convergent	af-eu	42.28584155963388	18.611154804079717	1392.4001452637408
wsm02442	50.347	18.909	116	40	N	54.91910127300008	90	-35.08089872699992	convergent	af-eu	42.286808678666134	18.61375666108316	1392.6206497023386
wsm02443	51.463	16.119	22	40	N	145.16737283087303	90	55.167372830873035	convergent	af-eu	41.35458176556244	21.4080735186528	1572.8187205133681
wsm02444	51.25	19.4	58	40	S	177.2318411389482	90	87.2318411389482	convergent	af-eu	42.99687872836085	19.55614292453467	1482.9507608873157
wsm02445	42.1	21.5	47	40	N	154.64611094911402	90	64.64611094911402	convergent	af-eu	40.667441374315054	6.094274419492507	441.6046411096852
wsm02446	42.1	21.4	82	25	S	9.73943288538078	90	-80.26056711461922	convergent	af-eu	40.59675334992332	6.1289022102101	443.47576078559865
wsm02448	42	21	41	40	S	149.0026222982059	90	59.00262229820589	convergent	af-eu	40.28337344682692	6.122696833640674	440.1926890215886
wsm02450	43.23	12.49	142	25	N	80.43847281124323	90	-9.56152718875677	convergent	af-eu	35.00808583036689	9.968950318249327	635.9366005108712
wsm02451	44.63	12.01	49	25	T	169.73923969682255	90	79.73923969682255	convergent	af-eu	35.398823222829016	13.810971148513062	889.5833593081453
wsm02452	42.6	13.5	178	25	S	114.47431973920214	90	24.474319739202144	convergent	af-eu	35.37401970305126	9.835754136022842	633.1482509643531
wsm02453	42.6	13.5	32	25	N	148.47431973920214	90	58.474319739202144	convergent	af-eu	35.37401970305126	9.835754136022842	633.1482509643531
wsm02454	46.302	13.197	155	25	T	96.26601421654891	90	6.2660142165489106	convergent	af-eu	36.97372245045498	14.250231331425553	953.0288824460505
wsm02455	46.298	13.293	162	25	TS	103.14646834871087	90	13.146468348710869	convergent	af-eu	37.028378018861694	14.181071316199208	949.6048828070792
wsm02456	46.25	13	178	20	T	119.44360040348778	90	29.44360040348778	convergent	af-eu	36.830386648256415	14.533420754534092	968.735161529721
wsm02457	46.3	13.25	171	15	T	112.20022020786996	90	22.20022020786996	convergent	af-eu	37.003994542066295	14.21229787848705	951.1588964295129
wsm02458	46.295	13.163	45	25	T	166.298853976053	90	76.29885397605301	convergent	af-eu	36.95001212075796	14.26320686821478	953.3722364162101
wsm02459	46.293	13.162	133	25	T	74.29778205204985	90	-15.702217947950146	convergent	af-eu	36.94838272690043	14.26113662732834	953.197818944118
wsm02460	46.26	13.193	170	25	T	111.22309225226343	90	21.223092252263427	convergent	af-eu	36.94957385407091	14.19553497077004	948.839305190653
wsm02461	46.29	13.203	161	25	T	102.24519247225771	90	12.245192472257713	convergent	af-eu	36.97104007806443	14.22977439423677	951.6015791096147
wsm02462	46.348	13.293	167	25	T	108.20315369661915	90	18.203153696619154	convergent	af-eu	37.05426056898236	14.24923584974519	954.740686776855
wsm02463	46.307	13.245	167	25	T	108.21415383358976	90	18.214153833589762	convergent	af-eu	37.00466711491335	14.225218875142872	952.0384629996339
wsm02464	46.242	13.152	159	25	T	100.25179474884828	90	10.251794748848283	convergent	af-eu	36.915998036407316	14.222399409708316	949.8941538390034
wsm02465	46.29	13.178	36	25	T	157.27517570183858	90	67.27517570183858	convergent	af-eu	36.956272885203106	14.246442980991034	952.3900441415205
wsm02466	46.29	13.185	170	25	T	111.26677871823671	90	21.266778718236708	convergent	af-eu	36.960407226282115	14.24173907598312	952.1668930958508
wsm02467	43.17	12.64	108	25	T	46.18652114889602	90	-43.81347885110398	convergent	af-eu	35.07589384987089	9.118540228146486	582.669919231218
wsm02468	46.308	13.215	173	25	T	114.25124225612115	90	24.251242256121145	convergent	af-eu	36.987465504250295	14.246442710964985	953.0790438608652
wsm02469	46.265	13.138	158	25	T	99.29476247795793	90	9.294762477957931	convergent	af-eu	36.91966382043353	14.25587897789599	952.2112924488795
wsm02470	46.245	13.045	172	25	T	113.38375197011072	90	23.383751970110723	convergent	af-eu	36.85433879041532	14.440701890376147	963.0921293016104
wsm02471	46.215	13.302	5	25	T	126.0414166126746	90	36.041416612674595	convergent	af-eu	36.99084203508158	14.062091823314887	940.8196754226291
wsm02472	46.263	13.325	154	25	T	95.06846775138632	90	5.068467751386322	convergent	af-eu	37.02923125467469	14.112336614648356	945.0208674755524
wsm02473	46.273	13.318	165	25	T	106.08819049270932	90	16.088190492709316	convergent	af-eu	37.03024892522251	14.13052811312292	946.2613256093645
wsm02474	46.408	13.027	33	40	T	154.5906071330162	90	64.59060713301619	convergent	af-eu	36.928875444910055	14.507563146655244	969.2296931739804
wsm02475	46.332	12.712	167	25	T	108.88500066422864	90	18.88500066422864	convergent	af-eu	36.7040490987982	15.081943878973476	1002.3350737499684
wsm02476	46.322	13.132	172	25	T	113.36673716855222	90	23.36673716855222	convergent	af-eu	36.9457613029529	14.320626889316188	957.1158535511281
wsm02477	46.1	12.462	151	25	S	92.92323447519789	90	2.923234475197887	convergent	af-eu	36.4345840367571	15.401009920148226	1017.0714709020916
wsm02478	46.42	13.03	171	40	S	112.60058966544761	90	22.600589665447615	convergent	af-eu	36.93692422432997	14.521719130359656	970.3567529664864
wsm02479	46.56	12.96	137	25	S	78.8433425988224	90	-11.156657401177597	convergent	af-eu	36.96954195075228	14.758272517917263	986.9100675539495
wsm02480	46.012	12.142	147	25	S	89.21258673722417	90	-0.7874132627758286	convergent	af-eu	36.19968024900654	15.726138954806302	1032.7661096139357
wsm02481	46.283	13.208	56	25	NS	177.2312470081731	90	87.23124700817311	convergent	af-eu	36.97036421017318	14.217019071496608	950.7336812464666
wsm02482	43.27	12.57	117	20	N	55.39428276469545	90	-34.60571723530455	convergent	af-eu	35.078369765954655	9.850578217509991	629.4854973313637
wsm02483	46.3	12.5	160	25	S	102.10615160705129	90	12.106151607051288	convergent	af-eu	36.562912994160996	15.434517776767137	1022.3743611219304
wsm02484	46.333	12.512	148	40	S	90.12920320390458	90	0.12920320390458073	convergent	af-eu	36.587477436388504	15.430117018414848	1022.6735959336528
wsm02485	46	12.5	159	40	S	100.76187532146713	90	10.76187532146713	convergent	af-eu	36.40422934759098	15.286671022711403	1008.7959577110595
wsm02486	43.27	12.57	126	25	N	64.39428276469545	90	-25.605717235304553	convergent	af-eu	35.078369765954655	9.850578217509991	629.4854973313637
wsm02487	42.81	13.01	91	25	NS	28.30189281838193	90	-61.69810718161807	convergent	af-eu	35.14783734711386	8.3361109280508	533.6252097610711
wsm02488	42.844	13.18	12	25	N	129.14834446002243	90	39.14834446002243	convergent	af-eu	35.27425902166255	10.363777719713667	665.501147365775
wsm02489	42.67	12.46	94	25	T	31.764757564815795	90	-58.235242435184205	convergent	af-eu	34.7249284515351	7.960267717544511	504.21012852696515
wsm02490	42.82	12.93	160	25	N	97.40722295784468	90	7.407222957844681	convergent	af-eu	35.100310196620754	8.903021928619268	569.2436184820888
wsm02491	42.97	13.4	36	40	NS	153.05315351111625	90	63.05315351111625	convergent	af-eu	35.47510802451304	10.481280204640896	676.3777308265652
wsm02492	46.75	21.13	31	25	S	143.96897180424696	90	53.96897180424696	convergent	af-eu	42.03539694980816	12.83590064325395	955.697851224404
wsm02493	47.35	19.09	133	25	S	68.72666762899769	90	-21.27333237100231	convergent	af-eu	41.01631518636752	14.524707979286973	1059.932280055525
wsm02494	47.5	20.1	3	25	TS	117.80567517307543	90	27.80567517307543	convergent	af-eu	41.698283993401546	14.288600072202172	1056.897109347187
wsm02495	46.75	21.13	29	25	TS	141.96897180424696	90	51.96897180424696	convergent	af-eu	42.03539694980816	12.83590064325395	955.697851224404
wsm02497	46.208	15.916	15	25	N	132.9963075340316	90	42.99630753403159	convergent	af-eu	38.56151371608537	14.39985645036316	998.1109764144359
wsm02498	45.3	18.1	24	25	T	138.5955458435442	90	48.59554584354419	convergent	af-eu	39.52564642829107	12.103974337009618	856.5639738983781
wsm02499	51.34	12.43	98	40	S	45.49795345314442	90	-44.50204654685558	convergent	af-eu	39.40593369896671	23.30740429918984	1645.2185837529053
wsm02500	50.25	12.45	146	25	S	92.40053330889634	90	2.4005333088963425	convergent	af-eu	38.76078854184663	21.9136370285066	1525.5383973237306
wsm02501	50.24	12.45	110	25	NS	56.39050676622708	90	-33.60949323377292	convergent	af-eu	38.75485498231348	21.90077917374549	1524.4466236826497
wsm02502	50.22	12.43	109	25	T	55.3952756082644	90	-34.6047243917356	convergent	af-eu	38.73268973066507	21.887184077301555	1522.7659763425831
wsm02503	50.23	12.46	133	25	S	79.36806385405225	90	-10.631936145947748	convergent	af-eu	38.754073500630625	21.88185702404391	1523.1036301126426
wsm02504	50.23	12.46	148	15	S	94.36806385405225	90	4.368063854052252	convergent	af-eu	38.754073500630625	21.88185702404391	1523.1036301126426
wsm02505	50.23	12.44	132	25	NS	78.39289201259555	90	-11.607107987404447	convergent	af-eu	38.743772984938886	21.893981440462966	1523.6062224318666
wsm02507	50.25	12.45	157	40	NS	103.40053330889634	90	13.400533308896343	convergent	af-eu	38.76078854184663	21.9136370285066	1525.5383973237306
wsm02508	50.24	12.45	144	25	S	90.39050676622708	90	0.3905067662270767	convergent	af-eu	38.75485498231348	21.90077917374549	1524.4466236826497
wsm02509	50.23	12.44	134	40	S	80.39289201259555	90	-9.607107987404447	convergent	af-eu	38.743772984938886	21.893981440462966	1523.6062224318666
wsm02510	50.24	12.45	147	25	S	93.39050676622708	90	3.3905067662270767	convergent	af-eu	38.75485498231348	21.90077917374549	1524.4466236826497
wsm02511	50.24	12.47	148	25	S	94.36568263619336	90	4.365682636193355	convergent	af-eu	38.76515365336998	21.888660904507418	1523.944247883493
wsm02515	43.3	17.33	68	25	S	1.1406324406423778	90	-88.85936755935762	convergent	af-eu	38.21213415692365	8.668391030451076	596.233393114484
wsm02516	43.29	18.41	17	40	S	129.010043556725	90	39.01004355672501	convergent	af-eu	38.93412407247231	9.046037505959475	632.1183688132248
wsm02517	43.65	18.31	43	25	NS	155.52471085037524	90	65.52471085037524	convergent	af-eu	39.00337787853164	9.619509130686595	673.1965814062983
wsm02518	44.88	17.23	7	25	NS	122.06034066125994	90	32.06034066125994	convergent	af-eu	38.79184981536705	11.90877101420537	829.5999184071396
wsm02519	42.93	17.73	23	25	T	135.2917966145841	90	45.29179661458409	convergent	af-eu	38.33859860016228	8.328395127381768	574.4523039640544
wsm02520	44.874	17.286	4	40	S	118.99319492892153	90	28.993194928921525	convergent	af-eu	38.82526864485386	11.873309932224004	827.7296622722668
wsm02521	44.923	17.232	21	25	S	136.10661664834538	90	46.10661664834538	convergent	af-eu	38.81136220463809	11.969962489358778	834.2159460888545
wsm02522	44.98	17.04	15	40	T	130.37864554965364	90	40.37864554965364	convergent	af-eu	38.712765633296755	12.144863073402632	844.5931285731733
wsm02523	43.23	26.21	71	25	S	175.58785498965375	90	85.58785498965375	convergent	af-eu	44.30781489255025	6.277100541774843	487.5499140063451
wsm02524	43.24	26.16	35	25	S	139.64144484808332	90	49.641444848083324	convergent	af-eu	44.275089167305374	6.304119716608028	489.36193206089445
wsm02525	43.18	26.11	53	25	NS	157.6255354457374	90	67.6255354457374	convergent	af-eu	44.22467073781208	6.234117094608763	483.490984595655
wsm02526	42.2	24.2	109	20	N	34.30335729405647	90	-55.69664270594353	convergent	af-eu	42.615318427970394	5.384283111228115	405.3673733105885
wsm02527	42.31	24.81	110	40	N	34.88093270568817	90	-55.11906729431183	convergent	af-eu	43.07988254456643	5.36758970775125	407.65861458735884
wsm02528	42.45	26.585	86	40	N	9.490443499443359	90	-80.50955650055664	convergent	af-eu	44.3853622628837	5.099112976612389	396.6029997172455
wsm02529	42.1	25.17	113	40	N	37.350863909716	90	-52.649136090284	convergent	af-eu	43.28493172913397	4.9723172753276685	379.0812216082532
wsm02531	42.14	25.16	72	40	N	176.40066353782663	90	86.40066353782663	convergent	af-eu	43.28767776977755	5.031515790965983	383.61393746376496
wsm02532	42.25	25.31	132	25	N	56.38350789033137	90	-33.61649210966863	convergent	af-eu	43.42266094215873	5.146481221175833	393.3594463409771
wsm02533	43.26	26.16	119	25	N	43.6612886794378	90	-46.3387113205622	convergent	af-eu	44.28014790396197	6.331835900017126	491.55792803341114
wsm02534	42.2	23.68	149	40	N	74.76551949193663	90	-15.23448050806337	convergent	af-eu	42.24417249420301	5.537195673454676	413.9358800964416
wsm02535	42.11	23.97	107	25	N	32.41232402877199	90	-57.58767597122801	convergent	af-eu	42.42706462233824	5.322690786903479	399.297014124195
wsm02536	43.23	26.05	75	25	TS	179.72772411758996	90	89.72772411758996	convergent	af-eu	44.19503137158428	6.319374914913595	489.8426556466541
wsm02538	42.95	23.35	31	25	T	137.85691837980642	90	47.856918379806416	convergent	af-eu	42.221581812746315	6.709662848186582	501.36645398711556
wsm02539	43.25	26.06	101	25	T	25.7388579297384	90	-64.2611420702616	convergent	af-eu	44.20716314909742	6.344461313859398	491.89430077470035
wsm02540	43.2	26.18	53	25	T	157.58428251204384	90	67.58428251204384	convergent	af-eu	44.27910084528612	6.243410205698012	484.6841138129736
wsm02541	42.64	23.33	37	40	T	143.54735757405479	90	53.547357574054786	convergent	af-eu	42.11843168370593	6.273658131816262	467.85603832219454
wsm02542	43.23	26.01	81	25	T	5.762754318812881	90	-84.23724568118712	convergent	af-eu	44.16684677778179	6.330018618843667	490.4193913139518
wsm02543	43.24	26.1	72	25	T	176.69390801198114	90	86.69390801198114	convergent	af-eu	44.23280419244783	6.319979749151969	490.22160197423784
wsm02544	43.28	26.05	76	25	T	0.7774428636694211	90	-89.22255713633058	convergent	af-eu	44.207763651160924	6.388727943913182	495.33168697808816
wsm02545	43.25	26	73	15	S	177.7914278005046	90	87.79142780050461	convergent	af-eu	44.164904000530754	6.360441232572242	492.759186652711
wsm02546	43.25	26.12	75	25	S	179.68634477388878	90	89.68634477388878	convergent	af-eu	44.249432493548284	6.328549073414138	491.0326092829802
wsm02547	43.17	26.14	28	25	S	132.58940247111627	90	42.58940247111627	convergent	af-eu	44.24331962206757	6.212335972616472	481.96283167798816
wsm02548	43.24	26.04	141	25	N	65.74642777514549	90	-24.25357222485451	convergent	af-eu	44.19052937504922	6.335907356075552	491.08446688517813
wsm02549	43.25	26	76	25	S	0.7914278005046071	90	-89.20857219949539	convergent	af-eu	44.164904000530754	6.360441232572242	492.759186652711
wsm02550	47	14.2	143	25	S	83.8534989199627	90	-6.146501080037297	convergent	af-eu	37.92362529903265	14.993008149080879	1024.6471489348537
wsm02551	47.67	15.14	22	40	S	142.4797776133658	90	52.4797776133658	convergent	af-eu	38.81330488433656	16.922898564651234	1179.4478837162617
wsm02555	42.79	1.22	11	40	N	144.45597340271001	90	54.455973402710015	convergent	af-eu	28.066596196150655	14.501717563438177	758.6864848748019
wsm02556	42.27	2.32	112	40	N	62.97765955480173	90	-27.022340445198267	convergent	af-eu	28.317581844288668	12.650329083533933	667.2582664763946
wsm02560	42.43	2.23	112	25	T	63.342734646145516	90	-26.657265353854484	convergent	af-eu	28.372812208302875	13.02335604354792	688.1626273191973
wsm02561	42.9	1.95	45	25	S	177.43187709015012	90	87.43187709015012	convergent	af-eu	28.533342496078255	14.199144514264276	754.1813743866409
wsm02563	43.15	-1.15	162	40	S	119.92789490049711	90	29.927894900497108	convergent	af-eu	27.112518150932992	17.01060034581323	862.0288107119637
wsm02564	43.09	0.07	77	25	T	32.7612308642486	90	-57.2387691357514	convergent	af-eu	27.677878751303176	16.00366077254813	826.5912156377967
wsm02566	42.32	2.17	122	25	S	73.28415604997076	90	-16.71584395002924	convergent	af-eu	28.266899697024613	12.859511275102022	677.1780950211853
wsm02568	42.467	2.011	40	20	T	171.74074660775807	90	81.74074660775807	convergent	af-eu	28.276398348592018	13.262307836834651	698.6045606719961
wsm02569	41.458	1.982	20	15	T	150.35179062434543	90	60.351790624345426	convergent	af-eu	27.59749593707695	11.280965515854547	581.1043380881719
wsm02570	41.825	0.845	176	15	T	128.72425624468036	90	38.72425624468036	convergent	af-eu	27.204794059296404	12.759013005884526	648.6084495002874
wsm02571	42.113	3.154	175	25	S	124.4619677476461	90	34.4619677476461	convergent	af-eu	28.68804181074303	11.907763905671914	635.6142002022585
wsm02572	42.222	2.673	50	15	T	0.35806581009660476	90	-89.6419341899034	convergent	af-eu	28.48450896886596	12.343509165281631	654.5921389799406
wsm02573	42.657	0.749	120	40	N	74.04604800984657	90	-15.953951990153428	convergent	af-eu	27.724679405994635	14.630470998090146	756.8423143928917
wsm02578	47.317	17.617	151	18	N	88.29591685164706	90	-1.704083148352936	convergent	af-eu	40.10826533638275	15.164554831566363	1086.3227044677808
wsm02591	41.65	2.17	82	40	TS	32.33229594304794	90	-57.66770405695206	convergent	af-eu	27.829017114735358	11.571075520473386	600.6511444593503
wsm02600	46.772	16.348	103	20	U	41.12757949556135	90	-48.87242050443865	convergent	af-eu	39.08929730546865	15.038509408684007	1054.3788627245124
wsm02601	46.785	16.349	117	4	U	55.14056347671874	90	-34.85943652328126	convergent	af-eu	39.09603118499026	15.056177509628583	1055.7703202701998
wsm02602	46.787	16.358	125	40	U	63.1325984514865	90	-26.8674015485135	convergent	af-eu	39.10240861114832	15.054366023096577	1055.787893439148
wsm02603	46.777	16.36	139	7	U	77.1194948430624	90	-12.880505156937602	convergent	af-eu	39.098902308039	15.039358918513017	1054.6560008941299
wsm02605	46.793	16.358	34	40	U	152.13910812777686	90	62.139108127776865	convergent	af-eu	39.10523799387611	15.062754734485196	1056.4403912814405
wsm02607	46.386	20.789	55	40	U	167.94454429709532	90	77.94454429709532	convergent	af-eu	41.677554730227186	12.470632620474788	922.0513039438446
wsm02611	47.222	20.358	92	22	U	26.25084420265091	90	-63.74915579734909	convergent	af-eu	41.74186719016445	13.799542392196429	1021.5937682214403
wsm02612	46.851	20.179	26	25	U	140.05689323774885	90	50.05689323774885	convergent	af-eu	41.478742954732276	13.364943644189424	984.317228640257
wsm02613	46.536	19.613	80	4	U	14.322449905370036	90	-75.67755009462996	convergent	af-eu	40.9955381663273	13.170365422117158	960.6991440245081
wsm02614	47.224	20.183	127	25	U	61.43635013401911	90	-28.563649865980892	convergent	af-eu	41.63440795967966	13.87594471119101	1025.0888841289498
wsm02615	47.159	20.104	52	5	U	166.45267463008412	90	76.45267463008412	convergent	af-eu	41.55863787159129	13.820274657711877	1019.4564496216183
wsm02616	47.245	21.056	38	5	U	151.548275230632	90	61.54827523063199	convergent	af-eu	42.184497236183375	13.543826526485418	1011.3139175347422
wsm02618	46.593	17.262	139	40	U	75.91514124072819	90	-14.08485875927181	convergent	af-eu	39.562676539967825	14.330825992360559	1014.9461372319579
wsm02619	47.368	21.729	147	25	U	79.98002757389042	90	-10.019972426109575	convergent	af-eu	42.652318447001925	13.444136761899358	1012.8810753426767
wsm02620	46.297	19.817	61	40	U	174.85777009998503	90	84.85777009998503	convergent	af-eu	41.02637597251823	12.750389413424301	930.6402215232466
wsm02621	46.309	19.804	45	40	U	158.88395899975438	90	68.88395899975438	convergent	af-eu	41.023019347000776	12.772644532675201	932.2018323236815
wsm02622	46.304	19.786	3	40	U	116.89750758130981	90	26.89750758130981	convergent	af-eu	41.00962535807037	12.77335194965977	932.0029382169582
wsm02623	46.301	19.791	98	40	U	31.88912955138727	90	-58.11087044861273	convergent	af-eu	41.01156848201653	12.767039840240784	931.578707325665
wsm02624	46.283	19.863	174	5	U	107.79505468100274	90	17.79505468100274	convergent	af-eu	41.04979778821985	12.711326019324474	928.224833093331
wsm02625	46.312	19.753	35	40	U	148.9404129070369	90	58.94041290703689	convergent	af-eu	40.99203082846116	12.798586113672371	933.514319726935
wsm02626	46.295	19.811	34	25	U	147.8619327016122	90	57.861932701612204	convergent	af-eu	41.02177566613044	12.750157568250359	930.5374204519668
wsm02627	46.279	19.849	59	25	U	172.80545417544954	90	82.80545417544954	convergent	af-eu	41.03933072405086	12.711698815331346	928.0573059662814
wsm02629	46.634	16.879	23	5	U	140.38367635354797	90	50.38367635354797	convergent	af-eu	39.34728334892148	14.577151739254418	1027.686619289937
wsm02631	46.415	17.209	7	40	U	123.78095734467536	90	33.78095734467536	convergent	af-eu	39.449739112189945	14.10708172058304	996.7143479697356
wsm02632	46.425	17.176	21	40	U	137.82818341589393	90	47.82818341589393	convergent	af-eu	39.43394389176668	14.137279010830667	998.5132162657765
wsm02633	46.417	17.137	6	40	U	122.86252226396437	90	32.862522263964365	convergent	af-eu	39.40634382406612	14.145157596353812	998.4843702177932
wsm02635	46.612	16.607	33	40	U	150.66313151677144	90	60.66313151677144	convergent	af-eu	39.17145107503144	14.682734463983593	1031.2507207017327
wsm02636	46.859	20.789	47	20	U	160.4313360759774	90	70.43133607597741	convergent	af-eu	41.86380031568009	13.123324620725953	973.8476547769521
wsm02637	46.799	16.366	106	7	U	44.13660796410272	90	-45.86339203589728	convergent	af-eu	39.112897074461934	15.067047817366387	1056.9152705758024
wsm02638	46.805	16.397	81	5	U	19.108217669624878	90	-70.89178233037512	convergent	af-eu	39.134440187887456	15.059582450238508	1056.8800507737117
wsm02639	46.837	16.373	55	6	U	173.16991654759943	90	83.16991654759943	convergent	af-eu	39.135050169240884	15.116562816730095	1060.8928079554914
wsm02640	46.819	16.379	70	7	U	8.143654644400385	90	-81.85634535559961	convergent	af-eu	39.13017556283758	15.088347729900704	1058.8019287433667
wsm02641	46.827	16.396	28	40	U	146.13318516499214	90	56.13318516499214	convergent	af-eu	39.144205899438376	15.090832988016075	1059.2950430980284
wsm02642	46.83	16.383	109	10	U	47.15107109265688	90	-42.84892890734312	convergent	af-eu	39.13777797600748	15.101669713500911	1059.9096081553737
wsm02643	46.843	16.385	81	6	U	19.162901630229612	90	-70.83709836977039	convergent	af-eu	39.145118786933516	15.118804213977938	1061.2792457383773
wsm02644	46.817	16.392	80	5	U	18.12685188053422	90	-71.87314811946578	convergent	af-eu	39.13707739359725	15.078906448837841	1058.2960681546672
wsm02645	46.836	16.393	61	9	U	179.14631205779375	90	89.14631205779375	convergent	af-eu	39.14664067287688	15.104937703583147	1060.3404719023326
wsm02646	47.244	20.422	70	40	U	4.20635557343013	90	-85.79364442656987	convergent	af-eu	41.79052479036708	13.802887647115227	1022.8135996483263
wsm02647	47.707	19.541	77	12	U	12.610639009318334	90	-77.38936099068167	convergent	af-eu	41.44542902779386	14.812764372081375	1090.230360583807
wsm02649	47.315	17.421	81	15	U	18.510643793935344	90	-71.48935620606466	convergent	af-eu	39.98937625652633	15.256843253882465	1090.2391312558877
wsm02650	47.333	16.963	45	9	U	163.03973938108822	90	73.03973938108822	convergent	af-eu	39.72307787191439	15.507441713024178	1101.994355359077
wsm02654	46.487	17.529	21	40	U	137.5072502719696	90	47.50725027196961	convergent	af-eu	39.679086939498866	14.052892027546534	997.7076456289205
wsm02657	46.484	17.679	23	1	U	139.3399260266795	90	49.33992602667951	convergent	af-eu	39.77024277319575	13.976774088555203	994.2052694459402
wsm02660	47.145	20.245	45	25	U	159.29036752498405	90	69.29036752498405	convergent	af-eu	41.640203942793825	13.741468738361647	1015.2699577954586
wsm02661	46.956	21.047	72	40	U	5.264285252059892	90	-84.73571474794011	convergent	af-eu	42.0640695272988	13.152043395627345	979.7797275523843
wsm02662	46.911	21.111	78	40	U	11.152640695312357	90	-78.84735930468764	convergent	af-eu	42.0865017252621	13.064623671031285	973.6894469993613
wsm02663	47.025	21.047	89	15	U	22.334476520853514	90	-67.66552347914649	convergent	af-eu	42.091361490097185	13.246610633903202	987.3454138439134
wsm02664	47.328	21.801	54	9	U	166.86648741179647	90	76.86648741179647	convergent	af-eu	42.681669158279774	13.361741837927212	1007.2330874261125
wsm02666	46.501	19.85	1	8	U	115.03715968334484	90	25.03715968334484	convergent	af-eu	41.12997840802686	13.020066981799829	952.2971380603639
wsm02667	46.983	21.431	86	25	U	18.89765523066916	90	-71.10234476933084	convergent	af-eu	42.31571544342137	13.036067886707855	975.857039883024
wsm02668	47.239	20.653	62	25	U	175.9602335670694	90	85.9602335670694	convergent	af-eu	41.93166121547252	13.700148379160368	1017.995245891541
wsm02671	46.362	19.535	49	20	U	163.22156557171377	90	73.22156557171377	convergent	af-eu	40.87502054850312	12.961992145855987	943.2092709857678
wsm02672	46.366	19.53	100	25	U	34.23103510362347	90	-55.76896489637653	convergent	af-eu	40.87351541099578	12.969729842876035	943.7436755382035
wsm02675	46.257	20.049	30	40	U	143.5741606691911	90	53.57416066919109	convergent	af-eu	41.15709833183677	12.596546218112422	921.8197913272937
wsm02676	47.586	21.568	11	22	U	124.36278101914729	90	34.36278101914729	convergent	af-eu	42.63805805237914	13.80317441259632	1039.6499753144233
wsm02678	46.336	17.14	107	40	U	43.771173182883615	90	-46.228826817116385	convergent	af-eu	39.37164862484094	14.029770694135664	989.609292717156
wsm02679	47.351	16.905	45	3	U	163.1237914884934	90	73.1237914884934	convergent	af-eu	39.69687578556524	15.56125539274268	1105.2097377655848
wsm02680	46.707	19.922	40	5	U	154.17658952000465	90	64.17658952000465	convergent	af-eu	41.25926975031825	13.274887487099704	973.4413281362059
wsm02681	47.177	21.541	76	20	U	8.980852966077691	90	-81.01914703392231	convergent	af-eu	42.46031177081351	13.257773838012014	995.2014368875557
wsm02682	47.22	21.332	94	25	U	27.238538074970677	90	-62.76146192502932	convergent	af-eu	42.34657700945969	13.39907533920811	1003.6244121115112
wsm02683	47.278	20.568	65	2	U	179.08850593791703	90	89.08850593791703	convergent	af-eu	41.894847726486425	13.78863290249592	1023.8370380200506
wsm02684	46.694	20.454	19	40	U	132.60846110052506	90	42.60846110052506	convergent	af-eu	41.58759114728873	13.033572246471465	961.9730097138149
wsm02685	47.554	20.761	171	17	U	105.16677896980616	90	15.16677896980616	convergent	af-eu	42.126857095161526	14.085228711973855	1050.5722285206227
wsm02686	47.133	20.975	16	22	U	129.5184936239932	90	39.51849362399321	convergent	af-eu	42.08930962798287	13.423532705500833	1000.4927571179429
wsm02687	47.437	21.499	26	25	U	139.28487644419863	90	49.28487644419863	convergent	af-eu	42.53626776759714	13.628252525699025	1024.4927854701036
wsm02689	47.019	20.973	60	4	U	173.40468498524365	90	83.40468498524365	convergent	af-eu	42.04267284350278	13.268256298070469	988.0280665360546
wsm02690	46.462	19.787	91	25	U	25.06228611584254	90	-64.93771388415746	convergent	af-eu	41.07446949510446	12.992784809223622	949.2469903939998
wsm02691	46.88	20.626	75	17	U	8.62153682572989	90	-81.37846317427011	convergent	af-eu	41.770009036144295	13.218917683194405	979.1481185146956
wsm02693	47.213	21.7	130	40	U	62.854477387247016	90	-27.145522612752984	convergent	af-eu	42.57384357655288	13.244583998646874	996.3622882172056
wsm02694	47.204	21.215	41	20	U	154.34278112771847	90	64.34278112771847	convergent	af-eu	42.26725051834126	13.423928283628385	1003.9575910252194
wsm02695	47.131	21.173	57	40	U	170.31221015685242	90	80.31221015685242	convergent	af-eu	42.21212360854372	13.341031911973971	996.7011947564849
wsm02697	47.171	21.126	120	40	U	53.40113199646089	90	-36.59886800353911	convergent	af-eu	42.198637768541765	13.414558035610582	1001.9342249765094
wsm02698	47.168	21.175	74	40	U	7.347592946268435	90	-82.65240705373157	convergent	af-eu	42.22802549355743	13.390789651615393	1000.7246119162558
wsm02699	47.12	21.759	73	22	U	5.700973671313079	90	-84.29902632868692	convergent	af-eu	42.57482209700977	13.094886796977335	985.1191940984792
wsm02700	46.303	20.99	40	20	U	152.6530251178698	90	62.65302511786979	convergent	af-eu	41.773306460978375	12.27488511694608	909.2805762002733
wsm02702	47.982	22.113	88	20	U	21.194979466966174	90	-68.80502053303383	convergent	af-eu	43.130948959961366	14.125035115018079	1073.7926076186661
wsm02703	47.351	17.666	112	40	U	49.27767087497182	90	-40.72232912502818	convergent	af-eu	40.15336556618818	15.187815539120805	1089.00538241945
wsm02704	46.793	16.368	87	7	U	25.127848091551982	90	-64.87215190844802	convergent	af-eu	39.1112754681453	15.05763693294935	1056.2183521407535
wsm02708	46.311	20.19	24	25	U	137.48436305277335	90	47.48436305277335	convergent	af-eu	41.26799717040886	12.612648899117147	925.0402597301759
wsm02709	46.311	20.202	32	40	U	145.47192319228708	90	55.47192319228708	convergent	af-eu	41.27559987121543	12.607642620835492	924.8129001382364
wsm02711	46.276	20.222	24	40	U	137.41461850945848	90	47.41461850945848	convergent	af-eu	41.274354007978125	12.550631412366442	920.6081301840102
wsm02712	46.231	20.259	76	40	U	9.329270136722073	90	-80.67072986327793	convergent	af-eu	41.27998770834709	12.472631110286756	914.989172760627
wsm02714	47.424	20.119	51	11	U	165.7081423941496	90	75.7081423941496	convergent	af-eu	41.67812243039863	14.176741754893698	1048.2089481529354
wsm02715	47.171	19.994	38	7	U	152.58071210020807	90	62.580712100208075	convergent	af-eu	41.49557237481683	13.8835529982114	1022.852069632226
wsm02716	46.576	17.202	19	29	U	135.96299681192113	90	45.96299681192113	convergent	af-eu	39.51821245335283	14.336365902482072	1014.384452472112
wsm02717	46.321	19.989	65	40	U	178.70364203958297	90	88.70364203958297	convergent	af-eu	41.14477818812702	12.7109070675032	929.9599163415432
wsm02718	46.402	19.667	35	7	U	149.1250848500784	90	59.125084850078395	convergent	af-eu	40.97447531514018	12.960776359779771	945.0109440214211
wsm02719	46.76	16.914	81	20	U	18.480945516246152	90	-71.51905448375385	convergent	af-eu	39.426637418366546	14.735960640218565	1040.6365860873798
wsm02720	46.72	16.914	93	2	U	30.437761753967436	90	-59.562238246032564	convergent	af-eu	39.40819264686009	14.680062271012844	1036.2831455212713
wsm02730	47.1	20.875	104	40	U	37.58837826223453	90	-52.41162173776547	convergent	af-eu	42.013741187705925	13.418968304713417	998.6912443478714
wsm02731	47.115	20.849	164	40	U	97.6305557441421	90	7.6305557441421	convergent	af-eu	42.00353368135771	13.450095735941488	1000.8098870030963
wsm02733	45.967	17.324	146	25	U	82.16627048733142	90	-7.833729512668583	convergent	af-eu	39.32128703692275	13.4191563953473	945.5245056957152
wsm02734	46.789	16.358	103	8	U	41.13476846050412	90	-48.86523153949588	convergent	af-eu	39.103351671930376	15.05716237348554	1056.0053914913258
wsm02735	47.156	21.158	75	17	U	8.352965996539979	90	-81.64703400346002	convergent	af-eu	42.212657181277656	13.381212256166378	999.7133091968201
wsm02736	47.005	20.998	122	25	U	55.36464858345312	90	-34.63535141654688	convergent	af-eu	42.0527621872033	13.238968175007187	986.0396087733294
wsm02737	46.281	20.22	39	25	U	152.42191705450335	90	62.42191705450335	convergent	af-eu	41.27507276655687	12.558419434118434	921.1925592042928
wsm02738	46.172	19.852	112	40	U	45.689734207037304	90	-44.310265792962696	convergent	af-eu	40.9981406431173	12.561195861632086	916.3117622171341
wsm02739	47.116	20.838	69	4	U	2.6429664291082418	90	-87.35703357089176	convergent	af-eu	41.99707688073469	13.455950191758916	1001.1202076272949
wsm02740	47.172	20.412	71	6	U	5.143272448684002	90	-84.856727551316	convergent	af-eu	41.75484158260114	13.708462924438493	1015.1085917616687
wsm02741	46.297	19.82	65	6	U	178.85463786681635	90	88.85463786681635	convergent	af-eu	41.028271643619426	12.749112312992366	930.5823909275512
wsm02742	46.419	17.174	10	2	U	126.8238778755337	90	36.8238778755337	convergent	af-eu	39.43000588344422	14.129828767050697	997.9035991488745
wsm02743	46.823	16.384	88	37	U	26.142360134023477	90	-63.85763986597652	convergent	af-eu	39.135079156237445	15.091379347795993	1059.1260699152695
wsm02744	46.48	17.604	24	1	U	140.41759621741255	90	50.41759621741255	convergent	af-eu	39.72219919934676	14.007056066614012	995.3551404668023
wsm02745	46.933	21.079	77	2	U	10.2079392245372	90	-79.7920607754628	convergent	af-eu	42.0750701023125	13.107637567755575	976.67938453381
wsm02746	46.259	20.053	38	8	U	151.57210255325373	90	61.57210255325373	convergent	af-eu	41.16043302675659	12.597650931246136	921.9620164053322
wsm02747	46.261	20.057	24	6	U	137.57004442624753	90	47.570044426247534	convergent	af-eu	41.1637676030978	12.598755814115464	922.1042593656839
wsm02748	47.092	20.277	41	25	U	155.20250653330788	90	65.20250653330788	convergent	af-eu	41.63829347797393	13.655279975233839	1008.8641792985914
wsm02749	46.99	20.789	69	25	U	2.5652777995337033	90	-87.4347222004663	convergent	af-eu	41.91603294857757	13.303249971348123	988.2033347619576
wsm02751	46.485	19.841	32	1	U	146.0298405298226	90	56.02984052982259	convergent	af-eu	41.11780323360762	13.001685242724022	950.7212650633493
wsm02752	46.361	20.753	112	40	U	44.95561468348012	90	-45.04438531651988	convergent	af-eu	41.64493422918212	12.450570303710862	919.9790767273463
wsm04609	43.286	20.896	87	25	NS	16.530027613392292	90	-73.46997238660771	convergent	af-eu	40.62469652696406	8.03731585099601	581.8958438301879
wsm04610	42.452	20.968	40	40	N	148.53822139338155	90	58.53822139338155	convergent	af-eu	40.40257677896635	6.797194109070318	489.884330789413
wsm04611	42.528	22.045	180	25	S	107.60893984940265	90	17.608939849402645	convergent	af-eu	41.18114002100485	6.530655878481099	478.14512590479507
wsm04612	44.541	22.42	3	40	NS	112.40165479752568	90	22.40165479752568	convergent	af-eu	42.07808350216765	9.274388428867837	691.0956781202501
wsm04613	43.42	19.666	63	25	TS	173.88833204363078	90	83.88833204363078	convergent	af-eu	39.83166035281621	8.71040314803173	620.3918837758374
wsm04614	43.714	20.381	17	25	S	127.50461752377771	90	37.50461752377771	convergent	af-eu	40.420196547799925	8.853045591772315	638.2832401630059
wsm04615	43.699	20.424	66	40	S	176.445651773498	90	86.44565177349801	convergent	af-eu	40.444069979248525	8.814612525267194	635.8231691060905
wsm04616	42.256	19.224	147	25	S	77.0020749093191	90	-12.997925090680894	convergent	af-eu	39.1213115270771	7.1729343924548346	503.254073281099
wsm04617	43.337	20.931	57	25	NS	166.5520821982857	90	76.55208219828569	convergent	af-eu	40.665755493272755	8.098024765481114	586.7807382864905
wsm04618	43.237	20.839	48	25	T	157.53139806422826	90	67.53139806422826	convergent	af-eu	40.56919426997565	7.987674057480405	577.6485168469121
wsm04619	43.281	20.908	29	25	T	138.5129050640689	90	48.51290506406889	convergent	af-eu	40.63125921319281	8.025595442453891	581.1248724579141
wsm04620	43.351	20.941	76	25	T	5.5577387220628225	90	-84.44226127793718	convergent	af-eu	40.67729442647963	8.114532322630481	588.1146951940352
wsm04621	43.335	20.959	107	40	T	36.522748056801504	90	-53.477251943198496	convergent	af-eu	40.68427963425067	8.084683284344862	586.0344492488365
wsm04622	43.292	20.89	70	25	S	179.54243604065914	90	89.54243604065914	convergent	af-eu	40.62258694959798	8.048243816551434	582.6620112424127
wsm04663	46.585	15.19	35	25	T	154.24133431766154	90	64.24133431766154	convergent	af-eu	38.3025559979016	14.797641128470033	1019.8574464218474
wsm04721	43.249	13.9	87	40	S	23.827433144248232	90	-66.17256685575177	convergent	af-eu	35.926923129179684	10.676780759574157	696.5962965281701
wsm04722	42.003	19.099	150	25	S	79.83149634117865	90	-10.16850365882135	convergent	af-eu	38.94796612168822	6.845384648126384	478.4843334979094
wsm04723	42	19.058	27	25	S	136.86824498268493	90	46.86824498268493	convergent	af-eu	38.91828948386353	6.8573575600831305	479.0140077188043
wsm04724	42.18	18.787	27	40	T	137.34553389088762	90	47.34553389088762	convergent	af-eu	38.79131754247969	7.236993939348309	504.1443977727587
wsm04755	45.365	25.512	110	25	S	37.31529406210228	90	-52.68470593789772	convergent	af-eu	44.41422545450102	9.409641624460306	732.2474283364675
wsm04756	45.431	21.129	14	40	N	125.60415145723886	90	35.604151457238856	convergent	af-eu	41.53448429037497	11.004647313943508	811.374837810225
wsm04766	46.224	12.934	139	40	T	80.49347794309045	90	-9.506522056909546	convergent	af-eu	36.777877170140435	14.646343477019144	975.0670335597769
wsm04767	42.968	13.262	61	40	N	178.20943893136064	90	88.20943893136064	convergent	af-eu	35.38432943744809	10.541974148448759	678.7811004943603
wsm04768	46.377	13.028	163	25	T	104.55425274867912	90	14.554252748679119	convergent	af-eu	36.91323220985107	14.496166719522549	968.1164770011593
wsm04769	46.27	12.714	37	25	TS	158.81188946381076	90	68.81188946381076	convergent	af-eu	36.672507003500414	15.054040198201463	999.7416473500058
wsm04770	43.264	12.476	134	25	N	72.4976710429778	90	-17.5023289570222	convergent	af-eu	35.01532795612216	9.36933351089209	597.7938611719758
wsm04771	46.309	13.21	3	25	T	124.25837190642909	90	34.25837190642909	convergent	af-eu	36.98503174019638	14.251018809009594	953.3314154246203
wsm04772	46.332	12.858	172	40	TS	113.70825035963622	90	23.708250359636224	convergent	af-eu	36.7897298048723	14.82142857882576	986.9962181746045
wsm04778	45.463	14.328	51	40	T	169.9722043141112	90	79.9722043141112	convergent	af-eu	37.23378445753616	11.464156278314505	771.3160066975846
wsm04805	43.289	19.115	52	25	T	163.29310944897355	90	73.29310944897355	convergent	af-eu	39.41071678769944	8.744817059684067	617.3401882763164
wsm04806	43.031	17.792	49	40	T	161.3457524650927	90	71.34575246509269	convergent	af-eu	38.4189146447693	8.689213109074927	600.4015215408496
wsm04807	43.257	17.98	43	40	NS	155.4140741744302	90	65.4140741744302	convergent	af-eu	38.631803679947886	9.186215763218343	637.7123147066558
wsm04809	42.312	19.949	76	25	N	5.3584788799122975	90	-84.6415211200877	convergent	af-eu	39.64520721714616	6.971352586550978	494.5895104528629
wsm04810	42.293	19.909	33	40	N	142.37560203843805	90	52.375602038438046	convergent	af-eu	39.610996453643935	6.958630401564221	493.33108366844357
wsm04811	42.294	19.955	80	25	N	9.332168978628033	90	-80.66783102137197	convergent	af-eu	39.64343154729537	6.942429188497613	492.5190892684884
wsm04812	42.324	19.928	8	40	NS	117.3924998737192	90	27.392499873719203	convergent	af-eu	39.63453991873408	6.997172142896147	496.309754369637
wsm04826	41.5	32.5	103	40	S	20.87083720318924	90	-69.12916279681076	convergent	af-eu	48.530677759619536	2.6889559483056615	224.0428134287218
wsm04835	33.77	22.96	121	25	T	37.84541870547355	90	-52.15458129452645	convergent	af-eu	40.023463617805774	6.872744854353513	491.4678976990309
wsm04842	31.8	28.4	165	25	N	76.37244542452629	90	-13.62755457547371	convergent	af-eu	44.445510332003636	10.280445608651178	800.4581185516462
wsm04848	41.2	15.24	117	25	S	49.78700027933007	90	-40.21299972066993	convergent	af-eu	35.968068119168194	6.79328421388405	443.6604410320444
wsm04883	36.25	1.53	171	25	T	113.42098209218364	90	23.420982092183635	convergent	af-eu	24.214478161701194	0.2768758244236267	12.62749006241738
wsm04891	30	-9	76	40	S	24.250190242971996	90	-65.749809757028	convergent	af-eu	13.416803367554678	4.988084542658612	128.69731159304888
wsm04918	40.9	29.2	120	25	N	39.85059499335057	90	-50.14940500664943	convergent	af-eu	45.985081783045665	2.4027626958980477	192.14156095871544
wsm04928	33.09	13.5	162	25	N	85.01833770915874	90	-4.981662290841257	convergent	af-eu	32.13214254671305	11.823603549130638	699.2685026139482
wsm04939	31	15.2	175	25	S	93.49043588443641	90	3.4904358844364083	convergent	af-eu	33.15856541301051	14.530508720814126	883.7314995748197
wsm04942	41.65	15.73	147	40	S	79.83459479801536	90	-10.16540520198464	convergent	af-eu	36.48120876456927	6.840806282563747	452.25971444006404
wsm04943	43.2	12.69	104	25	S	42.16543753962799	90	-47.83456246037201	convergent	af-eu	35.12219653064496	11.148996079281261	713.2346558869508
wsm04944	44.76	10.67	46	40	N	168.55265687722726	90	78.55265687722726	convergent	af-eu	34.656091801741724	12.049120868595821	761.878029388555
wsm04946	46.467	13	165	25	S	106.68996682736042	90	16.689966827360422	convergent	af-eu	36.943984782444105	14.605641604707515	976.1245020111567
wsm04962	40.677	21.831	44	25	N	149.7525570136238	90	59.7525570136238	convergent	af-eu	40.49638090689728	3.8893312744189927	280.8489479476133
wsm04968	46.32	1.53	135	25	S	92.3592070859919	90	2.3592070859918977	convergent	af-eu	30.737568503966827	19.308043129176895	1097.3251343988468
wsm04970	43.06	0.17	165	25	T	120.55344948666198	90	30.553449486661975	convergent	af-eu	27.707478982567572	15.872545732388602	820.6264717301556
wsm04974	42.348	1.737	170	20	T	122.01229000504014	90	32.01229000504014	convergent	af-eu	28.04632377975681	13.249577722461908	692.718252903305
wsm04976	35.7	4.4	174	25	T	111.24661646829384	90	21.246616468293837	convergent	af-eu	25.956591288217552	3.057555558429044	148.80811791436483
wsm04980	47.208	12.477	29	40	N	152.15642675268458	90	62.15642675268458	convergent	af-eu	37.039290228099375	15.953029914412426	1068.5299677702476
wsm05088	45.3	24.68	60	25	N	168.02620910993852	90	78.02620910993852	convergent	af-eu	43.83720551345035	9.575689174971643	737.4718380682666
wsm05157	41.713	-9.113	139	5	U	110.93363351203914	90	20.933633512039137	convergent	af-eu	22.54818174307961	23.32024652844359	994.3494075003006
wsm05159	41.75	-9.316	147	22	U	119.4333918799573	90	29.4333918799573	convergent	af-eu	22.51021302807044	23.676702750469843	1007.9367924168423
wsm05161	41.27	-7.07	170	25	U	136.89952057059594	90	46.89952057059594	convergent	af-eu	22.945683702019338	19.764832025469673	856.8119223144763
wsm05168	41.964	-8.568	9	25	TS	160.00542203947094	90	70.00542203947094	convergent	af-eu	22.96263993668633	23.161331136874537	1004.7530935944613
wsm05169	41.964	-8.646	118	25	T	89.17748583412259	90	-0.8225141658774078	convergent	af-eu	22.934602897813164	23.2612566499607	1007.9224059103119
wsm05185	34.05	-5.23	102	40	S	52.161836060681935	90	-37.838163939318065	convergent	af-eu	18.45599909947846	0.056152641685059734	1.9766698817722679
wsm05187	43.11	-11.49	179	40	N	157.71608730353307	90	67.71608730353307	convergent	af-eu	23.085357007398372	29.49248735153219	1285.8670247287241
wsm05188	31.03	-13.29	150	40	T	115.81156345268823	90	25.811563452688233	convergent	af-eu	11.634560366938913	10.762644792974697	241.34771898055075
wsm05192	38.443	14.668	122	25	T	51.74394850978888	90	-38.25605149021112	convergent	af-eu	34.557864439771464	0.5953113473208589	37.548729139006895
wsm05193	38.437	14.692	123	25	N	52.71162039033999	90	-37.28837960966001	convergent	af-eu	34.57353403516769	0.5616278414835705	35.43823660125284
wsm05194	38.331	14.82	63	25	N	172.43865851591153	90	82.43865851591153	convergent	af-eu	34.63255552770365	0.599687175935955	37.89628779502469
wsm05195	38.26	15.509	75	25	TS	3.6621564940299436	90	-86.33784350597006	convergent	af-eu	35.12051217051156	0.22739960348937416	14.546825396107748
wsm05196	38.18	14.937	157	25	S	86.1161090688139	90	-3.8838909311861016	convergent	af-eu	34.669428080343124	0.7836452944214898	49.5673624879419
wsm05197	38.631	14.379	54	25	N	164.29383788969278	90	74.29383788969278	convergent	af-eu	34.4098222052394	0.19283285989286014	12.117092122850027
wsm05199	38.293	15.665	62	25	S	170.55445263973797	90	80.55445263973797	convergent	af-eu	35.247104909115116	1.8158438469941842	116.52472794423133
wsm05200	38.166	15.137	12	25	T	120.89957339591717	90	30.899573395917173	convergent	af-eu	34.81352489718228	0.9518256743408386	60.42388545929556
wsm05201	37.991	14.099	123	25	NS	52.69288596691541	90	-37.30711403308459	convergent	af-eu	33.98452281979188	1.20817554003969	75.09366200876374
wsm05202	38.03	15.996	20	25	N	127.88269675014988	90	37.882696750149876	convergent	af-eu	35.41209169426447	1.2923577355900875	83.26963688188756
wsm05203	37.684	14.895	140	25	T	68.47609212985742	90	-21.52390787014258	convergent	af-eu	34.478251425897795	1.993433175533724	125.4802344422681
wsm05204	38.152	15.175	42	25	S	150.8431606808786	90	60.84316068087861	convergent	af-eu	34.837269942253876	0.8406824633570551	53.40008398887398
wsm05205	37.25	14.9	138	25	S	65.86929336961168	90	-24.130706630388318	convergent	af-eu	34.34666276752937	2.7577865449027	173.01281135143407
wsm05206	38.133	15.846	179	25	N	107.16463949816642	90	17.164639498166423	convergent	af-eu	35.3316844490364	1.503435207563271	96.67855079996822
wsm05207	38.117	15.146	74	25	N	2.8240298783339313	90	-87.17597012166607	convergent	af-eu	34.80438214080252	0.8916723715986592	56.59223759973678
wsm05208	37.85	14.727	53	25	N	161.87030155179048	90	71.87030155179048	convergent	af-eu	34.405584765571625	1.6579169917876868	104.16774304238632
wsm05340	43.7	-14.56	162	25	S	148.2493734156675	90	58.24937341566749	convergent	af-eu	22.97639299799731	35.296106690007605	1532.0346671946218
wsm05489	38.408	14.723	28	25	S	137.64087968413037	90	47.64087968413037	convergent	af-eu	34.58663841736646	0.5802907789292249	36.62800268984989
wsm05606	37.966	14.167	136	25	T	65.58943575225618	90	-24.41056424774382	convergent	af-eu	34.02660138320801	1.2734071803127165	79.23431410722448
wsm05607	38.118	15.154	51	25	N	159.81753249162745	90	69.81753249162745	convergent	af-eu	34.81066219786326	0.8730480207980662	55.41893286285836
wsm05608	37.468	15.075	132	25	T	60.00303183151334	90	-29.99696816848666	convergent	af-eu	34.546136425320675	2.4183151524342748	152.4877247298995
wsm05609	37.775	15.117	158	25	NS	86.38496085017692	90	-3.615039149823076	convergent	af-eu	34.673597158215706	1.5161651736960238	95.91101416007503
wsm05610	37.783	15.017	175	25	S	103.49339691724305	90	13.493396917243047	convergent	af-eu	34.60114738808162	1.710081095178552	107.98010106538942
wsm05611	37.703	15.192	165	25	T	93.21339432047068	90	3.213394320470684	convergent	af-eu	34.707301913070005	1.5600838180535277	98.77316876975968
wsm05832	41.62	16.14	130	25	T	62.36645715738388	90	-27.633542842616123	convergent	af-eu	36.752579024058385	6.086730789295942	404.97918446651755
wsm05894	39.83	21.46	81	25	N	6.116766193999467	90	-83.88323380600053	convergent	af-eu	39.998005212498654	2.7422753115801584	195.99550031702822
wsm05895	39.98	21.58	61	25	N	166.18334724154624	90	76.18334724154624	convergent	af-eu	40.12606131145816	2.9298539890626074	209.95936923853824
wsm05896	39.8	21.52	83	25	N	8.029570110198165	90	-81.97042988980184	convergent	af-eu	40.034704958782974	2.678585645191106	191.58959229393182
wsm05897	39.89	21.9	68	25	N	172.80015617070535	90	82.80015617070535	convergent	af-eu	40.33979632506781	2.6969869914966296	194.12569125011302
wsm05898	40.3	23.6	114	25	N	37.79273209943608	90	-52.20726790056392	convergent	af-eu	41.70120441039203	2.812988800920081	208.08265377699894
wsm05956	37.857	12.976	23	25	S	133.65418120001044	90	43.65418120001044	convergent	af-eu	33.10680688587709	1.8104398414062501	109.95691377769789
wsm05958	37.758	12.983	36	25	TS	146.50468911079327	90	56.504689110793265	convergent	af-eu	33.0771853938652	2.149058635227803	130.41939446322493
wsm05987	41.981	0.621	45	25	T	178.31716415877344	90	88.31716415877344	convergent	af-eu	27.189338045481897	13.240740219904893	672.7439485732939
wsm05988	41.17	1.98	17	27	U	146.93211660278854	90	56.93211660278854	convergent	af-eu	27.41067722313607	10.644630884339222	544.9023565702686
wsm05989	41.63	2.95	52	28	U	1.0860877303861685	90	-88.91391226961383	convergent	af-eu	28.264687745471896	10.956211291414206	576.9094512386954
wsm05990	41.73	3.3	53	22	U	1.693758596817645	90	-88.30624140318236	convergent	af-eu	28.530935541410408	10.979006607628747	583.100095703179
wsm05991	41.71	3.3	33	20	U	161.66503235766254	90	71.66503235766254	convergent	af-eu	28.5184363017392	10.930025056094593	580.265711966778
wsm05992	42.705	0.616	127	6	U	81.33152319027374	90	-8.668476809726258	convergent	af-eu	27.68802828627198	14.8194609599893	765.6856283681947
wsm05994	42.279	0.131	115	36	U	69.55554063184331	90	-20.444459368156686	convergent	af-eu	27.13441892877347	14.212905294841875	720.790538017442
wsm05996	42.826	-3.367	28	4	U	169.50423477576533	90	79.50423477576533	convergent	af-eu	25.81660671848128	18.269909496225097	884.7125320016903
wsm05998	42.31	-2.93	36	18	U	176.01341151942563	90	86.01341151942563	convergent	af-eu	25.62055160838854	16.826868516676313	809.0657180734775
wsm05999	41.64	-0.1	76	4	U	30.04356040192681	90	-59.95643959807319	convergent	af-eu	26.56518447782601	13.017741724540002	647.3486400899949
wsm06000	42.033	1.063	81	23	U	33.66159111035648	90	-56.33840888964352	convergent	af-eu	27.465038890406127	13.082788367820285	670.9374682847185
wsm06001	42.74	-4.12	59	16	U	21.816050777699957	90	-68.18394922230004	convergent	af-eu	25.409653925217256	18.916337595984544	902.5438693669448
wsm06002	42.06	1.87	175	33	U	126.3949958942519	90	36.394995894251906	convergent	af-eu	27.92827765710625	12.594871697123807	655.9407525052826
wsm06003	42.39	-2.85	47	20	U	6.972302526065391	90	-83.02769747393461	convergent	af-eu	25.719838229154988	16.902174815591252	815.62197515031
wsm06004	42.43	-2.84	39	21	U	179.00717387371196	90	89.00717387371196	convergent	af-eu	25.755222359895996	16.9686317675621	819.878531755377
wsm06032	35.4	-3.8	32	25	N	162.12827639540097	90	72.12827639540097	convergent	af-eu	20.224807617077246	0.13868836692617492	5.331269666016976
wsm06033	42.99	0.17	132	25	S	87.45993876071088	90	-2.540061239289116	convergent	af-eu	27.657545699464606	15.724621674721703	811.6292548160684
wsm06034	43.11	-0.42	152	25	T	108.61724244034997	90	18.61724244034997	convergent	af-eu	27.444625591614397	16.393387797499486	840.1418818363204
wsm06038	30.5	-9.6	86	25	S	37.563558846444266	90	-52.436441153555734	convergent	af-eu	13.339959768490374	1.8930355666215632	48.567461863357764
wsm06039	40.83	1.51	172	25	S	122.17815549660759	90	32.17815549660759	convergent	af-eu	26.920373463739104	10.161345731679205	511.5604661295006
wsm06040	41.41	2.55	152	25	T	101.38692362467566	90	11.38692362467566	convergent	af-eu	27.893566152187127	10.818823093943564	562.8001293070884
wsm06041	40.98	2.06	140	25	S	89.52287307936439	90	-0.47712692063561235	convergent	af-eu	27.335623282191534	10.177426857129973	519.6695756214467
wsm06043	42.23	2.06	131	25	TS	82.33227716132626	90	-7.66772283867374	convergent	af-eu	28.14635089594111	12.774923586802032	670.0899332873518
wsm06055	42.59	17.53	35	25	T	147.0980993978942	90	57.0980993978942	convergent	af-eu	38.074198464809236	7.1986748398849585	493.62711172718355
wsm06056	42.78	17.77	57	25	T	169.07485983447646	90	79.07485983447646	convergent	af-eu	38.30911546015485	7.995535621333445	551.1343581561957
wsm06145	37.03	3.03	146	25	S	87.57663549989167	90	-2.4233645001083346	convergent	af-eu	25.648496551220873	0.6395844855656492	30.783630424963732
wsm06162	43.03	17.55	58	25	T	170.59522050665623	90	80.59522050665623	convergent	af-eu	38.25506355742798	8.299268006115867	571.3873236159238
wsm06163	39.92	20.77	26	25	N	131.83326497698283	90	41.83326497698283	convergent	af-eu	39.511678014754864	3.0988411090837644	219.2314028925186
wsm06169	41.102	0.84	25	40	N	156.67954960463328	90	66.67954960463328	convergent	af-eu	26.716322686595667	11.187928262798039	559.2885599611405
wsm06193	40.192	-3.107	148	9	N	105.31594464683951	90	15.315944646839512	convergent	af-eu	23.941764345140285	12.753122764930112	575.4698968417879
wsm06194	40.468	-2.793	161	3	S	118.1388890538837	90	28.1388890538837	convergent	af-eu	24.306917779094704	12.958775193530755	593.1310144163331
wsm06195	40.617	-2.708	144	4	N	101.2025966877336	90	11.202596687733603	convergent	af-eu	24.460103615526776	13.167001860956901	606.2269464293381
wsm06197	39.325	0.176	179	18	U	129.02707738571758	90	39.027077385717575	convergent	af-eu	25.170116010729544	7.749380314430425	366.4843065621501
wsm06198	40.961	1.712	3	14	U	133.0494452462134	90	43.049445246213395	convergent	af-eu	27.12155197401163	10.320223651070876	523.1484743286851
wsm06199	40.327	0.706	33	19	U	163.72813081828286	90	73.72813081828286	convergent	af-eu	26.12935418527084	9.549858202171293	467.65869263696743
wsm06200	40.827	1.375	18	10	U	148.39220476807907	90	58.39220476807907	convergent	af-eu	26.840509645246115	10.241472717728072	514.1785121429226
wsm06201	41.211	2.334	158	6	U	107.43313276754395	90	17.433132767543952	convergent	af-eu	27.641872294522592	10.543837243764926	543.9380151199946
wsm06202	41.119	2.197	36	30	U	165.5128695798378	90	75.5128695798378	convergent	af-eu	27.503773451960832	10.414348159773738	534.7837506736713
wsm06203	40.465	0.765	17	14	U	147.84265019796823	90	57.842650197968226	convergent	af-eu	26.25352158419085	9.826776153188149	483.34428971085003
wsm06204	40.495	0.983	8	18	U	138.52863558290778	90	48.52863558290778	convergent	af-eu	26.398818311854946	9.74991488507925	482.0278948039951
wsm06205	39.193	0.802	123	33	U	71.76492367342564	90	-18.235076326574358	convergent	af-eu	25.460919873868562	6.972815379031516	333.3162590414012
wsm06206	41.443	2.374	2	9	U	131.71054303465297	90	41.71054303465297	convergent	af-eu	27.812821676815368	11.014615280389904	571.4592747406126
wsm06278	34.37	23.37	30	25	T	127.27031245747685	90	37.27031245747685	convergent	af-eu	40.43424904526873	6.015380803751796	433.81933208646484
wsm06525	50.051	21.5	18	10	U	133.82700105903086	90	43.82700105903086	convergent	af-eu	43.62362117971337	17.109074598245485	1312.5310616919614
wsm06526	49.872	22.602	8	11	U	122.50179153895988	90	32.50179153895988	convergent	af-eu	44.18914948196137	16.440786021634693	1274.2633630829746
wsm06527	50.055	21.845	11	15	U	126.46603666372039	90	36.46603666372039	convergent	af-eu	43.82504598490113	16.97557929317628	1307.0854987781677
wsm06528	50.037	21.613	174	9	U	109.69410878340989	90	19.694108783409888	convergent	af-eu	43.68289314130886	17.045119483380233	1309.0433436268559
wsm06529	49.842	20.29	146	10	U	82.9219945474685	90	-7.0780054525314995	convergent	af-eu	42.83319666938801	17.340723924609364	1310.9203743883502
wsm06530	49.842	20.29	169	8	U	105.9219945474685	90	15.9219945474685	convergent	af-eu	42.83319666938801	17.340723924609364	1310.9203743883502
wsm06531	49.912	18.701	161	12	U	99.72839616397437	90	9.728396163974367	convergent	af-eu	41.9602660184526	18.141405481965933	1348.7537661506406
wsm06532	49.729	19.464	167	18	U	104.70988735707732	90	14.70988735707732	convergent	af-eu	42.30750570155473	17.55408019413767	1313.8606429790927
wsm06533	49.729	19.464	18	14	U	135.70988735707732	90	45.70988735707732	convergent	af-eu	42.30750570155473	17.55408019413767	1313.8606429790927
wsm06534	49.988	21.026	4	8	U	120.27158130989159	90	30.271581309891587	convergent	af-eu	43.32233590500253	17.22120141024334	1313.825569059201
wsm06553	50.487	20.653	151	15	U	88.14455792139239	90	-1.8554420786076093	convergent	af-eu	43.3334881572358	18.027101712503253	1375.5924674784173
wsm06554	49.77	22.77	30	15	U	144.23198882280826	90	54.23198882280826	convergent	af-eu	44.24580134467778	16.24342941416009	1260.2469403028601
wsm06555	50.15	23.12	19	17	U	133.22330016293085	90	43.223300162930855	convergent	af-eu	44.607071343021396	16.60647632652558	1296.7289198025223
wsm06556	51.617	21.725	4	12	U	121.03753233384339	90	31.037532333843387	convergent	af-eu	44.44805799227201	19.035470126885542	1482.210784346407
wsm06557	52.645	19.822	13	14	U	133.04353551105112	90	43.04353551105112	convergent	af-eu	43.91288249915693	21.132015210359896	1629.7197015007928
wsm06689	47.338	11.673	50	25	N	174.2954804224962	90	84.29548042249621	convergent	af-eu	36.657753964141065	17.23270789686738	1144.0316055048677
wsm06750	47.805	14.385	93	4	U	34.51053444188767	90	-55.48946555811233	convergent	af-eu	38.44756476711718	17.31735323342548	1197.3373157331753
wsm06751	47.805	14.385	120	9	U	61.51053444188767	90	-28.48946555811233	convergent	af-eu	38.44756476711718	17.31735323342548	1197.3373157331753
wsm06752	47.892	14.074	71	3	U	12.973136740737004	90	-77.026863259263	convergent	af-eu	38.315841746041954	17.269690362550293	1190.5811523409748
wsm06753	47.892	14.074	46	7	U	167.973136740737	90	77.973136740737	convergent	af-eu	38.315841746041954	17.269690362550293	1190.5811523409748
wsm06754	47.832	13.956	125	10	U	67.04934102149338	90	-22.950658978506624	convergent	af-eu	38.21690625419321	16.946361817485013	1165.736027481564
wsm06755	47.832	13.956	20	16	U	142.04934102149338	90	52.049341021493376	convergent	af-eu	38.21690625419321	16.946361817485013	1165.736027481564
wsm06756	47.915	16.095	121	10	U	60.638116528789396	90	-29.361883471210604	convergent	af-eu	39.49131629611745	16.749758115228076	1184.471936866514
wsm06757	47.915	16.095	176	10	U	115.6381165287894	90	25.638116528789396	convergent	af-eu	39.49131629611745	16.749758115228076	1184.471936866514
wsm06758	47.915	16.095	120	10	U	59.638116528789396	90	-30.361883471210604	convergent	af-eu	39.49131629611745	16.749758115228076	1184.471936866514
wsm06759	48.338	16.271	35	21	U	154.87983912572713	90	64.87983912572713	convergent	af-eu	39.80326088717216	17.23388899922449	1226.7411532154356
wsm06760	48.346	16.283	128	14	U	67.87442940947375	90	-22.12557059052625	convergent	af-eu	39.81416214421117	17.238517813522805	1227.3508009376596
wsm06761	48.346	16.283	10	20	U	129.87442940947375	90	39.87442940947375	convergent	af-eu	39.81416214421117	17.238517813522805	1227.3508009376596
wsm06762	48.403	16.718	85	12	U	24.437727118016767	90	-65.56227288198323	convergent	af-eu	40.09346806856194	17.09301417887704	1224.0936692225594
wsm06763	48.305	16.728	73	24	U	12.324870013871532	90	-77.67512998612847	convergent	af-eu	40.05117785561605	16.955298607881247	1213.1664678723685
wsm06764	46.756	15.714	166	19	U	104.8287308644363	90	14.828730864436295	convergent	af-eu	38.699924793432906	15.345914702419094	1066.9061989601048
wsm06765	47.933	16.317	177	25	S	116.4035631209955	90	26.4035631209955	convergent	af-eu	39.629638017158584	16.659256732532214	1181.5198191131683
wsm06766	47.15	14.65	26	25	S	146.48913960408612	90	56.48913960408612	convergent	af-eu	38.26373706372157	15.75895432103215	1085.1794883403286
wsm06767	47.1	12.95	78	25	S	20.459739353855866	90	-69.54026064614413	convergent	af-eu	37.2511215991449	14.51386079467403	976.8909004688192
wsm06801	47.27	25.14	148	25	T	77.50029177875632	90	-12.49970822124368	convergent	af-eu	44.772071483283945	12.099893095760223	947.5836239694241
wsm06802	47.04	25.25	91	25	TS	20.175890703111293	90	-69.82410929688871	convergent	af-eu	44.76649058734716	11.756559733204	920.6056239583178
wsm06803	46.64	23.06	168	40	S	98.91617805341798	90	8.91617805341798	convergent	af-eu	43.222154401074924	11.954897734093748	910.3607606077662
wsm06805	45.31	24.94	165	25	S	92.79288073382514	90	2.792880733825143	convergent	af-eu	44.014285975859295	9.50834443954301	734.638787878423
wsm06806	44.73	25.37	178	25	N	104.82335481543168	90	14.823354815431685	convergent	af-eu	44.13192173403717	8.582254617209088	664.4944146979451
wsm06807	45.04	27.02	11	40	N	116.62961134406771	90	26.629611344067712	convergent	af-eu	45.34101665006021	8.540986167671605	675.5354255043377
wsm06809	45.19	22.56	56	40	S	165.9392836959821	90	75.93928369598211	convergent	af-eu	42.38998776363819	10.13389730352094	759.6851561077535
wsm06810	46.07	27.34	76	25	N	2.310830131928924	90	-87.68916986807108	convergent	af-eu	45.83986063643107	9.84089727068428	785.0166851576946
wsm06812	45.25	28.21	63	25	N	167.76906866546773	90	77.76906866546773	convergent	af-eu	46.206029607281515	8.516696688547938	683.5865700628517
wsm06813	45.85	26.68	76	40	T	2.706361129289462	90	-87.29363887071054	convergent	af-eu	45.33745471040541	9.728129079153263	769.3832964087281
wsm06814	45.11	26.87	150	25	T	75.83091283288957	90	-14.169087167110433	convergent	af-eu	45.25803424012966	8.676181711319998	685.2456630802573
wsm06815	45.04	23.93	55	25	N	163.47253887752953	90	73.47253887752953	convergent	af-eu	43.25362894621008	9.457626042957202	720.61536915031445
wsm06816	44.55	25.89	99	25	N	25.173280943437135	90	-64.82671905656287	convergent	af-eu	44.43557055122107	8.184578606948094	637.1565764882092
wsm06817	45.44	25.99	97	25	N	23.94734627612155	90	-66.05265372387845	convergent	af-eu	44.757040887370614	9.370911715938917	733.6737649289134
wsm06818	45.17	29	79	25	S	3.003398848778943	90	-86.99660115122106	convergent	af-eu	46.72526373133821	8.219065940679656	665.4021610061912
wsm06822	45.31	26	95	25	S	21.812644355771567	90	-68.18735564422843	convergent	af-eu	44.72601498359094	9.191288239705926	719.2174656464014
wsm06823	47.7	25.6	100	25	T	29.463032355712016	90	-60.536967644287984	convergent	af-eu	45.208543485848125	12.526640622590236	988.5079888327398
wsm06824	45.56	26.93	173	40	N	99.20416189816905	90	9.204161898169048	convergent	af-eu	45.42274553375384	9.26790842579166	734.06266332427094
wsm06825	45.25	25.02	98	25	S	25.65919246423624	90	-64.34080753576376	convergent	af-eu	44.0496369229631	9.401461210864198	726.8444425256771
wsm06826	46.114	25.58	41	20	N	148.9770420070273	90	58.97704200702731	convergent	af-eu	44.68651020143059	10.406560073394417	813.7453275666309
wsm06827	46.021	25.409	40	20	N	148.04773478097036	90	58.04773478097036	convergent	af-eu	44.54492558678524	10.332871160024439	805.9621364733938
wsm06828	46.029	25.409	59	20	N	167.05546246480208	90	77.05546246480208	convergent	af-eu	44.54740457365833	10.343714209475934	806.8433583759326
wsm06829	46.031	25.431	48	20	N	156.03675462162914	90	66.03675462162914	convergent	af-eu	44.56254695852433	10.339680448447837	806.7452311340517
wsm06830	45.875	25.777	54	20	N	161.56328614191727	90	71.56328614191727	convergent	af-eu	44.74389938722986	10.023710009387628	784.601537441182
wsm06831	45.13	27.15	56	40	N	161.59867088220898	90	71.59867088220898	convergent	af-eu	45.45364094260556	8.628028178402104	683.7440878996456
wsm06833	45.51	21.36	120	25	T	51.455272158013315	90	-38.544727841986685	convergent	af-eu	41.71416795856748	11.025781705871793	815.8071771232561
wsm06834	45.88	21.44	144	25	T	75.75964657626935	90	-14.240353423730653	convergent	af-eu	41.902371902603456	11.510935479229062	854.8379874757363
wsm06835	45.61	21.04	165	25	T	96.88140100145256	90	6.881401001452559	convergent	af-eu	41.54287128236034	11.290212184216557	832.5671448605586
wsm06836	47.47	23.96	100	25	NS	30.84107005402001	90	-59.15892994597999	convergent	af-eu	44.090874248445886	12.761682053874779	987.3631669803456
wsm06838	44.33	27.07	32	40	T	136.90652103167838	90	46.90652103167838	convergent	af-eu	45.18833856924155	7.563594653556777	596.6528482588466
wsm06839	44.55	27.13	145	25	N	70.06428978273863	90	-19.935710217261374	convergent	af-eu	45.28660705701628	7.847302101997968	620.0869018392808
wsm06840	45.71	26.63	145	25	S	71.61936803950334	90	-18.380631960496657	convergent	af-eu	45.26390459109646	9.553507523816705	754.6135502293919
wsm06841	45.64	25.26	110	40	S	37.8175227123366	90	-52.1824772876634	convergent	af-eu	44.328837616068874	9.860776401621365	766.1861503203986
wsm06842	45.52	25.36	176	25	N	103.60735248208363	90	13.607352482083627	convergent	af-eu	44.35900225486583	9.666766915859682	751.5162479131
wsm06843	45.78	27.26	79	25	T	5.112368923218867	90	-84.88763107678113	convergent	af-eu	45.70546099683547	9.473968875197215	754.0228771811143
wsm06844	46.4	27.63	87	25	S	13.35289664009565	90	-76.64710335990435	convergent	af-eu	46.125157347367136	10.202830506402108	817.8138459380532
wsm06845	45.45	26.12	57	25	S	163.8376596427774	90	73.8376596427774	convergent	af-eu	44.847218375447106	9.346880018916835	732.9529252966653
wsm06846	45.48	26.93	97	25	S	23.128421388936204	90	-66.8715786110638	convergent	af-eu	45.400471437864276	9.160017329746779	725.2392001027379
wsm06847	45.47	27.04	145	25	T	71.01949953480232	90	-18.98050046519768	convergent	af-eu	45.471821346504434	9.116554634624066	722.6838763020463
wsm06848	45.52	21.22	90	25	T	21.606055396711895	90	-68.3939446032881	convergent	af-eu	41.62658216594282	11.093925843796086	819.4406072171184
wsm06849	45.95	27.2	56	25	N	162.32605841381178	90	72.32605841381178	convergent	af-eu	45.71282602457087	9.718315123759254	773.5671291462912
wsm06850	46.03	22.3	62	40	S	173.0548416993746	90	83.0548416993746	convergent	af-eu	42.513760645337406	11.393973844124929	856.1659170032598
wsm06851	45.43	21.13	14	25	N	125.6020977526315	90	35.602097752631494	convergent	af-eu	41.5347685939213	11.002855455428687	811.2472681027666
wsm06852	46.2	26.89	19	40	S	125.84361347274898	90	35.843613472748984	convergent	af-eu	45.5780782501846	10.139253323628651	805.2196952928253
wsm06853	44.26	23.9	158	25	TS	85.70897943466076	90	-4.291020565339238	convergent	af-eu	42.9911236610641	8.382635887995036	635.5904183901781
wsm06854	46.06	27.15	50	25	N	156.4745285786728	90	66.47452857867279	convergent	af-eu	45.71056740371956	9.879427906521215	786.3612898119042
wsm06855	45.9	27	33	25	N	139.46123376047723	90	49.46123376047723	convergent	af-eu	45.565250321160335	9.706142649758647	770.6545948664773
wsm06856	45.15	27.05	112	40	N	37.70728378057663	90	-52.29271621942337	convergent	af-eu	45.39111545190391	8.68178367758685	687.2646263341292
wsm06857	46.25	26.99	45	25	S	151.7986528181617	90	61.79865281816171	convergent	af-eu	45.65877017176312	10.178207088293902	809.428085650418
wsm06858	45.03	23.4	23	40	T	131.96596936193345	90	41.965969361933446	convergent	af-eu	42.89569450854511	9.619759996797455	728.0877940836965
wsm06862	44.18	19.87	45	25	S	156.52701859270894	90	66.52701859270894	convergent	af-eu	40.24387196456544	9.72901916569677	698.9009234648589
wsm07517	35.49	20.91	146	25	S	66.39591996833849	90	-23.60408003166151	convergent	af-eu	38.613007225285735	3.7950554590111807	263.34674623083606
wsm07694	41.93	20.81	51	25	N	159.10272658479323	90	69.10272658479323	convergent	af-eu	40.12736063661007	6.087417194612527	436.24858684996445
wsm07702	39.67	16.07	133	25	N	62.96902332465879	90	-27.030976675341208	convergent	af-eu	35.998669795806784	3.9722750971638447	259.61494857487463
wsm07703	42.31	13.29	134	25	N	70.34597319785621	90	-19.65402680214379	convergent	af-eu	35.10625953824187	7.4043486345281195	473.4910160125308
wsm07704	43.03	12.84	129	25	N	66.7765399639946	90	-23.223460036005406	convergent	af-eu	35.13916910252472	8.776087699272267	561.6690211875061
wsm07739	42.95	-7.21	150	25	N	119.22629571503859	90	29.22629571503859	convergent	af-eu	24.316730939584303	22.997884550611502	1053.026293707779
wsm07740	42.74	-7.54	173	25	N	142.6772268121004	90	52.6772268121004	convergent	af-eu	24.012901806772177	23.08959037672375	1044.8036503155988
wsm07777	41.06	20.14	168	25	N	95.73712140754037	90	5.737121407540371	convergent	af-eu	39.38215207267252	5.034454312947304	355.1915294586233
wsm07874	42	16.5	98	25	N	30.45749398634257	90	-59.54250601365743	convergent	af-eu	37.14552272025744	5.867195365568932	393.94815757900875
wsm07875	38.44	12.12	27	25	N	139.40310551267612	90	49.40310551267612	convergent	af-eu	32.69450825463744	0.9596642705770648	57.64040765543899
wsm07876	38.125	15.6	14	25	N	122.39168666152642	90	32.39168666152642	convergent	af-eu	35.14542973628236	0.08815839801989966	5.643007426118653
wsm07877	38.28	11.74	162	25	T	94.58589345905841	90	4.585893459058411	convergent	af-eu	32.35799573298806	1.6137675392878919	96.03927421688032
wsm07878	44.133	10.167	125	25	S	67.41291189720454	90	-22.587088102795462	convergent	af-eu	34.01644299817818	11.007713768459297	684.7453204813737
wsm07879	37.98	14.14	145	25	T	74.63617058622248	90	-15.363829413777523	convergent	af-eu	34.011251382251565	1.2390336943969373	77.06492331972035
wsm07880	43.117	12.733	86	25	S	24.010899735659564	90	-65.98910026434044	convergent	af-eu	35.11079035082808	9.456467595621305	604.7873130056627
wsm07881	43.567	12.217	98	25	N	37.18422941119513	90	-52.81577058880487	convergent	af-eu	34.9966895106304	10.672848073798605	680.6461001008851
wsm07882	42.82	12.93	161	25	N	98.40722295784468	90	8.40722295784468	convergent	af-eu	35.100310196620754	8.903021928619268	569.2436184820888
wsm07883	40.34	15.77	158	25	S	89.13611265454699	90	-0.8638873454530085	convergent	af-eu	36.01871356718214	5.1737536620410935	338.3024714117678
wsm07884	43.23	12.49	142	25	N	80.43847281124323	90	-9.56152718875677	convergent	af-eu	35.00808583036689	9.968950318249327	635.9366005108712
wsm07885	44.84	10.95	16	25	T	138.2991543782133	90	48.2991543782133	convergent	af-eu	34.86669109662142	13.714238005277537	871.7699223912509
wsm07886	37.84	14.6	54	25	S	162.98196603335043	90	72.98196603335043	convergent	af-eu	34.30747460541518	1.6412540162223195	102.862816643466
wsm07887	41.08	15	144	25	N	76.88895107799306	90	-13.111048922006944	convergent	af-eu	35.75491728951868	6.724221724592695	436.8957685853065
wsm07888	42.35	13.44	175	25	N	111.22616267230455	90	21.226162672304554	convergent	af-eu	35.22339857449081	7.616462296246567	488.47067892559994
wsm07889	41.054	15.359	93	25	N	25.475617311171334	90	-64.52438268882867	convergent	af-eu	35.994622586367434	6.5015541407616695	424.8790646446223
wsm07891	43.01	12.97	146	25	N	83.60005958664539	90	-6.399940413354614	convergent	af-eu	35.21403718573127	10.721945659020719	687.477177458683
wsm07892	43.03	12.85	137	25	N	74.76487757133725	90	-15.235122428662748	convergent	af-eu	35.145637100637494	9.17824798065476	587.5014625915317
wsm07893	43.02	12.89	147	25	N	84.70569407204795	90	-5.294305927952053	convergent	af-eu	35.166865748037296	8.753809196753991	560.6279118753536
wsm07894	42.81	13.06	166	25	N	103.24405559173385	90	13.244055591733854	convergent	af-eu	35.180440260183964	8.376449966320052	536.6407417861165
wsm07895	46.24	13.32	24	25	T	145.04831915343806	90	55.04831915343806	convergent	af-eu	37.01440347765105	14.084175998280813	942.8115257878804
wsm07896	46.15	13.39	170	25	T	110.86236182524095	90	20.862361825240953	convergent	af-eu	37.009663194918964	13.915094253788197	931.3907729414029
wsm07897	47.95	16.4	60	25	S	179.32692090482226	90	89.32692090482226	convergent	af-eu	39.6864311156166	16.63974956895069	1181.548273749094
wsm07898	47.88	14.32	56	25	S	177.66796642520097	90	87.66796642520097	convergent	af-eu	38.44968989917054	17.45938860982791	1207.2141627418114
wsm07899	48.4	14.52	177	25	S	118.98358526287842	90	28.98358526287842	convergent	af-eu	38.837307446699896	18.26140005781096	1273.397970891065
wsm07900	47.05	14.1	128	25	S	69.02674761776751	90	-20.973252382232488	convergent	af-eu	37.89086440693963	15.047915560918952	1027.6447370731807
wsm07905	44.411	30.549	90	25	U	11.997436328066499	90	-78.0025636719335	convergent	af-eu	47.62570513244582	6.8736431415805725	564.6438758279191
wsm07906	44.411	30.549	21	25	U	122.9974363280665	90	32.9974363280665	convergent	af-eu	47.62570513244582	6.8736431415805725	564.6438758279191
wsm07907	44.481	29.645	149	25	U	71.82139914836137	90	-18.178600851638635	convergent	af-eu	47.010451725739465	7.155294165756402	581.9884828028386
wsm07909	44.517	29.683	122	40	U	44.821863394599234	90	-45.178136605400766	convergent	af-eu	47.04486888773191	7.195048461465291	585.549558220101
wsm07938	51.17	5.925	124	25	N	79.8988039533316	90	-10.101196046668406	convergent	af-eu	36.25235707306933	26.84317756265135	1765.0573691306502
wsm07999	37	-1.9	1	25	N	130.63251319217352	90	40.63251319217352	convergent	af-eu	22.42722515543916	4.03378149617626	171.12106165275205
wsm08000	37	-1.9	28	25	S	157.63251319217352	90	67.63251319217352	convergent	af-eu	22.42722515543916	4.03378149617626	171.12106165275205
wsm08001	37	-1.9	161	25	S	110.63251319217352	90	20.63251319217352	convergent	af-eu	22.42722515543916	4.03378149617626	171.12106165275205
wsm08002	37.71	-1.62	173	25	TS	123.41827080195816	90	33.41827080195816	convergent	af-eu	23.054304445135244	5.7341092529061655	249.68818193571028
wsm08003	37.71	-1.63	172	25	T	122.43644357192227	90	32.43644357192227	convergent	af-eu	23.048282236567445	5.743077756210965	250.01694735787794
wsm08004	37.71	-1.64	64	25	N	14.454624349808228	90	-75.54537565019177	convergent	af-eu	23.04226165585007	5.752025003019128	250.34460869327108
wsm08005	37.71	-1.64	146	25	S	96.45462434980823	90	6.454624349808228	convergent	af-eu	23.04226165585007	5.752025003019128	250.34460869327108
wsm08006	37.7	-1.64	172	25	TS	122.43672970085174	90	32.43672970085174	convergent	af-eu	23.035774387717325	5.728416196342749	249.2507176236471
wsm08007	37.7	-1.65	175	20	T	125.4549181135381	90	35.4549181135381	convergent	af-eu	23.029753020631176	5.737372022632002	249.57869616400825
wsm08017	38.73	-2.01	143	25	N	95.90437980498564	90	5.904379804985638	convergent	af-eu	23.503508582861983	8.515818985494121	377.6355160096493
wsm08018	38.64	-2.44	146	25	T	99.55377463118265	90	9.553774631182648	convergent	af-eu	23.197299048779698	8.703222059169633	381.1975063814399
wsm08019	38.83	0	100	25	N	49.508334928956515	90	-40.491665071043485	convergent	af-eu	24.748450689366663	6.773476509345528	315.30649854367954
wsm08020	38.72	-0.45	177	25	N	127.09639866006415	90	37.09639866006415	convergent	af-eu	24.408510556316273	6.921654422184616	318.05154977675176
wsm08021	40.47	-2.78	156	20	N	113.11741928971009	90	23.117419289710085	convergent	af-eu	24.315112196278065	12.947610821628786	592.8076621506804
wsm08022	40.47	-2.78	42	25	N	179.11741928971009	90	89.11741928971009	convergent	af-eu	24.315112196278065	12.947610821628786	592.8076621506804
wsm08023	40.6	-2.72	137	40	NS	94.1997060011218	90	4.199706001121797	convergent	af-eu	24.441440333768824	13.146005624577498	604.8268021913525
wsm08024	40.6	-2.72	76	25	S	33.1997060011218	90	-56.8002939988782	convergent	af-eu	24.441440333768824	13.146005624577498	604.8268021913525
wsm08025	42.53	-5.98	60	40	N	26.21123702070497	90	-63.78876297929503	convergent	af-eu	24.444150984423118	20.66632049592957	950.9234975784865
wsm08026	40.83	-3.57	134	25	S	93.15642831436105	90	3.156428314361051	convergent	af-eu	24.183206661892285	14.552991738108602	662.9134469946413
wsm08028	41.35	-2.47	59	25	N	16.831462478828257	90	-73.16853752117174	convergent	af-eu	25.122033754411447	14.449623993081076	682.1321923527361
wsm08029	41.45	-2.7	106	25	N	64.40025682912477	90	-25.59974317087523	convergent	af-eu	25.081300353852583	14.882357294023052	701.4951256446911
wsm08033	36.82	-2.25	44	25	N	173.9423137061022	90	83.9423137061022	convergent	af-eu	22.09699035149272	3.537109672307821	147.95331881163926
wsm08034	36.79	-2.96	124	25	N	75.23231330739543	90	-14.76768669260457	convergent	af-eu	21.645745130193134	3.0238978737370132	124.02870953917827
wsm08035	36.87	-2.15	51	25	N	0.8504805132831166	90	-89.14951948671688	convergent	af-eu	22.190456850761464	3.675598348435699	154.363692802447
wsm08036	36.87	-2.15	139	25	S	88.85048051328312	90	-1.1495194867168834	convergent	af-eu	22.190456850761464	3.675598348435699	154.363692802447
wsm08040	38.22	-1.59	171	25	N	122.26270607325716	90	32.262706073257164	convergent	af-eu	23.40572614324094	6.936442825410978	306.3902403711095
wsm08041	38.35	-1.7	80	25	N	31.687806893469315	90	-58.312193106530685	convergent	af-eu	23.427132799621248	7.341272907697601	324.5518960288395
wsm08042	39	-0.29	45	20	N	175.28828490484165	90	85.28828490484165	convergent	af-eu	24.68438243079474	7.387244388307636	343.043126739771
wsm08043	39.28	-0.57	162	25	N	113.23463983938848	90	23.23463983938848	convergent	af-eu	24.70270576431021	8.245998279751774	383.18769110729676
wsm08048	40.17	-3.09	49	40	S	6.2498624044500275	90	-83.75013759554997	convergent	af-eu	23.934411577023155	12.68898161958461	572.4101090295936
wsm08049	40.13	-2.91	79	25	N	35.8459528693852	90	-54.1540471306148	convergent	af-eu	23.998883191934297	12.398814086248905	560.7380212965951
wsm08050	40.19	-3.03	57	25	N	14.166021526737154	90	-75.83397847326285	convergent	af-eu	23.98022985443272	12.658733741881093	572.0742492143954
wsm08051	40.18	-3.04	20	25	T	157.1697845741453	90	67.1697845741453	convergent	af-eu	23.967702530184454	12.650054484986327	571.4009993502193
wsm08052	40.18	-3.04	63	25	N	20.169784574145297	90	-69.8302154258547	convergent	af-eu	23.967702530184454	12.650054484986327	571.4009993502193
wsm08054	40.27	-3.53	53	20	N	11.248312743224403	90	-78.7516872567756	convergent	af-eu	23.782528972193546	13.411638120201047	601.3943006827834
wsm08056	41.82	0.78	7	40	T	139.8245021108496	90	49.82450211084961	convergent	af-eu	27.16584269169178	12.783964394430797	649.0172273965055
wsm08059	41.97	0.61	28	25	T	161.31986193534703	90	71.31986193534703	convergent	af-eu	27.17584173362195	13.224334343890973	671.6022649233425
wsm08060	42.21	2.78	175	40	N	125.17501964275084	90	35.17501964275084	convergent	af-eu	28.5372212133963	12.275732821678218	652.1013808487301
wsm08061	42.17	2.74	84	20	N	34.180822687121804	90	-55.819177312878196	convergent	af-eu	28.488770785358952	12.199596184899832	647.048935174746
wsm08063	42.19	2.8	87	25	N	37.115903863095525	90	-52.884096136904475	convergent	af-eu	28.53565217620053	12.220480761269158	649.1336349927552
wsm08065	42.37	1.72	7	25	T	139.07019786592969	90	49.070197865929686	convergent	af-eu	28.051727130558227	13.30534779166436	695.7571770397659
wsm08066	42.35	1.74	168	25	S	120.01027306521331	90	30.010273065213312	convergent	af-eu	28.0493097167152	13.252716275707655	692.95012192314
wsm08067	42.3	-3.62	101	25	N	62.29357022611589	90	-27.70642977388411	convergent	af-eu	25.289271863395044	17.531139748005728	832.7513601663953
wsm08068	40.29	-0.73	117	25	N	70.1196166124829	90	-19.8803833875171	convergent	af-eu	25.289807958687078	10.6022556353644	503.63055542227846
wsm08169	44.22	20.03	38	25	S	149.40986466851865	90	59.40986466851865	convergent	af-eu	40.36525882130366	9.721666245326674	700.1192659998143
wsm08170	44.02	20.08	30	25	S	141.14031865751997	90	51.14031865751997	convergent	af-eu	40.32613743539321	9.413673262955001	677.3939987188622
wsm08171	42.04	20.61	16	25	N	124.41604570455314	90	34.41604570455314	convergent	af-eu	40.0206471053073	6.322033518654592	452.0602339369384
wsm08172	43.22	20.46	62	25	S	171.88147144423158	90	81.88147144423158	convergent	af-eu	40.303485320425196	8.10656599028465	583.0647562888544
wsm08204	41.18	31.76	133	25	S	51.14576871299164	90	-38.85423128700836	convergent	af-eu	47.935920115439046	2.3678922145323753	195.47135547358184
wsm08208	41.17	29.04	159	25	S	79.23319519443072	90	-10.76680480556928	convergent	af-eu	45.91332022505267	2.8019539735118286	223.79234043076067
wsm08230	34.09	8.37	157	25	T	86.56480275048	90	-3.4351972495200016	convergent	af-eu	28.308578524634385	7.368417350906114	388.54353090832126
wsm08231	36.03	10.29	92	25	T	22.734991293571625	90	-67.26500870642838	convergent	af-eu	30.452776774396362	4.808360188993049	270.9837155541482
wsm08240	45.76	14.8	31	25	S	149.7663463483167	90	59.76634634831669	convergent	af-eu	37.66631978583814	12.371694692684997	840.6203906138435
wsm08241	45.65	14.5	15	25	S	133.9873878217059	90	43.98738782170591	convergent	af-eu	37.429742037649156	11.940187142645257	806.9542671984971
wsm08242	46.8	16.32	75	8	U	13.18951385132408	90	-76.81048614867592	convergent	af-eu	39.0856076996512	15.092012043768023	1058.046156187396
wsm08243	46.76	16.33	107	7	U	45.134821247502714	90	-44.865178752497286	convergent	af-eu	39.07276626368477	15.030944410070902	1053.4741367100353
wsm08966	35.34	-1.45	135	25	T	80.57449299259082	90	-9.42550700740918	convergent	af-eu	21.701681426908678	1.8416959241563688	75.72510720146717
wsm09486	34.45	20.49	131	25	T	50.41670456818298	90	-39.58329543181702	convergent	af-eu	38.095004509862925	6.494939231203645	445.57701749425695
wsm09527	38.96	20.54	39	25	S	143.90587271646416	90	53.90587271646416	convergent	af-eu	39.08593300787228	1.7116518793544486	119.99853600218383
wsm09629	34.08	25.83	13	25	T	108.30745753949839	90	18.307457539498387	convergent	af-eu	42.42425373560499	6.787615852769605	509.1652647485606
wsm09682	34.13	25.98	180	25	T	95.26521321704945	90	5.26521321704945	convergent	af-eu	42.552533838101375	6.7308466986899305	506.1424637182893
wsm09761	38.32	11.89	146	25	T	78.48007146912096	90	-11.519928530879042	convergent	af-eu	32.48205419578072	1.4947449404489248	89.25973506635533
wsm09766	39.81	19.88	43	25	T	149.50759460407835	90	59.50759460407835	convergent	af-eu	38.82494699020333	3.232787396770277	225.36726223805042
wsm09768	41.09	31	56	25	N	154.640729267903	90	64.640729267903	convergent	af-eu	47.35651292431282	2.360472611690625	193.0706672730402
wsm09803	35.81	21.48	66	25	T	166.35075170257073	90	76.35075170257073	convergent	af-eu	39.126235808973824	3.421344026973003	240.0673376707147
wsm09806	34.14	25.7	0	25	T	95.45690579000234	90	5.456905790002338	convergent	af-eu	42.322721044120776	6.684002272382614	500.41980973412205
wsm09812	32.93	15.01	120	25	S	41.53362794548406	90	-48.466372054515944	convergent	af-eu	33.335436812685515	10.78642800922242	659.1166054489289
wsm09817	33.91	25.75	12	25	T	107.17332211121993	90	17.17332211121993	convergent	af-eu	42.342677000521036	7.029767053085536	526.5078909670115
wsm09826	33.89	25.48	16	25	S	111.3245586221106	90	21.3245586221106	convergent	af-eu	42.117683836957916	7.028895778371194	524.1700759334061
wsm09833	38.65	13.43	169	25	T	100.30192811029139	90	10.301928110291385	convergent	af-eu	33.72362172412406	0.06896234749234509	4.257328767381504
wsm09838	38.36	12.7	169	25	T	100.6644766501683	90	10.664476650168297	convergent	af-eu	33.08584205898462	0.927494247087111	56.29967208379827
wsm09841	38.46	12.71	170	25	T	101.7962700017722	90	11.7962700017722	convergent	af-eu	33.13014503309743	0.5121442577987239	31.12446708620073
wsm09859	38.45	12.75	162	25	T	93.73938077357684	90	3.7393807735768405	convergent	af-eu	33.15552687088511	0.4139516547063238	25.17409604750503
wsm09866	35.01	23.31	179	25	T	97.05609001434328	90	7.056090014343283	convergent	af-eu	40.470699749773374	5.027633236984144	362.8552442378375
wsm09870	36.98	20.83	41	25	T	143.2809236437464	90	53.280923643746405	convergent	af-eu	38.84271852153186	1.4344999340054159	100.04181334238213
wsm09874	37	20.58	50	25	S	152.50909425442757	90	62.509094254427566	convergent	af-eu	38.651980841825115	1.3348075441060843	92.70392288947023
wsm09879	40.89	10.18	100	25	T	38.11461101949351	90	-51.88538898050649	convergent	af-eu	32.38884405360891	3.776455849350981	224.93712238536384
wsm09888	39.23	20.31	82	25	S	7.42992206818343	90	-82.57007793181657	convergent	af-eu	38.984292205719505	2.199586173956419	153.86905403156499
wsm09893	35.67	21.77	43	25	T	142.9617337671018	90	52.961733767101805	convergent	af-eu	39.33324742208723	3.7048724123323353	261.1147987497116
wsm09894	36.64	-2.95	165	25	S	115.92744228209835	90	25.927442282098355	convergent	af-eu	21.553220760216348	2.234463099025959	91.27606400484649
wsm09897	35.9	21.85	32	25	T	132.17697153717177	90	42.17697153717177	convergent	af-eu	39.43735880186178	3.365865668724453	237.7476539496107
wsm09898	36.36	-3.28	172	25	S	123.02802755096525	90	33.02802755096525	convergent	af-eu	21.169335201770195	1.2682973883466957	50.92896724097139
wsm09903	40.86	10.13	94	25	T	32.13370466263683	90	-57.86629533736317	convergent	af-eu	32.34135952242346	3.7244704591631432	221.55080856899295
wsm09906	34.18	25.85	164	25	T	79.4034401467074	90	-10.596559853292604	convergent	af-eu	42.45007023902547	6.642356446267669	498.5144078688559
wsm09914	34.12	26.21	17	25	T	112.10668568183337	90	22.10668568183337	convergent	af-eu	42.741248146397254	6.7709494832161	510.98209188713264
wsm09969	41.87	20.67	30	25	N	138.1669941287828	90	48.16699412878279	convergent	af-eu	40.009657905844065	6.04922304899668	432.45397539716333
wsm09970	42.17	21.53	62	25	N	169.69570384195555	90	79.69570384195555	convergent	af-eu	40.70988711466024	6.18622041579215	448.65365671003985
wsm09971	41.61	20.83	9	25	N	116.72216996421508	90	26.722169964215084	convergent	af-eu	40.04313320466299	5.607429131741668	401.14944893989025
wsm09972	41.77	20.69	24	25	N	132.03486705165506	90	42.034867051655056	convergent	af-eu	39.992755942097	5.894149425603246	421.21978547975027
wsm09992	46.52	10.22	153	25	N	98.21058342494928	90	8.210583424949277	convergent	af-eu	35.37623882642233	17.722394670714067	1140.8901798426189
wsm09993	42.66	13.06	137	25	N	74.05446761517805	90	-15.945532384821945	convergent	af-eu	35.11199361703965	8.079796844058379	516.7579258257339
wsm09994	44.28	10.96	95	25	N	36.60101219582549	90	-53.39898780417451	convergent	af-eu	34.57638898627	10.866398066358073	685.7100006625228
wsm09995	38.11	14.96	32	25	N	140.99769132544571	90	50.997691325445714	convergent	af-eu	34.66366960733919	0.9212550739315049	58.26302884962329
wsm09996	42.26	13.02	82	25	N	18.59084466350822	90	-71.40915533649178	convergent	af-eu	34.90516397323355	7.50761509122529	477.69472206348297
wsm09997	42.99	12.89	119	25	N	56.667979750179256	90	-33.332020249820744	convergent	af-eu	35.15292658831865	8.683210509551557	555.9144573050517
wsm09998	38.12	12.85	168	25	T	99.1628550755151	90	9.162855075515097	convergent	af-eu	33.107899561168836	1.2900648513383146	78.35427340781558
wsm09999	43.23	12.72	157	25	N	95.16780854016963	90	5.167808540169631	convergent	af-eu	35.15563220346651	9.1520819881775	585.9717275540936
wsm10000	46.17	13.6	11	25	T	131.63522622858716	90	41.63522622858716	convergent	af-eu	37.14489593792183	13.59328144433691	912.6968706790636
wsm10001	43.2	12.78	145	25	N	83.05992464277631	90	-6.940075357223691	convergent	af-eu	35.180063545669256	9.138696368160439	585.4689128134808
wsm10002	43.2	12.83	166	25	N	104.00141230512389	90	14.001412305123893	convergent	af-eu	35.212236437083114	9.306363708068432	596.685336219065
wsm10003	43.17	12.84	156	25	N	93.95217522810077	90	3.9521752281007707	convergent	af-eu	35.20460239827687	11.04106726847239	707.7736598225099
wsm10004	43.11	12.8	144	25	N	81.92372286585368	90	-8.076277134146324	convergent	af-eu	35.15070571427586	10.954930043084559	701.3153441828
wsm10005	42.97	12.8	135	25	N	72.74768995338457	90	-17.252310046615435	convergent	af-eu	35.08533431751706	9.23976135985258	590.5544187127643
wsm10006	42.89	12.75	153	25	N	90.70508064696992	90	0.7050806469699182	convergent	af-eu	35.01570850201341	9.27742885781386	591.9356577842091
wsm10007	44.19	10.52	126	25	N	68.03893525251328	90	-21.961064747486716	convergent	af-eu	34.26106313174285	10.887310439552436	681.5334929892172
wsm10008	42.78	12.86	149	25	N	86.43790168308072	90	-3.5620983169192755	convergent	af-eu	35.03629836940474	9.004016523899594	574.7855303966783
wsm10009	42.83	12.95	134	25	N	71.3966531781249	90	-18.603346821875107	convergent	af-eu	35.117935334294636	8.870287706807972	567.3988586036238
wsm10010	42.63	12.94	122	25	N	59.15501098094256	90	-30.844989019057437	convergent	af-eu	35.01975124545875	8.756868509566686	558.7781722047914
wsm10011	42.94	12.82	137	25	N	74.68656007053738	90	-15.313439929462618	convergent	af-eu	35.08433928282242	8.656680815405622	553.2734573664469
wsm10012	42.83	12.89	119	25	N	56.46628764781701	90	-33.53371235218299	convergent	af-eu	35.078880418170385	8.446444986243634	539.7634519238368
wsm10013	42.98	12.89	116	25	N	53.65540108412557	90	-36.34459891587443	convergent	af-eu	35.14828408885567	9.06968649121805	580.590517149793
wsm10014	42.91	12.92	120	25	N	57.53237730657605	90	-32.46762269342395	convergent	af-eu	35.13532230711105	8.973724853203507	574.2629997908158
wsm10015	43.04	12.89	152	25	S	89.7308188887456	90	-0.26918111125439736	convergent	af-eu	35.1761682311376	9.103008123930266	583.126304052077
wsm10016	42.88	12.97	153	25	N	90.43652539279242	90	0.43652539279241864	convergent	af-eu	35.153972972837884	8.857914284321339	567.1140085276088
wsm10017	42.94	12.83	129	25	N	66.6749067019266	90	-23.325093298073398	convergent	af-eu	35.090822105628654	10.655650328697888	681.1430685790798
wsm10018	42.96	13.03	129	25	N	66.46761108677947	90	-23.53238891322053	convergent	af-eu	35.229844223314394	10.615116420668883	680.8934494014605
wsm10019	42.84	12.72	130	25	N	67.67684289459896	90	-22.323157105401037	convergent	af-eu	34.97300306039025	10.477158618030742	667.771681359701
wsm10020	42.93	12.86	122	25	N	59.62736302839255	90	-30.37263697160745	convergent	af-eu	35.10563655455988	9.104294729146488	582.1896425316601
wsm10021	42.88	12.81	134	25	N	71.62250049133922	90	-18.377499508660776	convergent	af-eu	35.050003382674845	9.162342636021577	585.0920453143234
wsm10022	42.85	12.87	149	25	N	86.51479239374953	90	-3.4852076062504693	convergent	af-eu	35.07510323430051	9.032600026436214	577.1670432099581
wsm10023	43.02	12.9	131	25	N	68.69404848828913	90	-21.305951511710873	convergent	af-eu	35.173339006548815	8.770806224535974	561.8065383432133
wsm10024	43.13	12.97	137	25	N	74.75047518741263	90	-15.249524812587367	convergent	af-eu	35.26977242674757	10.923841410260195	701.3875047292685
wsm10025	42.52	12.53	81	25	N	18.49105213406773	90	-71.50894786593227	convergent	af-eu	34.70102453636926	7.608779212861492	481.65639486511213
wsm10026	43.02	12.84	137	25	N	74.76396739745041	90	-15.236032602549585	convergent	af-eu	35.134509829202116	10.787686559959454	690.3314415281952
wsm10027	44.33	10.4	150	25	N	92.3638297293586	90	2.3638297293585993	convergent	af-eu	34.2629465244938	11.179880052327348	699.8817974541272
wsm10028	42.9	12.9	127	25	N	64.54301639196979	90	-25.456983608030214	convergent	af-eu	35.11770902363118	9.007639215015303	576.1814806294141
wsm10029	42.93	12.86	109	25	N	46.62736302839255	90	-43.37263697160745	convergent	af-eu	35.10563655455988	9.104294729146488	582.1896425316601
wsm10030	43.89	12.44	157	25	T	96.31853033709541	90	6.31853033709541	convergent	af-eu	35.29511860176882	12.40599820538553	797.0505581339329
wsm10031	42.93	12.9	139	25	N	76.58082314863134	90	-13.419176851368661	convergent	af-eu	35.13159023281911	10.612700398569956	679.0844552490623
wsm10032	42.94	12.93	131	25	N	68.55854001896307	90	-21.441459981036928	convergent	af-eu	35.15568829001491	8.582335615075053	549.4938772844126
wsm10033	43.66	11.95	133	25	N	72.6202547927324	90	-17.379745207267604	convergent	af-eu	34.87393522756362	11.278899930136731	717.0934246318601
wsm10034	44.31	11.98	15	25	T	135.38657990498592	90	45.38657990498592	convergent	af-eu	35.21767273875446	11.429935751712392	732.9384649438231
wsm10035	43.1	12.71	128	25	N	66.01648431918903	90	-23.983515680810967	convergent	af-eu	35.08798170487873	9.48678891163695	606.38293735853
wsm10036	44.33	12.1	14	25	T	134.26584221889192	90	44.26584221889192	convergent	af-eu	35.30187720871173	13.27983850710038	853.334506718195
wsm10037	43.04	12.58	148	25	N	86.09344236887722	90	-3.90655763112278	convergent	af-eu	34.975954024030585	10.872147142853223	692.9976713006478
wsm10038	43.06	12.77	147	25	N	84.89599248890738	90	-5.104007511092618	convergent	af-eu	35.107939868956706	9.352269366916119	598.0810036465791
wsm10039	44.18	11.86	34	25	T	154.37276411689362	90	64.37276411689362	convergent	af-eu	35.07776793090438	13.131226891580525	839.1175693919195
wsm10040	43.11	12.84	156	25	N	93.87698998741587	90	3.876989987415868	convergent	af-eu	35.17651310640929	8.95364952605928	573.5634940261805
wsm10041	44.31	11.34	60	25	T	1.168064525689374	90	-88.83193547431063	convergent	af-eu	34.824204877308304	12.794779047831767	812.4570616938831
wsm10042	43.11	12.88	145	25	N	82.83030550026075	90	-7.169694499739251	convergent	af-eu	35.2023316295548	9.16019390845257	587.1696654143223
wsm10043	44.19	12.25	36	25	T	155.9141242180507	90	65.91412421805069	convergent	af-eu	35.32463707026922	12.984341643147914	834.8144981667086
wsm10044	44.2	12.25	40	25	T	159.92635306968702	90	69.92635306968702	convergent	af-eu	35.329625009541445	13.000361740404912	835.9471665896173
wsm10045	46.51	10.35	161	25	N	106.03235991149035	90	16.032359911490346	convergent	af-eu	35.44365926751302	17.63205034810882	1136.9545177280747
wsm10046	43.07	12.78	135	25	N	72.89687187415404	90	-17.103128125845956	convergent	af-eu	35.119075440429185	9.337535765920023	597.3038546872068
wsm10047	44.87	8.48	136	25	N	81.51834651439265	90	-8.481653485607353	convergent	af-eu	33.43014814216471	12.957825875851228	793.7910682532481
wsm10048	42.81	11.72	94	25	N	32.82076885434509	90	-57.17923114565491	convergent	af-eu	34.31271924179722	8.004979759774471	501.76585359957176
wsm10049	41.34	14.35	118	25	N	51.922191438854895	90	-38.077808561145105	convergent	af-eu	35.409433297814935	7.409598116160012	477.3866109776818
wsm10050	44.31	12	151	25	T	91.3623596836917	90	1.3623596836916931	convergent	af-eu	35.23001975690586	13.28857021111817	852.3825177598621
wsm10051	44.86	10.62	156	25	T	98.73731120241246	90	8.737311202412457	convergent	af-eu	34.68016624201	12.31803064577484	779.354807525595
wsm10109	46.41	19.7	14	3	U	128.09888999253593	90	38.09888999253593	convergent	af-eu	40.99851303094292	12.957736339270184	945.2455903884537
wsm10110	46.41	19.7	41	4	U	155.09888999253593	90	65.09888999253593	convergent	af-eu	40.99851303094292	12.957736339270184	945.2455903884537
wsm10111	46.91	16.53	92	4	U	30.072245781233278	90	-59.92775421876672	convergent	af-eu	39.264115109031465	15.138390223692369	1065.3631618510224
wsm10112	46.66	16.82	30	4	U	147.47750423909065	90	57.47750423909065	convergent	af-eu	39.32331164528907	14.642995353505569	1031.8016876313263
wsm10113	46.56	17.13	25	7	U	142.02524586180988	90	52.02524586180988	convergent	af-eu	39.466843378264436	14.349276630971332	1014.1940195232858
wsm10114	46.56	17.13	27	8	U	144.02524586180988	90	54.02524586180988	convergent	af-eu	39.466843378264436	14.349276630971332	1014.1940195232858
wsm10115	46.57	17.16	22	3	U	139.00290331524957	90	49.00290331524957	convergent	af-eu	39.489761014975215	14.348553834357887	1014.6355193733949
wsm10116	46.56	17.14	24	9	U	141.01419147761516	90	51.01419147761516	convergent	af-eu	39.472968816221346	14.344362590027629	1013.9783357089822
wsm10118	46.19	19.59	68	40	U	1.982344520455058	90	-88.01765547954494	convergent	af-eu	40.839483321048206	12.698257438567396	923.3556241480337
wsm10119	46.55	19.88	35	4	U	149.0569700822619	90	59.0569700822619	convergent	af-eu	41.16879481475229	13.075287448411416	957.0776930695566
wsm10120	46.3	19.62	77	8	U	11.067018112642586	90	-78.93298188735741	convergent	af-eu	40.903217627401766	12.838888722246878	934.7824995765229
wsm10123	46.3	19.62	73	5	U	7.067018112642586	90	-82.93298188735741	convergent	af-eu	40.903217627401766	12.838888722246878	934.7824995765229
wsm10127	46.3	19.57	80	10	U	14.119453118819877	90	-75.88054688118012	convergent	af-eu	40.871682908506386	12.860431995657791	935.7560224484129
wsm10128	46.54	17.04	21	2	U	138.10317021812392	90	48.10317021812392	convergent	af-eu	39.402626357554446	14.365573177160542	1013.9630765264667
wsm10129	46.87	16.41	81	7	U	19.16398096992657	90	-70.83601903007343	convergent	af-eu	39.17293412188606	15.143721050980304	1063.6621823495989
wsm10130	46.88	16.43	85	7	U	23.152284966321872	90	-66.84771503367813	convergent	af-eu	39.189706951162854	15.147463908581017	1064.3072765588763
wsm10131	46.86	16.39	64	3	U	2.1756785322724	90	-87.8243214677276	convergent	af-eu	39.156158564469365	15.139984174420476	1063.0175436774646
wsm10133	46.48	19.88	28	5	U	141.98381721832737	90	51.983817218327374	convergent	af-eu	41.14030048129575	12.978130801744243	949.4257029464487
wsm10134	46.48	19.87	101	5	U	34.994273622241565	90	-55.005726377758435	convergent	af-eu	41.13400920120876	12.982386420158122	949.6176464805447
wsm10135	46.14	17.38	25	9	U	141.29410371829476	90	51.294103718294764	convergent	af-eu	39.432610820404186	13.636691806880634	963.1295923773666
wsm10137	46.48	19.85	49	6	U	163.01519250638808	90	73.01519250638808	convergent	af-eu	41.121428174585475	12.990904499605648	950.0017938984838
wsm10138	46.48	19.84	15	4	U	129.02565498832365	90	39.02565498832365	convergent	af-eu	41.11513842866656	12.995166962194759	950.1939977869746
wsm10139	46.48	19.84	63	2	U	177.02565498832365	90	87.02565498832365	convergent	af-eu	41.11513842866656	12.995166962194759	950.1939977869746
wsm10140	46.5	19.87	41	3	U	155.01518911314622	90	65.01518911314622	convergent	af-eu	41.14214544302113	13.01015797621477	951.8037585551275
wsm10141	46.06	17.26	18	13	U	134.3381445725064	90	44.338144572506394	convergent	af-eu	39.32256028837329	13.581806564778276	957.0109295859479
wsm10142	44.17	16.01	3	25	T	118.57352936148601	90	28.57352936148601	convergent	af-eu	37.701991520091596	9.482709590884113	644.8418522589648
wsm10143	43.01	17.5	77	25	T	9.623737085862217	90	-80.37626291413778	convergent	af-eu	38.213628252488824	8.16555273942204	561.6655341650882
wsm10150	39.51	20.85	33	25	T	138.28273215618765	90	48.28273215618765	convergent	af-eu	39.46099362497887	2.4517458516685338	173.26571218968704
wsm10151	39.21	20.67	97	25	S	22.088295520601605	90	-67.9117044793984	convergent	af-eu	39.248096621307624	2.0526567570421577	144.40616582374483
wsm10153	39.84	21.37	86	25	NS	11.207502896171661	90	-78.79249710382834	convergent	af-eu	39.9339161724323	2.7854426627486646	198.81522237124207
wsm10155	42.89	0.85	75	25	N	29.196507444006784	90	-60.803492555993216	convergent	af-eu	27.94011126827241	14.992503663196743	781.1135902670286
wsm10156	44.18	6.62	179	25	T	126.18156461933609	90	36.181564619336086	convergent	af-eu	31.953188516472345	11.493832080492808	676.3815789693756
wsm10157	38.66	-1.64	144	25	T	96.10796529025504	90	6.107965290255038	convergent	af-eu	23.669103558825327	7.973632136851535	355.9405801023531
wsm10158	42.85	-7.35	151	25	N	120.4041103854185	90	30.404110385418505	convergent	af-eu	24.178396338064402	23.015575157835542	1048.2024601178907
wsm10161	36.45	4.96	149	25	T	86.83769005104631	90	-3.162309948953691	convergent	af-eu	26.70474269403374	1.4107632138236568	70.49623917505704
wsm10162	36.12	5	144	25	S	81.20097414714394	90	-8.799025852856062	convergent	af-eu	26.580860030250463	2.20083145236174	109.50322953670654
wsm10163	36.48	4.99	126	25	T	63.850167732210195	90	-26.149832267789805	convergent	af-eu	26.74008793637057	1.3509853588356293	67.5918962084501
wsm10205	44.75	17.86	20	25	T	134.23978152874662	90	44.23978152874662	convergent	af-eu	39.143819571425475	11.424503768685781	801.9318728957392
wsm10206	43.12	18.29	59	25	S	170.9371684117533	90	80.9371684117533	convergent	af-eu	38.78939839284099	8.84694170072703	616.2711014946882
wsm10207	42.12	25.38	107	25	N	31.18990869007621	90	-58.81009130992379	convergent	af-eu	43.440844821948815	4.9446174301707515	378.057169060324
wsm10216	40.71	19.79	49	25	S	156.65603232038188	90	66.65603232038188	convergent	af-eu	39.02367138325358	4.634178653367087	324.4528743031718
wsm10217	41.32	19.56	49	25	T	157.5885602870011	90	67.58856028700109	convergent	af-eu	39.04847439374536	5.640395737570941	395.11206894620847
wsm10225	34.04	-5.45	16	25	T	146.61751636579504	90	56.61751636579504	convergent	af-eu	18.31067533822909	0.2279461425210343	7.963090059837465
wsm10231	47.583	14.367	47	25	S	168.29261200130628	90	78.29261200130628	convergent	af-eu	38.32155393360389	16.699709487315232	1151.4316310684712
wsm10232	47.65	15.917	174	25	S	113.5611578650246	90	23.561157865024597	convergent	af-eu	39.25642501045626	16.479668901951555	1159.5651233501026
wsm10233	47.067	14.683	20	25	S	140.3597566871996	90	50.35975668719959	convergent	af-eu	38.241073087613415	15.5547225631379	1070.5785884518993
wsm10234	46.39	13.5	171	25	S	112.0033643474809	90	22.003364347480897	convergent	af-eu	37.19825539772712	13.779927882597462	926.3659851209072
wsm10254	52.398	14.047	148	7	U	94.51529176799329	90	4.51529176799329	convergent	af-eu	40.84001445681307	23.685787331931976	1722.3339186442834
wsm10384	45.851	5.429	36	12	U	166.9327846640548	90	76.9327846640548	convergent	af-eu	32.352397650607244	15.047023791881742	895.3472882510292
wsm10387	45.98	5.577	120	25	U	70.87381035665862	90	-19.126189643341377	convergent	af-eu	32.51468837446116	15.28441281795702	913.535790224463
wsm10388	46.397	5.959	134	11	U	84.81965098635806	90	-5.180349013641944	convergent	af-eu	32.987471624544874	16.310044369196532	987.422938112071
wsm10389	46.497	5.736	128	19	U	79.25314949813094	90	-10.746850501869062	convergent	af-eu	32.93722614871006	16.58491869069516	1002.7071398959733
wsm10390	47.328	6.117	104	14	U	55.66044707234079	90	-34.33955292765921	convergent	af-eu	33.68246823976244	18.451120303055205	1137.837429223884
wsm10391	46.174	5.441	3	18	U	134.29807413271942	90	44.29807413271942	convergent	af-eu	32.57107561385686	15.742453524303386	942.3647158467667
wsm10392	46.456	5.405	180	7	U	131.67942191807924	90	41.67942191807924	convergent	af-eu	32.73926800657266	16.57248798226442	996.6061440986355
wsm10394	47.168	6.079	134	24	U	85.53414934522431	90	-4.465850654775693	convergent	af-eu	33.55695497940075	18.18465632325743	1117.7166135394991
wsm10395	46.971	6.233	6	15	U	137.09360616922567	90	47.093606169225666	convergent	af-eu	33.505682776220226	17.75576523428606	1089.8821345693452
wsm10398	47.239	6.778	28	21	U	158.63439209850935	90	68.63439209850935	convergent	af-eu	33.96156656185574	17.973335014085052	1116.461312024156
wsm10405	47.014	6.718	177	10	U	127.4632121356529	90	37.463212135652896	convergent	af-eu	33.78427526916582	17.603389809420946	1088.4523337343635
wsm10406	47.041	7.009	177	23	U	127.08992434022633	90	37.08992434022633	convergent	af-eu	33.95306510336941	17.514335232063274	1087.7096389701276
wsm10411	47.255	7.03	148	16	U	98.30296675471931	90	8.302966754719307	convergent	af-eu	34.102092593057485	17.82927579157996	1111.5423174129155
wsm10412	47.343	7.907	16	14	U	145.20109729642877	90	55.20109729642877	convergent	af-eu	34.61562801605621	17.578418205916535	1110.3652825839847
wsm10413	47.117	6.849	176	16	U	126.39791535659259	90	36.39791535659259	convergent	af-eu	33.918996301161236	17.724109689169126	1099.7651982292707
wsm10416	47.404	7.461	15	25	U	144.87723210106265	90	54.877232101062646	convergent	af-eu	34.4215308864133	17.760464645340022	1116.352196914535
wsm10462	49.816	12.119	160	40	S	106.37402366193214	90	16.374023661932142	convergent	af-eu	38.33215933511525	21.057973647495515	1452.2704739698645
wsm10463	49.816	12.119	160	40	S	106.37402366193214	90	16.374023661932142	convergent	af-eu	38.33215933511525	21.057973647495515	1452.2704739698645
wsm10464	49.816	12.119	160	10	S	106.37402366193214	90	16.374023661932142	convergent	af-eu	38.33215933511525	21.057973647495515	1452.2704739698645
wsm10513	38.41	13.66	144	25	T	74.72703165424014	90	-15.272968345759864	convergent	af-eu	33.80551581410065	0.39995841545066924	24.74391949447257
wsm10544	38.42	13.57	149	25	T	79.83434240633699	90	-10.165657593663013	convergent	af-eu	33.743133463797186	0.3769499183418077	23.282536266559713
wsm10684	38.58	20.63	91	25	T	15.374804014886422	90	-74.62519598511358	convergent	af-eu	39.05777919801112	1.1001941110175295	77.08448359202461
wsm10685	38.59	20.41	103	25	T	27.577111692116034	90	-62.422888307883966	convergent	af-eu	38.89376811322956	1.1839322180778424	82.65858324819415
wsm10738	40.33	25.86	129	25	S	50.94408986735539	90	-39.05591013264461	convergent	af-eu	43.38782095420145	2.2886703816236746	174.81682669655822
wsm10800	36.84	3.55	152	25	S	92.48336856013896	90	2.483368560138956	convergent	af-eu	25.90672683981596	0.05615126492060085	2.7279381132954343
wsm10803	36.94	3.79	159	25	T	99.31700342969668	90	9.317003429696683	convergent	af-eu	26.12288911347642	0.09854159621508529	4.8244939469629236
wsm10810	37.26	3.96	172	25	T	112.63403193754402	90	22.634031937544023	convergent	af-eu	26.40204279196884	0.7992698413254686	39.51973362110544
wsm10811	37.23	3.4	112	25	T	53.38740082934373	90	-36.61259917065627	convergent	af-eu	26.004510257989438	0.9309024411903124	45.38389736322293
wsm10812	36.93	3.58	160	25	T	100.59964533456389	90	10.599645334563888	convergent	af-eu	25.97312769456164	0.1480338124176228	7.208926273492036
wsm10866	42.89	15.22	17	25	T	131.9128091771047	90	41.91280917710469	convergent	af-eu	36.63797637774699	8.720112623961398	578.6355151658984
wsm10868	42.93	14.95	23	25	T	138.25856674465257	90	48.25856674465257	convergent	af-eu	36.475833864077856	9.210514217734712	608.8487064028271
wsm11147	35.8	21.95	45	25	S	144.98160588771225	90	54.98160588771225	convergent	af-eu	39.49966213194732	3.543072439742261	250.59535743261108
wsm11202	31.39	27.36	65	25	T	156.51598345469944	90	66.51598345469944	convergent	af-eu	43.549607539926484	10.838337782002682	830.3407533798813
wsm11279	41.68	14.87	134	25	S	67.79145934039059	90	-22.20854065960941	convergent	af-eu	35.903073524032706	7.740685079881459	504.74338916660525
wsm11280	44.26	11.22	168	25	T	109.25437567971511	90	19.25437567971511	convergent	af-eu	34.72482376044422	11.167829764562796	707.3779721421433
wsm11281	41.8	14.88	125	25	S	58.93206937208424	90	-31.067930627915757	convergent	af-eu	35.958441289864844	7.914892017524082	516.7914807062001
wsm11310	39.77	22.23	123	25	N	47.377683538866506	90	-42.622316461133494	convergent	af-eu	40.554823045035775	2.419586330549791	174.92713619817982
wsm11311	48.37	6.18	120	25	N	72.71434427526924	90	-17.28565572473076	convergent	af-eu	34.41360192208511	20.045221761742823	1259.708489652957
wsm11391	52.234	7.123	142	10	U	97.24443607788635	90	7.244436077886348	convergent	af-eu	37.53189453243152	25.57571701413781	1732.5085954985077
wsm11392	52.098	6.831	144	40	U	99.51682646329965	90	9.516826463299651	convergent	af-eu	37.30928883872488	25.17477980981529	1696.711372375799
wsm11412	44.68	10.28	173	25	T	115.94722455557462	90	25.94722455557462	convergent	af-eu	34.37974858643463	11.813473059895813	741.7575561677413
wsm11413	42.21	16.48	4	25	T	116.7340431998029	90	26.734043199802898	convergent	af-eu	37.21251132119989	5.927881319260223	398.636892636751
wsm11414	45.399	7.595	117	25	T	64.35637348169269	90	-25.643626518307315	convergent	af-eu	33.24205507162974	14.279878126450058	870.4244618701915
wsm11415	44.612	7.232	149	25	N	95.88252749187279	90	5.882527491872793	convergent	af-eu	32.562448776669946	12.006886339146774	718.579159928096
wsm11416	44.717	7.227	134	40	N	81.0206299804729	90	-8.979370019527096	convergent	af-eu	32.62272661988943	12.347266466072398	740.1669253852843
wsm11417	44.965	7.547	51	25	T	177.8908667406759	90	87.8908667406759	convergent	af-eu	32.95314020533303	12.94813922223517	783.16678313589955
wsm11418	44.987	7.476	69	25	T	16.01478618809739	90	-73.98521381190261	convergent	af-eu	32.92622883125192	13.010073978259925	786.3426484468562
wsm11419	44.424	6.89	18	40	NS	145.11697905605138	90	55.11697905605138	convergent	af-eu	32.254555711936085	11.684615557318807	693.3976386788357
wsm11420	44.85	7.215	18	40	N	145.20256732856336	90	55.20256732856336	convergent	af-eu	32.69618265170132	12.729263685939685	764.5938029064387
wsm11421	44.524	6.862	9	40	N	136.28183327040296	90	46.281833270402956	convergent	af-eu	32.299100113446855	11.889870209821737	706.447052857888
wsm11422	44.502	7.243	146	25	N	92.72937360134773	90	2.7293736013477314	convergent	af-eu	32.502822683183176	11.758472918540946	702.5651452632958
wsm11423	44.313	7.343	5	40	T	131.35398771003088	90	41.35398771003088	convergent	af-eu	32.44768557909644	11.325119284830237	675.6500518425431
wsm11424	44.483	7.263	163	40	N	109.678065717815	90	19.678065717815002	convergent	af-eu	32.502905070968275	11.71425531044045	699.9247363923449
wsm11425	44.335	7.298	122	40	N	68.44334300188314	90	-21.556656998116864	convergent	af-eu	32.43482798402155	11.378944663046013	678.6216149048344
wsm11426	44.359	7.297	143	25	S	89.47507794233866	90	-0.5249220576613425	convergent	af-eu	32.44851483685992	11.432980872733054	682.1005387959457
wsm11428	44.418	7.212	133	40	N	79.6660190070678	90	-10.333980992932197	convergent	af-eu	32.43488429350291	11.571515460534584	690.1072890123348
wsm11429	44.43	7.287	27	40	NS	153.5784299524674	90	63.57842995246739	convergent	af-eu	32.48503202405903	11.593949736950748	692.3973026863774
wsm11430	44.521	6.857	155	40	N	102.28497931073997	90	12.28497931073997	convergent	af-eu	32.29444644982564	11.886771826476746	706.1722134715211
wsm11431	44.561	7.338	101	25	TS	47.67345139288483	90	-42.32654860711517	convergent	af-eu	32.59238071524889	11.883682470856968	711.7874530055159
wsm11432	44.547	7.28	104	25	S	50.73524147101847	90	-39.26475852898153	convergent	af-eu	32.550877443710476	11.857448363640543	709.411271490365
wsm11433	45.583	7.345	46	40	NS	173.92044810386034	90	83.92044810386034	convergent	af-eu	33.21563780758213	14.722741136628969	896.7876132680329
wsm11434	44.368	6.912	9	40	N	136.0157301996298	90	46.015730199629786	convergent	af-eu	32.23334545740414	11.566988132540303	686.0145930894518
wsm11435	44.463	7.223	130	40	N	76.7076879571265	90	-13.292312042873505	convergent	af-eu	32.46806717795607	11.671911601141943	696.7290415397484
wsm11436	44.55	6.914	25	40	S	152.24259755070534	90	62.24259755070534	convergent	af-eu	32.344341579188146	11.92126112324658	709.1966940634167
wsm11437	44.53	7.178	146	40	N	92.85373691890686	90	2.8537369189068613	convergent	af-eu	32.4824751979273	11.824868160927394	706.1383871380145
wsm11438	44.734	7.644	49	25	T	175.4727532405078	90	85.47275324050781	convergent	af-eu	32.87029776829843	12.448432106314442	751.2618735726168
wsm11439	44.66	7.195	17	40	N	143.99336479862768	90	53.99336479862768	convergent	af-eu	32.570250232619735	12.117325040913755	725.3432285658989
wsm11440	44.302	7.35	39	40	N	165.33049213545183	90	75.33049213545183	convergent	af-eu	32.445201776173654	11.300607169878248	674.1417038139964
wsm11441	44.514	6.896	10	40	N	137.2221981600228	90	47.2221981600228	convergent	af-eu	32.31234354534934	11.858199937436211	704.822936019556
wsm11442	44.509	6.888	149	40	N	96.22696810212398	90	6.226968102123976	convergent	af-eu	32.30477621555576	11.850531875829915	704.2200712802974
wsm11443	44.302	7.35	127	40	N	73.33049213545183	90	-16.669507864548166	convergent	af-eu	32.445201776173654	11.300607169878248	674.1417038139964
wsm11444	44.38	7.29	158	40	N	104.51120125031895	90	14.511201250318948	convergent	af-eu	32.45698130646246	11.47984568829392	685.0556991787965
wsm11445	44.51	7.258	176	40	N	122.71888299331374	90	32.71888299331374	convergent	af-eu	32.51618081177123	11.775674504892464	703.8503757265518
wsm11446	44.503	7.255	148	40	N	94.71418939253107	90	4.714189392531068	convergent	af-eu	32.510280775948885	11.760254864227534	702.8151665676361
wsm11447	45.938	7.46	77	25	N	25.187574266133026	90	-64.81242573386697	convergent	af-eu	33.4976390812478	15.33153752247128	940.8789226281709
wsm11448	44.534	6.877	155	40	N	102.27365523650172	90	12.273655236501725	convergent	af-eu	32.31366576662327	11.904656773543508	707.6100362504473
wsm11449	44.422	6.99	142	40	N	88.97634817799968	90	-1.0236518220003177	convergent	af-eu	32.310353657468106	11.643884077423223	692.04651207815
wsm11450	44.477	7.08	150	40	S	96.92174420916098	90	6.921744209160977	convergent	af-eu	32.394759590560476	11.716331960369303	697.9737162590981
wsm11451	44.333	10.55	21	25	S	143.17877234365164	90	53.178772343651644	convergent	af-eu	34.35527049914806	11.105566262823231	696.8732375098161
wsm11452	45.595	6.97	61	40	N	9.451500530044541	90	-80.54849946995546	convergent	af-eu	33.016787518680694	14.384434673429723	871.5313505538251
wsm11453	44.868	6.75	180	25	NS	127.86726383435786	90	37.86726383435786	convergent	af-eu	32.44577086051553	12.622526101916606	753.0130082608398
wsm11454	44.868	6.75	7	25	S	134.86726383435786	90	44.86726383435786	convergent	af-eu	32.44577086051553	12.622526101916606	753.0130082608398
wsm11455	44.469	6.837	147	40	S	94.24714501821711	90	4.247145018217111	convergent	af-eu	32.251606026203554	11.791962835604892	699.7108377716526
wsm11456	44.4	6.878	17	40	S	144.10323426767013	90	54.10323426767013	convergent	af-eu	32.23323943514329	11.642320378062095	690.4803693691828
wsm11457	44.508	6.721	62	40	NS	9.457240010921339	90	-80.54275998907866	convergent	af-eu	32.209485382191026	11.9219481888897	706.5995189271953
wsm11458	44.97	5.44	176	25	S	125.84597818301438	90	35.84597818301438	convergent	af-eu	31.78737854252862	13.775353884187325	806.878575655138
wsm11459	46.6	5.8	134	25	T	85.28123391002316	90	-4.718766089976839	convergent	af-eu	33.038245827820525	16.774505403533823	1016.927840942859
wsm11460	46.31	6.79	132	25	N	81.55063729430384	90	-8.44936270569616	convergent	af-eu	33.369522033348744	16.302138822133372	997.0609900568611
wsm11461	46.4	5.8	144	25	S	95.04914234686112	90	5.049142346861117	convergent	af-eu	32.90659904504992	16.36598484652501	988.6540682214769
wsm11462	48.29	7.65	147	25	S	97.59381939092464	90	7.5938193909246365	convergent	af-eu	35.090680198170816	21.901658008289886	1400.0187217175892
wsm11463	44.97	5.69	90	25	T	39.48759846171549	90	-50.51240153828451	convergent	af-eu	31.923527276909333	13.463244250492977	791.6185904877586
wsm11464	48.11	6.54	143	25	S	94.92956557361333	90	4.929565573613331	convergent	af-eu	34.41582101449945	19.420230099277575	1220.5009292200243
wsm11465	47.282	6.715	156	25	S	106.77046639544562	90	16.770466395445624	convergent	af-eu	33.95719458469994	18.0771273942635	1122.781431645586
wsm11466	44.788	6.715	178	40	N	125.81641732330485	90	35.81641732330485	convergent	af-eu	32.37708928993532	12.458871031140546	741.847987191662
wsm11467	44.468	6.717	56	40	NS	3.412353565910564	90	-86.58764643408944	convergent	af-eu	32.1829051718903	11.860112258907037	702.4168543574461
wsm11468	44.803	6.766	180	40	N	127.76421490991612	90	37.76421490991612	convergent	af-eu	32.414881085012546	12.47430736678831	743.5396403832179
wsm11469	47.638	7.33	157	40	S	107.31767528452889	90	17.31767528452889	convergent	af-eu	34.50457546332499	18.197450433346148	1146.237466847653
wsm11470	47.679	7.475	134	40	S	84.16433263049322	90	-5.83566736950678	convergent	af-eu	34.60561221708981	18.32887178369583	1157.4755039505787
wsm11471	44.466	6.704	33	40	N	160.4278952583183	90	70.4278952583183	convergent	af-eu	32.17432165838367	11.86571548596882	702.581407218972
wsm11472	44.472	6.388	8	25	N	135.87654943641428	90	45.87654943641428	convergent	af-eu	31.99944519144229	12.09633295393894	712.7582956065013
wsm11473	44.894	6.621	30	40	N	158.07912681567439	90	68.07912681567439	convergent	af-eu	32.38971317729617	12.702074773602902	756.5920494722658
wsm11474	45.508	6.657	25	40	N	153.78130371603004	90	63.78130371603004	convergent	af-eu	32.791233158770304	14.270582335290129	859.3885324806563
wsm11475	44.797	6.63	156	40	N	103.9459788243812	90	13.9459788243812	convergent	af-eu	32.33500474088654	12.510788466045057	744.0761835612883
wsm11476	44.752	6.624	140	40	N	87.89823225816724	90	-2.1017677418327594	convergent	af-eu	32.30398826447032	12.425285683687633	738.3588639667918
wsm11477	45.038	6.542	172	40	N	120.36759970269708	90	30.367599702697078	convergent	af-eu	32.43489917518971	13.028912076904021	777.0244872274839
wsm11478	44.866	6.636	153	40	N	101.02345029030289	90	11.02345029030289	convergent	af-eu	32.38082465332521	12.64205209682791	752.8326733065552
wsm11479	45.197	6.323	52	40	N	0.8701901475827754	90	-89.12980985241722	convergent	af-eu	32.41339353712046	13.410858755444366	799.330743928087
wsm11480	44.644	6.872	146	40	N	93.41866239981397	90	3.418662399813968	convergent	af-eu	32.37756423798574	12.120023527052041	721.6811686016772
wsm11481	45.034	6.527	142	40	N	90.38363486637218	90	0.3836348663721765	convergent	af-eu	32.42410601721378	13.020527916157107	776.2942665731492
wsm11482	45.958	6.425	102	25	TS	51.64542456195727	90	-38.35457543804273	convergent	af-eu	32.95026261428181	15.274985865732987	923.8342659373303
wsm11483	45.958	6.425	107	40	T	56.64542456195727	90	-33.35457543804273	convergent	af-eu	32.95026261428181	15.274985865732987	923.8342659373303
wsm11484	44.685	6.785	147	40	NS	94.59058121341457	90	4.590581213414566	convergent	af-eu	32.35343841170592	12.232569676429506	727.8989057739051
wsm11485	44.515	6.684	81	40	N	28.51749670829588	90	-61.48250329170412	convergent	af-eu	32.192809269985666	11.959018950379317	708.4691537905485
wsm11486	44.461	6.772	152	40	N	99.32715429912787	90	9.32715429912787	convergent	af-eu	32.2098519420518	11.810437955780401	699.9975504484277
wsm11487	44.754	6.756	7	25	N	134.7170406322178	90	44.71704063221779	convergent	af-eu	32.379275468237246	12.378043957589853	737.0795919240966
wsm11488	45.393	6.595	46	40	N	174.72834913235505	90	84.72834913235505	convergent	af-eu	32.685325918970264	14.004835972451133	840.963773541101
wsm11489	45.938	6.088	91	25	S	41.09646516466597	90	-48.90353483533403	convergent	af-eu	32.75760300337428	15.304490606788193	920.811645959433
wsm11490	44.877	6.368	50	40	S	178.4119929618426	90	88.4119929618426	convergent	af-eu	32.238408800527836	12.769947381047388	757.4658070048597
wsm11491	45.262	6.525	53	40	N	1.6664802816238762	90	-88.33351971837612	convergent	af-eu	32.56501438767435	13.533480749062278	809.9984328556537
wsm11492	45.297	6.563	15	40	N	143.6561032532568	90	53.65610325325679	convergent	af-eu	32.60775837564283	13.653597554437084	818.1419229466288
wsm11493	44.814	6.649	118	40	N	65.94067046171574	90	-24.05932953828426	convergent	af-eu	32.35608875935608	12.536314312829859	746.0276974268216
wsm11494	44.809	6.641	15	40	N	142.9455929120923	90	52.94559291209231	convergent	af-eu	32.34853859499064	12.528821865422202	745.4267418417868
wsm11495	45.818	6.168	57	40	NS	6.840362160299776	90	-83.15963783970022	convergent	af-eu	32.72320377013915	15.017364824112065	902.6931316041113
wsm11496	45.028	6.543	169	40	N	117.35386147987936	90	27.353861479879356	convergent	af-eu	32.42924720650548	13.006069449080144	775.5417768447003
wsm11497	44.903	6.622	177	40	N	125.0888979408727	90	35.0888979408727	convergent	af-eu	32.39582207764392	12.718455053345508	757.6950545919186
wsm11498	44.73	6.664	38	40	N	165.8150363493329	90	75.8150363493329	convergent	af-eu	32.31291966763079	12.366839946370845	735.0669630783833
wsm11499	44.757	6.769	165	25	NS	112.70272654263579	90	22.702726542635787	convergent	af-eu	32.38841368965622	12.378560083624336	737.2957146959851
wsm11500	47.673	7.476	165	25	S	115.15631787864311	90	25.156317878643108	convergent	af-eu	34.602257226943586	18.30908799707575	1156.1280267064321
wsm11501	47.679	7.476	138	25	T	88.16296390329995	90	-1.8370360967000465	convergent	af-eu	34.60612674401348	18.328107162758187	1157.4422814698578
wsm11503	48.12	6.604	145	25	S	96.85116335649263	90	6.851163356492634	convergent	af-eu	34.454306434147526	19.392201414870726	1219.9340009781404
wsm11504	47.671	7.481	129	25	T	79.14725895008638	90	-10.852741049913618	convergent	af-eu	34.60354102662403	18.302573152878665	1155.754180990155
wsm11505	47.674	7.485	149	25	N	99.14510841534047	90	9.145108415340474	convergent	af-eu	34.60753414011781	18.314497978725683	1156.6240177262612
wsm11506	47.673	7.475	171	25	S	121.15768661212167	90	31.157686612121665	convergent	af-eu	34.60174259047862	18.298907943811884	1155.4701633348861
wsm11507	47.7	7.9	134	25	S	83.60856233109826	90	-6.3914376689017445	convergent	af-eu	34.83859926187454	20.714391419076065	1315.8203764601371
wsm11508	47.945	7.726	171	40	N	121.11481478995506	90	31.114814789955062	convergent	af-eu	34.90595194961333	20.275774417645508	1290.1329135499748
wsm11509	47.599	7.692	176	40	N	125.77925859394105	90	35.77925859394105	convergent	af-eu	34.666272649969834	18.252385333521985	1154.4133116705168
wsm11510	47.71	8.38	137	25	S	85.97208872201134	90	-4.0279112779886646	convergent	af-eu	35.09492889771058	19.08364931266584	1220.0120270543491
wsm11511	47.744	7.748	169	25	N	118.86368833285422	90	28.863688332854224	convergent	af-eu	34.78809278015618	20.37121353203689	1292.381640928194
wsm11512	47.759	8.761	153	25	S	101.5170330388761	90	11.517033038876093	convergent	af-eu	35.32545462531145	20.448311452238542	1314.7290049676
wsm11513	47.836	7.654	115	40	S	65.09316753884309	90	-24.90683246115691	convergent	af-eu	34.79880873059268	20.50141928251341	1300.9922312228011
wsm11514	47.99	8.51	176	25	S	125.10596825390394	90	35.10596825390394	convergent	af-eu	35.33904790103205	20.946144288619095	1347.1880818732418
wsm11515	48.23	9.02	147	25	S	95.68846190533617	90	5.688461905336169	convergent	af-eu	35.75477267008882	20.976487860634876	1362.9096473543002
wsm11516	47.738	7.648	139	40	S	88.99326348959272	90	-1.0067365104072792	convergent	af-eu	34.7326726786292	18.701725044506304	1184.8141766205454
wsm11517	47.73	7.548	130	40	S	80.12092407786685	90	-9.879075922133154	convergent	af-eu	34.676045257519995	18.571104282126754	1174.8610855648988
wsm11518	47.86	7.954	135	40	N	84.7119208700139	90	-5.288079129986102	convergent	af-eu	34.96865197982007	19.111066732184526	1217.9297961933264
wsm11519	47.803	7.694	155	40	N	105.00231081599048	90	15.002310815990484	convergent	af-eu	34.79813627912082	20.43105423538259	1296.5050658803168
wsm11520	47.804	7.688	151	25	N	101.01158625911228	90	11.011586259112278	convergent	af-eu	34.795692274858865	20.441118475914337	1297.064100753227
wsm11521	48.05	7.95	158	25	S	107.9255343143742	90	17.925534314374204	convergent	af-eu	35.088263235711665	19.87187729275857	1270.1928670965838
wsm11522	48.09	7.98	144	25	N	93.92854586551016	90	3.9285458655101593	convergent	af-eu	35.12930873398284	19.819884400710137	1268.161090168106
wsm11523	47.808	7.924	176	40	T	125.6953139594699	90	35.6953139594699	convergent	af-eu	34.91993984035605	19.901679214091644	1266.7725328728843
wsm11524	47.848	7.713	83	40	T	33.02599242280701	90	-56.97400757719299	convergent	af-eu	34.83684020105349	20.36003431426562	1293.2538420116264
wsm11525	47.659	7.77	156	40	N	105.73968736337633	90	15.739687363376333	convergent	af-eu	34.74505631956366	20.575535645369968	1303.932434916231
wsm11526	47.853	7.941	129	40	N	78.72183077522533	90	-11.278169224774672	convergent	af-eu	34.95746929065246	19.112817555010892	1217.7014406415813
wsm11527	47.954	7.733	142	40	NS	92.11515057161876	90	2.1151505716187557	convergent	af-eu	34.91533640450228	20.257554101159002	1289.276117822093
wsm11528	47.75	7.8	137	25	N	86.79960744236303	90	-3.200392557636974	convergent	af-eu	34.818786719470395	20.21706674881706	1283.5911944621434
wsm11529	47.674	7.852	171	25	S	120.64489536956853	90	30.64489536956853	convergent	af-eu	34.79712917834496	20.138202313808165	1277.889072930618
wsm11530	47.664	7.823	148	40	S	97.67319376043952	90	7.673193760439517	convergent	af-eu	34.7757125115578	20.301241313614426	1287.5418736460028
wsm11531	47.225	9.617	159	25	S	105.79352377781544	90	15.793523777815437	convergent	af-eu	35.45715848691968	19.13894065601734	1234.530669956876
wsm11578	40.95	32.57	125	25	S	42.33656657776709	90	-47.66343342223291	convergent	af-eu	48.51008736327962	1.9519854116602033	162.58703662132044
wsm11604	47.378	7.166	140	40	N	90.253404020157	90	0.25340402015700647	convergent	af-eu	34.251953417965574	17.910763455532845	1120.9320991106792
wsm11621	45.9	1.6	130	8	S	86.76490883221317	90	-3.235091167786834	convergent	af-eu	30.4631446504458	18.662930341892263	1052.1064285217872
wsm11622	46.18	2.96	169	2	TS	123.97915313477932	90	33.979153134779324	convergent	af-eu	31.321440843700124	17.84197024974236	1031.328677675593
wsm11623	46.18	2.96	127	4	TS	81.97915313477932	90	-8.020846865220676	convergent	af-eu	31.321440843700124	17.84197024974236	1031.328677675593
wsm11624	48.566	9.81	5	30	TS	133.0126415066211	90	43.012641506621094	convergent	af-eu	36.37459150996776	20.632049669541573	1360.5921517463935
wsm11625	48.6	9.75	42	39	NS	170.12721677259157	90	80.12721677259157	convergent	af-eu	36.36430875489298	20.729850020704617	1366.708548634458
wsm11626	48.5	9.61	25	25	TS	153.2030751175219	90	63.203075117521905	convergent	af-eu	36.22965141721684	20.816979045853117	1368.0683838993357
wsm11627	49.81	9.76	130	17	T	79.37810998122592	90	-10.621890018774081	convergent	af-eu	37.12687840459927	21.0380731900767	1411.9778064703828
wsm11628	50.033	9.663	156	19	N	105.73151020666631	90	15.731510206666314	convergent	af-eu	37.220737116868506	20.986182784282917	1411.5411194898973
wsm11629	50.65	9.5	161	5	T	111.56211894271678	90	21.56211894271678	convergent	af-eu	37.53903585001798	22.027636829201967	1492.402408257593
wsm11631	52.083	9.897	108	5	TS	59.42401014293097	90	-30.575989857069032	convergent	af-eu	38.6662035554577	25.801869837046382	1792.5257415863564
wsm11632	52.119	9.883	120	25	TS	71.47588043852204	90	-18.52411956147796	convergent	af-eu	38.683588469358085	25.854159759326393	1796.839472433645
wsm11633	50.94	9.855	160	14	NS	110.3839457947924	90	20.383945794792396	convergent	af-eu	37.89797080694025	22.847198579961983	1560.518136967244
wsm11634	49.841	12.05	115	10	TS	61.485640081655674	90	-28.514359918344326	convergent	af-eu	38.3111929216177	21.063024356816555	1451.9464037510463
wsm11635	51.85	10.272	95	16	T	45.719570208654886	90	-44.280429791345114	convergent	af-eu	38.687304833758844	25.277882152229694	1756.9310407103044
wsm11636	50.033	9.677	147	17	T	96.71321559041519	90	6.713215590415189	convergent	af-eu	37.22765396763008	20.488699466178133	1378.2991456699124
wsm11637	50.2	9.516	156	9	S	106.09240323232876	90	16.092403232328763	convergent	af-eu	37.255585121924064	20.8704993366337	1404.8839078472633
wsm11638	50.055	12.158	125	6	T	71.56773270276267	90	-18.43226729723733	convergent	af-eu	38.49441102756609	21.689293857481772	1501.161047578912
wsm11639	49.96	11	126	5	TS	73.9318094854126	90	-16.0681905145874	convergent	af-eu	37.84449693288359	20.742217485887934	1415.0436773331433
wsm11640	49.816	12.119	149	15	S	95.37402366193214	90	5.374023661932142	convergent	af-eu	38.33215933511525	21.057973647495515	1452.2704739698645
wsm11641	49.833	12.288	115	10	TS	61.18075075650222	90	-28.81924924349778	convergent	af-eu	38.43011167064639	21.24093276082118	1468.05358296946
wsm11642	49.84	9.85	127	17	TS	76.2914009751529	90	-13.708599024847103	convergent	af-eu	37.19080167274393	20.79301067372424	1397.5861344448647
wsm11643	48.566	9.81	25	7	TS	153.0126415066211	90	63.012641506621094	convergent	af-eu	36.37459150996776	20.632049669541573	1360.5921517463935
wsm11645	50.59	6.26	120	10	T	74.87450385725037	90	-15.125496142749626	convergent	af-eu	35.987918032874795	26.019660827388236	1700.1209160829962
wsm11646	48.258	8.141	152	9	T	101.89351894843526	90	11.893518948435258	convergent	af-eu	35.31945141012016	21.56850163271595	1386.5468703386844
wsm11647	49.875	12.505	173	4	T	118.95400142105257	90	28.954001421052567	convergent	af-eu	38.567929748215434	21.335346329290374	1479.0449196314387
wsm11648	48.233	8.283	119	20	T	68.67518875327295	90	-21.32481124672705	convergent	af-eu	35.376122069138226	21.449227814973653	1380.8034186126984
wsm11649	49.866	12.2	115	25	NS	61.32387815917559	90	-28.676121840824408	convergent	af-eu	38.40386787810973	21.28951153831511	1470.5615039850288
wsm11652	48.93	7.88	164	18	U	114.9643047013767	90	24.964304701376705	convergent	af-eu	35.62385390869863	22.704766067966958	1470.5160866073031
wsm11653	48.93	7.88	3	25	U	133.9643047013767	90	43.964304701376705	convergent	af-eu	35.62385390869863	22.704766067966958	1470.5160866073031
wsm11654	48.93	7.88	5	7	U	135.9643047013767	90	45.964304701376705	convergent	af-eu	35.62385390869863	22.704766067966958	1470.5160866073031
wsm11655	48.93	7.88	1	22	U	131.9643047013767	90	41.964304701376705	convergent	af-eu	35.62385390869863	22.704766067966958	1470.5160866073031
wsm11656	48.93	7.88	170	10	N	120.9643047013767	90	30.964304701376705	convergent	af-eu	35.62385390869863	22.704766067966958	1470.5160866073031
wsm11657	48.93	7.88	155	3	N	105.9643047013767	90	15.964304701376705	convergent	af-eu	35.62385390869863	22.704766067966958	1470.5160866073031
wsm11658	48.32	9.039	139	25	S	87.76070627415038	90	-2.2392937258496204	convergent	af-eu	35.82094025757301	21.093812417701486	1372.7298762708076
wsm11659	43.63	3.3	80	10	N	31.304761613116966	90	-58.695238386883034	convergent	af-eu	29.75259597069236	14.430645041016334	796.3004207712193
wsm11660	49.19	6.61	175	3	S	127.97876311689913	90	37.97876311689913	convergent	af-eu	35.17898933113949	23.891453796397144	1530.5609111533925
wsm11661	43.51	5.29	5	2	S	133.1951861655972	90	43.19518616559719	convergent	af-eu	30.784524450275676	11.74508782412829	668.4229003336527
wsm11662	45.38	3.09	152	14	N	105.83227722853968	90	15.832277228539681	convergent	af-eu	30.826398602100042	16.520541140489144	941.3511334561003
wsm11663	47.8	7.25	10	25	S	140.6067054887112	90	50.606705488711214	convergent	af-eu	34.56875571682081	18.532486646302317	1169.242549616976
wsm11664	46.07	3.63	150	4	N	103.83635405405903	90	13.83635405405903	convergent	af-eu	31.576207351133625	17.037670496250854	992.0238369118874
wsm11665	46.18	2.96	146	3	S	100.97915313477932	90	10.979153134779324	convergent	af-eu	31.321440843700124	17.84197024974236	1031.328677675593
wsm11666	45.9	1.63	145	9	S	101.71752266071456	90	11.717522660714565	convergent	af-eu	30.477451810338984	18.63220576239985	1050.820253124772
wsm11735	47.905	9.559	11	10	U	138.6244961766766	90	48.62449617667659	convergent	af-eu	35.837213869455134	20.172949983721324	1313.3191190594996
wsm11736	47.916	9.575	165	40	U	112.61562125545663	90	22.61562125545663	convergent	af-eu	35.852423254761206	20.178941822121246	1314.192022858069
wsm11738	48	9.49	172	25	S	119.81887503571141	90	29.818875035711415	convergent	af-eu	35.858783670433795	20.351032886231053	1325.603384893193
wsm12585	51.854	4.767	130	10	U	88.15997062354211	90	-1.8400293764578919	convergent	af-eu	36.261589403799306	28.514026762057753	1875.3350494198887
wsm12616	46.3	13.61	1	25	TS	121.77071076142386	90	31.770710761423857	convergent	af-eu	37.217219820827744	13.460729780590398	905.3022276115714
wsm12739	42.96	15.09	17	25	T	132.14092480088823	90	42.14092480088823	convergent	af-eu	36.581334995531755	8.998885294919717	596.3398233543602
wsm12755	43.15	15.22	22	25	T	137.22884284762824	90	47.22884284762824	convergent	af-eu	36.74814890161036	8.893014370771951	591.6333320437077
wsm13320	34.45	23.27	127	25	S	44.43246012362272	90	-45.56753987637728	convergent	af-eu	40.36266199286564	5.87666936208791	423.1939210674669
wsm13344	35.16	-3.96	140	25	N	89.94814473999634	90	-0.051855260003662806	convergent	af-eu	19.970414955955533	0.6450140793434969	24.49569864135466
wsm13373	35.17	-3.89	159	25	S	108.8280654914899	90	18.828065491489895	convergent	af-eu	20.020736348151985	0.41577904247108677	15.828197191889489
wsm13647	45.2	28.56	146	25	N	70.415091917214	90	-19.584908082786	convergent	af-eu	46.431994908688885	8.363913209017198	673.8567001014268
wsm13667	41.2	20.92	11	25	N	118.17262299501203	90	28.172622995012034	convergent	af-eu	39.98460134192233	4.967622905073426	354.9462146944166
wsm13696	45.51	10.4	156	25	T	99.79795559212243	90	9.797955592122435	convergent	af-eu	34.90708357558639	15.910462807206656	1012.3999373667707
wsm13723	43.34	17.18	26	25	T	139.34508560772963	90	49.34508560772963	convergent	af-eu	38.12764623321479	8.595829213586669	590.1343389591681
wsm13725	42.96	-1.69	38	25	N	176.62766706883434	90	86.62766706883434	convergent	af-eu	26.70810655000883	17.063244372536303	852.7546866404211
wsm13776	41.87	20.3	23	25	N	131.5177254528586	90	41.5177254528586	convergent	af-eu	39.748131894152856	6.184454423066143	439.7127512284848
wsm13777	40.24	20.58	8	25	N	114.37768511675756	90	24.37768511675756	convergent	af-eu	39.46077524297851	3.6457416422801145	257.6446073770085
wsm13779	40.66	30.59	4	15	N	102.55790124798517	90	12.557901247985171	convergent	af-eu	46.98568274558293	1.843952932676629	149.92071377280564
wsm13783	40.77	30.99	160	15	S	78.35656158913787	90	-11.643438410862132	convergent	af-eu	47.30174892542468	1.9315491279026702	157.84849088088188
wsm13784	40.39	25.95	118	2.7	S	39.93283577128818	90	-50.06716422871182	convergent	af-eu	43.46732843258328	2.353426632778536	180.0268673610138
wsm13786	42.1	19.24	92	40	NS	21.805875560313666	90	-68.19412443968633	convergent	af-eu	39.0793507806721	6.9339575586033675	486.0492248274532
wsm13787	42.14	19.13	12	40	S	121.96023249131201	90	31.960232491312013	convergent	af-eu	39.01622699550472	7.037716665371136	492.65284981384895
wsm13788	43.27	18.92	68	40	S	179.4683484634088	90	89.4683484634088	convergent	af-eu	39.271596720403494	8.798548534105237	619.2961480726393
wsm13789	42.06	19.26	148	40	S	77.73993673529844	90	-12.260063264701557	convergent	af-eu	39.07978805779767	6.8662808663869725	481.30981891267754
[truncated: 19,809 more rows]
