# Supplementary material for: Analyzing the horizontal orientation of the crustal stress adjacent to plate boundaries
Source: Sci Rep. 2023 Sep 20;13:15590. doi: 10.1038/s41598-023-42433-2 (PMC10511519; doi:10.1038/s41598-023-42433-2)
Supplement: Supplementary file 2 — Supplementary Information 2. [file 41598_2023_42433_MOESM2_ESM.zip › global_revel.csv]

id	lat	lon	azi	unc	regime	azi_PoR	azi_PoR_predicted	deviation	pb_type	plates	dist_PoR	distance_pb_deg	distance_pb_km
wsm00001	40.3	28.23	100	25	N	122.78581996770663	135	-12.21418003229337	transform_R	at-eu	14.567067939370219	0.3489620668790536	38.802864850886486
wsm00002	40.07	27.39	105	25	S	130.93758436175165	135	-4.062415638248353	transform_R	at-eu	14.622276976002055	0.6943770240875011	77.21130855912337
wsm00003	39	27	87	25	N	116.19300940321386	135	-18.806990596786136	transform_R	at-eu	13.81264433665794	1.5285433634345367	169.9665011745435
wsm00004	39.1	41.6	38	25	TS	10.29132608291394	135	-124.70867391708606	transform_R	at-eu	13.76069521750945	0.2265887181741988	25.19555058428844
wsm00005	37.8	29.3	101	25	N	123.9891860600651	135	-11.010813939934906	transform_R	at-eu	11.940690121681968	3.08841537768906	343.41659417498556
wsm00006	40.13	29.38	82	25	S	101.06988403042646	135	-33.930115969573535	transform_R	at-eu	14.094449430751652	0.5977369476739511	66.46540755678319
wsm00007	39.05	29.77	109	25	N	128.1087318088796	135	-6.891268191120389	transform_R	at-eu	12.975548154390296	1.7336199648175494	192.77001021698095
wsm00008	39.03	29.76	100	25	N	119.1753766858227	135	-15.824623314177302	transform_R	at-eu	12.959200891244194	1.754213677055219	195.05992969127524
wsm00009	39.18	28.37	123	25	N	147.0834533563949	135	12.083453356394898	transform_R	at-eu	13.496556017046998	1.6470810875053132	183.1473128541241
wsm00010	39.14	28.48	115	25	N	138.7560134658969	135	3.756013465896899	transform_R	at-eu	13.425408913186189	1.639866920761321	182.34513300780884
wsm00011	40.08	27.5	165	25	T	10.559218809870913	135	-124.44078119012909	transform_R	at-eu	14.594717849871898	0.7209285035173423	80.16370243139002
wsm00014	40.29	42.17	154	25	S	126.55900292926873	135	-8.440997070731271	transform_R	at-eu	15.018558359977675	1.484451860642423	165.06374300596627
wsm00015	36.88	30.67	0	12	U	18.707074133557626	135	-116.29292586644237	transform_R	at-eu	10.692747629089766	4.02677478847248	447.7575436765432
wsm00016	40.18	29.1	0	12	N	19.98398632820613	135	-115.01601367179387	transform_R	at-eu	14.213107132890144	0.5281239648550695	58.724786381690414
wsm00017	41.8	33.69	0	12	N	2.7369114392183747	135	-132.26308856078163	transform_R	at-eu	15.125269310930307	0.7263075426599102	80.76182511774213
wsm00018	40.67	30.69	140	25	S	153.8380335323493	135	18.8380335323493	transform_R	at-eu	14.32991967731951	0.0551767068436817	6.1353783169630765
wsm00019	39.12	44.03	161	25	S	125.48009613999056	135	-9.519903860009435	transform_R	at-eu	14.76765953803367	1.2335530386984175	137.16502849464337
wsm00021	39.21	29.51	129	25	N	148.8612497199856	135	13.861249719985608	transform_R	at-eu	13.19366187149032	1.557656041689583	173.2036877543944
wsm00022	38.59	28.45	125	25	N	149.83208328845365	135	14.832083288453646	transform_R	at-eu	12.93370223090075	2.3816629029891487	264.8291963982665
wsm00023	39.2	41.6	173	25	TS	145.47996589573228	135	10.479965895732278	transform_R	at-eu	13.849304090834835	0.31519759149958304	35.048421318877125
wsm00215	40.27	25.32	119	25	S	151.0451323834563	135	16.04513238345629	transform_R	at-eu	15.56467462749788	0.13538942685441668	15.054638114267348
wsm00244	38.38	22.07	105	25	N	150.3740501041222	135	15.374050104122205	transform_R	at-eu	15.663060249326719	0.23377504868325616	25.994635178240603
wsm00246	39.31	22.92	108	25	N	148.8795153747481	135	13.87951537474811	transform_R	at-eu	15.889372267876851	0.4600870672333883	51.15941812576849
wsm00256	40.867	25.617	73	25	N	103.07592472334949	135	-31.924075276650512	transform_R	at-eu	15.959724631006722	0.6185369309142459	68.77826335166131
wsm00271	40.45	26.12	104	25	NS	133.30319792907557	135	-1.6968020709244342	transform_R	at-eu	15.40846968259244	0.07290204327198069	8.106348514426292
wsm00295	40.492	25.492	84	20	N	115.11887942358209	135	-19.881120576417914	transform_R	at-eu	15.685179136863326	0.29930454715005794	33.28119298520982
wsm00296	40.43	25.693	72	20	N	102.63275183429147	135	-32.36724816570853	transform_R	at-eu	15.553484407359022	0.18487993649299028	20.557739279623082
wsm00297	40.425	25.675	87	15	N	117.69592766793704	135	-17.304072332062958	transform_R	at-eu	15.55617172847137	0.18502020686510434	20.573336654834677
wsm00298	40.495	25.683	79	25	N	109.54412648992121	135	-25.45587351007879	transform_R	at-eu	15.613310958695038	0.24974618198137932	27.77054661877364
wsm00300	40.477	25.527	67	25	N	98.04249465067852	135	-36.95750534932148	transform_R	at-eu	15.658589899594688	0.27537098871574983	30.61989904677976
wsm00301	40.43	25.545	84	25	N	115.07553450263782	135	-19.924465497362178	transform_R	at-eu	15.611261529822514	0.22538694010924587	25.061918776532988
wsm00302	40.14	24.74	92	25	S	126.00028445811768	135	-8.999715541882324	transform_R	at-eu	15.697094972158723	0.2678097715152603	29.779128897282444
wsm00325	40.433	25.528	83	20	N	114.12065893242652	135	-20.879341067573478	transform_R	at-eu	15.620514003565617	0.2328689612961341	25.893882718983264
wsm00353	40	24	52	25	T	88.39684637477984	135	-46.60315362522016	transform_R	at-eu	15.909142124754524	0.4798569241110613	53.3577289376184
wsm00520	40.917	25.917	84	15	N	113.10186276674818	135	-21.898137233251816	transform_R	at-eu	15.891222808879945	0.5589244959080304	62.149653887985295
wsm00521	40.877	26.057	83	15	N	111.75208875319026	135	-23.247911246809736	transform_R	at-eu	15.805026502382333	0.47484081267809586	52.799962026873324
wsm00788	40.5	25	85	25	S	117.54774731066533	135	-17.45225268933467	transform_R	at-eu	15.889326762889084	0.4600415622456211	51.154358195025395
wsm00790	40.52	42.02	13	25	T	166.42077546143508	135	31.420775461435085	transform_R	at-eu	15.17160105188799	1.637494552552738	182.08133733569616
wsm00791	39.55	39.03	168	25	N	150.23640055081927	135	15.236400550819269	transform_R	at-eu	13.406338644022384	0.39490772444281674	43.911795907137126
wsm00792	39.34	29.32	110	25	N	130.377215261488	135	-4.622784738511996	transform_R	at-eu	13.366322618821599	1.4141169411579568	157.24284602578064
wsm00793	39.34	29.26	110	25	N	130.59807487734258	135	-4.401925122657417	transform_R	at-eu	13.38256424489748	1.4116048440205873	156.96351318429035
wsm00794	39.06	29.74	76	25	N	95.20883944351033	135	-39.79116055648967	transform_R	at-eu	12.992639815933302	1.721996322218672	191.47751835139496
wsm00795	39.15	29.56	106	25	N	125.76067136097004	135	-9.239328639029964	transform_R	at-eu	13.124077039339682	1.6221850951176435	180.37900099551092
wsm00796	39.2	28.4	4	25	S	27.942136803090534	135	-107.05786319690947	transform_R	at-eu	13.505363075046617	1.586787588949889	176.44297247478966
wsm00797	39.12	28.52	137	25	N	160.6453218244194	135	25.645321824419398	transform_R	at-eu	13.394623521830624	1.6585569014804804	184.42336690410957
wsm00798	38.81	29.11	101	25	TS	122.98005728231965	135	-12.019942717680351	transform_R	at-eu	12.930981366772059	1.9646551915191566	218.4599906715141
wsm00799	39.5	40.4	60	25	S	37.18401093745496	135	-97.81598906254504	transform_R	at-eu	13.726107376513568	0.06648950244644425	7.393305526030874
wsm00800	40.33	27.4	112	25	T	137.47622636962626	135	2.4762263696262607	transform_R	at-eu	14.853232210790068	0.4621063500412106	51.383952438590526
wsm00801	39.4	40.9	148	25	S	123.25859356989696	135	-11.74140643010304	transform_R	at-eu	13.790276825853752	0.21582805148035789	23.999017393271842
wsm04820	39.22	29.52	91	25	N	110.80937687359847	135	-24.190623126401533	transform_R	at-eu	13.200439627486162	1.5477168791935014	172.09850178814975
wsm04821	39.03	29.74	110	25	N	129.2517120935545	135	-5.748287906445512	transform_R	at-eu	12.964313740039515	1.7533763227438754	194.9668200118595
wsm04822	40.32	27.22	108	25	S	134.074210528094	135	-0.9257894719060005	transform_R	at-eu	14.903900705773793	0.41295266248376095	45.91830423140166
wsm04823	40.39	33.62	121	25	S	124.27532256386007	135	-10.724677436139928	transform_R	at-eu	13.719962818368103	0.6598520619911454	73.37230264599306
wsm04825	40.5	31	144	25	S	156.88750996262888	135	21.887509962628883	transform_R	at-eu	14.110106940534962	0.11184683300245979	12.436817513745142
wsm04826	41.5	32.5	103	40	S	109.92620521038145	135	-25.073794789618546	transform_R	at-eu	14.901138183777974	0.6114946674893957	67.99519830862467
wsm04827	41	34	136	40	S	137.76715926368558	135	2.767159263685585	transform_R	at-eu	14.316733159487171	0.11403815366922743	12.68048159000994
wsm04828	40.4	42.1	165	40	TS	137.96783485645523	135	2.9678348564552266	transform_R	at-eu	15.09194539078105	1.5578388914457975	173.22401974761607
wsm04869	37.14	45.23	154	25	N	109.91931901686434	135	-25.080680983135665	transform_R	at-eu	13.848550335817748	0.3144438364824964	34.964607469651995
wsm04885	40.94	44.29	16	25	T	163.3791734105472	135	28.379173410547196	transform_R	at-eu	16.38739721487383	2.853290715538577	317.2718886196461
wsm04892	39.2	29.57	38	25	T	57.650921512270656	135	-77.34907848772934	transform_R	at-eu	13.168534910887274	1.5701868552661153	174.59705256917343
wsm04893	39.03	30	110	25	N	128.25506224248284	135	-6.744937757517164	transform_R	at-eu	12.8993788284114	1.7667239777540829	196.45101357498635
wsm04894	41	33.5	120	25	S	123.57130245902954	135	-11.428697540970461	transform_R	at-eu	14.334308076097727	0.03689887200545172	4.102973014754471
wsm04918	40.9	29.2	120	25	N	138.7225577647298	135	3.7225577647297996	transform_R	at-eu	14.867274949738942	0.20276964509618267	22.546986854179686
wsm04948	36.01	44.67	20	25	S	154.22220194850792	135	19.222201948507916	transform_R	at-eu	12.73074471778628	0.803361781548972	89.32987735488246
wsm04950	39.2	44.3	9	25	S	152.84650803869795	135	17.846508038697948	transform_R	at-eu	14.955088096549332	1.4209815972140802	158.0061620032903
wsm05623	40.04	40.17	164	25	S	142.80629645243596	135	7.806296452435959	transform_R	at-eu	14.160568317168867	0.4119611796000271	45.808056213089614
wsm06045	40.52	35.02	164	25	S	162.01615345257153	135	27.01615345257153	transform_R	at-eu	13.838029605555036	0.5658841997076394	62.923538706910406
wsm06046	40.86	35.18	151	25	S	148.47954331636566	135	13.479543316365664	transform_R	at-eu	14.18253680971307	0.20029299350616725	22.271595383153667
wsm06241	39.41	39.67	4	25	S	163.6810112008326	135	28.681011200832586	transform_R	at-eu	13.435166870222176	0.336644685182506	37.433232611020216
wsm06242	38.06	29.68	129	25	N	149.99074847968598	135	14.990748479685976	transform_R	at-eu	12.069557596039047	2.774973161790001	308.5633619859725
wsm06876	39.18	41.1	137	25	S	111.17407106085608	135	-23.82592893914392	transform_R	at-eu	13.657458211079586	0.12335171174433412	13.716103422782103
wsm06877	38.1	30.16	144	25	N	162.9632732213114	135	27.963273221311397	transform_R	at-eu	11.978056159779001	2.7378015482255478	304.43006145181795
wsm08199	38.14	42.86	174	25	T	139.97426664584128	135	4.974266645841283	transform_R	at-eu	13.441393812367366	0.09271268696788582	10.309194619781634
wsm08200	39.48	27.21	124	25	NS	151.56943837191534	135	16.56943837191534	transform_R	at-eu	14.15766875363434	1.1698489696135965	130.08144945335297
wsm08202	40.72	35.38	157	25	S	153.71937981108732	135	18.71937981108732	transform_R	at-eu	14.050376556635513	0.3041075861463156	33.81526728936598
wsm08203	40.75	32.7	140	25	N	146.5569192923365	135	11.556919292336488	transform_R	at-eu	14.138637351587619	0.1568284434106033	17.43855126965897
wsm08204	41.18	31.76	133	25	S	142.67354320190532	135	7.673543201905318	transform_R	at-eu	14.664649272122503	0.43296500330782806	48.143578065005165
wsm08206	37.78	29.39	157	25	N	179.66019331943596	135	44.66019331943596	transform_R	at-eu	11.894666324347853	3.0956586462603326	344.2220100013057
wsm08207	37.98	28.33	129	25	N	155.45739595279986	135	20.457395952799857	transform_R	at-eu	12.424508198819353	2.9006794709858923	322.54128506012285
wsm08208	41.17	29.04	159	25	S	177.9286648522094	135	42.92866485220941	transform_R	at-eu	15.161776394645841	0.49247858543490963	54.76119557490391
wsm08209	38.35	31.35	112	25	N	125.66121031778744	135	-9.338789682212564	transform_R	at-eu	11.955392722749949	2.3526598037549604	261.6041944663772
wsm08210	40.5	29.17	110	25	N	129.32178732053444	135	-5.67821267946556	transform_R	at-eu	14.49652606199686	0.20239890933038396	22.505762861141314
wsm08211	40.61	42.4	177	25	S	149.38290080718667	135	14.382900807186672	transform_R	at-eu	15.383222139137331	1.8491156398020792	205.61256100586047
wsm08212	37.8	28.91	138	25	N	162.55471045814454	135	27.55471045814454	transform_R	at-eu	12.064917249105918	3.2504478847839806	361.43381172096497
wsm08213	40.57	30.57	164	25	N	178.35854193734303	135	43.358541937343034	transform_R	at-eu	14.255118314712462	0.0834667410505574	9.281090926284639
wsm08214	39.05	27.82	114	25	NS	140.26548482976727	135	5.265484829767274	transform_R	at-eu	13.5604359234528	1.7599405941980706	195.69673469960676
wsm08215	38.52	31.22	61	25	N	75.01473064428183	135	-59.985269355718174	transform_R	at-eu	12.144814700483465	2.2060747193076224	245.3046543133862
wsm08216	39.34	36.98	26	25	N	15.921669668838888	135	-119.07833033116111	transform_R	at-eu	12.820737029586184	1.2104159523571383	134.59229833410387
wsm08217	38.23	30.56	32	25	N	49.11858965096758	135	-85.88141034903242	transform_R	at-eu	12.004269277464488	2.6202787397435117	291.362103392051
wsm08218	40.57	31.36	166	25	T	177.5312375643514	135	42.531237564351386	transform_R	at-eu	14.120661016451166	0.08523862031169926	9.478115182006983
wsm08219	40.76	32.84	176	25	N	2.0426769142368357	135	-132.95732308576316	transform_R	at-eu	14.136939872763463	0.16942568761236032	18.83930284310666
wsm08221	38.62	31.21	74	25	N	87.94428628169112	135	-47.05571371830888	transform_R	at-eu	12.243741687752546	2.0948433680104728	232.93627533693805
wsm08223	40.61	32.98	169	25	N	174.59030543780955	135	39.59030543780955	transform_R	at-eu	13.97695258691725	0.33956609266026305	37.758078748445996
wsm08225	39.94	42.07	160	25	S	132.26767176219403	135	-2.732328237805973	transform_R	at-eu	14.672932753359447	1.1388262540241954	126.63187611981287
wsm09255	40.68	29.1	116	25	N	135.33118288423748	135	0.331182884237478	transform_R	at-eu	14.683975028797391	0.011580646079039525	1.2877108641343047
wsm09768	41.09	31	56	25	N	68.38474485489496	135	-66.61525514510504	transform_R	at-eu	14.685822346526237	0.48269447545827404	53.67325068592208
wsm09776	40.42	28.69	114	25	N	135.06319406277112	135	0.06319406277111739	transform_R	at-eu	14.547509797561858	0.2543507288058464	28.282549570060894
wsm09779	40.24	25.94	99	25	N	129.23329537371012	135	-5.766704626289879	transform_R	at-eu	15.294291596183598	0.06264428712565007	6.965736501839348
wsm09788	40.67	29.03	106	25	N	125.5804844251029	135	-9.419515574897105	transform_R	at-eu	14.692229054152975	0.01633242947035285	1.8160857972118392
wsm10483	38.03	29.05	96	25	NS	119.5644932695285	135	-15.435506730471502	transform_R	at-eu	12.229911724968701	2.873930366567336	319.5669162614785
wsm10484	37.88	28.77	115	25	N	139.95203767795033	135	4.9520376779503295	transform_R	at-eu	12.183860814216487	3.132416685743266	348.3093231324895
wsm10486	39.58	39.66	18	25	S	177.9615139634045	135	42.961513963404514	transform_R	at-eu	13.592071012203121	0.18332209281005873	20.38451472708583
wsm10738	40.33	25.86	129	25	S	159.31174592491914	135	24.311745924919137	transform_R	at-eu	15.402783492918061	0.045034884166085476	5.007657535675935
wsm10745	40.17	26.17	120	25	S	149.65378751585718	135	14.653787515857175	transform_R	at-eu	15.145954255557797	0.19425714491659107	21.60043871797117
wsm10746	40.19	26.02	122	25	S	152.08007835734963	135	17.080078357349635	transform_R	at-eu	15.2203691858399	0.1316903448129949	14.643318391727481
wsm11578	40.95	32.57	125	25	S	131.93410086732717	135	-3.0658991326728255	transform_R	at-eu	14.348803908197468	0.060514170496446695	6.728878013411575
wsm12608	39.65	43.83	171	25	TS	137.21286938402	135	2.2128693840199958	transform_R	at-eu	15.115779426159847	1.581672926824595	175.87424721195322
wsm12609	40.07	40.74	133	25	S	109.89360449492511	135	-25.106395505074886	transform_R	at-eu	14.35286922468147	0.6980154510109315	77.61588373098189
wsm12610	40.05	40.7	144	25	S	120.99891855456963	135	-14.001081445430373	transform_R	at-eu	14.32247786289372	0.6628599888265967	73.7067693102962
wsm13118	40.34	26.04	116	25	S	145.74496122911512	135	10.74496122911512	transform_R	at-eu	15.342777415840274	0.0023219404613570305	0.25818835473905194
wsm13779	40.66	30.59	4	15	N	18.200678343274376	135	-116.79932165672562	transform_R	at-eu	14.338592996260488	0.021380710978149864	2.377429861992867
wsm13780	38.01	30.93	85	21.9	U	100.85817162074432	135	-34.141828379255685	transform_R	at-eu	11.71068853087668	2.8621446310094854	318.25640045639517
wsm13782	40.73	29.83	121	15	S	137.77883952610455	135	2.778839526104548	transform_R	at-eu	14.55997725319942	0.023520295848825867	2.6153411722861346
wsm13783	40.77	30.99	160	15	S	172.68773941510665	135	37.68773941510665	transform_R	at-eu	14.375090303422937	0.1623415717306642	18.05158401279395
wsm13784	40.39	25.95	118	2.7	S	147.9290502862653	135	12.929050286265294	transform_R	at-eu	15.420267620319379	0.07700266953321488	8.562317978505076
wsm13785	40.66	29.12	136	15	S	155.28872993253788	135	20.288729932537876	transform_R	at-eu	14.660083927798667	0.033787098852357644	3.756959150880907
wsm13803	40.6	30.63	5	25	N	19.116756023021026	135	-115.88324397697897	transform_R	at-eu	14.272990036025618	0.035062490479290886	3.898776424530295
wsm13804	40.599	30.627	5	25	N	19.12835089531029	135	-115.87164910468971	transform_R	at-eu	14.272576043365675	0.03852973606504406	4.284317073896758
wsm13805	38.1	29.3	18	25	S	40.44777358270392	135	-94.55222641729608	transform_R	at-eu	12.217417376770356	2.7360496049147685	304.23525397568574
wsm13806	37.3	30.24	25	25	S	44.921718339584004	135	-90.078281660416	transform_R	at-eu	11.202575128262708	3.586993454079618	398.8560231330419
wsm13807	37.6	29.6	55	25	N	77.12382663573146	135	-57.87617336426854	transform_R	at-eu	11.66493258218685	3.269523023263588	363.554873265149
wsm13809	37.57	29.7	62	25	N	83.76032798377412	135	-51.23967201622588	transform_R	at-eu	11.607494141744624	3.3000151530202118	366.94544806470753
wsm13810	37.04	29.51	66	25	N	89.58151020022581	135	-45.41848979977419	transform_R	at-eu	11.176648069381855	4.049080860767518	450.23786916395056
wsm13811	40.62	29.18	69	25	N	88.13540523370352	135	-46.86459476629648	transform_R	at-eu	14.607329593540115	0.0798898533758603	8.883358616095814
wsm13812	37.6	29.7	73	25	N	94.70631361131313	135	-40.293686388686865	transform_R	at-eu	11.635361666489146	3.268748707575	363.4687731704169
wsm13813	40.6	29.13	79	25	S	98.33078429415639	135	-36.66921570584361	transform_R	at-eu	14.600949648966491	0.09629067413534642	10.707049188155963
wsm13814	39.08	28.6	81	25	N	104.42250350948143	135	-30.57749649051857	transform_R	at-eu	13.333160984092558	1.6959445152784696	188.58068560145475
wsm13815	40.56	29.13	98	25	N	117.38174650832764	135	-17.618253491672363	transform_R	at-eu	14.563210608027376	0.13739901152528944	15.278094041978008
wsm13818	39.3	29.46	99	25	N	118.91748773144855	135	-16.082512268551454	transform_R	at-eu	13.291465158787432	1.4617594850038103	162.54046248746846
wsm13819	37.91	28.53	99	25	N	124.82897868585997	135	-10.171021314140035	transform_R	at-eu	12.29217418703071	3.028202330620161	336.72119960511003
wsm13821	38.81	29.11	101	25	TS	122.98005728231965	135	-12.019942717680351	transform_R	at-eu	12.930981366772059	1.9646551915191566	218.4599906715141
wsm13822	40.652	29.093	102	25	N	121.39033159727637	135	-13.609668402723628	transform_R	at-eu	14.659318655787771	0.0396063155394728	4.404027414396246
wsm13823	40.59	29.05	103	25	N	122.61540178771315	135	-12.384598212286846	transform_R	at-eu	14.611772312797854	0.10042898433253811	11.167208920498243
wsm13824	38.67	27.48	104	25	N	132.18994834539257	135	-2.8100516546074346	transform_R	at-eu	13.343649346099369	1.9894679416472343	221.21904640043468
wsm13825	40.7	27.2	105	25	N	130.52415096949903	135	-4.475849030500967	transform_R	at-eu	15.252646489116685	0.06258577948013055	6.959230739530736
wsm13826	39.67	28.66	107	25	N	129.26069761073745	135	-5.739302389262548	transform_R	at-eu	13.858915967627325	1.03672059066389	115.2782287411331
wsm13828	40.6	29.06	110	25	N	129.56860209077206	135	-5.43139790922794	transform_R	at-eu	14.618647176470404	0.0905209427374416	10.065483445320046
wsm13829	39.5	26.35	110	25	S	140.3522681902482	135	5.352268190248196	transform_R	at-eu	14.496601355851269	0.8788133655705224	97.71972225624319
wsm13830	40.23	26.8	113	25	S	140.57000291979216	135	5.5700029197921594	transform_R	at-eu	14.968176984951498	0.35831027615778055	39.842339727008095
wsm13831	39.86	30.49	116	25	N	131.38367136320505	135	-3.6163286367949468	transform_R	at-eu	13.584552880081361	0.9037557154512683	100.49318883999527
wsm13833	40.61	29.16	119	25	N	138.21606081672576	135	3.216060816725758	transform_R	at-eu	14.602871223568357	0.08931515485724617	9.93140576583898
wsm13834	39.03	29.89	120	25	N	138.67784929741833	135	3.6778492974183337	transform_R	at-eu	12.926445132178515	1.7607743147374606	195.78944032146043
wsm13835	41.02	33.57	120	25	S	123.31446029191522	135	-11.685539708084775	transform_R	at-eu	14.351099882917111	0.02775856052480208	3.086615350866668
wsm13836	40.38	28.71	121	25	S	142.05084209998154	135	7.050842099981537	transform_R	at-eu	14.504708498631487	0.2971520277362174	33.041843417358045
wsm13837	39.11	28.51	122	25	N	145.69834189990888	135	10.698341899908883	transform_R	at-eu	13.388580064827579	1.6706480638017354	185.76784466250274
wsm13838	40.6	29.1	122	25	N	141.43277049467747	135	6.43277049467747	transform_R	at-eu	14.608508829958907	0.09378543781916449	10.428479236224677
wsm13839	40.64	29.15	122	25	NS	141.21219731704787	135	6.212197317047867	transform_R	at-eu	14.633697904433191	0.05680382576700538	6.316305935379353
wsm13840	40.61	27.06	125	25	S	151.1103220172845	135	16.11032201728449	transform_R	at-eu	15.21788416263334	0.0986192374042929	10.96597396651299
wsm13841	37.7	28.89	125	25	NS	149.8305707471568	135	14.830570747156798	transform_R	at-eu	11.980667054364773	3.335384545517101	370.8783504835553
wsm13842	40.6	29.16	128	25	N	147.22870203647676	135	12.228702036476761	transform_R	at-eu	14.593428745176837	0.0987576332487663	10.981362903474114
wsm13843	40.66	30.89	133	25	S	146.1384078510855	135	11.138407851085503	transform_R	at-eu	14.284810084188578	0.05523129212407696	6.141447931568949
wsm13844	39.6	27.37	135	25	S	161.81630420844874	135	26.81630420844874	transform_R	at-eu	14.208019169718881	1.1146783797652091	123.9467513161694
wsm13845	40.747	30.1	135	25	S	150.8271409170452	135	15.827140917045199	transform_R	at-eu	14.518864238227422	0.001278242744078284	0.14213430384766307
wsm13846	40.7	32.98	140	25	S	145.55530798642621	135	10.555307986426214	transform_R	at-eu	14.066527215443443	0.25087125862762605	27.895649606160323
wsm13848	40.76	29.97	132	25	S	148.26308719014457	135	13.263087190144574	transform_R	at-eu	14.558576817545259	0.005191872332815706	0.5773106580181054
wsm13876	39.25	23.01	71	25	N	111.77500899658929	135	-23.224991003410707	transform_R	at-eu	15.798425257737108	0.36914005709364517	41.04655808167731
wsm13878	40.82	27.77	72	25	N	95.52485773959665	135	-39.475142260403345	transform_R	at-eu	15.18260171788323	0.21443735142291587	23.844378389497983
wsm13880	40.74	27.54	74	25	T	98.38135190848573	135	-36.618648091514274	transform_R	at-eu	15.180199071020382	0.11188655657097968	12.441234579114044
wsm13883	40.72	27.6	77	25	S	101.21965044161652	135	-33.78034955838348	transform_R	at-eu	15.143260138191806	0.09310356753979931	10.352658616142172
wsm13886	40.8	27.84	80	25	TS	103.32906149398286	135	-31.670938506017137	transform_R	at-eu	15.143185897108935	0.19558475736022274	21.748062689497132
wsm13890	38.34	22.44	82	25	N	126.50779925042593	135	-8.492200749574067	transform_R	at-eu	15.429804188473952	5.189878304889817e-4	0.057708893192389366
wsm13893	40.79	28.71	85	25	T	105.49639696181794	135	-29.503603038182064	transform_R	at-eu	14.888058713484881	0.12782215216743964	14.213194402077065
wsm13894	40.72	27.6	85	25	T	109.21965044161652	135	-25.780349558383477	transform_R	at-eu	15.143260138191806	0.09310356753979931	10.352658616142172
wsm13898	40.73	29.35	89	25	T	107.42170020366143	135	-27.57829979633857	transform_R	at-eu	14.66997067737394	0.01651657248993388	1.836561594956679
wsm13899	40.71	27.59	89	25	S	113.26689159605212	135	-21.73310840394788	transform_R	at-eu	15.137254322808246	0.08105004683804395	9.01236642063062
wsm13900	40.7	27.59	89	25	T	113.2820934597795	135	-21.717906540220497	transform_R	at-eu	15.128138458842784	0.0689103302134697	7.6624896626084436
wsm13902	40.71	27.56	91	25	S	115.36304005133081	135	-19.636959948669187	transform_R	at-eu	15.146617828038458	0.07830531358905546	8.70716558815977
wsm13906	40.69	29.22	94	25	S	112.91211230669433	135	-22.087887693305674	transform_R	at-eu	14.663614981749006	0.012116473672222128	1.3472922560821192
wsm13910	40.79	27.48	102	25	N	126.49660099715493	135	-8.503399002845072	transform_R	at-eu	15.244520321517015	0.16557942531098035	18.411617399825417
wsm13915	40.71	27.58	104	25	N	128.2989530467504	135	-6.701046953249602	transform_R	at-eu	15.140371626801013	0.07963157184215675	8.854638980361733
wsm13916	38.96	23.13	105	25	NS	146.12649534553157	135	11.126495345531566	transform_R	at-eu	15.518362906504052	0.08907770586058916	9.905002605722858
wsm13919	40.44	28.76	110	25	S	130.79848029903826	135	-4.2015197009617395	transform_R	at-eu	14.54715485413206	0.237813221634525	26.44366014153811
wsm13920	40.5	26.02	110	25	NS	139.51903847642262	135	4.519038476422622	transform_R	at-eu	15.48938105001379	0.152161933647605	16.919658344481164
wsm13921	40.7	27.57	115	25	TS	139.34623553129518	135	4.346235531295179	transform_R	at-eu	15.13438153896412	0.0675873647656573	7.515382414153128
wsm13923	40.9	29.14	119	25	S	137.92345774512182	135	2.923457745121823	transform_R	at-eu	14.881907341829475	0.20781702805035707	23.108231004219
wsm13924	40.69	29.16	121	25	S	140.11552339130333	135	5.115523391303327	transform_R	at-eu	14.678437057862212	0.0071412474116669955	0.794071575343166
wsm13925	40.83	28.74	125	25	S	145.34439113207281	135	10.344391132072815	transform_R	at-eu	14.917622645718424	0.16694030940897164	18.56294101561079
wsm13926	41.81	32.39	127	25	T	134.16118179940122	135	-0.8388182005987801	transform_R	at-eu	15.218877179719328	0.9326181098996642	103.70254509200943
wsm13927	40.85	27.64	127	25	S	150.89659972665982	135	15.896599726659815	transform_R	at-eu	15.249620961531036	0.24145018943414698	26.84807306600841
wsm13928	40.86	27.67	129	25	N	152.78601919994742	135	17.786019199947418	transform_R	at-eu	15.249595823793555	0.25481265037880974	28.333912976197574
wsm13930	40.2	24.8	132	25	N	165.70737021914994	135	30.707370219149936	transform_R	at-eu	15.72138187667889	0.29209667603542755	32.47971318190344
wsm13931	40.62	27.82	132	25	S	155.6603910652641	135	20.660391065264093	transform_R	at-eu	14.98415175916881	0.007659279041561717	0.8516741437342346
wsm13932	40.57	28.1	138	25	S	160.81900501391465	135	25.819005013914648	transform_R	at-eu	14.854314441182098	0.05829323463376568	6.481920873075841
wsm13933	40.76	27.51	139	25	S	163.4466970744529	135	28.446697074452914	transform_R	at-eu	15.20780439249674	0.13190017679259824	14.666650675430294
wsm13934	40.76	29.11	140	25	S	159.19696593448782	135	24.19696593448782	transform_R	at-eu	14.756995211231768	0.06813462267368209	7.576234800871208
wsm13935	40.79	28.41	146	25	S	167.48775707760512	135	32.487757077605124	transform_R	at-eu	14.969428493101859	0.14880725703305586	16.54663481084335
wsm13936	40.84	28.77	147	25	NS	167.23185046262302	135	32.231850462623015	transform_R	at-eu	14.919131966994783	0.1753915376577453	19.502676014586527
wsm13937	40.83	28.81	151	25	NS	171.1119525176806	135	36.111952517680606	transform_R	at-eu	14.899309222057866	0.16246119553917993	18.064885591719985
wsm13938	40.76	29.13	150	25	S	169.12957391214843	135	34.12957391214843	transform_R	at-eu	14.752022375234773	0.06644406996089458	7.388253657177647
wsm13939	40.84	28.83	149	25	S	169.0325671559633	135	34.03256715596331	transform_R	at-eu	14.903508479208398	0.171646079636659	19.086199511290104
wsm13940	40.75	29.09	154	25	S	173.2768455057577	135	38.276845505757706	transform_R	at-eu	14.752545164330058	0.0603587859044552	6.711600011315589
wsm13941	40.83	28.58	157	25	T	177.8737172673059	135	42.87371726730589	transform_R	at-eu	14.960236370035531	0.17828730479362775	19.82467107215314
wsm13942	40.76	29.11	157	25	S	176.19696593448782	135	41.19696593448782	transform_R	at-eu	14.756995211231768	0.06813462267368209	7.576234800871208
wsm13943	40.75	29.11	155	25	S	174.20945716227118	135	39.20945716227118	transform_R	at-eu	14.747551631822162	0.05869104326407637	6.526155235442258
wsm13944	40.76	29.12	158	25	S	177.16327509300095	135	42.16327509300095	transform_R	at-eu	14.754506689346343	0.06728724243036766	7.482010287150531
wsm13946	40.79	29.04	162	25	S	1.3947402300605063	135	-133.6052597699395	transform_R	at-eu	14.8028268118032	0.10558648870136267	11.740698030020047
wsm13947	40.79	29	165	25	S	4.5288843595723165	135	-130.47111564042768	transform_R	at-eu	14.812916915619482	0.10893799961600337	12.113369553404127
wsm13948	40.7	27.57	165	25	N	9.346235531295179	135	-125.65376446870482	transform_R	at-eu	15.13438153896412	0.0675873647656573	7.515382414153128
wsm13949	40.77	29.07	168	25	S	7.319075302727356	135	-127.68092469727264	transform_R	at-eu	14.776427879727393	0.08255685307636895	9.179915860445412
wsm13997	38.4	22.4	85	25	N	129.46152192764993	135	-5.538478072350074	transform_R	at-eu	15.494585531002656	0.06530033035919303	7.261075440971089
wsm14003	38.69	22.38	68	25	N	111.79122097846994	135	-23.208779021530063	transform_R	at-eu	15.713644247366943	0.28435904672348045	31.619326873606497
wsm14007	39.19	22.73	84	25	N	125.66614008420925	135	-9.333859915790754	transform_R	at-eu	15.896239893591073	0.46695469294760983	51.92306431464715
wsm14012	38.75	22.76	97	25	N	139.63456888924378	135	4.634568889243781	transform_R	at-eu	15.554364102267911	0.12507890162444824	13.908158439217786
wsm14149	38.28	30.24	27	25	N	45.3650564067425	135	-89.6349435932575	transform_R	at-eu	12.128469818945717	2.55382620304394	283.9729082751911
wsm14152	38.94	31.11	40	25	S	53.99958611242448	135	-81.00041388757552	transform_R	at-eu	12.573096262061327	1.7654887937016923	196.31366718579417
wsm14153	38.44	31.66	41	25	N	53.2568545727695	135	-81.7431454272305	transform_R	at-eu	11.988616936744407	2.2241317949478656	247.31251227897258
wsm14154	38.43	30.87	51	25	S	66.57134471606662	135	-68.42865528393338	transform_R	at-eu	12.127758853414392	2.430855554055128	270.2991771558931
wsm14155	39.52	38.15	48	25	S	33.52024797739767	135	-101.47975202260233	transform_R	at-eu	13.188999491796167	0.6551585531956761	72.85040756124687
wsm14160	38.66	31.17	76	25	N	90.064167259785	135	-44.935832740215005	transform_R	at-eu	12.290113513770933	2.0638519970271716	229.4901873693725
wsm14162	38.02	28.82	97	25	S	121.48630333038318	135	-13.51369666961682	transform_R	at-eu	12.294545796554047	3.0206598989841495	335.88251831795276
wsm14163	40.84	31.59	102	25	TS	112.50331091972953	135	-22.49668908027047	transform_R	at-eu	14.352370812239457	0.1357832586197958	15.098430268820604
wsm14164	39.9	29.24	105	25	N	124.87264755625756	135	-10.127352443742438	transform_R	at-eu	13.91334087962234	0.8266355523269482	91.91780615225895
wsm14165	37.82	28.97	112	25	N	136.27729167453685	135	1.2772916745368548	transform_R	at-eu	12.063534213853004	3.2515872974626916	361.56050880462453
wsm14166	38.63	27.76	119	25	N	146.27356632035526	135	11.273566320355258	transform_R	at-eu	13.206485257605479	2.121283313392084	235.87626717181868
wsm14167	39.07	27.98	119	25	N	144.6645591247825	135	9.6645591247825	transform_R	at-eu	13.524022679758318	1.7931297407512403	199.38720449690211
wsm14168	38.12	29.03	120	25	N	143.47808843093833	135	8.478088430938328	transform_R	at-eu	12.318717127445353	2.7556687480078494	306.4168061562409
wsm14169	39.36	27.88	121	25	NS	146.50026824900124	135	11.500268249001238	transform_R	at-eu	13.819048768092571	1.4971534318412267	166.47609522816902
wsm14170	40.18	27.97	126	25	N	149.83892225119223	135	14.83892225119223	transform_R	at-eu	14.535407029566912	0.4951975073719126	55.06352631648048
wsm14171	40.74	31.62	133	25	S	143.46748940022962	135	8.467489400229624	transform_R	at-eu	14.24990720792097	0.03279304769165492	3.6464255528065257
wsm14172	40.7	33.11	136	25	N	141.07874824609075	135	6.078748246090754	transform_R	at-eu	14.057394184521769	0.2718450334530047	30.227830170198995
wsm14173	39.22	27.75	138	25	N	164.2007792552197	135	29.200779255219686	transform_R	at-eu	13.736926775764957	1.582707304887208	175.98926496310096
wsm14174	40.89	31.03	160	25	T	172.4453205278237	135	37.4453205278237	transform_R	at-eu	14.485630692909425	0.28184394968714344	31.339660458111325
wsm14250	42.99	35.69	71	25	T	67.18124318941165	135	-67.81875681058835	transform_R	at-eu	16.33032159353941	1.9900912961740715	221.28836035674914
wsm14313	40.69	25.83	118	25	N	147.75522812748858	135	12.755228127488579	transform_R	at-eu	15.725867617154506	0.3870805128515684	43.04144849015049
wsm14318	40.85	27.76	124	25	N	147.5128653324631	135	12.512865332463093	transform_R	at-eu	15.213128783494497	0.24791044997606093	27.56642225207133
wsm14521	39.13	22.72	96	25	N	137.83326878493517	135	2.8332687849351714	transform_R	at-eu	15.85663932456552	0.42735412392205774	47.519675884324506
wsm14523	40.93	26.03	115	25	S	143.7429741619277	135	8.742974161927691	transform_R	at-eu	15.86130886912403	0.5313906077420114	59.088020997967625
wsm14907	37.96	30.87	3	25	N	19.181389408900714	135	-115.81861059109929	transform_R	at-eu	11.675680770225213	2.9105272445214325	323.63630902361325
wsm14908	39.55	33.05	3	25	S	8.760757565712538	135	-126.23924243428746	transform_R	at-eu	12.916850127186251	1.3936616464567493	154.96831790048986
wsm14909	37.92	30.91	9	25	N	25.0637014004991	135	-109.9362985995009	transform_R	at-eu	11.628493808007207	2.9536706926457867	328.43364817781645
wsm14914	36.83	29.34	98	25	N	122.7529433413631	135	-12.247056658636893	transform_R	at-eu	11.040678837612404	4.27617453064515	475.4895678931643
wsm14915	36.89	29.21	109	25	N	134.18278080357288	135	-0.8172191964271178	transform_R	at-eu	11.13897707559947	4.179790487781602	464.77213656183136
wsm14916	37.8	28.65	113	25	N	138.58147876481416	135	3.5814787648141646	transform_R	at-eu	12.15196383859977	3.1672247798531714	352.1798119324419
wsm14917	40.82	34.66	128	25	N	127.37431552584769	135	-7.625684474152308	transform_R	at-eu	14.13174781451967	0.3141455317765889	34.93143745409347
wsm14918	40.47	37.31	130	25	N	119.51115998617206	135	-15.48884001382794	transform_R	at-eu	13.977775481859823	0.04174483970976439	4.641820780025694
wsm14919	38.28	28.52	133	25	N	158.14677316718735	135	23.146773167187348	transform_R	at-eu	12.6295573028534	2.686870797158278	298.76681252596165
wsm14920	39.48	40.75	142	25	S	117.91784499659099	135	-17.082155003409014	transform_R	at-eu	13.815247818692697	0.21253326658877825	23.632653524545045
wsm14921	39.42	40.71	145	25	S	120.95850868072671	135	-14.041491319273291	transform_R	at-eu	13.74786807230059	0.14403945005039986	16.016478133248835
wsm14922	37.72	43.72	165	25	S	127.1232500120978	135	-7.876749987902201	transform_R	at-eu	13.499677724097609	0.034428775237643094	3.8283104077063848
wsm14923	39.6	42.72	167	25	S	136.54857344740645	135	1.5485734474064543	transform_R	at-eu	14.618731250847745	1.084624751512493	120.60493572630152
wsm14924	39.43	33.1	167	25	S	172.61281186281747	135	37.612811862817466	transform_R	at-eu	12.793617082824525	1.5193824187787897	168.94784920310553
wsm14925	39.46	33.1	169	25	S	174.59992077807112	135	39.59992077807112	transform_R	at-eu	12.823473579552527	1.4904057165443447	165.7257824877074
wsm15233	40.46	28.98	96	25	NS	116.02331990961352	135	-18.97668009038648	transform_R	at-eu	14.507512855136127	0.23120891101726215	25.709293295861034
wsm18699	42.65	43.45	34	25	T	6.522711973842718	135	-128.47728802615728	transform_R	at-eu	17.554928392695743	4.020821893360491	447.0956110299153
wsm19283	41.2	46.2	16	40	N	158.7302393391036	135	23.730239339103605	transform_R	at-eu	17.425765097151768	3.891658597816516	432.73328808314915
wsm19303	40.3	46.1	100	40	T	61.18125675551528	135	-73.81874324448472	transform_R	at-eu	16.670217209453043	3.1361107101177907	348.72008046735556
wsm19322	40.3	46.2	100	25	T	60.91880642686766	135	-74.08119357313234	transform_R	at-eu	16.718161781535784	3.184055282200532	354.05128098292613
wsm19338	39.3	46.5	170	25	S	127.92383594938866	135	-7.0761640506113395	transform_R	at-eu	16.108387933471064	2.5742814341358127	286.2474293274368
wsm19483	41	42.8	5	25	NS	156.81727891617925	135	21.817278916179248	transform_R	at-eu	15.869568405489247	2.335461906153995	259.69187287137424
wsm19484	41	43.5	19	25	S	168.74981281726497	135	33.74981281726497	transform_R	at-eu	16.127461580458686	2.593355081123434	288.3683250250506
wsm19486	41.2	43.8	157	25	T	126.2331507446466	135	-8.766849255353407	transform_R	at-eu	16.41454067828566	2.8804341789504093	320.29010819799174
wsm19487	42	43.7	157	25	N	127.84313835102068	135	-7.156861648979316	transform_R	at-eu	17.07034293408806	3.5362364347528086	393.21209232191836
wsm19488	41.5	43.6	159	25	N	129.31271575571037	135	-5.6872842442896285	transform_R	at-eu	16.5981745679927	3.0640680686574484	340.70929320589823
wsm19489	42.7	41.8	160	25	T	137.23196663891537	135	2.2319666389153667	transform_R	at-eu	17.084927507157417	3.3681081142112532	374.51705031369465
wsm19490	42.4	43.8	160	25	T	131.19112925373008	135	-3.8088707462699176	transform_R	at-eu	17.456146991882093	3.9220404925468415	436.11160529016894
wsm19491	41.5	43.5	161	25	TS	131.59782571110736	135	-3.4021742888926383	transform_R	at-eu	16.56124327694141	3.0271367776061595	336.60271535275695
wsm19492	42.4	43.8	161	25	S	132.19112925373008	135	-2.8088707462699176	transform_R	at-eu	17.456146991882093	3.9220404925468415	436.11160529016894
wsm19493	42.4	43.5	162	25	TS	134.0151551293805	135	-0.9848448706194972	transform_R	at-eu	17.350787910449327	3.816681411114075	424.39619382951264
wsm19494	41.2	44	162	25	S	130.66487985804645	135	-4.335120141953553	transform_R	at-eu	16.492160472741844	2.9580539734065923	328.9210474315123
wsm19495	41.3	44	164	25	N	132.83961258245438	135	-2.1603874175456212	transform_R	at-eu	16.577653798769404	3.0435472994341524	338.4274846359033
wsm19496	42.4	43.8	164	25	T	135.19112925373008	135	0.19112925373008238	transform_R	at-eu	17.456146991882093	3.9220404925468415	436.11160529016894
wsm19497	42.4	43.7	164	25	S	135.46482185438566	135	0.4648218543856615	transform_R	at-eu	17.420716202925277	3.8866097035900253	432.1718758870642
wsm19498	41.7	44.6	164	25	TS	131.87235472774	135	-3.127645272259997	transform_R	at-eu	17.15394653426779	3.619840034932537	402.5084013099836
wsm19499	41.8	44	164	25	T	133.68644265875326	135	-1.3135573412467352	transform_R	at-eu	17.007427568669996	3.4733210693347445	386.2162132477398
wsm19500	41.6	44.9	165	25	T	131.8875487159341	135	-3.112451284065912	transform_R	at-eu	17.19056116484097	3.65645466550572	406.5797680760131
wsm19501	41.6	45.7	172	25	S	136.7728859298448	135	1.77288592984479	transform_R	at-eu	17.526593040454358	3.9924865411191064	443.94485927813304
wsm19502	41.3	44	172	25	S	140.83961258245438	135	5.839612582454379	transform_R	at-eu	16.577653798769404	3.0435472994341524	338.4274846359033
wsm19503	42.5	45	170	25	T	138.14762301449787	135	3.147623014497867	transform_R	at-eu	17.98969772865013	4.4555912293148765	495.4398220074217
wsm19504	41.6	45.9	170	25	T	134.25550104872946	135	-0.7444989512705433	transform_R	at-eu	17.613413089851264	4.079306590516012	453.5988215933638
wsm19505	41.7	43.3	172	25	N	143.49377098526708	135	8.493770985267076	transform_R	at-eu	16.663843480510806	3.1297369811755544	348.0113531694183
wsm19506	42.4	43.8	174	25	S	145.19112925373008	135	10.191129253730082	transform_R	at-eu	17.456146991882093	3.9220404925468415	436.11160529016894
wsm19507	43.2	41.6	174	25	T	152.41021284912216	135	17.41021284912216	transform_R	at-eu	17.492687398787254	3.720875843382572	413.7430860866117
wsm19508	42.5	45	177	25	T	145.14762301449787	135	10.147623014497867	transform_R	at-eu	17.98969772865013	4.4555912293148765	495.4398220074217
wsm19509	42.4	43.7	177	25	T	148.46482185438566	135	13.464821854385661	transform_R	at-eu	17.420716202925277	3.8866097035900253	432.1718758870642
wsm19540	41.9	44.3	180	25	T	149.0272137448319	135	14.027213744831897	transform_R	at-eu	17.20736429106786	3.6732577917326097	408.4481930365988
wsm19542	42.4	43.7	180	25	TS	151.46482185438566	135	16.46482185438566	transform_R	at-eu	17.420716202925277	3.8866097035900253	432.1718758870642
wsm19543	41.4	44.2	180	25	S	148.45290047822255	135	13.452900478222546	transform_R	at-eu	16.741170867141335	3.2070643678060833	356.6097780914503
wsm19544	41.9	44.3	0	25	T	149.0272137448319	135	14.027213744831897	transform_R	at-eu	17.20736429106786	3.6732577917326097	408.4481930365988
wsm19545	42.5	43.9	178	25	S	149.07187570226944	135	14.071875702269438	transform_R	at-eu	17.579344263122437	4.045237763787185	449.8105356887956
wsm19546	43.2	41.6	1	25	T	159.41021284912216	135	24.41021284912216	transform_R	at-eu	17.492687398787254	3.720875843382572	413.7430860866117
wsm19547	42.4	43.5	4	25	S	156.0151551293805	135	21.015155129380503	transform_R	at-eu	17.350787910449327	3.816681411114075	424.39619382951264
wsm19548	41.6	44.9	4	25	T	150.8875487159341	135	15.887548715934088	transform_R	at-eu	17.19056116484097	3.65645466550572	406.5797680760131
wsm19549	42.5	43.4	6	25	T	158.44015363976075	135	23.44015363976075	transform_R	at-eu	17.404887152790735	3.8707806534554834	430.41176339523446
wsm19550	42.5	43.6	7	25	T	158.8899439803945	135	23.88994398039449	transform_R	at-eu	17.47373843337374	3.9396319340384878	438.06768702947505
wsm19551	42.4	44.8	11	25	S	159.5087902516791	135	24.508790251679102	transform_R	at-eu	17.827106757312023	4.293000257976772	477.36050598539276
wsm19553	41.3	44	9	25	S	157.83961258245438	135	22.83961258245438	transform_R	at-eu	16.577653798769404	3.0435472994341524	338.4274846359033
wsm19555	41.4	43.8	11	25	T	160.57678656464867	135	25.57678656464867	transform_R	at-eu	16.586698731157668	3.052592231822416	339.4332366140082
wsm19556	41.5	43.8	11	25	NS	160.74590058399747	135	25.745900583997468	transform_R	at-eu	16.673004326579928	3.1388978272446764	349.02999417850856
wsm19557	41.4	43.8	12	25	S	161.57678656464867	135	26.57678656464867	transform_R	at-eu	16.586698731157668	3.052592231822416	339.4332366140082
wsm19558	41.7	43.3	14	25	S	165.49377098526708	135	30.493770985267076	transform_R	at-eu	16.663843480510806	3.1297369811755544	348.0113531694183
wsm19559	41.4	43.7	15	25	S	164.8606538142489	135	29.860653814248906	transform_R	at-eu	16.548874647769097	3.014768148433845	335.2273846457366
wsm19560	41.8	43.6	16	25	T	166.80334039616025	135	31.80334039616025	transform_R	at-eu	16.85943329681035	3.3253267974750997	369.7599783880768
wsm19561	42.5	45	17	25	S	165.14762301449787	135	30.147623014497867	transform_R	at-eu	17.98969772865013	4.4555912293148765	495.4398220074217
wsm19562	41.7	44.2	18	25	S	166.9667283707564	135	31.966728370756414	transform_R	at-eu	16.997537944838072	3.4634314455028203	385.1165357372061
wsm19564	41.6	44.9	18	25	T	164.8875487159341	135	29.887548715934088	transform_R	at-eu	17.19056116484097	3.65645466550572	406.5797680760131
wsm19566	41.4	44	18	25	T	167.01252389001468	135	32.01252389001468	transform_R	at-eu	16.663304102721625	3.1291976033863733	347.9513770131434
wsm19567	42	44	21	25	T	171.0130973741375	135	36.01309737413749	transform_R	at-eu	17.180370600516397	3.6462641011811456	405.4466274634039
wsm19568	41.3	44	30	25	S	178.83961258245438	135	43.83961258245438	transform_R	at-eu	16.577653798769404	3.0435472994341524	338.4274846359033
wsm19569	41.2	44	26	25	S	174.66487985804645	135	39.66487985804645	transform_R	at-eu	16.492160472741844	2.9580539734065923	328.9210474315123
wsm19570	41.8	43.5	28	25	T	179.08527144212752	135	44.08527144212752	transform_R	at-eu	16.82322847639591	3.2891219770606597	365.7341804953246
wsm19571	41.3	43.8	26	25	S	175.40587829675184	135	40.40587829675184	transform_R	at-eu	16.500543392558825	2.966436893223573	329.8531868689683
wsm19572	42.3	43	33	25	T	6.262503988159892	135	-128.7374960118401	transform_R	at-eu	17.092135972679372	3.548298229477439	394.5533045480633
wsm19573	42.5	43.4	33	25	T	5.4401536397607515	135	-129.55984636023925	transform_R	at-eu	17.404887152790735	3.8707806534554834	430.41176339523446
wsm19574	42.5	44.6	34	25	S	3.1972059833190087	135	-131.802794016681	transform_R	at-eu	17.836360906181355	4.302254406846103	478.3895218067917
wsm19575	42.4	43.9	38	25	T	8.918422835429908	135	-126.08157716457009	transform_R	at-eu	17.491886313542395	3.957779814207143	440.08564201183833
wsm19576	42.5	44.2	29	25	T	179.26256499992007	135	44.26256499992007	transform_R	at-eu	17.687699339880353	4.153592840545102	461.85908708851576
wsm19577	41.8	43.5	40	25	TS	11.085271442127521	135	-123.91472855787248	transform_R	at-eu	16.82322847639591	3.2891219770606597	365.7341804953246
wsm19578	41.8	43.5	41	25	S	12.085271442127521	135	-122.91472855787248	transform_R	at-eu	16.82322847639591	3.2891219770606597	365.7341804953246
wsm19579	42.3	44.1	43	25	T	13.219025735826335	135	-121.78097426417366	transform_R	at-eu	17.477421783160324	3.943315283825072	438.47725740268385
wsm19580	42.5	43.4	45	25	T	17.44015363976075	135	-117.55984636023925	transform_R	at-eu	17.404887152790735	3.8707806534554834	430.41176339523446
wsm19581	41.4	44	45	25	S	14.012523890014677	135	-120.98747610998532	transform_R	at-eu	16.663304102721625	3.1291976033863733	347.9513770131434
wsm19582	41.7	45	46	25	TS	12.795785556829514	135	-122.20421444317049	transform_R	at-eu	17.315146826854118	3.781040327518866	420.433080697324
wsm19585	41.75	44.82	54	25	S	21.364908308478505	135	-113.6350916915215	transform_R	at-eu	17.284108055567955	3.7500015562327036	416.9817220493024
wsm19586	42.4	44	56	25	S	26.64670501554008	135	-108.35329498445992	transform_R	at-eu	17.527932244644575	3.993825745309323	444.09377219484486
wsm19587	41.9	43.9	32	25	S	2.127220540790006	135	-132.87277945921	transform_R	at-eu	17.05659938621129	3.5224928868760372	391.68387741992774
wsm19588	41.4	43.7	60	25	S	29.860653814248906	135	-105.1393461857511	transform_R	at-eu	16.548874647769097	3.014768148433845	335.2273846457366
wsm19589	41.8	43.8	66	25	N	36.24272173894627	135	-98.75727826105373	transform_R	at-eu	16.932799643233693	3.3986931438984413	377.91795512843953
wsm19591	42.3	44.1	82	25	S	52.219025735826335	135	-82.78097426417366	transform_R	at-eu	17.477421783160324	3.943315283825072	438.47725740268385
wsm19593	42.4	44.7	96	25	T	64.77253101002634	135	-70.22746898997366	transform_R	at-eu	17.78867720506581	4.254570705730558	473.08732885921887
wsm19594	42	41.8	109	25	T	85.31548723806196	135	-49.68451276193804	transform_R	at-eu	16.44163746939965	2.77963754513425	309.08201846384793
wsm19596	42.4	43.6	115	25	T	86.73949805990162	135	-48.26050194009838	transform_R	at-eu	17.385595868860477	3.8514893695252255	428.26666754043106
wsm19597	41.4	43.9	117	25	S	86.29407603354764	135	-48.70592396645236	transform_R	at-eu	16.62484262733038	3.090736127995129	343.67465019031243
wsm19599	41.2	43.8	128	25	T	97.2331507446466	135	-37.76684925535341	transform_R	at-eu	16.41454067828566	2.8804341789504093	320.29010819799174
wsm19600	42.4	43.8	144	25	T	115.19112925373008	135	-19.808870746269918	transform_R	at-eu	17.456146991882093	3.9220404925468415	436.11160529016894
wsm19601	41.3	43.6	143	25	S	112.97684561817658	135	-22.023154381823417	transform_R	at-eu	16.424716561789396	2.8906100624541438	321.42161637555716
wsm19603	42.4	43.9	149	25	TS	119.91842283542991	135	-15.081577164570092	transform_R	at-eu	17.491886313542395	3.957779814207143	440.08564201183833
wsm19604	41.7	44.4	149	25	NS	117.41731887695346	135	-17.58268112304654	transform_R	at-eu	17.07513479492154	3.541028295586287	393.744923669373
wsm19605	42.3	43.6	153	25	T	124.58749438082316	135	-10.41250561917684	transform_R	at-eu	17.297578273595818	3.763471774260566	418.47954401694983
wsm19606	41.9	45.7	153	25	S	118.31312924490817	135	-16.68687075509183	transform_R	at-eu	17.772470663480064	4.238364164144812	471.2852411753735
wsm19607	41.5	43.5	153	25	S	123.59782571110736	135	-11.402174288892638	transform_R	at-eu	16.56124327694141	3.0271367776061595	336.60271535275695
wsm19608	42.7	41.8	155	25	T	132.23196663891537	135	-2.7680333610846333	transform_R	at-eu	17.084927507157417	3.3681081142112532	374.51705031369465
wsm19610	41.4	45.6	26	25	TS	170.66587941180785	135	35.66587941180785	transform_R	at-eu	17.32006791753669	3.7859614182014383	420.9802817681527
wsm19611	41.3	45.4	46	25	TS	11.008008483978358	135	-123.99199151602164	transform_R	at-eu	17.15185105783624	3.6177445585009878	402.275394641096
wsm19612	41.2	45.9	64	25	NS	27.50546958178336	135	-107.49453041821664	transform_R	at-eu	17.290290048773358	3.7561835494381057	417.6691292766944
wsm21193	37.64	30.19	44.25999999999999	25	N	63.82666780888576	135	-71.17333219111424	transform_R	at-eu	11.535994514837213	3.2248817377409438	358.59098196201387
wsm21194	37.79	30.41	77.146	25	N	95.53670926390718	135	-39.463290736092816	transform_R	at-eu	11.621245162760744	3.0676154257973423	341.103741865915
wsm21195	37.71	30.26	47.396	25	N	66.55087459172482	135	-68.44912540827518	transform_R	at-eu	11.58366887116604	3.150063138510802	350.2715218550045
wsm21196	37.61	30.25	55.84	25	N	75.19915437421045	135	-59.80084562578955	transform_R	at-eu	11.491874777485393	3.2562817291942707	362.08250651532506
wsm21197	37.74	29.89	47.5	25	N	68.16657913719291	135	-66.83342086280709	transform_R	at-eu	11.711548632395207	3.1185603068003473	346.7685619711021
wsm21198	37.6	29.89	69.09	25	N	89.99764349580161	135	-45.00235650419839	transform_R	at-eu	11.580661559808291	3.2670793317155216	363.28314678861557
wsm21199	37.77	30.51	51.94999999999999	25	N	69.94405616770615	135	-65.05594383229385	transform_R	at-eu	11.577568707220252	3.09172910199068	343.78506401292196
wsm21200	37.85	30.7	52.5	25	N	69.56237475002388	135	-65.43762524997612	transform_R	at-eu	11.60864575749531	3.01736807349954	335.51648352072
wsm21201	37.4	29.53	37.19999999999999	25	N	59.98958142379041	135	-75.01041857620959	transform_R	at-eu	11.501309889156644	3.5188013848076167	391.2734005530901
wsm21202	37.86	30.71	55.06999999999999	25	N	72.0752455055453	135	-62.9247544944547	transform_R	at-eu	11.615894155139017	3.0071880482821314	334.3845148049723
wsm21203	37.92	31.05	58.826	25	N	74.28648021852788	135	-60.713519781472115	transform_R	at-eu	11.598492709358183	2.9601216981113367	329.1509682449251
wsm21204	38.15	30.87	25.75999999999999	25	N	41.689133320144265	135	-93.31086667985574	transform_R	at-eu	11.858270351173289	2.71589585910813	301.99425660377045
wsm21870	39.4	33.8	164	25	S	166.79604435376723	135	31.79604435376723	transform_R	at-eu	12.724034252052633	1.6697706788887103	185.67028377714118
wsm21871	40.7	36.7	173	25	S	164.88293239861036	135	29.882932398610365	transform_R	at-eu	14.129883355399599	0.0016822873796371596	0.18706207931487623
wsm21872	41.1	33.7	135	25	S	137.8308083471013	135	2.8308083471013106	transform_R	at-eu	14.425731091653361	0.0308947932462047	3.4353489983885686
wsm21873	40.9	32.6	103	25	S	109.84981008346676	135	-25.150189916533236	transform_R	at-eu	14.29644520483184	0.006073903704560735	0.6753882067275085
wsm21874	40.9	32.9	125	25	S	130.76813260060146	135	-4.2318673993985385	transform_R	at-eu	14.271526232787963	0.04147326881535207	4.611623432767982
wsm21875	41.1	33	142	25	S	147.33374485698494	135	12.333744856984936	transform_R	at-eu	14.463288966905196	0.13963107750740278	15.526288796831475
wsm21876	41.015	33.534	120	25	S	123.44523380144983	135	-11.554766198550169	transform_R	at-eu	14.347709940474928	0.027322755297618073	3.038155953881288
wsm21877	40.992	33.568	121	25	S	124.32801455076185	135	-10.67198544923815	transform_R	at-eu	14.323234350078735	0.05562409336317842	6.1851254966705955
wsm21878	40.76	35.328	153	25	S	149.91914259702855	135	14.919142597028554	transform_R	at-eu	14.088128869427592	0.2737173173687353	30.436018929494036
wsm21879	40.698	35.29	162	25	S	159.0457559433674	135	24.045755943367396	transform_R	at-eu	14.024698907538664	0.3418013522808536	38.00662862018458
wsm21881	40.854	33.55	126	25	S	129.42523974349092	135	-5.57476025650908	transform_R	at-eu	14.186274954131193	0.18971417855868822	21.095283211573605
wsm21883	40.547	32.941	158	25	S	163.75944753843908	135	28.759447538439076	transform_R	at-eu	13.917190338386817	0.39497992056305975	43.91982376048406
wsm21884	40.334	33.005	150	25	S	155.60654570924316	135	20.606545709243164	transform_R	at-eu	13.700413757053639	0.6152251280303176	68.41000716591839
wsm21885	39.162	36.077	37	25	N	30.453806752122205	135	-104.5461932478778	transform_R	at-eu	12.543424465939793	1.6533680646353588	183.84639377738768
wsm21886	40.473	37.38	134	25	N	123.25777367341294	135	-11.742226326587058	transform_R	at-eu	13.990533947115992	0.015620729952516399	1.7369483125791032
wsm21887	39.424	33.078	158	25	S	163.70387388174527	135	28.703873881745267	transform_R	at-eu	12.789321817968727	1.5220191983277118	169.2410461152899
wsm21890	41.133	34.247	140	25	S	140.86686540817254	135	5.8668654081725435	transform_R	at-eu	14.445420330934368	0.019017202976172598	2.1146194012601867
wsm21891	40.582	34.552	138	25	NS	137.7656665269788	135	2.765666526978805	transform_R	at-eu	13.893139138622416	0.5592625914599552	62.1872484498394
wsm21893	40.665	34.891	133	25	S	131.5132004909579	135	-3.4867995090421005	transform_R	at-eu	13.97999761178805	0.44495534941152926	49.4768455560489
wsm21894	40.842	33.585	156	25	S	159.30052594182757	135	24.300525941827573	transform_R	at-eu	14.172742558788642	0.20707232157060673	23.02542330782446
wsm21896	41.159	34.58	22	25	T	21.67470674909697	135	-113.32529325090303	transform_R	at-eu	14.470235768273753	0.019503167454701043	2.168656260198228
wsm21897	40.641	35.421	166	25	T	162.54968908823548	135	27.549689088235482	transform_R	at-eu	13.973338023925194	0.37482765214333824	41.67899066672473
wsm21898	40.6	36.893	175	25	S	166.1213989557989	135	31.121398955798895	transform_R	at-eu	14.052618296717924	0.04546580337932937	5.0555736319516615
wsm21899	41.141	33.826	105	25	T	107.37258888873635	135	-27.627411111263655	transform_R	at-eu	14.46238037910149	0.05280640983339424	5.871812951910027
wsm21900	40.609	33.014	161	25	S	166.46532858140665	135	31.465328581406652	transform_R	at-eu	13.973470834523098	0.3456872285350556	38.43871894010846
wsm21901	40.081	34.397	164	25	N	164.35498504573297	135	29.354985045732974	transform_R	at-eu	13.39225945373893	1.070954624554446	119.08488486922256
wsm21902	40.68	34.886	125	25	N	123.53323007504036	135	-11.466769924959635	transform_R	at-eu	13.994894896544565	0.43112390642279763	47.93885715007551
wsm21903	39.763	34.141	144	25	N	145.37437803688795	135	10.374378036887947	transform_R	at-eu	13.077250040667764	1.3675702907025453	152.06708751702337
wsm21905	40.558	34.127	36	25	T	37.34919703976084	135	-97.65080296023916	transform_R	at-eu	13.872279811825976	0.5737205206758205	63.79489904179142
wsm21907	40.562	34.13	30	25	S	31.337641661794578	135	-103.66235833820542	transform_R	at-eu	13.87622527719904	0.5697750553027561	63.35618270504431
wsm21909	40.876	35.951	157	25	S	151.68219128056705	135	16.682191280567054	transform_R	at-eu	14.238360833589951	0.02356108900953302	2.619877171043583
wsm21910	41.199	35.22	63	25	TS	60.394716608885574	135	-74.60528339111443	transform_R	at-eu	14.522547046430844	0.14263605310725325	15.86042729825668
wsm21911	40.096	37.332	20	25	S	9.147733282664944	135	-125.85226671733506	transform_R	at-eu	13.613348460566755	0.3852569021875496	42.838671956960475
wsm21912	41.028	33.457	102	25	TS	105.71913848421525	135	-29.28086151578475	transform_R	at-eu	14.364314277267539	0.0032173606408889555	0.3577546729978671
wsm21913	40.613	35.347	166	25	N	162.81694579977545	135	27.816945799775453	transform_R	at-eu	13.942135553218364	0.4160061217041573	46.25783387287928
wsm21914	40.711	33.021	55	25	N	60.40093704587605	135	-74.59906295412395	transform_R	at-eu	14.074509817159722	0.24640783488554518	27.399338847271366
wsm21915	40.365	34.751	168	25	TS	167.0100906934871	135	32.010090693487086	transform_R	at-eu	13.677765688581445	0.7624691867198408	84.78282201231198
wsm21916	40.971	33.3	76	25	NS	80.30009955755395	135	-54.69990044244605	transform_R	at-eu	14.315738705951432	0.034442262106963994	3.8298100812158884
wsm21917	40.666	33.002	105	25	NS	110.48767900229495	135	-24.512320997705046	transform_R	at-eu	14.031079721614063	0.2880783414440913	32.032894146620436
wsm21919	40.369	35.667	131	25	N	126.55673657117575	135	-8.443263428824253	transform_R	at-eu	13.714850866195533	0.5870580263137839	65.27796404466234
wsm21920	40.366	34.756	29	25	N	27.991272885626188	135	-107.00872711437381	transform_R	at-eu	13.678831978590821	0.7611139468272228	84.63212600439313
wsm21921	40.865	33.628	150	25	S	153.13879693378294	135	18.138796933782942	transform_R	at-eu	14.1938795559699	0.19086756581361897	21.223534199350237
wsm21922	40.656	36.398	145	25	T	137.96099612285946	135	2.9609961228594557	transform_R	at-eu	14.056061568156835	0.12418052653201528	13.808263549183334
wsm21924	40.548	36.903	135	25	N	126.05261220535891	135	-8.947387794641088	transform_R	at-eu	14.002423032270343	0.09287108856823068	10.326808098362033
wsm21925	40.541	36.902	143	25	N	134.05190616492757	135	-0.9480938350724273	transform_R	at-eu	13.995390027840699	0.09990409299787473	11.10884358668847
wsm21927	40.329	35.342	161	25	TS	157.77098885933168	135	22.77098885933168	transform_R	at-eu	13.658367293137331	0.6970194877463882	77.50513751636849
wsm21928	40.574	35.803	144	25	N	139.117058634847	135	4.117058634847012	transform_R	at-eu	13.927584116778249	0.3539914318006936	39.36210548436148
wsm21929	40.841	33.683	26	25	T	28.943451641388606	135	-106.0565483586114	transform_R	at-eu	14.16770626003958	0.22300456850433648	24.79701077596819
wsm21930	41.059	35.156	151	25	TS	148.59996805992972	135	13.599968059929722	transform_R	at-eu	14.380575462638319	0.0071889740918607	0.7993785473527618
wsm21932	39.424	33.11	5	25	S	10.57517369566881	135	-124.42482630433119	transform_R	at-eu	12.786892698968572	1.5269865971282996	169.7933964209937
wsm21933	40.553	34.824	130	25	S	128.75114149346734	135	-6.248858506532656	transform_R	at-eu	13.86681519714054	0.5690038319648494	63.27042646449279
wsm21934	40.625	32.987	105	25	S	110.55866187627464	135	-24.44133812372536	transform_R	at-eu	13.991365496326523	0.3260329777445463	36.253262956338496
wsm21936	40.231	33.275	147	25	T	151.6243895455325	135	16.624389545532495	transform_R	at-eu	13.579455837005384	0.7604684893446887	84.56035430815761
wsm21937	40.511	35.546	115	25	S	111.05200136539088	135	-23.94799863460912	transform_R	at-eu	13.849733575538295	0.47672700253690437	53.00969705861769
wsm21939	40.727	34.826	123	25	S	121.75894735849317	135	-13.241052641506826	transform_R	at-eu	14.040807097348875	0.39501193175651395	43.9233832476926
wsm21940	40.586	33.028	137	25	N	142.42243009266497	135	7.422430092664968	transform_R	at-eu	13.949566078361087	0.37047177919062335	41.194639026434814
wsm21941	40.829	34.72	111	25	N	110.1552941183632	135	-24.8447058816368	transform_R	at-eu	14.141329660136236	0.30092786434774155	33.461697870440425
wsm21946	40.591	34.789	161	25	S	159.88459794635025	135	24.884597946350254	transform_R	at-eu	13.904258648796159	0.5340238105316075	59.38082019211353
wsm21947	40.595	34.804	172	25	S	170.82916520578488	135	35.829165205784875	transform_R	at-eu	13.908485087141813	0.5289726624617259	58.81915737973293
wsm21948	40.588	34.798	148	25	T	146.8508969772555	135	11.850896977255502	transform_R	at-eu	13.901394286189046	0.5366132698973161	59.66875533275239
wsm21949	40.594	34.796	148	25	N	146.85881640311607	135	11.858816403116066	transform_R	at-eu	13.907362735406437	0.5306448206799246	59.005093146134016
wsm21952	40.586	34.774	149	25	T	147.93998882130091	135	12.939988821300915	transform_R	at-eu	13.899043314357357	0.5400638546946368	60.05244338442068
wsm21953	40.584	34.787	154	25	T	152.89148607448539	135	17.891486074485385	transform_R	at-eu	13.897230492487793	0.5413268700813774	60.19288448105503
wsm21955	40.586	34.801	113	25	S	111.83957845575304	135	-23.160421544246958	transform_R	at-eu	13.899440606168994	0.5382920466759629	59.85542705051023
wsm21959	40.589	34.803	155	25	TS	153.83238789474865	135	18.83238789474865	transform_R	at-eu	13.902470841333908	0.5352618115110488	59.518479809733726
wsm21961	40.592	34.787	114	25	S	112.89211122944477	135	-22.107888770555235	transform_R	at-eu	13.905228996119462	0.5333283664497088	59.303490231976
wsm21963	40.594	34.793	131	25	S	129.86996667096025	135	-5.1300333290397475	transform_R	at-eu	13.90731758779549	0.5309648715322766	59.040681226180354
wsm21964	40.592	34.78	143	25	S	141.91813274649377	135	6.918132746493768	transform_R	at-eu	13.905127426535714	0.5337048392748613	59.34535215778666
wsm21966	40.424	34.461	147	25	NS	147.1054556033182	135	12.105455603318205	transform_R	at-eu	13.735060965077864	0.723522244248926	80.45211363884874
wsm21967	40.415	34.465	180	25	S	0.09046177021207313	135	-134.90953822978793	transform_R	at-eu	13.726055771679569	0.7322704624833563	81.42487246295987
wsm21968	40.595	34.792	115	25	N	113.87376282140389	135	-21.126237178596114	transform_R	at-eu	13.908302443891614	0.529980015436152	58.9311700740449
wsm21969	40.418	34.479	143	25	N	143.03773784054806	135	8.037737840548061	transform_R	at-eu	13.72904384531374	0.728254488193727	80.97831588161337
wsm21970	40.425	34.472	125	25	S	125.06405808896022	135	-9.935941911039777	transform_R	at-eu	13.736048576678456	0.7217637071567395	80.25657296666722
wsm21971	40.582	34.787	134	25	S	132.89132967212896	135	-2.108670327871039	transform_R	at-eu	13.895230866843761	0.5433264957254096	60.415233013982075
wsm21972	40.583	34.809	149	25	S	147.8095764167664	135	12.80957641676639	transform_R	at-eu	13.896565869096051	0.5406169772660832	60.113947892855535
wsm21973	40.591	34.789	126	25	S	124.88459794635025	135	-10.115402053649746	transform_R	at-eu	13.904258648796159	0.5340238105316075	59.38082019211353
wsm21975	40.56	34.827	143	25	T	141.74058288560246	135	6.740582885602464	transform_R	at-eu	13.87386340743977	0.5608667076502911	62.365618277527
wsm21976	40.599	34.8	166	25	T	164.84435673664518	135	29.84435673664518	transform_R	at-eu	13.912422604320426	0.5253100485245312	58.41189273095036
wsm21980	40.417	34.48	142	25	N	142.0339756548666	135	7.033975654866595	transform_R	at-eu	13.72804336904855	0.7289979892950527	81.06098954585786
wsm21982	40.595	34.792	129	25	NS	127.87376282140389	135	-7.126237178596114	transform_R	at-eu	13.908302443891614	0.529980015436152	58.9311700740449
wsm21985	40.593	34.82	144	25	S	142.76952999995325	135	7.7695299999532494	transform_R	at-eu	13.906740102898866	0.5301678402218641	58.95205526606826
wsm21986	40.598	34.83	140	25	S	138.73280876536785	135	3.7328087653678494	transform_R	at-eu	13.911904405805373	0.5228257092846889	58.135646431088865
wsm21987	41.013	33.482	90	25	TS	93.63294363227033	135	-41.367056367729674	transform_R	at-eu	14.348135807669323	0.02123348533648084	2.3610590950285366
wsm21988	40.616	34.427	124	25	N	124.23024144052783	135	-10.769758559472166	transform_R	at-eu	13.92713593092931	0.5338262076885059	59.358847728219104
wsm21989	40.587	34.831	147	25	S	145.72810756613694	135	10.728107566136941	transform_R	at-eu	13.900923930189748	0.533806184900314	59.3566212926896
wsm21992	39.951	35.909	157	25	T	151.48308435393727	135	16.483084353937272	transform_R	at-eu	13.31447151898972	0.9357570932491086	104.05158459583575
wsm21993	40.419	34.469	145	25	S	145.07537856620888	135	10.075378566208883	transform_R	at-eu	13.730051360144103	0.7277609236910934	80.92343393738896
wsm21994	40.416	34.466	126	25	S	126.08669016175759	135	-8.913309838242412	transform_R	at-eu	13.727054593462285	0.731014665536776	81.28523402135471
wsm21995	40.787	35.905	130	25	N	124.81711226274791	135	-10.182887737252088	transform_R	at-eu	14.146549263291988	0.12184124356555515	13.548146793206548
wsm22024	40.861944	25.615833	108	10	NS	138.08822166730215	135	3.0882216673021503	transform_R	at-eu	15.955792003961193	0.6146043038687168	68.34097457376816
wsm22026	40.91	25.613333	78	20	N	108.01152320212702	135	-26.988476797872977	transform_R	at-eu	15.998335242194301	0.6581238417199131	73.18013305513482
wsm22037	37.72	30.125	52	5.1	N	71.7116119822432	135	-63.2883880177568	transform_R	at-eu	11.628630664386847	3.1399547576518643	349.14751963940955
wsm22038	37.525	30.035	64	5.5	N	84.42163609745012	135	-50.57836390254988	transform_R	at-eu	11.469924278665161	3.3475343896947294	372.2293533756469
wsm22044	37.73	30.21	46	8.4	N	65.33526293999694	135	-69.66473706000306	transform_R	at-eu	11.615587462063345	3.129411757579092	347.9751899056782
wsm24637	39.2	40.9	148	25	S	122.91296539652853	135	-12.087034603471466	transform_R	at-eu	13.608888070608344	0.05202122819115118	5.784504616594846
wsm24639	40.42	37.38	133	25	N	122.21797476518776	135	-12.782025234812238	transform_R	at-eu	13.938466166106636	0.06580118238332489	7.31676772172955
wsm24640	38.6	30.87	23	25	N	38.361833205555286	135	-96.63816679444471	transform_R	at-eu	12.291602777023769	2.2317274942767824	248.15711667148977
wsm24643	39.18	40.78	153	25	S	128.30320062899165	135	-6.696799371008353	transform_R	at-eu	13.551598592068174	0.020762343625222	2.3086704548789228
wsm24649	39.47	33.11	158	25	S	163.55555343418075	135	28.55555343418075	transform_R	at-eu	12.83267586527343	1.482083225316984	164.80036241209243
wsm24650	39.4	33.19	142	25	S	147.2629342871303	135	12.262934287130292	transform_R	at-eu	12.757162774715255	1.5646346718235549	173.97967708857806
wsm24651	39.41	33.06	165	25	S	170.78246094081464	135	35.782460940814644	transform_R	at-eu	12.776783636037294	1.5328988949522682	170.4508148489432
wsm24653	39.39	33.18	158	25	S	163.30735102318636	135	28.307351023186357	transform_R	at-eu	12.747917122376421	1.573000529668846	174.90991931873162
wsm24654	40.57	33.14	144	25	S	149.01409062868765	135	14.014090628687654	transform_R	at-eu	13.925895508717915	0.4042739306863439	44.95327195719467
wsm24674	38.8	27.78	129	25	S	155.87431633937217	135	20.87431633937217	transform_R	at-eu	13.35075487672259	1.9753198430208982	219.64584744558954
wsm24677	40.7	30.35	114	25	N	129.00471364281884	135	-5.995286357181158	transform_R	at-eu	14.423188856614502	0.007248925725292565	0.8060448740124235
wsm24692	42.65	35.91	81	25	T	76.39038148353694	135	-58.60961851646306	transform_R	at-eu	16.00309414277085	1.7011852502615312	189.163429545763
wsm24704	40.24	28.06	113	25	S	136.44550698268552	135	1.4455069826855151	transform_R	at-eu	14.56280820101135	0.4201190087002402	46.715166670347166
wsm24726	38	30.93	168	40	N	3.8713652342892146	135	-131.12863476571079	transform_R	at-eu	11.701069434939697	2.873096775341722	319.47422501868044
wsm24727	38.01	30.95	152	25	N	167.77269825926635	135	32.77269825926635	transform_R	at-eu	11.706393835414033	2.8638177074747233	318.442438327349
wsm24747	39.28	41.17	11	25	S	165.10858064427276	135	30.108580644272763	transform_R	at-eu	13.771094952367491	0.23698845303223948	26.351949931044572
wsm24749	40.38	25.95	117	25	S	146.94714903165493	135	11.94714903165493	transform_R	at-eu	15.411601969399271	0.06754246817079945	7.510390133708108
wsm24762	36.96	29.41	97	25	N	121.17620491910657	135	-13.823795080893433	transform_R	at-eu	11.135824465894672	4.179460948819383	464.73549345065175
wsm24763	36.99	29.27	102	40	N	126.7130781225992	135	-8.2869218774008	transform_R	at-eu	11.209419191000848	4.107084209036785	456.6875560996121
wsm24767	38.83	33.05	77	40	S	83.09454102145287	135	-51.90545897854713	transform_R	at-eu	12.200696759131873	2.1008960317797545	233.60930176736866
wsm24768	39.45	33.21	3	25	NS	8.162387775994148	135	-126.83761222400585	transform_R	at-eu	12.805552411691679	1.519035699135614	168.90929568473717
wsm24792	40.65	29.01	131	25	N	150.6736778565844	135	15.67367785658439	transform_R	at-eu	14.678487230050152	0.03614890810182203	4.019580718692469
wsm24793	39.5	32.95	3	25	S	9.182186504198171	135	-125.81781349580183	transform_R	at-eu	12.875145815767468	1.425668404104826	158.5273118692064
wsm24799	37.82	29.26	117	25	N	140.11404710180068	135	5.114047101800679	transform_R	at-eu	11.971467238094931	3.071161872052187	341.49808923999615
wsm24806	40.02	27.7	127	25	S	151.99538531596818	135	16.99538531596818	transform_R	at-eu	14.475089702730514	0.8400228784918511	93.40641095259534
wsm24811	39.46	33.05	170	25	S	175.80042510610974	135	40.80042510610974	transform_R	at-eu	12.827307782068075	1.4815455062680627	164.7405706995729
wsm24832	39.52	38.01	43	25	S	29.05654260513785	135	-105.94345739486215	transform_R	at-eu	13.162485778034238	0.6995803541801564	77.78989326366043
wsm24837	40.51	35.03	151	25	S	148.97738214682204	135	13.977382146822038	transform_R	at-eu	13.828301463732487	0.574592831016588	63.89189565968617
wsm24841	42.67	41.55	24	25	T	1.9185067564065434	135	-133.08149324359346	transform_R	at-eu	16.98709120610293	3.237133192888578	359.95328349401706
wsm24850	39.66	27.61	103	25	S	128.90305659866226	135	-6.0969434013377395	transform_R	at-eu	14.179708719575146	1.1375433850184038	126.48922739842513
wsm24867	39.56	23.51	92	25	N	130.70663174419093	135	-4.293368255809071	transform_R	at-eu	15.78980242830933	0.36051722766586636	40.087741875919576
wsm24868	40.71	29.77	146	25	S	163.0079227634783	135	28.00792276347829	transform_R	at-eu	14.55405478477168	0.03904031649065587	4.34109110503347
wsm24871	39.12	29.04	125	25	N	146.7447468475034	135	11.744746847503393	transform_R	at-eu	13.238954854929531	1.6333358693804456	181.61891222876315
wsm24872	39.1	29.09	107	25	NS	128.59118298488113	135	-6.408817015118871	transform_R	at-eu	13.20604321397552	1.6563566688824807	184.17871186494085
wsm24874	40.25	29.95	76	25	N	92.90356483973824	135	-42.09643516026176	transform_R	at-eu	14.07412258355177	0.5189725177105657	57.70719048677246
wsm24882	38.64	43.22	20	25	T	165.93940706713647	135	30.93940706713647	transform_R	at-eu	14.01366433158006	0.47955783224480797	53.32447139370245
wsm24884	38.74	43.17	14	25	T	160.32298845522388	135	25.32298845522388	transform_R	at-eu	14.07494674641812	0.540840247082869	60.13877439793532
wsm24885	38.45	43.26	131	25	S	96.37876238163011	135	-38.62123761836989	transform_R	at-eu	13.874428814550015	0.3403223152147632	37.84216697569057
wsm24887	38.72	43.22	23	25	T	169.11807539334598	135	34.118075393345975	transform_R	at-eu	14.080009853642864	0.5459033543076117	60.70176700949423
wsm24890	38.42	43.51	167	25	T	131.50695929026938	135	-3.4930407097306215	transform_R	at-eu	13.96235574156789	0.4282492422326385	47.61920863624123
wsm24908	39.11	29.12	105	25	N	126.46434027100486	135	-8.535659728995142	transform_R	at-eu	13.206803065330774	1.6474529334526835	183.18866029389082
wsm24920	43.39	39.52	31	25	T	15.628888018358168	135	-119.37111198164183	transform_R	at-eu	17.1927228697095	3.3485648247176556	372.3439326801822
wsm24930	39.14	29.16	74	25	N	95.2694927443539	135	-39.7305072556461	transform_R	at-eu	13.223435322188166	1.6178853019461314	179.90088515096335
wsm24932	38.73	43.67	162	25	T	126.71537284115874	135	-8.28462715884126	transform_R	at-eu	14.287522025705726	0.7534155263704747	83.77609952787634
wsm24937	38.71	28.03	123	25	S	149.14829070454653	135	14.148290704546525	transform_R	at-eu	13.183192719411636	2.1373567025126334	237.66354895667976
wsm24946	39.35	33.8	160	25	NS	162.80688902929853	135	27.80688902929853	transform_R	at-eu	12.674094007495015	1.7186795559805148	191.1087102650828
wsm24976	42.16	29.56	108	25	T	124.18267290690846	135	-10.817327093091535	transform_R	at-eu	15.988675063335506	1.4685325823640056	163.29359758848406
wsm25001	40.99	34.35	129	25	S	129.50284055801205	135	-5.497159441987947	transform_R	at-eu	14.30150181727447	0.16480794671697652	18.325832776051797
wsm25002	38.69	22.66	79	25	N	122.04911521909088	135	-12.95088478090912	transform_R	at-eu	15.563422776442323	0.1341375757988601	14.915438436329179
wsm25003	38.7	22.68	66	25	N	108.97113040306482	135	-26.02886959693518	transform_R	at-eu	15.560087301599609	0.13080210095614575	14.544550045241577
wsm25004	39.19	29.42	98	25	N	118.22679827907245	135	-16.773201720927545	transform_R	at-eu	13.198777850454007	1.5756236884761705	175.20160167146798
wsm25006	38.7	22.66	77	25	N	120.02461759502228	135	-14.975382404977722	transform_R	at-eu	15.57073192386899	0.14144672322552765	15.728179667227735
wsm25008	40.35	27.41	110	25	S	135.41143109017867	135	0.41143109017866664	transform_R	at-eu	14.868017670135245	0.44724117152019005	49.73101772768002
wsm25025	40.85	27.92	130	25	S	152.99864315640457	135	17.99864315640457	transform_R	at-eu	15.165342271283407	0.24758939495106347	27.530722512967618
wsm25068	40.43	25.95	133	25	S	162.85686092932565	135	27.85686092932565	transform_R	at-eu	15.454945948765413	0.11400232357746631	12.676497460099672
wsm25080	41.64	32.51	159	25	T	165.8290936486942	135	30.829093648694197	transform_R	at-eu	15.039234905402608	0.7474080345979104	83.10809600122248
wsm25091	36.95	29.37	68	25	N	92.36913594333816	135	-42.630864056661835	transform_R	at-eu	11.139848354199415	4.175747069901675	464.3225283882734
wsm25109	39.33	29	109	25	N	130.56473271015875	135	-4.435267289841249	transform_R	at-eu	13.445568813372887	1.410315962225468	156.82019587031388
wsm25110	40.21	25.17	115	40	N	147.60442408840402	135	12.604424088404016	transform_R	at-eu	15.575199055140203	0.14591385449674021	16.224902685114106
wsm25115	40.15	27.07	107	25	S	133.84325756402927	135	-1.1567424359707275	transform_R	at-eu	14.80272596461407	0.5185150744037657	57.65632504179887
wsm25209	40.27	33.15	146	25	S	151.08436581936985	135	16.08436581936985	transform_R	at-eu	13.626389561823373	0.7019194347219013	78.04998751100487
wsm25970	38.72	45.79	158	25	S	116.45811367057308	135	-18.541886329426916	transform_R	at-eu	15.308290662670714	1.7741841633354625	197.28054950554105
wsm26017	40.01	39.98	137	25	S	116.42634567092216	135	-18.57365432907784	transform_R	at-eu	14.080673464700084	0.3093749879503065	34.40097645295371
wsm26282	38.72	22.57	92	25	N	135.2155195180457	135	0.2155195180457099	transform_R	at-eu	15.633333955455598	0.2040487548121348	22.689217561033985
wsm26331	40.39	25.78	122	25	S	152.44408184073643	135	17.44408184073643	transform_R	at-eu	15.485373192286588	0.12347017784769321	13.729276270590937
wsm26491	39.11	29.04	111	25	N	132.76050500707072	135	-2.2394949929292807	transform_R	at-eu	13.229666929149957	1.6442762080874473	182.8354240636092
wsm27021	39.59	39.73	143	25	N	122.72191014190412	135	-12.278089858095882	transform_R	at-eu	13.620049641565501	0.15283505261525931	16.9945058617602
wsm27137	42.66	43.44	32	25	T	4.564685649958733	135	-130.43531435004127	transform_R	at-eu	17.560411080479398	4.026304581144146	447.7052589351774
wsm27147	37.95	32.48	22	25	N	31.127876757543618	135	-103.87212324245638	transform_R	at-eu	11.387404613129462	2.84624219867338	316.4881282248115
wsm27151	37.94	32.44	15	25	N	24.31505957348702	135	-110.68494042651298	transform_R	at-eu	11.382588813579687	2.8472177980855236	316.59661007923364
wsm27478	37.92	28.73	115	25	N	140.03072509913932	135	5.0307250991393175	transform_R	at-eu	12.233450622869412	3.082977477142265	342.81192639009714
wsm27627	38.4	21.96	100	25	N	145.6066389788831	135	10.606638978883097	transform_R	at-eu	15.73856589970815	0.30928069906468636	34.390491992799106
wsm27643	38.42	22.04	95	25	N	140.3501538507038	135	5.350153850703805	transform_R	at-eu	15.707894588392165	0.2786093877487019	30.979993085460563
wsm28566	40.42	26.33	119	25	S	147.71095622761118	135	12.710956227611177	transform_R	at-eu	15.30472290289967	0.026468957854675068	2.94321787913624
wsm28893	41.96	42.66	179	25	T	152.73420187676606	135	17.734201876766065	transform_R	at-eu	16.67534631798152	3.11949986678664	346.8730364186931
wsm29456	39.131	29.165	101	25	N	122.26484814192497	135	-12.735151858075028	transform_R	at-eu	13.213641510845747	1.6276791132885506	180.989908784087
wsm29481	39.111	29.199	100	25	N	121.16941369706342	135	-13.830586302936581	transform_R	at-eu	13.185451009646826	1.6494493470979563	183.4106516683597
wsm29485	39.073	29.008	120	25	N	141.93746540907114	135	6.937465409071137	transform_R	at-eu	13.204567871992381	1.682688814440965	187.10671688989353
wsm29592	39.11	29.03	118	25	N	139.79745914290402	135	4.797459142904017	transform_R	at-eu	13.232545864158084	1.6447020989341468	182.88278103026607
wsm29738	40.816	27.697	117	25	S	140.7648550700569	135	5.76485507005691	transform_R	at-eu	15.201094719197911	0.20631154578316568	22.940828783479972
wsm29747	38.312	31.985	161	25	N	171.99324916614	135	36.993249166140004	transform_R	at-eu	11.811894433906517	2.394889308431388	266.29990760601544
wsm29812	42.711	42.915	4	25	T	158.08722150902497	135	23.08722150902497	transform_R	at-eu	17.432731111377777	3.850810705880022	428.1912034822898
wsm29946	39.76	38.74	14	25	S	177.56984562483785	135	42.56984562483785	transform_R	at-eu	13.541425930662015	0.2513518292696233	27.949086697015204
wsm30051	38.639	43.218	19	25	T	164.94359771446148	135	29.943597714461475	transform_R	at-eu	14.011960983372376	0.47785448403712394	53.13506745393363
wsm30052	38.71	43.34	8	25	T	153.7120349027134	135	18.712034902713413	transform_R	at-eu	14.124201347026357	0.5900948476911054	65.61564363985265
wsm30053	38.674	43.581	2	25	T	146.86738232238724	135	11.867382322387243	transform_R	at-eu	14.201721315726246	0.6676148163909943	74.23548274044255
wsm30054	38.67	43.51	175	25	T	140.0822660796693	135	5.082266079669296	transform_R	at-eu	14.166631097412989	0.6325245980777368	70.33362311720349
wsm30055	38.59	43.54	178	25	T	142.80500040521088	135	7.805000405210876	transform_R	at-eu	14.114605081184862	0.5804985818496107	64.54858609445544
wsm30056	38.742	43.368	180	25	T	145.69445969633142	135	10.694459696331421	transform_R	at-eu	14.16294621324434	0.6288397139090875	69.92388212825863
wsm30062	38.822	43.673	171	25	T	135.913596106206	135	0.9135961062060005	transform_R	at-eu	14.364060559721722	0.8299540603864699	92.28680792053662
wsm30065	38.73	43.3	166	25	T	131.8843141442989	135	-3.115685855701088	transform_R	at-eu	14.123200006043447	0.5890935067081955	65.50429944941669
wsm30069	37.283	43.939	177	25	S	137.26987730450855	135	2.2698773045085545	transform_R	at-eu	13.267971925961149	0.26613457337410296	29.59285510640559
wsm30110	38.92	43.56	145	25	S	110.4844677992782	135	-24.515532200721793	transform_R	at-eu	14.394321398446536	0.8602148991112841	95.6516642953712
wsm30122	38.71	43.32	7	25	T	152.77582123089257	135	17.775821230892575	transform_R	at-eu	14.115416605965137	0.5813101066298856	64.63882365710452
wsm30128	38.41	43.35	137	25	S	101.99611058196763	135	-33.00388941803237	transform_R	at-eu	13.881837678140002	0.34773117880475013	38.66599615332022
wsm30131	38.42	21.86	81	25	N	126.81179549654803	135	-8.18820450345197	transform_R	at-eu	15.80862136811676	0.3793361674732978	42.1803153883232
wsm30140	38.68	43.2	19	25	T	165.0932421200522	135	30.093242120052196	transform_R	at-eu	14.03810281163345	0.5039963122981987	56.041910131826015
wsm30160	38.92	44.01	163	25	S	127.09526946273348	135	-7.904730537266516	transform_R	at-eu	14.596196762808788	1.0620902634735359	118.09921153203653
wsm30207	38.47	43.45	152	25	S	116.8146279461144	135	-18.1853720538856	transform_R	at-eu	13.975961766407636	0.4418552670723841	49.13213165316455
wsm30224	38.46	43.3	157	25	S	122.27270440145901	135	-12.72729559854099	transform_R	at-eu	13.900473288822539	0.3663667894872873	40.7381843690636
wsm30676	39.16	42.57	167	25	T	136.15870515190323	135	1.1587051519032343	transform_R	at-eu	14.18108148850095	0.6469749891656988	71.94043550642223
wsm30815	39.12	29.08	102	25	N	123.59687037383242	135	-11.403129626167583	transform_R	at-eu	13.22749517107772	1.6349047117802797	181.79335978450334
wsm30865	39.17	29.06	98	25	N	119.5925998509191	135	-15.4074001490809	transform_R	at-eu	13.27969434756595	1.5827055352920496	175.98906819282624
wsm30998	40.94	27.7	133	25	S	156.57277851941035	135	21.57277851941035	transform_R	at-eu	15.313753539307797	0.3455891728474825	38.42781563011035
wsm31055	38.72	43.68	164	25	T	128.6614147385735	135	-6.338585261426488	transform_R	at-eu	14.283871309606653	0.749764810271401	83.37015786015228
wsm31244	38.46	46.81	127	25	T	82.08234746448147	135	-52.91765253551853	transform_R	at-eu	15.665027356582215	2.130920857246963	236.94791462920543
wsm31248	38.44	46.69	129	25	S	84.3450829753179	135	-50.654917024682106	transform_R	at-eu	15.584628222580633	2.0505217232453816	228.00792651332543
wsm31483	40.22	25.42	113	25	S	144.84258191093454	135	9.842581910934541	transform_R	at-eu	15.481861531801584	0.06023536694122811	6.69787642985882
wsm31554	38.96	22.89	95	25	N	136.77904182058876	135	1.779041820588759	transform_R	at-eu	15.641907292659042	0.2126220920155788	23.642530474960573
wsm31623	38.47	46.74	139	25	S	94.28984736443925	135	-40.710152635560746	transform_R	at-eu	15.633491461097535	2.099384961762283	233.4412782162917
wsm31677	38.56	46.59	154	25	S	109.90825476566641	135	-25.091745234333587	transform_R	at-eu	15.615674101854864	2.0815676025196126	231.4600755346471
wsm31826	38.49	44.85	129	25	TS	89.57445891175064	135	-45.42554108824936	transform_R	at-eu	14.65638892761001	1.122282428274758	124.7922840964927
wsm31827	42.59	40.98	77	25	S	56.497027978644155	135	-78.50297202135584	transform_R	at-eu	16.7602550801965	2.978943960246866	331.2439111838665
wsm31834	42.55	40.91	71	25	S	50.65865469800315	135	-84.34134530199685	transform_R	at-eu	16.70478104095976	2.9214384373685505	324.8495799822456
wsm31982	38.36	46.84	137	25	S	91.75143675265213	135	-43.248563247347874	transform_R	at-eu	15.61106555431212	2.076959054976868	230.947627723172
wsm32271	43.22	41.64	28	25	T	6.320289753901818	135	-128.67971024609818	transform_R	at-eu	17.522027191774583	3.750973508985709	417.08979841317085
wsm32360	38.4	45.44	164	25	S	122.65160681175792	135	-12.348393188242085	transform_R	at-eu	14.887270155016836	1.353163655681584	150.46514058716363
wsm32530	43.34	41.49	4	25	T	162.8828318704107	135	27.882831870410712	transform_R	at-eu	17.59391318084603	3.8167695947893634	424.4059994203175
wsm32735	40.29	25.87	107	25	NS	137.35477738905604	135	2.3547773890560393	transform_R	at-eu	15.364408264369445	0.004167012205314791	0.4633512544240659
wsm32777	38.68	22.72	59	25	N	101.91293722933517	135	-33.08706277066483	transform_R	at-eu	15.524176479836967	0.09489127919350437	10.551443356017966
wsm32933	38.74	22.79	99	25	N	141.57821354523003	135	6.578213545230028	transform_R	at-eu	15.53116430321333	0.10187910256986754	11.328454933522353
wsm32934	38.74	22.75	88	25	N	130.68578190683422	135	-4.314218093165778	transform_R	at-eu	15.552295491362742	0.12301029071927871	13.678139084678076
wsm32935	38.83	22.7	92	25	N	134.6014058953682	135	-0.39859410463179756	transform_R	at-eu	15.644901035474106	0.2156158348306434	23.975419945985877
wsm32937	39.2	41.46	174	25	S	146.96030369730187	135	11.960303697301867	transform_R	at-eu	13.799577763723136	0.2654712643878838	29.51909841079443
wsm33148	38.95	23.12	86	25	S	127.17757297687484	135	-7.822427023125158	transform_R	at-eu	15.515950578138202	0.08666537749473946	9.636763560736721
wsm33206	40.81	31.87	158	25	T	167.52326071341383	135	32.52326071341383	transform_R	at-eu	14.285985454881555	0.05233864307871272	5.819799590326128
wsm33486	38.72	22.77	89	25	N	131.68078366904228	135	-3.3192163309577154	transform_R	at-eu	15.527015901948957	0.097730701305494	10.86717312416018
wsm33506	38.73	22.83	97	25	N	139.4947267068797	135	4.494726706879703	transform_R	at-eu	15.502701469277127	0.07341626863366457	8.163527844520166
wsm34138	40.28	25.38	119	25	S	150.84780964863342	135	15.847809648633415	transform_R	at-eu	15.548938189530801	0.12826940414332455	14.262926621196943
wsm34144	40.43	26.13	124	25	S	153.3081583337114	135	18.30815833371139	transform_R	at-eu	15.38730398978143	0.05153242492254151	5.730152098167373
wsm34146	40.03	24.34	132	25	S	167.3729286021059	135	32.3729286021059	transform_R	at-eu	15.780810198232729	0.3515249975892658	39.08785013556219
wsm34342	40.21	27.91	128	25	S	151.99213923291347	135	16.992139232913473	transform_R	at-eu	14.581410831923364	0.4657347545266788	51.787413164660705
wsm34578	37.73	30.7	39	25	N	56.23549306720906	135	-78.76450693279094	transform_R	at-eu	11.493980638342293	3.1410481772114025	349.2691025145155
wsm34628	40.13	24.83	102	25	S	135.75855197965916	135	0.7585519796591598	transform_R	at-eu	15.650436257782346	0.22115105713888283	24.590909431898012
wsm34964	37.06	28.83	108	25	N	134.41066270064164	135	-0.5893372993583625	transform_R	at-eu	11.424158292465947	3.902646933445382	433.95513693954894
wsm37872	37.17	30.01	6	25	N	27.159917133328918	135	-107.84008286667108	transform_R	at-eu	11.145088752957435	3.7288543842799697	414.63026057786163
wsm37908	37.17	30.18	5	25	N	25.41293295550247	135	-109.58706704449753	transform_R	at-eu	11.09701381634791	3.726769987429819	414.39848590391114
wsm38886	40.85	30.51	129.9034970274606	25	S	144.20288080326415	135	9.20288080326415	transform_R	at-eu	14.537663910155601	0.21434511902162967	23.83412260028287
wsm38889	39.89	30.49	114.9388576902116	25	N	130.2896646251673	135	-4.7103353748327095	transform_R	at-eu	13.613480293944136	0.8716625201852253	96.92458343345693
wsm38891	40.67	31	132.9908473636633	25	S	145.72928843472687	135	10.729288434726868	transform_R	at-eu	14.275873943332513	0.06052358621528242	6.729924995018271
wsm38895	40.66	30.62	67.43924453939911	25	S	81.5340274232014	135	-53.465972576798606	transform_R	at-eu	14.333030496329826	0.0280082178312	3.1143760149578523
wsm39328	40.75	29.99	136.3876282331192	25	S	152.59239149495403	135	17.59239149495403	transform_R	at-eu	14.54474015971185	0.016451388961939983	1.8293135073640303
wsm39330	40.72	30.01	73.61515127473126	25	S	89.78297246018712	135	-45.217027539812875	transform_R	at-eu	14.511704797707935	0.04948675096585475	5.502683219443068
wsm39331	40.6	30.63	5.354225578695879	25	N	19.470981601716915	135	-115.52901839828309	transform_R	at-eu	14.272990036025618	0.035062490479290886	3.898776424530295
wsm39332	40.66	30.77	171.8283135145734	25	N	5.392504350133294	135	-129.6074956498667	transform_R	at-eu	14.305831087808855	0.060040380694758255	6.676194918635497
wsm39333	40.78	30.93	118.0633079496724	25	TS	130.95436379762802	135	-4.0456362023719805	transform_R	at-eu	14.394900483574062	0.17516439793325844	19.477419194811368
wsm39334	40.67	30.77	139.1325546618102	25	S	152.6875545631925	135	17.687554563192492	transform_R	at-eu	14.315552353638083	0.07023379144030173	7.809652039251375
wsm39336	40.75	29.97	111.9503347738934	25	NS	128.22421233329197	135	-6.775787666708027	transform_R	at-eu	14.548977222124051	0.014791467754022847	1.6447384362969146
wsm39337	40.74	29.97	102.4139165398145	25	NS	118.69859887875211	135	-16.301401121247892	transform_R	at-eu	14.539378154803615	0.02567910567660192	2.8553902032170315
wsm39339	40.73	30.02	92.69480476039793	25	TS	108.81724452886819	135	-26.182755471131813	transform_R	at-eu	14.519203039372385	0.039411368097134414	4.3823502180014176
wsm39341	40.31	30.29	136.3280285784904	25	S	151.95091661757525	135	16.950916617575245	transform_R	at-eu	14.059080216272207	0.4483111033831193	49.849988886488774
wsm39342	40.75	30.08	128.0904415470302	25	S	143.98373819876372	135	8.983738198763717	transform_R	at-eu	14.525890846199957	0.0038368500136272132	0.42663884319409173
wsm39344	40.76	31.16	133.3378074358749	25	S	145.43157944269356	135	10.431579442693561	transform_R	at-eu	14.337694515819408	0.13397445639223804	14.897300360903616
wsm39364	40.68	30.72	115.3777817178189	25	S	129.10044875456202	135	-5.899551245437976	transform_R	at-eu	14.33421216931221	0.0745045786677565	8.284542565536734
wsm39412	40.81	30.58	59.58000221094977	25	N	73.67313764116722	135	-61.326862358832784	transform_R	at-eu	14.485895883874846	0.18390385338250326	20.44920364032511
wsm39436	40.73	30.68	158.8839494375491	25	S	172.70124536978145	135	37.70124536978145	transform_R	at-eu	14.389992777329198	0.12126395878591723	13.483955566105271
wsm39515	38.41	21.96	102.1963602497366	25	N	147.77765511497785	135	12.777655114977847	transform_R	at-eu	15.745563285573539	0.3162780849300759	35.16856687203324
wsm39518	37.78	43.29	77	25	T	40.67461838913914	135	-94.32538161086086	transform_R	at-eu	13.342428020055223	0.19167847928002857	21.313703786905325
wsm39732	37.54	43.78	165	25	S	126.46467268175024	135	-8.535327318249756	transform_R	at-eu	13.387623121255132	0.14648337808012002	16.288230905378626
wsm39734	37.75	43.62	164	25	NS	126.52187416064953	135	-8.478125839350469	transform_R	at-eu	13.47508357539921	0.05902292393604114	6.563058733223675
wsm39735	37.8	43.89	96	25	T	57.78495812261508	135	-77.21504187738492	transform_R	at-eu	13.64550850103042	0.11140200169516845	12.387354461062536
wsm39736	37.77	43.88	95	25	T	56.74011631523314	135	-78.25988368476686	transform_R	at-eu	13.61705348983405	0.08294699049879739	9.223297222239704
wsm39826	36.04	44.82	35	25	T	168.85737196353796	135	33.85737196353796	transform_R	at-eu	12.838807249813371	0.6952992495218808	77.31385548983229
wsm39869	37.42	43.96	53	25	T	13.571328367612125	135	-121.42867163238787	transform_R	at-eu	13.384200299563503	0.14990619977174902	16.668831836295844
wsm39875	37.69	43.88	70	25	S	31.53465943156681	135	-103.46534056843319	transform_R	at-eu	13.554325495872362	0.020218996537110456	2.248252932092923
wsm39886	36.26	44.77	34	25	S	168.69760477583566	135	33.69760477583566	transform_R	at-eu	12.963493647564391	0.5706128517708606	63.44934155011638
wsm39903	35.61	44.63	78	25	S	31.04871802447616	135	-103.95128197552384	transform_R	at-eu	12.431223587551543	1.1028829117837091	122.63515331346231
wsm39974	37.62	43.79	52	25	S	13.641019395332648	135	-121.35898060466735	transform_R	at-eu	13.455205491687082	0.07890100764817021	8.773403836560325
wsm39982	37.59	44.05	86	25	S	46.735957407813316	135	-88.26404259218668	transform_R	at-eu	13.56093248676143	0.0268259874261787	2.982917810807114
wsm40052	37.54	44.68	112	25	S	70.6572958486961	135	-64.3427041513039	transform_R	at-eu	13.84584771032334	0.3117412109880888	34.6640888123092
wsm40057	36.01	44.95	21	25	S	154.36831706850006	135	19.368317068500062	transform_R	at-eu	12.894236517575251	0.6398699817600004	71.15039364143232
wsm40094	37.62	43.84	42	25	N	3.480965080302326	135	-131.51903491969767	transform_R	at-eu	13.479826464161945	0.054280035173306374	6.035672839080142
wsm40195	36.84	45.15	55	25	S	10.294790146286402	135	-124.7052098537136	transform_R	at-eu	13.58947570398037	0.05536920464511752	6.156783125342423
wsm40225	36.72	45	33	25	S	168.38923792419513	135	33.38923792419513	transform_R	at-eu	13.419674001032675	0.11443249830257685	12.724330772958048
wsm40232	37.4	44.31	118	25	T	77.41567421184573	135	-57.584325788154274	transform_R	at-eu	13.547610827420044	0.013504328084792405	1.501614838147567
wsm40235	37.3	43.94	180	25	S	140.31271325614028	135	5.312713256140285	transform_R	at-eu	13.281558342755318	0.2525481565799339	28.082112407673588
wsm40245	40.6382	30.504	122.7834142414312	25	S	137.30860584651458	135	2.308605846514581	transform_R	at-eu	14.33366033608128	0.023381265723841693	2.59988170645304
wsm40248	37.42	44.75	166	25	S	124.12189972417957	135	-10.87810027582043	transform_R	at-eu	13.793014296448447	0.25890779711319567	28.78927314385156
wsm40251	40.8982	30.4223	62.1795179802624	40	S	76.73718168377661	135	-58.26281831622339	transform_R	at-eu	14.600867405274727	0.24690189447662192	27.454275842894674
wsm40252	40.7682	30.4058	80.916779964179	40	S	95.65857257591074	135	-39.34142742408926	transform_R	at-eu	14.478250917199006	0.09650990114359104	10.731426152817649
wsm40258	39.8902	30.6258	9.827714888604646	25	N	24.67538909824964	135	-110.32461090175036	transform_R	at-eu	13.586530992559645	0.8325302062296487	92.57326266297623
wsm40259	40.4862	30.1423	121.0316865728753	40	S	136.9892824426222	135	1.9892824426221978	transform_R	at-eu	14.259239841008878	0.28653602812467227	31.86139649409226
wsm40260	40.775	30.8367	104.4611342184373	40	S	117.68557230314225	135	-17.31442769685775	transform_R	at-eu	14.405992323436664	0.17413524349072418	19.362982284514793
wsm40261	40.7632	30.3918	72.90014223217872	40	S	87.69572397530067	135	-47.304276024699334	transform_R	at-eu	14.476119094668618	0.08818055350209875	9.80524367768664
wsm40262	40.7635	30.3978	90.14933853569914	40	S	104.92368593985543	135	-30.07631406014457	transform_R	at-eu	14.4752494473735	0.09040966876253265	10.053110326807685
wsm40263	40.7642	30.3925	68.06986988478096	40	S	82.8620200897997	135	-52.1379799102003	transform_R	at-eu	14.476950566458456	0.08901202529193597	9.897699249654467
wsm40264	40.7643	30.3798	83.82900301351617	25	S	98.66536071708379	135	-36.334639282916214	transform_R	at-eu	14.479506692218308	0.08537062594066924	9.492793558445683
wsm40265	40.7632	30.3962	60.01088768232182	40	S	74.79111520172182	135	-60.20888479827818	transform_R	at-eu	14.475268470170391	0.09042869155942412	10.055225568224802
wsm40266	40.458	30.0448	100.8001734656662	25	S	117.13232280564335	135	-17.867677194356645	transform_R	at-eu	14.252776328485652	0.3161466438009768	35.153951265202686
wsm40267	40.7465	30.7723	102.0279823325699	40	S	115.5049812869751	135	-19.495018713024905	transform_R	at-eu	14.389526196188044	0.14796832137544413	16.45334929350321
wsm40272	40.7048	30.3037	12.88234833936286	25	TS	28.04411153105417	135	-106.95588846894583	transform_R	at-eu	14.436957385718273	0.002267507936920765	0.25213572584421845
wsm40273	40.7027	30.6742	65.51047178104795	40	S	79.37368006676547	135	-55.62631993323453	transform_R	at-eu	14.364537006982815	0.08979403650698714	9.984655049065253
wsm40274	40.7672	30.387	89.92580926085043	40	S	104.73417955043988	135	-30.265820449560124	transform_R	at-eu	14.480915142308447	0.09297660114192752	10.33854057740723
wsm40277	39.8087	30.5162	115.5310476531994	25	N	130.87384681026253	135	-4.126153189737465	transform_R	at-eu	13.529755785836358	0.9553870282930035	106.23433678822215
wsm40278	40.7105	30.6667	106.7174085031759	40	NS	120.59975372939223	135	-14.400246270607767	transform_R	at-eu	14.373472665748011	0.09572261930590287	10.643884286102494
wsm40279	40.693	30.6233	146.8843811550227	25	N	160.93615363252485	135	25.93615363252485	transform_R	at-eu	14.36443145148084	0.06546966899476558	7.279905064055689
wsm40280	40.6977	30.627	132.7773088903789	40	S	146.81159094852637	135	11.811590948526373	transform_R	at-eu	14.368310280588247	0.07237874610845552	8.048160444603342
wsm40281	40.3977	30.1605	97.65469789523956	25	S	113.64406221128877	135	-21.35593778871123	transform_R	at-eu	14.170345104728213	0.3818500335733148	42.45984492975612
wsm40282	40.8797	30.6942	119.6888562056379	25	S	133.3186784149125	135	-1.6813215850874883	transform_R	at-eu	14.532869309731609	0.28660645770119686	31.869227916469566
wsm40283	40.7563	30.2688	121.7557116795681	25	S	136.9868505721787	135	1.986850572178696	transform_R	at-eu	14.493589045473925	0.04946834551752488	5.500636624148481
wsm40284	40.7533	30.273	123.5122773240405	40	S	138.73184516696665	135	3.73184516696665	transform_R	at-eu	14.489858819610433	0.04888172704571048	5.435407536401426
wsm40285	40.5693	30.539	49.26640351659944	25	S	63.73554435186338	135	-71.26445564813662	transform_R	at-eu	14.260302032777787	0.09366347802031783	10.414917906667535
wsm40287	40.5198	30.483	127.9175157821248	40	S	142.6344472591482	135	7.634447259148203	transform_R	at-eu	14.223120517277636	0.1617192613333316	17.982386158543022
wsm40288	40.7597	30.365	79.23650409114032	25	S	94.12905426466011	135	-40.87094573533989	transform_R	at-eu	14.477936350588436	0.07760275919969217	8.629044996816788
wsm40290	40.6917	30.6463	124.1601955397797	40	N	138.13211814677618	135	3.132118146776179	transform_R	at-eu	14.358947734163522	0.06907669569629604	7.680988685736365
wsm40291	40.6862	30.418	15.89535409359758	40	NS	30.675611881492046	135	-104.32438811850795	transform_R	at-eu	14.396601529386402	0.008662988219882095	0.9632816658476867
wsm40292	40.7137	30.1447	154.1579203594395	40	S	169.86482117386552	135	34.86482117386552	transform_R	at-eu	14.477612923592503	0.02659060573377303	2.956744524752055
wsm40293	40.6862	30.5387	65.95033477389339	40	NS	80.30652422675828	135	-54.693475773241715	transform_R	at-eu	14.373579705040981	0.038047902203771855	4.230739519273876
wsm40296	40.7897	30.7195	153.2168823297212	40	S	166.84022521994243	135	31.840225219942425	transform_R	at-eu	14.440892936284342	0.1941579393376145	21.589407545706777
wsm40350	38.9025	46.3716	145	40	U	102.3239672915775	135	-32.6760327084225	transform_R	at-eu	15.747574914481973	2.213468415146721	246.12679691174648
wsm40351	38.8702	46.4973	159.8	40	U	116.71332633204247	135	-18.28667366795753	transform_R	at-eu	15.790487920468749	2.256381421133497	250.89851203408747
wsm40352	38.8681	46.5198	122.2	40	U	79.04893105736039	135	-55.95106894263961	transform_R	at-eu	15.800928907559893	2.266822408224641	252.05949842619273
wsm40353	38.8648	46.5293	140	40	U	96.81593028025293	135	-38.18406971974707	transform_R	at-eu	15.803582439406753	2.2694759400715014	252.35455811148208
wsm00013	47.582778	7.619722	159	40	S	130.51617284853364	90	40.51617284853364	convergent	af-eu	69.71036713356933	14.236203517257707	1484.7735783520284
wsm00184	46.78	16.353	104	4	U	67.23062386601191	90	-22.76937613398809	convergent	af-eu	72.2368857434142	8.494347886909964	899.5001776069417
wsm00196	45.97	-1.51	162	40	S	142.2483398140376	90	52.24833981403759	convergent	af-eu	65.68556831878321	17.871098766779312	1810.9147372068412
wsm00207	48.74	-4.74	11	40	S	174.89143716497443	90	84.89143716497443	convergent	af-eu	67.64703660190888	22.885521185157643	2353.5406192268683
wsm00218	49.1	-3.88	41	25	S	24.06473998004998	90	-65.93526001995002	convergent	af-eu	68.15287570885324	22.41127223532922	2313.0462772988567
wsm00240	43.71	13.43	69	40	S	34.263443726141304	90	-55.736556273858696	convergent	af-eu	68.5435617656299	8.363786960506985	865.5583613670404
wsm00241	43.34	8.21	123	25	T	93.11065984493274	90	3.1106598449327407	convergent	af-eu	66.20759694787986	9.645123854777296	981.3427602483897
wsm00245	40.51	23.92	116	25	S	71.26032327204865	90	-18.73967672795135	convergent	af-eu	71.06867822876805	0.18168021045548244	19.109184724557327
wsm00253	38.283	20.34	86	25	S	43.712272847239035	90	-46.287727152760965	convergent	af-eu	67.54941819755233	0.32444370364609654	33.34227546730054
wsm00293	40.633	24.567	83	20	N	37.75123932474855	90	-52.24876067525145	convergent	af-eu	71.50313833873969	0.45680860017205305	48.17085832017439
wsm00294	40.625	24.583	84	20	N	38.736060761282886	90	-51.263939238717114	convergent	af-eu	71.5061316282489	0.47181367319453216	49.754025596028704
wsm00299	46.48	-4.68	95	25	N	78.55572324380086	90	-11.444276756199145	convergent	af-eu	65.48892213524796	20.344055576807364	2058.2955551677655
wsm00310	46.5	-3.85	134	40	S	116.7081130988588	90	26.708113098858803	convergent	af-eu	65.67387632179924	19.742325691378568	2000.3454712470862
wsm00321	46.3	-3.06	10	25	T	171.8737428441304	90	81.87374284413039	convergent	af-eu	65.64907580220469	19.112177835089568	1936.1180879175565
wsm00332	45.05	-3.32	68	40	T	49.95947663109905	90	-40.04052336890095	convergent	af-eu	64.40442787298156	17.971803946065876	1802.267356982244
wsm00343	46.47	-2.98	50	25	N	31.816063648942816	90	-58.183936351057184	convergent	af-eu	65.82780761367542	19.069065493565773	1934.4685825230042
wsm00354	46.03	-1.74	148	25	NS	128.49088282355456	90	38.49088282355456	convergent	af-eu	65.68840560858493	18.05756967543195	1829.8511513882117
wsm00355	38.284	11.741	133	40	T	98.46404795455135	90	8.464047954551347	convergent	af-eu	63.354070223168236	1.146743555541093	113.96980535567432
wsm00356	35.8	14.98	7	40	S	148.7097504769207	90	58.7097504769207	convergent	af-eu	62.89019176432956	5.361341710818181	530.6581557546988
wsm00357	37.96	17.87	153	40	TS	112.77240919244827	90	22.772409192448265	convergent	af-eu	66.02519842417134	0.22846585765807959	23.21250601819573
wsm00358	38.71	15.28	89	25	T	51.30629080376201	90	-38.69370919623799	convergent	af-eu	65.33076305036896	2.1078497688062896	212.99099422030991
wsm00362	45.93	-1.37	106	40	N	86.10020897498458	90	-3.8997910250154177	convergent	af-eu	65.68095306748795	17.75650505467354	1799.2372325921344
wsm00363	38.69	16.785	165	25	S	125.94364740669499	90	35.94364740669499	convergent	af-eu	66.04426378314866	0.9925155736574425	100.8561273561047
wsm00364	40.95	1.566	17	25	T	173.18919365059355	90	83.18919365059355	convergent	af-eu	61.85199015050539	7.147792090471057	700.7998922143905
wsm00366	32.28	29.68	96	25	TS	44.47739370431475	90	-45.52260629568525	convergent	af-eu	69.03105135571266	9.990446621217103	1037.3193687236349
wsm00367	38.44	12.12	27	25	N	172.15128212886458	90	82.15128212886458	convergent	af-eu	63.65147966068841	1.1834919030852689	117.92682907125732
wsm00368	33.71	22.94	127	25	T	81.154773332734635	90	-8.845226667265365	convergent	af-eu	65.72626214224692	6.615100588770986	670.5365172021726
wsm00373	46.01	-1.39	162	40	S	142.13276224064526	90	52.13276224064526	convergent	af-eu	65.75145619945376	17.783542279356737	1802.9775664185593
wsm00375	45.31	28.01	118	25	N	70.86868349874163	90	-19.131316501258368	convergent	af-eu	76.55840607101752	1.237573915613524	133.84257402093155
wsm00376	41.7	-8	61	40	U	47.41450640233256	90	-42.58549359766744	convergent	af-eu	60.25560223183115	13.811821100924533	1333.4599338218611
wsm00403	52.4	6.7	135	25	U	108.1346153418014	90	18.134615341801407	convergent	af-eu	73.70257301311983	17.143710315668812	1829.6972401158323
wsm00404	50.893	5.852	132	25	N	105.73718583385215	90	15.737185833852152	convergent	af-eu	72.11937165634652	16.931073150174655	1791.7166723676414
wsm00407	52.4	6.7	135	25	U	108.1346153418014	90	18.134615341801407	convergent	af-eu	73.70257301311983	17.143710315668812	1829.6972401158323
wsm00408	51.06	5.97	141	25	N	114.64789053433037	90	24.647890534330372	convergent	af-eu	72.30200290918414	16.938855237924713	1794.3744542815705
wsm00409	51.003	5.903	137	25	N	110.70397641336501	90	20.703976413365012	convergent	af-eu	72.23222876346429	16.95196811374842	1795.0643700442538
wsm00411	51.2	5.84	70	25	S	43.792111071576926	90	-46.207888928423074	convergent	af-eu	72.39141143320637	17.080669485782693	1810.2959718253219
wsm00413	46.056	10.352	153	40	T	121.63347757106567	90	31.63347757106567	convergent	af-eu	69.32010688790884	11.693527443457015	1216.4842133502248
wsm00414	46.07	8.73	145	40	TS	115.1753631846006	90	25.1753631846006	convergent	af-eu	68.75932311320483	12.738552587799802	1320.2394593582162
wsm00415	46.28	8.35	38	40	N	8.578599573168617	90	-81.42140042683138	convergent	af-eu	68.81180991650301	13.095268383256723	1357.6926177064563
wsm00416	40.76	15.33	132	25	N	94.81170245939086	90	4.811702459390858	convergent	af-eu	66.98187849972021	2.8234652393519752	288.958695325484
wsm00417	37.92	14.57	154	25	N	116.72833982064543	90	26.72833982064543	convergent	af-eu	64.3648834617589	1.2875820621153764	129.07993898829415
wsm00419	41.119	15.018	163	25	NS	126.18730049987181	90	36.18730049987181	convergent	af-eu	67.12674586393445	5.549671286606127	568.5719892223259
wsm00420	41.796	13.241	105	25	S	69.98996942997513	90	-20.010030570024867	convergent	af-eu	66.89387901160308	5.042561927876648	515.7278372730017
wsm00421	40.36	15.77	122	40	N	84.30892010479397	90	-5.69107989520603	convergent	af-eu	66.86749916596605	2.4756161284119855	253.1437846054167
wsm00422	38.35	13.58	130	25	T	93.76371471415985	90	3.763714714159846	convergent	af-eu	64.2434383853824	0.48735232811310425	48.80720478048657
wsm00423	44.85	11.2	160	25	U	127.58983555377961	90	37.58983555377961	convergent	af-eu	68.61036424369205	10.469817451081326	1084.0047278225486
wsm00424	39.325	16.205	41	40	N	2.6397468208662076	90	-87.36025317913379	convergent	af-eu	66.25793156999691	1.7378712019191482	176.88805832986395
wsm00426	44.41	11.99	120	25	N	86.75589213295791	90	-3.2441078670420893	convergent	af-eu	68.54541129041553	9.706103494791193	1004.4858458539367
wsm00427	40.797	16.109	155	40	N	117.11553270686022	90	27.115532706860222	convergent	af-eu	67.37061846397712	4.779170696616063	490.5078291365361
wsm00428	44.75	9.52	95	25	NS	64.1576105564613	90	-25.842389443538707	convergent	af-eu	67.9001154607808	11.506142620889449	1185.426203468924
wsm00429	38.14	15.71	12	40	S	153.75441916948142	90	63.75441916948142	convergent	af-eu	65.08866937398022	0.1250489071765628	12.611128657885816
wsm00431	44.5	9.87	140	40	T	108.77244181786824	90	18.77244181786824	convergent	af-eu	67.81433004180607	11.136550819008988	1146.6499898437144
wsm00432	44.78	10.29	86	40	N	54.43322644862275	90	-35.56677355137725	convergent	af-eu	68.2090187756143	11.018766427370593	1137.6827225055965
wsm00434	42.31	11.76	128	40	N	94.49566598947297	90	4.495665989472968	convergent	af-eu	66.6996580923391	6.527009895053112	666.580389774372
wsm00436	43.25	10.77	76	25	S	43.64627518336437	90	-46.35372481663563	convergent	af-eu	67.09363719422217	9.53935522861019	977.0825672535663
wsm00437	44.14	10.8	74	40	N	41.81500626482779	90	-48.18499373517221	convergent	af-eu	67.85776036925694	10.321029717825212	1063.0098721404431
wsm00439	45.33	9.333	80	25	S	49.45449746225489	90	-40.54550253774511	convergent	af-eu	68.33141310816274	11.94764434950855	1234.6396514711264
wsm00440	45.33	9.333	100	25	S	69.45449746225489	90	-20.545502537745108	convergent	af-eu	68.33141310816274	11.94764434950855	1234.6396514711264
wsm00441	44.233	10.203	30	25	N	178.39962869701878	90	88.39962869701878	convergent	af-eu	67.71054510385797	10.766716526955008	1107.750127407902
wsm00442	44.073	11.645	152	25	N	119.00568070234505	90	29.005680702345046	convergent	af-eu	68.12811885076674	9.730716900167806	1004.1240429681474
wsm00443	44.48	7.06	35	25	T	6.464557114718275	90	-83.53544288528173	convergent	af-eu	66.79824898204511	10.851293549621516	1109.0237794350362
wsm00444	45.867	6.896	30	40	U	1.8974392271452416	90	-88.10256077285476	convergent	af-eu	67.96442718526862	13.832622300345605	1425.7615939613015
wsm00445	44.4	7.3	41	25	T	12.215644491565229	90	-77.78435550843477	convergent	af-eu	66.81023457983792	10.632830344127939	1086.793821040938
wsm00446	44.37	7.33	40	25	T	11.180414687275857	90	-78.81958531272414	convergent	af-eu	66.79427516492845	10.614726873297855	1084.8139411032294
wsm00448	44.52	7.32	32	25	T	3.2209751704638165	90	-86.77902482953618	convergent	af-eu	66.92228279337762	10.558890167546764	1080.1383895786896
wsm00449	44.52	7.34	20	25	T	171.20162796183314	90	81.20162796183314	convergent	af-eu	66.92915019110448	10.529074224420953	1077.1433185316716
wsm00450	44.43	7.5	39	25	TS	10.028401049411343	90	-79.97159895058866	convergent	af-eu	66.90549670231158	10.409210380082726	1064.6936920377125
wsm00451	45.19	7.15	52	25	NS	23.520404293618867	90	-66.47959570638113	convergent	af-eu	67.45262726259872	13.3165008547453	1367.5465820635675
wsm00452	44.97	7.39	101	25	T	72.24465689867094	90	-17.75534310132906	convergent	af-eu	67.34067182591257	13.041219187960053	1338.1872936510442
wsm00454	45.12	7.47	56	40	S	27.197472151015006	90	-62.802527848984994	convergent	af-eu	67.49935684759194	13.065773661543716	1342.2519013279668
wsm00456	44.88	8.22	163	25	N	133.42716196882674	90	43.42716196882674	convergent	af-eu	67.54846104603428	12.438061367049812	1278.219922285661
wsm00457	44.43	7.26	122	25	N	93.26054693833771	90	3.2605469383377113	convergent	af-eu	66.82278557020604	10.66264833703542	1089.943798345383
wsm00458	41.133	14.948	145	25	N	108.25470415620907	90	18.254704156209073	convergent	af-eu	67.1063890065812	5.336838657179925	546.684985547535
wsm00459	46.444	13.572	90	40	T	55.70550924920292	90	-34.29449075079708	convergent	af-eu	70.85327732504231	9.927356149028299	1042.808841998788
wsm00460	46.553	12.616	30	40	N	176.61144824530305	90	86.61144824530305	convergent	af-eu	70.57732106260329	10.57074699556793	1108.5234858208908
wsm00462	46.443	12.422	72	40	S	38.77030246551362	90	-51.22969753448638	convergent	af-eu	70.41205456557755	10.62506390847227	1113.081684358368
wsm00463	46.18	10.347	148	40	S	116.66248155812912	90	26.662481558129116	convergent	af-eu	69.42419798683602	11.765626151611201	1224.822018669586
wsm00464	44.39	6.93	42	25	N	13.572195788067006	90	-76.427804211933	convergent	af-eu	66.67487519868416	10.986769025027883	1121.8306602077998
wsm00467	47.415	21.787	39	10	U	177.52412141463662	90	87.52412141463662	convergent	af-eu	75.06322116757615	5.921556437024094	636.1995266192819
wsm00468	46.321	19.989	73	25	U	32.89733026052295	90	-57.10266973947705	convergent	af-eu	73.43197490965352	6.14605496064803	655.0371139086415
wsm00469	47.982	22.113	100	5	U	58.33844731793988	90	-31.66155268206012	convergent	af-eu	75.63300928774399	6.140743485948491	661.4661227438404
wsm00470	46.667	17.187	138	25	U	100.45687003264817	90	10.456870032648169	convergent	af-eu	72.49214394582673	7.944605989083641	842.4781685486759
wsm00471	47.145	20.245	104	14	U	63.826239955398535	90	-26.173760044601465	convergent	af-eu	74.17502776777216	6.559498077056986	701.7396993994864
wsm00472	47.204	21.215	41	19	U	179.9858344106006	90	89.9858344106006	convergent	af-eu	74.64887893236644	6.079549587773698	651.8968310931361
wsm00473	46.366	19.53	100	25	U	60.310760386457446	90	-29.689239613542554	convergent	af-eu	73.26326457851096	6.429922888063487	684.6880236536036
wsm00474	46.694	20.454	7	20	U	146.55908581313867	90	56.559085813138665	convergent	af-eu	73.92344590453888	6.14284973724736	656.3421422710594
wsm00475	46.707	19.922	37	3	U	177.02960085473262	90	87.02960085473262	convergent	af-eu	73.6978502202766	6.441742588584162	687.4914665018625
wsm00476	47.22	21.322	90	40	U	48.895174397516826	90	-41.104825602483174	convergent	af-eu	74.70868515687896	6.033621158388968	647.1570676691782
wsm00477	46.279	19.839	69	20	U	29.021389936086337	90	-60.97861006391366	convergent	af-eu	73.33315033352514	6.200655140396947	660.5162216800281
wsm00478	46.279	19.839	10	34	U	150.02138993608634	90	60.02138993608634	convergent	af-eu	73.33315033352514	6.200655140396947	660.5162216800281
wsm00479	46.279	19.839	55	11	U	15.021389936086337	90	-74.97861006391366	convergent	af-eu	73.33315033352514	6.200655140396947	660.5162216800281
wsm00480	46.397	20.809	76	3	U	35.19200833043095	90	-54.80799166956905	convergent	af-eu	73.85699850479247	5.748679055696385	614.0206730762375
wsm00481	46.365	19.516	35	16	U	175.32293715528778	90	85.32293715528778	convergent	af-eu	73.25632618403883	6.437019926181932	685.4187832373855
wsm00482	47.244	20.422	71	2	U	30.688527507031267	90	-59.31147249296873	convergent	af-eu	74.32829575681038	6.530561669067623	699.1712856353317
wsm00483	47.351	17.666	124	13	U	86.15575884134938	90	-3.844241158650618	convergent	af-eu	73.23309417910201	8.111795388222077	863.6447138832397
wsm00484	46.983	21.431	81	12	U	39.75713907647133	90	-50.24286092352867	convergent	af-eu	74.5791384606832	5.813900053259147	623.2030328004261
wsm00485	47.025	21.047	87	3	U	46.10036183328111	90	-43.89963816671889	convergent	af-eu	74.43875544706367	6.047396286403739	647.791891289193
wsm00488	46.859	20.789	47	10	U	6.295854276334978	90	-83.70414572366502	convergent	af-eu	74.19799597378528	6.073224092548486	649.7915390445331
wsm00489	47.239	20.653	62	25	U	21.4846255823781	90	-68.5153744176219	convergent	af-eu	74.42616024923383	6.403208436075943	685.8641773635908
wsm00490	46.99	20.789	71	5	U	30.319946501770744	90	-59.680053498229256	convergent	af-eu	74.29732337052245	6.161968136311373	659.608986633313
wsm00491	46.851	20.179	14	12	U	153.83012939147653	90	63.83012939147653	convergent	af-eu	73.92134079770256	6.398021723716369	683.599143254965
wsm00492	47.368	21.729	116	10	U	74.56635823834188	90	-15.433641761658123	convergent	af-eu	75.00200103266114	5.919810244028895	635.830268390124
wsm00499	41.24	23.93	72	25	N	27.425326450856744	90	-62.574673549143256	convergent	af-eu	71.5932641694942	0.35422732701474047	37.373185148114906
wsm00502	39.27	22.66	71	25	N	27.005416661100185	90	-62.994583338899815	convergent	af-eu	69.50625199902574	0.3685310058430957	38.385300431549474
wsm00503	40.75	23.22	75	25	N	30.90497810008094	90	-59.09502189991906	convergent	af-eu	70.86828515548663	0.3973920807769673	41.74743427981578
wsm00507	40.033	22.028	72	20	N	28.73524628655889	90	-61.26475371344111	convergent	af-eu	69.7227664646935	0.5688484440203467	59.3331427392341
wsm00508	40.04	22.203	83	20	N	39.588533142034464	90	-50.411466857965536	convergent	af-eu	69.81981264491161	0.4701122351524418	49.06518018627525
wsm00509	40.85	22.117	70	20	N	26.862667494832692	90	-63.13733250516731	convergent	af-eu	70.36469774533792	1.1113294899012658	116.3885942964044
wsm00510	40.053	22.127	103	25	N	59.6562714229928	90	-30.343728577007198	convergent	af-eu	69.78930358233889	0.5246832034932822	54.74997699278703
wsm00511	41.125	23.567	90	15	N	45.70277613789693	90	-44.29722386210307	convergent	af-eu	71.31988044835768	0.4750616940247312	50.041804559473505
wsm00512	41.125	23.567	34	15	N	169.70277613789693	90	79.70277613789693	convergent	af-eu	71.31988044835768	0.4750616940247312	50.041804559473505
wsm00513	40.867	23.882	78	20	N	33.3776059882959	90	-56.6223940117041	convergent	af-eu	71.30225632375115	0.10516199415337724	11.076347533234792
wsm00514	40.867	23.882	88	20	N	43.3776059882959	90	-46.6223940117041	convergent	af-eu	71.30225632375115	0.10516199415337724	11.076347533234792
wsm00515	40.683	23.05	62	20	N	18.031915691429333	90	-71.96808430857067	convergent	af-eu	70.73055667879802	0.44617540403166345	46.83307224303423
wsm00517	40.667	23.333	97	15	N	52.78990203659828	90	-37.21009796340172	convergent	af-eu	70.86840078323293	0.27114507556837	28.484762768843616
wsm00518	40.667	23.333	74	15	N	29.789902036598278	90	-60.21009796340172	convergent	af-eu	70.86840078323293	0.27114507556837	28.484762768843616
wsm00559	46.69	1.73	174	25	N	151.10920503613306	90	61.10920503613306	convergent	af-eu	67.16962257570698	17.688378263239883	1812.7719834613158
wsm00560	46.44	1.35	94	25	T	71.44643618832157	90	-18.55356381167843	convergent	af-eu	66.83811045396051	15.657585152605662	1600.7131557852442
wsm00561	46.53	0.59	147	25	S	125.2200525410309	90	35.220052541030896	convergent	af-eu	66.72401614440938	16.32600514834408	1667.6221706943559
wsm00562	46.23	1.67	145	25	S	122.09273763793647	90	32.092737637936466	convergent	af-eu	66.72979148983444	15.446915178901861	1577.8958056395209
wsm00563	45.74	1.01	125	40	TS	102.66992942878426	90	12.669929428784258	convergent	af-eu	66.10110968544362	15.87038631858718	1613.4059129079565
wsm00565	46.11	2.79	148	25	NS	123.95980732675281	90	33.95980732675281	convergent	af-eu	66.92868093752594	14.413664555673108	1474.5387847569316
wsm00566	46.35	3.24	170	25	S	145.55658258471743	90	55.55658258471743	convergent	af-eu	67.2753306626229	16.52152901514748	1694.5010690737645
wsm00567	46.2	0.96	72	25	S	49.796478475123365	90	-40.203521524876635	convergent	af-eu	66.51363961660375	16.05042264341796	1636.8721843048052
wsm00568	46.3	1.41	161	25	S	138.3635356718433	90	48.363535671843294	convergent	af-eu	66.72476279818645	15.660012984430182	1599.6032711126732
wsm00569	43.95	4.72	15	25	N	168.6458683657794	90	78.64586836577939	convergent	af-eu	65.55495429388974	12.567590743332175	1272.1844966872243
wsm00570	46.79	-0.45	129	25	N	108.30328794892682	90	18.303287948926823	convergent	af-eu	66.70778504808092	17.16399199495018	1753.004738830125
wsm00571	44.94	0.4	139	25	N	117.14747119150951	90	27.14747119150951	convergent	af-eu	65.19859607134747	16.009653973564753	1616.0024043881122
wsm00573	43.07	-0.28	75	25	S	53.50602365878876	90	-36.49397634121124	convergent	af-eu	63.280175120651414	10.344026680514673	1027.3812406713625
wsm00574	43.17	-0.03	70	25	S	48.26851544272739	90	-41.73148455727261	convergent	af-eu	63.440357895511426	10.23591423127695	1018.0701402822674
wsm00575	43.4	-0.63	93	40	S	71.9248367952357	90	-18.075163204764294	convergent	af-eu	63.49510281906038	10.79618314785904	1074.3072041932455
wsm00576	43.07	-0.42	125	15	N	103.64959291391119	90	13.649592913911192	convergent	af-eu	63.24282126759014	10.435564411612063	1036.1325107493128
wsm00580	47.1	-0.35	28	25	S	7.2498047701754444	90	-82.75019522982456	convergent	af-eu	67.02188564529175	17.15964896305755	1756.6709982228665
wsm00581	47.57	0.51	164	25	S	142.4612923059529	90	52.461292305952895	convergent	af-eu	67.6704735182928	18.89417583205767	1943.398449637588
wsm00582	47.68	-3.19	119	25	N	101.19279860606758	90	11.192798606067583	convergent	af-eu	66.93443724241506	19.155915197381944	1959.7617528709154
wsm00583	48.28	-4.13	18	40	T	1.2198407825940762	90	-88.78015921740592	convergent	af-eu	67.32025493042997	22.324987026965573	2290.4735605759934
wsm00584	48.43	-1.14	161	25	T	141.2308375798832	90	51.2308375798832	convergent	af-eu	68.08572691834189	20.336785589504615	2097.952791821582
wsm00585	47.06	-1.77	135	40	S	115.67250210995735	90	25.67250210995735	convergent	af-eu	66.6529597247776	18.222127307231546	1860.3074370964819
wsm00587	47.73	-1.67	101	25	N	81.66598906929619	90	-8.334010930703812	convergent	af-eu	67.30759599467379	20.444240927081466	2097.3212032626793
wsm00588	47.867	7.333	11	1	U	162.8404699079436	90	72.8404699079436	convergent	af-eu	69.86906273092805	14.560818122993055	1520.1787009711936
wsm00594	43	-1	105	25	U	84.2330909730789	90	-5.766909026921098	convergent	af-eu	63.02516342986025	10.744451760373948	1064.750485709427
wsm00595	43.1	0	120	25	U	98.22484250955881	90	8.224842509558812	convergent	af-eu	63.38345627741009	10.171639790944226	1011.1746270043365
wsm00596	48.2	2.5	135	25	U	111.58842527919012	90	21.58842527919012	convergent	af-eu	68.76273948308858	17.825545178534412	1847.5045229737577
wsm00597	48.4	3	155	25	U	131.1285726040308	90	41.12857260403081	convergent	af-eu	69.07933572677088	17.584948739717447	1826.4541554865157
wsm00598	48.5	1.8	155	25	U	132.32296861156988	90	42.32296861156988	convergent	af-eu	68.8566959925156	18.410617765231393	1909.35704175878
wsm00599	48.9	2.1	140	25	U	117.08705117569252	90	27.087051175692523	convergent	af-eu	69.30216616144885	18.381109770376156	1911.9710459646487
wsm00601	48.9	3.9	140	25	U	115.32665551815336	90	25.32665551815336	convergent	af-eu	69.77954792023678	17.225538005179885	1797.3487118122694
wsm00602	49.6	3.9	170	25	U	145.43223664428427	90	55.432236644284274	convergent	af-eu	70.41591026580403	17.535685050152722	1837.0823348681997
wsm00603	49.2	3.9	90	25	U	65.37240535933489	90	-24.62759464066511	convergent	af-eu	70.0522087717032	17.358763891403896	1814.4040847852007
wsm00605	45.9	5.2	172	16	U	145.55147842574723	90	55.551478425747234	convergent	af-eu	67.45270468305097	14.983047792112501	1538.6945501395503
wsm00606	43.2	-0.5	133	25	T	111.75541112560575	90	21.755411125605747	convergent	af-eu	63.34273911820335	10.583416838619343	1051.734919584755
wsm00607	43.15	0.54	143	40	S	120.68277513151168	90	30.682775131511676	convergent	af-eu	63.577737472305884	9.848815683370816	980.7403626205369
wsm00608	47.1	6.44	142	25	S	114.56496508767071	90	24.564965087670714	convergent	af-eu	68.90915303761396	14.74903798070008	1530.1571775919829
wsm00609	44.85	4.7	140	25	U	113.84321725099079	90	23.84321725099079	convergent	af-eu	66.35578494277374	12.785170065061436	1302.3056420234445
wsm00611	47.282	6.715	156	25	S	128.33198648911343	90	38.33198648911343	convergent	af-eu	69.15695273187403	14.66175691029278	1523.6251418653146
wsm00612	47.38	5.25	3	25	S	156.76646095859894	90	66.76646095859894	convergent	af-eu	68.79428378514507	15.6575341942372	1623.1509208439545
wsm00613	44.97	5.69	90	25	T	62.89592808746181	90	-27.10407191253819	convergent	af-eu	66.7773263943183	12.059784267577669	1232.3409301409706
wsm00614	44.69	6.69	173	40	N	144.8662239895234	90	54.866223989523405	convergent	af-eu	66.85801776687978	11.146363037022496	1139.689218298577
wsm00615	48.217	3.55	122	7	U	97.561569609772	90	7.561569609771993	convergent	af-eu	69.06205386770228	17.1474116866562	1780.8040934675598
wsm00616	44.81	6.83	66	25	T	37.75448420465062	90	-52.24551579534938	convergent	af-eu	67.01075234307896	11.059380187537869	1132.0797644024083
wsm00617	45.27	6.67	58	25	T	30.00084565179924	90	-59.99915434820076	convergent	af-eu	67.36315631111115	13.680062594196215	1403.9702424599132
wsm00618	42.47	1.66	34	40	N	10.410507546559586	90	-79.58949245344041	convergent	af-eu	63.27201735263502	8.610381836835671	855.1322364475327
wsm00619	44.96	5.63	0	25	N	152.95260400331324	90	62.95260400331324	convergent	af-eu	66.74909940922896	12.116893092576788	1237.9147725204202
wsm00620	50.267	3.167	127	25	U	103.24063335592575	90	13.240633355925752	convergent	af-eu	70.83132925277971	18.281425376553784	1920.097844286793
wsm00621	44.53	6.78	24	25	S	175.74642421700162	90	85.74642421700162	convergent	af-eu	66.74727156756266	11.11384444902663	1135.4233741259145
wsm00622	45.31	6.57	32	25	S	4.105645230416542	90	-85.89435476958346	convergent	af-eu	67.36552117703928	13.767707519134774	1412.9894666454518
wsm00623	42.52	1.68	121	40	T	97.40026610592366	90	7.400266105923663	convergent	af-eu	63.32373993747531	8.636030826936803	858.0690754002402
wsm00624	44.61	6.73	30	40	S	1.8112161525261286	90	-88.18878384747387	convergent	af-eu	66.80091815605087	11.140365865905665	1138.590279158315
wsm00625	48.967	3.533	157	20	U	132.6944945119625	90	42.69449451196249	convergent	af-eu	69.74058024030055	17.488983647669386	1824.3796217205381
wsm00626	44.98	5.14	68	40	S	41.436176961929675	90	-48.563823038070325	convergent	af-eu	66.61061672112196	12.556215258464732	1281.4619644271806
wsm00627	44.97	5.12	68	40	S	41.45385446186043	90	-48.54614553813957	convergent	af-eu	66.59534657287678	12.574714735252883	1283.202003201195
wsm00629	44.53	2.51	168	25	N	143.95397309714951	90	53.953973097149515	convergent	af-eu	65.4055393572527	14.397977557471222	1455.7371279638835
wsm00630	46.32	2.13	168	25	NS	144.650319240309	90	54.65031924030899	convergent	af-eu	66.93744687615812	14.938282157050764	1528.3074972226316
wsm00631	44.64	5.21	57	25	T	30.301150153511742	90	-59.69884984648826	convergent	af-eu	66.32894791224103	12.34128191453243	1256.8329837192928
wsm00632	46.35	1.64	121	25	S	98.14263344318846	90	8.142633443188458	convergent	af-eu	66.83228741155064	15.424034269822982	1576.7681110881763
wsm00633	46.28	1.43	97	25	N	74.34027675341946	90	-15.65972324658054	convergent	af-eu	66.71162678715443	15.647316878728276	1598.1487507008605
wsm00634	45.67	1.03	135	25	S	112.63807250884133	90	22.638072508841333	convergent	af-eu	66.04167660746862	15.846039657835547	1610.1894735774626
wsm00635	46.33	1.29	96	25	N	73.48819212359206	90	-16.511807876407943	convergent	af-eu	66.720647223486	15.759055143439099	1609.6702619089447
wsm00636	46.31	1.45	95	40	N	72.32530673528294	90	-17.674693264717064	convergent	af-eu	66.74463505463011	15.623685926843223	1596.1306187679693
wsm00638	45.62	1.04	133	25	T	110.61958173259313	90	20.619581732593133	convergent	af-eu	65.99810054280249	15.832051152831212	1608.2238817520197
wsm00639	46.51	1.68	152	25	N	129.12932458776402	90	39.12932458776402	convergent	af-eu	66.99042819216595	15.199703892409246	1555.6646267527651
wsm00640	45.72	0.8	119	25	S	96.87717764272298	90	6.877177642722984	convergent	af-eu	66.02714601274867	16.034446488760324	1629.150698818141
wsm00641	46.69	1.32	13	40	T	170.5170688837336	90	80.5170688837336	convergent	af-eu	67.06115066555496	16.150214649160432	1653.813033853339
wsm00668	41.12	-6.61	151	40	U	135.8316561071008	90	45.8316561071008	convergent	af-eu	59.9526334432618	12.110002347323075	1165.6091401235467
wsm00669	42.65	0.9	154	40	T	131.2197094238037	90	41.21970942380369	convergent	af-eu	63.21708725856796	9.243839041565963	917.5998382436293
wsm00671	39.48	-0.93	170	40	N	148.4672673332882	90	58.46726733328819	convergent	af-eu	59.76105687467022	6.443760030492967	619.0202340568976
wsm00673	42.3	-7.07	47	40	T	32.49681345040881	90	-57.50318654959119	convergent	af-eu	61.00537630268151	14.337757145284598	1394.468267254835
wsm00675	42.55	0.5	64	40	TS	41.608823376145665	90	-48.391176623854335	convergent	af-eu	63.01167304964075	9.401470119093375	931.5524154583411
wsm00676	42.7	0.7	5	40	N	162.43350918561737	90	72.43350918561737	convergent	af-eu	63.206541640380124	9.41297216172623	934.3021985874991
wsm00678	37	-2.3	176	25	N	155.38461883201524	90	65.38461883201524	convergent	af-eu	57.06011788829256	2.981328848720267	278.2162172378285
wsm00679	40.79	-2.06	165	40	U	144.92415494470907	90	54.92415494470907	convergent	af-eu	60.678804232942305	9.260213083885304	897.77464774085
wsm00681	41.33	-4.5	172	40	U	154.60485826543828	90	64.60485826543828	convergent	af-eu	60.59915489119629	11.321351440662482	1096.7432866580978
wsm00682	39.01	-1.21	170	40	U	148.66212759448626	90	58.662127594486265	convergent	af-eu	59.24432099077936	5.669930805994056	541.7966385681483
wsm00684	40.88	-6.73	163	40	U	147.92481462018338	90	57.92481462018338	convergent	af-eu	59.697318016834615	11.715641972646267	1124.7333896725631
wsm00690	50.2	9.513	152	12	N	122.15348383079555	90	32.15348383079555	convergent	af-eu	72.60217803959071	14.43508587407652	1531.679439782124
wsm00691	50.648	9.502	130	14	S	100.23280230276373	90	10.23280230276373	convergent	af-eu	72.98742731228492	14.674574039824137	1560.3364097490814
wsm00693	50.633	6.717	129	25	N	101.87189955389624	90	11.871899553896242	convergent	af-eu	72.13289131823498	16.294743796475387	1724.5088716295293
wsm00694	48.149	7.753	74	17	S	45.487141407530146	90	-44.512858592469854	convergent	af-eu	70.25064245184255	14.440108453145228	1511.2232452517806
wsm00695	48.166	9.083	30	10	T	0.22443006486793138	90	-89.77556993513207	convergent	af-eu	70.69757811588357	13.626722709949206	1430.0491720196194
wsm00696	48.149	8.079	159	40	U	130.1759886983229	90	40.1759886983229	convergent	af-eu	70.35498877282105	14.237405993524192	1490.9812788181384
wsm00698	48.17	8.08	151	25	U	122.17864731458883	90	32.17864731458883	convergent	af-eu	70.37370879633666	14.247534681688677	1492.2159226111942
wsm00705	50.07	7.94	137	25	T	108.62182605105107	90	18.621826051051073	convergent	af-eu	71.9980639240493	15.293338049905259	1617.2956411188559
wsm00706	50.65	6.69	38	25	N	10.900184759016497	90	-79.0998152409835	convergent	af-eu	72.14021921895392	16.318897029907163	1727.1362515727697
wsm00707	50.26	7.97	163	25	T	134.62251498522562	90	44.62251498522562	convergent	af-eu	72.17436583852438	15.370473353780625	1627.0704331687923
wsm00708	48.35	9.1	127	17	N	97.24016824651272	90	7.240168246512724	convergent	af-eu	70.86291783852296	13.713063517502349	1440.558680530454
wsm00709	48.23	9	127	12	N	97.31422332974415	90	7.314223329744152	convergent	af-eu	70.72571688781865	13.711248185143063	1439.1669867636806
wsm00710	47.63	7.83	160	40	N	131.32331060314624	90	41.32331060314624	convergent	af-eu	69.8196579833771	14.127592561807376	1474.4823365703337
wsm00711	48.3	9	153	25	S	123.32632319408748	90	33.32632319408748	convergent	af-eu	70.78653336396562	13.747960077691943	1443.5551648228732
wsm00712	50.68	7.99	118	25	NS	89.66694926114485	90	-0.3330507388551496	convergent	af-eu	72.55002026566709	15.568031344074143	1651.4222519650864
wsm00715	50.18	7.7	129	25	N	100.8669340744894	90	10.866934074489393	convergent	af-eu	72.02211482315104	15.49058938986056	1638.3786050880972
wsm00716	52.8	11.2	143	3	U	111.95110149627487	90	21.951101496274873	convergent	af-eu	75.37563472732992	14.863690934065545	1599.2226960677638
wsm00717	50.04	8.3	148	25	N	119.27536874408656	90	29.275368744086563	convergent	af-eu	72.08218443734506	15.064835986035973	1593.8895304875784
wsm00718	48.233	8.283	125	25	U	95.9960429858699	90	5.996042985869906	convergent	af-eu	70.49427157062135	14.15416433617429	1483.545864810987
wsm00719	48.2	8.1	160	25	U	131.16473302949134	90	41.164733029491344	convergent	af-eu	70.40642059460866	14.250489690255705	1492.8290411220523
wsm00720	48.067	8.067	145	25	U	116.17329022427799	90	26.17329022427799	convergent	af-eu	70.27928583887204	14.202872562282721	1486.6620248231106
wsm00721	50.53	7.21	162	25	N	134.38632609484523	90	44.38632609484523	convergent	af-eu	72.18534497606733	15.952954777424964	1688.8341270323344
wsm00722	49.816	12.119	158	13	U	125.65363801858268	90	35.65363801858268	convergent	af-eu	73.13844596162993	12.726948321662917	1354.3334831597936
wsm00723	50.96	6.78	26	25	N	178.85939390602834	90	88.85939390602834	convergent	af-eu	72.44206306770447	16.41410130172224	1740.137124976034
wsm00724	47.98	8.51	171	25	N	141.73616401295152	90	51.73616401295152	convergent	af-eu	70.34707662795205	13.882904516879506	1453.7852034474222
wsm00726	49.55	8.67	165	25	N	135.84718701912135	90	45.84718701912135	convergent	af-eu	71.76893767257599	14.595560688107412	1541.4864084713959
wsm00727	48.038	9.53	179	25	S	148.7788731755699	90	58.77887317556991	convergent	af-eu	70.73597299580747	13.285036022194646	1394.5179525868664
wsm00728	49.833	8.5	140	20	U	111.05331606256613	90	21.053316062566125	convergent	af-eu	71.9629361592784	14.841321931089936	1569.181208787697
wsm00729	50.44	13.01	160	40	U	126.9274627766606	90	36.927462776660605	convergent	af-eu	73.9721427695215	12.577402443492332	1344.1804108152464
wsm00730	49.89	18.47	165	3	U	126.87177583423016	90	36.871775834230164	convergent	af-eu	75.56140900656095	9.299203318961304	1001.3664080316946
wsm00731	49.9	18.56	120	7	U	81.79280889903458	90	-8.207191100965417	convergent	af-eu	75.60509891917229	9.258519942240014	997.1809496628936
wsm00732	49.873	13.362	33	4	U	179.51199749422068	90	89.51199749422068	convergent	af-eu	73.62188548031142	12.057065674852964	1286.2836741096903
wsm00733	50.27	14.07	131	4	U	96.92380228457739	90	6.923802284577391	convergent	af-eu	74.20452173085671	11.893721621051412	1272.584153769829
wsm00734	50.345	14.76	121	4	U	86.30290179391352	90	-3.69709820608648	convergent	af-eu	74.51529926942223	11.560057224013036	1238.7629697576044
wsm00735	49.54	18.071	130	4	U	92.17300855859332	90	2.173008558593324	convergent	af-eu	75.12676772887917	9.286787374296068	998.0474281690962
wsm00736	49.675	18.24	145	9	U	107.04336676531341	90	17.043366765313408	convergent	af-eu	75.30056718085169	9.283153760884574	998.456047214629
wsm00737	50.02	12.7	158	40	U	125.14761770528287	90	35.14761770528287	convergent	af-eu	73.51185425073012	12.512684906785523	1334.1346046365104
wsm00738	50.767	13.66	159	40	T	125.37857171051655	90	35.37857171051655	convergent	af-eu	74.47207945177111	12.406079064329305	1329.1435396458785
wsm00739	50.4	12.7	155	25	U	122.20795977398421	90	32.207959773984214	convergent	af-eu	73.83119012484816	12.727314519506592	1359.23652463751
wsm00740	49.92	18.28	155	3	U	117.04675116462397	90	27.04675116462397	convergent	af-eu	75.50962863155021	9.417825856915812	1013.9036487915756
wsm00743	47.48	8.44	115	6	U	85.71439313115286	90	-4.28560686884714	convergent	af-eu	69.887909649262	13.666582319329564	1426.9906481738597
wsm00745	46.583	8.31	101	2	U	71.67407252977887	90	-18.32592747022113	convergent	af-eu	69.06233363464361	13.28027642030628	1379.1944363224673
wsm00746	46.5667	8.3167	171	11	U	141.66461376365436	90	51.66461376365436	convergent	af-eu	69.05037923532441	13.267427788863387	1377.7500442540475
wsm00748	47.07	8.28	107	40	T	77.79283604999785	90	-12.207163950002155	convergent	af-eu	69.47713649552436	13.553983988791401	1411.4819544359211
wsm00749	47.49	7.65	171	2	N	142.47078095256228	90	52.47078095256228	convergent	af-eu	69.63859308391142	14.16982842431949	1477.1653541931098
wsm00750	41.46	23.85	107	25	N	62.543540747804684	90	-27.456459252195316	convergent	af-eu	71.70803268161262	0.5618494170365693	59.318002574938795
wsm00751	51.03	5.63	148	25	N	121.9694795994505	90	31.969479599450494	convergent	af-eu	72.18073541410493	17.126362187406045	1813.0081531494563
wsm00753	50.406	3.816	91	25	N	66.63017401032027	90	-23.369825989679725	convergent	af-eu	71.12716090549239	17.941295830223055	1887.7311055393006
wsm00754	50.85	5.51	86	25	N	60.05913566709222	90	-29.94086433290778	convergent	af-eu	71.98580192447368	17.114912114642493	1809.8041804779482
wsm00755	50.43	6.1	132	25	N	105.43234954174591	90	15.432349541745907	convergent	af-eu	71.77464899827983	16.566348180520066	1749.685362503409
wsm00756	50.309	4.23	27	25	TS	2.2155325407761097	90	-87.78446745922389	convergent	af-eu	71.14880580263346	17.644831652575874	1856.777627688149
wsm00757	50.47	4.07	172	25	T	147.39324423509862	90	57.39324423509862	convergent	af-eu	71.25246102044093	17.813791070108124	1875.71215160886
wsm00758	50.42	4.39	138	40	S	113.0766868181696	90	23.076686818169605	convergent	af-eu	71.29242335733684	17.59629018793055	1853.2484460207913
wsm00759	46.63	13.649	158	25	T	123.67072438356638	90	33.67072438356638	convergent	af-eu	71.03676735284995	9.991995734040358	1050.7604967933437
wsm00760	46.627	13.676	122	40	T	87.6452569381986	90	-2.3547430618014005	convergent	af-eu	71.0447502019419	9.974018555305207	1048.9202162509428
wsm00761	47.283	15.167	149	25	S	113.40328114577392	90	23.403281145773917	convergent	af-eu	72.16562074627065	9.491478704083477	1004.6890475476787
wsm00762	47.85	16	112	6	U	75.74998067936764	90	-14.250019320632362	convergent	af-eu	72.95452680770951	9.363078386504043	995.3939949979617
wsm00763	47.7	12.25	18	20	U	165.1674283510198	90	75.1674283510198	convergent	af-eu	71.40205120290912	11.454056538218794	1207.1253056654562
wsm00764	47.35	10	163	4	U	132.21132087916646	90	42.211320879166465	convergent	af-eu	70.3037861747515	12.625481972019827	1321.7537411438745
wsm00765	47.193	14.69	7	1	S	151.82219673908912	90	61.82219673908912	convergent	af-eu	71.90470006117899	9.714250628205946	1026.7526360231852
wsm00766	46.933	14.567	106	40	T	70.88552082729132	90	-19.114479172708684	convergent	af-eu	71.6438685566201	9.628802787384672	1016.1967519683683
wsm00769	41.049	19.771	62	40	T	20.93187965498396	90	-69.06812034501604	convergent	af-eu	69.32429348088021	2.6537878861922763	276.0826548873799
wsm00770	50.813	5.926	131	25	S	104.65481046305933	90	14.654810463059334	convergent	af-eu	72.06835714983713	16.84980619982548	1782.6037589103419
wsm00771	50.783	3.583	142	25	S	117.90841008858007	90	27.90841008858007	convergent	af-eu	71.41024351444415	18.247096164218533	1923.1257507706505
wsm00772	50.48	4.21	110	40	T	85.2592275881915	90	-4.740772411808507	convergent	af-eu	71.2987420952418	17.73271094454546	1867.6860702638176
wsm00773	50.45	4.23	121	40	T	96.2356321773999	90	6.235632177399907	convergent	af-eu	71.2768288346839	17.707242389422248	1864.7620234802316
wsm00774	50.632	5.513	122	25	S	96.02504433645396	90	6.025044336453959	convergent	af-eu	71.79062560424427	17.012720865930987	1796.9947435167485
wsm00775	50.458	4.283	114	25	N	89.1855223395317	90	-0.8144776604682988	convergent	af-eu	71.29824041527903	17.678438575958126	1861.964350032826
wsm00776	50.45	4.233	142	25	T	117.23273108404078	90	27.23273108404078	convergent	af-eu	71.27762906005321	17.705410909281397	1864.5779751951984
wsm00777	50.66	5.592	81	25	N	54.95320227900663	90	-35.04679772099337	convergent	af-eu	71.83775811320442	16.978257958106553	1793.839242445624
wsm00778	42.8	-1.725	88	25	N	67.94621669914966	90	-22.05378330085034	convergent	af-eu	62.65250649729349	10.92785411549832	1079.3174392951732
wsm00802	47.06	18.11	73	20	S	34.70417197009709	90	-55.29582802990291	convergent	af-eu	73.19000234208465	7.676329408987527	817.0962004384729
wsm00803	47.335	21.629	92	25	U	50.64770033855257	90	-39.35229966144743	convergent	af-eu	74.93244713313845	5.949843225311525	638.8477159156719
wsm01356	34.6	9.2	164	25	TS	130.779087070733	90	40.779087070733	convergent	af-eu	59.15647438706797	5.435409612625477	518.9122173764366
wsm01357	35.7	10.65	143	25	T	108.72733195921376	90	18.727331959213757	convergent	af-eu	60.729703762406366	3.4928618112948584	338.80064675051796
wsm01358	35.55	9.8	103	25	TS	69.49992227952293	90	-20.500077720477066	convergent	af-eu	60.219960515697565	3.715736595107302	358.6075765555928
wsm01359	36.35	10.3	146	40	T	112.26585293099788	90	22.26585293099788	convergent	af-eu	61.110256355073105	2.3194138609599406	225.81109622337522
wsm01360	36.45	10.2	93	40	T	59.392696503959655	90	-30.607303496040345	convergent	af-eu	61.14885523486859	2.138789851374554	208.30344785814754
wsm01361	36.5	8.55	158	40	T	126.01181571830489	90	36.01181571830489	convergent	af-eu	60.47216688829458	1.8331948761815795	177.36648184961618
wsm01362	36.85	10.1	173	40	T	139.60992763986405	90	49.609927639864054	convergent	af-eu	61.438135113490475	1.7307677126779026	169.03160905815875
wsm01556	34	10.85	150	25	TS	114.97900158896505	90	24.979001588965048	convergent	af-eu	59.42441703286815	6.727797677380153	644.0816160325921
wsm01557	35.8	10.75	130	20	S	95.66293632690713	90	5.662936326907129	convergent	af-eu	60.85804878713063	3.298786647962629	320.37667710128414
wsm01558	37.25	10.1	154	25	T	120.72874112206756	90	30.72874112206756	convergent	af-eu	61.77234106129971	1.4527367168199135	142.32640374093705
wsm01559	36.8	10.3	25	25	TS	171.40244131775682	90	81.40244131775682	convergent	af-eu	61.48478530543902	1.9047515598450673	186.105743867955
wsm01560	37.2	10.22	75	40	N	41.598556037013054	90	-48.401443962986946	convergent	af-eu	61.78307898422202	1.5747671009496287	154.29738960559843
wsm01993	36.56	7	15	25	S	164.56299157574932	90	74.56299157574932	convergent	af-eu	59.87802374406007	1.340560298074962	128.93399664628473
wsm02338	43.55	-1.578	88	13	U	67.92535010765096	90	-22.074649892349044	convergent	af-eu	63.39376666559802	11.552759117077471	1148.5768647948835
wsm02339	43.52	-0.149	32	24	U	10.454254742887429	90	-79.54574525711257	convergent	af-eu	63.73378098575684	10.663262015697086	1063.2755519270002
wsm02340	43.516	-0.175	3	21	U	161.48009029257418	90	71.48009029257418	convergent	af-eu	63.72314005193083	10.669406034487139	1063.7906702316309
wsm02341	43.523	-0.212	12	15	U	170.5191612669641	90	80.51916126696409	convergent	af-eu	63.71981950018515	10.696834560672187	1066.494905967391
wsm02342	43.753	-0.661	10	13	U	169.01930965205952	90	79.01930965205952	convergent	af-eu	63.816536751738965	11.269269794998792	1124.5027470526848
wsm02343	44.468	-0.99	172	40	U	151.4784976231199	90	61.47849762311989	convergent	af-eu	64.40145990985981	15.693969270810669	1573.8000877814607
wsm02344	43.509	-0.32	119	11	U	97.62703190030402	90	7.627031900304019	convergent	af-eu	63.67817585334271	10.736416378174226	1070.0568212821577
wsm02345	43.246	-0.167	7	14	U	165.42268010566272	90	75.42268010566272	convergent	af-eu	63.47414685065578	10.3782801447	1032.5340553958765
wsm02346	43.309	0.568	149	12	U	126.68414968551281	90	36.68414968551281	convergent	af-eu	63.73257523293019	10.034895530323126	1000.6082805994796
wsm02347	43.539	-1.24	52	3	U	31.575644915162513	90	-58.42435508483749	convergent	af-eu	63.46824186420216	11.307660102986347	1124.9400958320841
wsm02348	43.586	-0.994	56	3	U	35.331187703151954	90	-54.668812296848046	convergent	af-eu	63.57481478351439	11.184184485104936	1113.6875199005099
wsm02349	43.31	-0.049	39	16	U	17.3137579982058	90	-72.6862420017942	convergent	af-eu	63.56530868911297	10.350198998501185	1030.556757195106
wsm02350	43.648	-0.353	70	6	U	48.6857276423537	90	-41.3142723576463	convergent	af-eu	63.79894155740439	10.9682149629771	1094.2967122120833
wsm02351	43.641	-0.371	62	16	U	40.70287206437587	90	-49.29712793562413	convergent	af-eu	63.78768725429401	10.961772776486299	1093.5482456330071
wsm02352	43.648	-0.371	72	16	U	50.70412355975145	90	-39.29587644024855	convergent	af-eu	63.79420924810762	10.974887061918281	1094.9178795553805
wsm02353	43.355	-0.259	45	35	U	23.536738736382233	90	-66.46326126361777	convergent	af-eu	63.550987228658244	10.514133245286956	1046.7493646781147
wsm02354	43.114	1.41	2	17	U	158.79151966927117	90	68.79151966927117	convergent	af-eu	63.79020133434399	9.407374293801809	938.5014716473453
wsm02355	43.309	0.248	120	7	U	98.01028937708361	90	8.010289377083609	convergent	af-eu	63.64477156397224	10.196575225316252	1015.9596746653768
wsm02356	43.756	-0.026	64	15	U	42.37136240185248	90	-47.62863759814752	convergent	af-eu	63.985978357922534	11.45822628429633	1145.0153237151446
wsm02357	43.597	-0.692	30	8	U	9.02349081833313	90	-80.97650918166687	convergent	af-eu	63.66285006463872	11.03761820830897	1099.9308265951636
wsm02358	43.445	0.961	65	4	U	42.310223712817276	90	-47.689776287182724	convergent	af-eu	63.96754730330815	10.535979269464832	1052.6902554334467
wsm02359	43.211	0.37	147	15	U	124.86757650970952	90	34.86757650970952	convergent	af-eu	63.58731706863469	10.012595006468672	997.1322478961924
wsm02360	43.119	-0.476	144	20	U	122.71602221878527	90	32.71602221878527	convergent	af-eu	63.27360301633564	10.510580092340518	1043.863243679877
wsm02361	44.15	-1.124	145	7	U	124.56175576301507	90	34.56175576301507	convergent	af-eu	64.070009999456	12.967169913778179	1296.7294713686692
wsm02362	43.276	-0.342	115	25	U	93.60731446585555	90	3.607314465855552	convergent	af-eu	63.45538565200155	10.51895655739969	1046.35883416332
wsm02363	43.842	-0.361	17	9	U	175.7284288799376	90	85.72842887993761	convergent	af-eu	63.977599687255086	11.71912285780843	1171.0030085349258
wsm02364	44.478	-0.885	154	9	U	133.3730399440372	90	43.3730399440372	convergent	af-eu	64.4371526178365	16.021829737766353	1607.1573226057585
wsm02365	43.782	-0.273	145	23	U	123.62794639400477	90	33.627946394004766	convergent	af-eu	63.944796274444826	11.5302891522513	1151.8120589466635
wsm02366	44.841	-0.989	122	3	U	101.53954481793681	90	11.539544817936815	convergent	af-eu	64.7511084182231	14.146212245809124	1422.7111547931947
wsm02367	43.253	-0.514	161	25	U	139.77939439589318	90	49.77939439589318	convergent	af-eu	63.388446979841405	10.625489189371706	1056.3384304991905
wsm02368	43.216	-0.632	50	20	U	28.89374503494423	90	-61.10625496505577	convergent	af-eu	63.322904901613214	10.685543991166753	1061.6992801771478
wsm02369	43.122	0.416	115	17	U	92.80394839505703	90	2.8039483950570343	convergent	af-eu	63.517551139854234	9.895159311357332	984.8403827718075
wsm02370	43.341	0.234	10	15	U	168.03050199396455	90	78.03050199396455	convergent	af-eu	63.67063384561667	10.241816089987196	1020.6954558798919
wsm02371	43.352	-0.106	25	8	U	3.3797214389131796	90	-86.62027856108682	convergent	af-eu	63.5890459424012	10.431950606696063	1038.9105165291173
wsm02372	43.411	-0.632	123	16	U	101.92885907887211	90	11.928859078872108	convergent	af-eu	63.504844716039244	10.804185464504883	1075.1946428046165
wsm02373	43.419	-0.646	100	11	U	78.94464422364041	90	-11.05535577635959	convergent	af-eu	63.50865527943039	10.818518515285149	1076.6567075966493
wsm02374	43.406	-1.364	174	7	U	153.68002457551216	90	63.680024575512164	convergent	af-eu	63.31223479370039	11.316227452642607	1124.2577966119406
wsm02375	44.602	-1.065	117	40	U	96.57743589720326	90	6.577435897203259	convergent	af-eu	64.50829865901188	15.695654214002786	1575.3724234307003
wsm02376	43.533	-0.065	115	16	U	93.37083649507315	90	3.3708364950731493	convergent	af-eu	63.76827724187427	10.658642795229184	1063.1305439972289
wsm02377	43.729	-0.859	57	19	U	36.21781822621051	90	-53.78218177378949	convergent	af-eu	63.74312515523778	11.295586444254099	1126.417728213932
wsm02378	44.566	-0.922	157	3	U	136.42556188762353	90	46.42556188762353	convergent	af-eu	64.51024349056384	15.574680478692613	1563.255591490267
wsm02379	43.526	-0.094	116	6	U	94.39917343177086	90	4.399173431770862	convergent	af-eu	63.754024334439166	10.65526263464966	1062.663088721053
wsm02380	43.126	0.615	59	12	U	36.60180656607184	90	-53.39819343392816	convergent	af-eu	63.576359557714596	9.782103053822937	974.0855103292363
wsm02381	43.348	0.169	117	11	U	95.09811580400753	90	5.098115804007534	convergent	af-eu	63.659468399260035	10.283815167987115	1024.7822120005749
wsm02382	43.324	0.165	92	1	U	70.0977633235093	90	-19.902236676490702	convergent	af-eu	63.63611539572041	10.257133154311248	1021.9169990231227
wsm02383	43.257	-0.181	53	22	U	31.43902379500355	90	-58.56097620499645	convergent	af-eu	63.48062793177032	10.394952492662071	1034.2511709880391
wsm02384	43.454	-1.083	49	20	U	28.39939301132489	90	-61.60060698867511	convergent	af-eu	63.42853973621489	11.14679681077277	1108.5527287920593
wsm02385	43.265	-0.454	38	26	U	16.72006263769663	90	-73.27993736230337	convergent	af-eu	63.415468266323344	10.590555650772671	1053.114152955353
wsm02386	43.243	0.38	139	21	U	116.86336190563895	90	26.863361905638953	convergent	af-eu	63.61970413482322	10.046492838779471	1000.7887949604956
wsm02387	43.261	0.654	24	14	U	1.5875825646091926	90	-88.41241743539081	convergent	af-eu	63.7120058413435	9.930079531863612	989.9812795260859
wsm02388	43.217	0.582	5	6	U	162.65260946872735	90	72.65260946872735	convergent	af-eu	63.65134898028503	9.911396674286237	987.601400619501
wsm02389	43.21	-0.249	13	21	U	171.50001114694976	90	81.50001114694976	convergent	af-eu	63.41872552114048	10.413671444193653	1035.5544242362046
wsm02390	43.161	0.881	20	36	U	177.3376811196522	90	87.33768111965219	convergent	af-eu	63.68305610295366	9.690651989510286	965.8702498823161
wsm02391	43.16	0.899	120	6	U	97.31918599243136	90	7.319185992431358	convergent	af-eu	63.687194279883435	9.679984760456392	964.841506513068
wsm02392	43.194	-0.239	4	21	U	162.48683543282903	90	72.48683543282903	convergent	af-eu	63.406511883105665	10.396396749189108	1033.7263051109458
wsm02393	42.56	22.22	55	25	T	12.175851768233997	90	-77.824148231766	convergent	af-eu	71.66817925119508	2.2846599721092673	241.150508767544
wsm02394	43.29	20.84	67	25	S	25.527925212832997	90	-64.472074787167	convergent	af-eu	71.53128011060862	3.5904520347522464	378.67840923260934
wsm02395	43.3	20.91	54	25	S	12.469404049026537	90	-77.53059595097346	convergent	af-eu	71.57252975507666	3.5572130628696357	375.2628695735459
wsm02396	42.16	20.62	6	40	NS	144.46169080767874	90	54.461690807678735	convergent	af-eu	70.57791531557139	2.926701795706066	306.9158255679307
wsm02397	45.34	21.04	62	25	S	20.784954902975812	90	-69.21504509702419	convergent	af-eu	73.16494906916294	4.898742173515757	521.3708605661991
wsm02398	45.38	21.05	53	25	S	11.784208077458686	90	-78.21579192254131	convergent	af-eu	73.19966827847124	4.920753679686015	523.8094648552913
wsm02399	48.48	22.23	46	25	T	4.320005095491467	90	-85.67999490450853	convergent	af-eu	76.05682134369289	6.4221650145865965	693.0719266731895
wsm02400	46.318	14.36	78	25	T	42.95596703901407	90	-47.04403296098593	convergent	af-eu	71.0588771023555	9.378558154662755	986.3819628166974
wsm02401	46.27	14.53	33	25	T	177.79066152485524	90	87.79066152485524	convergent	af-eu	71.08720533879941	9.247799132458397	972.7944044056834
wsm02403	45.68	14.146	7	25	S	152.02462591319323	90	62.02462591319323	convergent	af-eu	70.45103108827111	9.119832244721493	955.6246692772806
wsm02404	46.195	15.536	167	25	T	130.85754371686204	90	40.85754371686204	convergent	af-eu	71.43212302406188	8.60468293038005	906.9942598383935
wsm02405	42.15	18.75	70	40	T	30.09430860660939	90	-59.90569139339061	convergent	af-eu	69.66592373721056	4.036946147830008	420.91490577083823
wsm02406	42.15	15.543	177	25	N	139.96413378384727	90	49.964133783847274	convergent	af-eu	68.18668552625668	6.0317251142933515	622.6758336710199
wsm02409	43.69	13.47	79	25	S	44.22198908118469	90	-45.77801091881531	convergent	af-eu	68.54361685467651	8.326007843693219	861.6489711295641
wsm02410	43.72	13.44	73	25	S	38.256438348545316	90	-51.743561651454684	convergent	af-eu	68.55589805158787	8.363528107248527	865.6047970720256
wsm02411	42.37	16.57	174	20	TS	136.08862081789857	90	46.08862081789857	convergent	af-eu	68.82371289309896	5.527260540348635	573.102037644705
wsm02413	43.72	13.42	85	15	S	50.274927816998684	90	-39.725072183001316	convergent	af-eu	68.54766227383294	8.376290703138977	866.8767396782948
wsm02414	43.72	13.36	89	25	S	54.330414312245466	90	-35.669585687754534	convergent	af-eu	68.5229779507635	8.414599944082369	870.6939218938899
wsm02415	44.1	14	167	40	S	131.82432753274747	90	41.824327532747475	convergent	af-eu	69.09849767013893	8.242450278396518	856.2084329336493
wsm02416	42.59	15.46	84	25	N	47.14453680782327	90	-42.85546319217673	convergent	af-eu	68.50147942204441	6.369004535924063	658.9302537060682
wsm02417	42.59	15.46	62	25	N	25.144536807823272	90	-64.85546319217673	convergent	af-eu	68.50147942204441	6.369004535924063	658.9302537060682
wsm02418	43.22	15.99	93	25	S	55.81052968821507	90	-34.18947031178493	convergent	af-eu	69.23822349686118	6.443390149345106	669.947204129144
wsm02419	43.27	16.96	64	25	S	25.947840678102466	90	-64.05215932189753	convergent	af-eu	69.70914576774119	5.878386196256372	613.0850622780728
wsm02420	43.15	17.02	78	25	S	39.866590680213505	90	-50.133409319786495	convergent	af-eu	69.6416834615105	5.762736634303849	600.761352613102
wsm02421	47.9	26.9	100	40	T	54.22257239942894	90	-35.77742760057106	convergent	af-eu	77.79007153647635	3.7016593288686295	402.2954651668757
wsm02422	45.3	25.1	98	25	S	53.29548222543025	90	-36.70451777456975	convergent	af-eu	75.08121542364086	2.698660993300308	289.9627187135778
wsm02423	44.86	26.69	149	40	S	102.88113579525128	90	12.881135795251282	convergent	af-eu	75.57193560825675	1.5600446562180537	167.99828235912625
wsm02424	45.89	27.39	16	40	N	149.48316063775928	90	59.48316063775928	convergent	af-eu	76.63891641492339	1.977503679352651	213.93696594546637
wsm02426	45.4	26.9	19	25	N	152.80482248616107	90	62.80482248616107	convergent	af-eu	76.05284164599118	1.8559127014509045	200.28429726456753
wsm02427	45.7	26.8	116	40	T	69.94158493954546	90	-20.058415060454536	convergent	af-eu	76.21027932916417	2.128660573943904	229.87429065143758
wsm02428	45.48	21.12	57	25	S	15.743059123992566	90	-74.25694087600743	convergent	af-eu	73.30724925682773	4.951012105192632	527.3282921977349
wsm02429	45.52	21.22	90	25	T	48.66387795798926	90	-41.33612204201074	convergent	af-eu	73.38355835076358	4.923600844221028	524.6177188762729
wsm02430	46.1	27.4	85	25	T	38.51081096436451	90	-51.48918903563549	convergent	af-eu	76.78850253459115	2.1291160527193256	230.48125463269605
wsm02431	44.9	22.35	98	25	N	55.562166398355714	90	-34.437833601644286	convergent	af-eu	73.4535347277997	3.873326779045783	412.859413596238
wsm02432	45.95	26.82	88	25	S	41.9687481654496	90	-48.0312518345504	convergent	af-eu	76.39383634565749	2.303943095205227	248.99742334764747
wsm02433	45.89	21.6	125	25	S	83.40546085367214	90	-6.594539146327861	convergent	af-eu	73.8365410437942	4.9716957433720665	530.9755947308715
wsm02434	45.5	27.1	127	25	N	80.65619221600156	90	-9.343807783998443	convergent	af-eu	76.22335348023654	1.830441587365243	197.68065460817087
wsm02435	45.51	27.07	128	25	T	81.68292647975704	90	-8.317073520242957	convergent	af-eu	76.21505006560585	1.8528376250577594	200.09222822757468
wsm02436	45.33	26.91	131	25	T	84.78392812500618	90	-5.2160718749938155	convergent	af-eu	76.00946805787054	1.798834343377564	194.0880276857437
wsm02437	47.68	23.22	80	25	NS	37.326871039172715	90	-52.673128960827285	convergent	af-eu	75.90805610169875	5.3633589760256655	578.4318501214249
wsm02438	47.82	23.31	106	25	T	63.272853832314354	90	-26.727146167685646	convergent	af-eu	76.05198149965973	5.415379351934462	584.4086325695203
wsm02439	45.9	26.6	6	25	S	140.14395613447834	90	50.143956134478344	convergent	af-eu	76.24909083028848	2.376480701981535	256.67902154289703
wsm02440	51.46	16.145	162	40	S	126.20951084741233	90	36.20951084741233	convergent	af-eu	75.9298912686072	11.487701185427454	1239.0532676850976
wsm02441	50.345	18.909	42	40	TS	3.5503020523314035	90	-86.4496979476686	convergent	af-eu	76.09295579076965	9.362103218091733	1010.5043370232604
wsm02442	50.347	18.909	116	40	N	77.55060996892428	90	-12.449390031075723	convergent	af-eu	76.09452210287843	9.363384420263998	1010.6494648897574
wsm02443	51.463	16.119	22	40	N	166.23358210341547	90	76.23358210341547	convergent	af-eu	75.92285430283734	11.503058121850131	1240.6714527298668
wsm02444	51.25	19.4	58	40	S	19.246875186339707	90	-70.75312481366029	convergent	af-eu	76.99383914876083	9.693279134330368	1050.1937727310876
wsm02445	42.1	21.5	47	40	N	4.688041235810147	90	-85.31195876418985	convergent	af-eu	70.96933705102211	2.369997277876365	249.12848361901044
wsm02446	42.1	21.4	82	25	S	39.77404915769489	90	-50.22595084230511	convergent	af-eu	70.9194308897259	2.4280863200150975	255.15788619014018
wsm02448	42	21	41	40	S	179.0954703603062	90	89.0954703603062	convergent	af-eu	70.64619375504994	2.5906528738584598	271.789181910448
wsm02450	43.23	12.49	142	25	N	108.02735587105406	90	18.027355871054056	convergent	af-eu	67.76233328900918	8.678729573055392	893.2548643045575
wsm02451	44.63	12.01	49	25	T	15.78435088231106	90	-74.21564911768894	convergent	af-eu	68.73725120401737	9.822746210316211	1017.8891423923037
wsm02452	42.6	13.5	178	25	S	142.94347876488519	90	52.943478764885185	convergent	af-eu	67.66235702293498	7.63425030514901	785.1904707479397
wsm02453	42.6	13.5	32	25	N	176.94347876488519	90	86.94347876488519	convergent	af-eu	67.66235702293498	7.63425030514901	785.1904707479397
wsm02454	46.302	13.197	155	25	T	121.02398776131201	90	31.023987761312014	convergent	af-eu	70.59055337345421	10.069820680699479	1056.0787640705753
wsm02455	46.298	13.293	162	25	TS	127.93444437744245	90	37.934444377442446	convergent	af-eu	70.62434628829348	10.009169496322244	1049.9358921673934
wsm02456	46.25	13	178	20	T	144.19606271016585	90	54.19606271016585	convergent	af-eu	70.47146296604603	10.15895251239985	1064.6439574667816
wsm02457	46.3	13.25	171	15	T	136.97458599738542	90	46.97458599738542	convergent	af-eu	70.60937115310304	10.036451804620498	1052.7009300539576
wsm02458	46.295	13.163	45	25	T	11.05405798775763	90	-78.94594201224237	convergent	af-eu	70.57162491050578	10.086333201596773	1057.6873373951896
wsm02459	46.293	13.162	133	25	T	99.05458913124346	90	9.05458913124346	convergent	af-eu	70.56957994014962	10.085756757389191	1057.6135745386953
wsm02460	46.26	13.193	170	25	T	136.01940841045348	90	46.01940841045348	convergent	af-eu	70.55417988884923	10.04736144084302	1053.487429011193
wsm02461	46.29	13.203	161	25	T	127.01607516472336	90	37.01607516472336	convergent	af-eu	70.5829195640249	10.059064652181547	1054.9011856677841
wsm02462	46.348	13.293	167	25	T	132.9442812205972	90	42.94428122059719	convergent	af-eu	70.6657685544718	10.038850456214618	1053.3168076087086
wsm02463	46.307	13.245	167	25	T	132.98058698600562	90	42.98058698600562	convergent	af-eu	70.6132402051065	10.043638917546701	1053.4798061615081
wsm02464	46.242	13.152	159	25	T	125.05378153566681	90	35.053781535666815	convergent	af-eu	70.52341183521922	10.061635619507825	1054.783938921432
wsm02465	46.29	13.178	36	25	T	2.039197629494879	90	-87.96080237050512	convergent	af-eu	70.57326629581036	10.074255540514315	1056.4315066340755
wsm02466	46.29	13.185	170	25	T	136.0327229273543	90	46.032722927354314	convergent	af-eu	70.57596862810283	10.070001584447681	1056.0029818730984
wsm02467	43.17	12.64	108	25	T	73.87391079266911	90	-16.126089207330892	convergent	af-eu	67.77384319279271	8.544562564578058	879.5179918538964
wsm02468	46.308	13.215	173	25	T	139.008522810503	90	49.008522810502996	convergent	af-eu	70.60247904821728	10.062444640413162	1055.3825673222516
wsm02469	46.265	13.138	158	25	T	124.07127401282969	90	34.07127401282969	convergent	af-eu	70.53708918233497	10.08377359713674	1057.1939274390872
wsm02470	46.245	13.045	172	25	T	138.1534049776339	90	48.1534049776339	convergent	af-eu	70.4846323176169	10.12857045616758	1061.5464654648208
wsm02471	46.215	13.302	5	25	T	150.90974135659383	90	60.90974135659383	convergent	af-eu	70.55908613998932	9.95439618822462	1043.771373265545
wsm02472	46.263	13.325	154	25	T	119.89797122928292	90	29.897971229282916	convergent	af-eu	70.60775259976546	9.96895904892807	1045.611369305662
wsm02473	46.273	13.318	165	25	T	130.90641263966558	90	40.906412639665575	convergent	af-eu	70.6133206373345	9.979150217047561	1046.7160872551017
wsm02474	46.408	13.027	33	40	T	179.20211266721873	90	89.20211266721873	convergent	af-eu	70.6131289254587	10.235742267048977	1073.6288409173674
wsm02475	46.332	12.712	167	25	T	133.47920255590338	90	43.479202555903385	convergent	af-eu	70.42940381961347	10.382955012951157	1087.8355096045939
wsm02476	46.322	13.132	172	25	T	138.08805225723938	90	48.08805225723938	convergent	af-eu	70.58207508349818	10.121153171362295	1061.4069378248553
wsm02477	46.1	12.462	151	25	S	117.66562790053877	90	27.665627900538766	convergent	af-eu	70.14048633534108	10.400552694268896	1087.7119713618222
wsm02478	46.42	13.03	171	40	S	137.20168326384868	90	47.20168326384868	convergent	af-eu	70.62425150493308	10.240996447101764	1074.2533124092126
wsm02479	46.56	12.96	137	25	S	103.29379478980127	90	13.293794789801268	convergent	af-eu	70.7138776383999	10.36589274371616	1087.9514498932188
wsm02480	46.012	12.142	147	25	S	113.94601841828944	90	23.94601841828944	convergent	af-eu	69.94527031316699	10.546997796075772	1101.663668202575
wsm02481	46.283	13.208	56	25	NS	22.01007169985934	90	-67.98992830014066	convergent	af-eu	70.57904691328004	10.051877798776218	1054.122377797347
wsm02482	43.27	12.57	117	20	N	82.96195526034279	90	-7.0380447396572094	convergent	af-eu	67.82808119562588	8.650718324734527	890.7889699813021
wsm02483	46.3	12.5	160	25	S	126.66980138212728	90	36.669801382127275	convergent	af-eu	70.32203842559612	10.493982848064121	1098.7336700734486
wsm02484	46.333	12.512	148	40	S	114.6651282952709	90	24.665128295270904	convergent	af-eu	70.35416405954817	10.505885593659343	1100.2002933549657
wsm02485	46	12.5	159	40	S	125.61039822724598	90	35.61039822724598	convergent	af-eu	70.0714683411097	10.31864486442359	1078.6755637741096
wsm02486	43.27	12.57	126	25	N	91.96195526034279	90	1.9619552603427906	convergent	af-eu	67.82808119562588	8.650718324734527	890.7889699813021
wsm02487	42.81	13.01	91	25	NS	56.446689243369406	90	-33.553310756630594	convergent	af-eu	67.62925934568509	8.083538882057837	831.2027812003604
wsm02488	42.844	13.18	12	25	N	157.29693640736508	90	67.29693640736508	convergent	af-eu	67.72808549619546	7.9935206344981395	822.5287866727851
wsm02489	42.67	12.46	94	25	T	59.92569097976235	90	-30.07430902023765	convergent	af-eu	67.28591276639389	8.35933017861754	857.426050155589
wsm02490	42.82	12.93	160	25	N	125.52330715378912	90	35.52330715378912	convergent	af-eu	67.604247387159	8.141961235904716	837.059652890923
wsm02491	42.97	13.4	36	40	NS	1.1225227920676275	90	-88.87747720793237	convergent	af-eu	67.92350532845825	7.928248912128623	816.9472119935954
wsm02492	46.75	21.13	31	25	S	169.9772813736438	90	79.97728137364379	convergent	af-eu	74.26827385132007	5.815698968392098	622.4537243600695
wsm02493	47.35	19.09	133	25	S	93.88493305240263	90	3.88493305240263	convergent	af-eu	73.83263227747526	7.323601663811388	782.1429651080338
wsm02494	47.5	20.1	3	25	TS	143.01834630375646	90	53.01834630375646	convergent	af-eu	74.38338159595847	6.875070315522521	736.2530730609801
wsm02495	46.75	21.13	29	25	TS	167.9772813736438	90	77.97728137364379	convergent	af-eu	74.26827385132007	5.815698968392098	622.4537243600695
wsm02497	46.208	15.916	15	25	N	158.51499372952958	90	68.51499372952958	convergent	af-eu	71.59835279361792	8.389344457622542	885.15415206536
wsm02498	45.3	18.1	24	25	T	165.36786815478905	90	75.36786815478905	convergent	af-eu	71.80756860141784	6.534145195213654	690.2462207595484
wsm02499	51.34	12.43	98	40	S	65.60155692247827	90	-24.398443077521733	convergent	af-eu	74.53135256814697	13.40282711723728	1436.3435825413023
wsm02500	50.25	12.45	146	25	S	113.4159463510914	90	23.415946351091407	convergent	af-eu	73.61874820195791	12.782860636711689	1363.69169416904
wsm02501	50.24	12.45	110	25	NS	77.41436280276793	90	-12.585637197232074	convergent	af-eu	73.61032225324155	12.777247169550236	1363.0339011848864
wsm02502	50.22	12.43	109	25	T	76.42973876020415	90	-13.570261239795855	convergent	af-eu	73.58658009592958	12.77725986775809	1362.8690158450077
wsm02503	50.23	12.46	133	25	S	100.4035062288417	90	10.403506228841707	convergent	af-eu	73.60534224377564	12.76601501512036	1361.8008731934092
wsm02504	50.23	12.46	148	15	S	115.4035062288417	90	25.403506228841707	convergent	af-eu	73.60534224377564	12.76601501512036	1361.8008731934092
wsm02505	50.23	12.44	132	25	NS	99.42205093825658	90	9.422050938256575	convergent	af-eu	73.59845153533792	12.777252099055062	1362.9513389073707
wsm02507	50.25	12.45	157	40	NS	124.4159463510914	90	34.41594635109141	convergent	af-eu	73.61874820195791	12.782860636711689	1363.69169416904
wsm02508	50.24	12.45	144	25	S	111.41436280276793	90	21.414362802767926	convergent	af-eu	73.61032225324155	12.777247169550236	1363.0339011848864
wsm02509	50.23	12.44	134	40	S	101.42205093825658	90	11.422050938256575	convergent	af-eu	73.59845153533792	12.777252099055062	1362.9513389073707
wsm02510	50.24	12.45	147	25	S	114.41436280276793	90	24.414362802767926	convergent	af-eu	73.61032225324155	12.777247169550236	1363.0339011848864
wsm02511	50.24	12.47	148	25	S	115.39581922392136	90	25.395819223921364	convergent	af-eu	73.61721296258808	12.766014090538448	1361.8837557004185
wsm02515	43.3	17.33	68	25	S	29.623140265002803	90	-60.3768597349972	convergent	af-eu	69.89933391953016	5.672674804745554	592.3532737141504
wsm02516	43.29	18.41	17	40	S	157.65917617428767	90	67.65917617428767	convergent	af-eu	70.38472603842112	5.015212795258151	525.3044529202361
wsm02517	43.65	18.31	43	25	NS	3.8285373859525293	90	-86.17146261404747	convergent	af-eu	70.61755972672337	5.316490746886075	557.6628409035492
wsm02518	44.88	17.23	7	25	NS	149.05847356302957	90	59.058473563029565	convergent	af-eu	71.09734329563446	6.7681828436655	712.001780714228
wsm02519	42.93	17.73	23	25	T	164.18127817955576	90	74.18127817955576	convergent	af-eu	69.79232324220257	5.18370545289892	540.9230912425179
wsm02520	44.874	17.286	4	40	S	146.00699069786015	90	56.00699069786015	convergent	af-eu	71.1170264840132	6.731215497131046	708.1961344499596
wsm02521	44.923	17.232	21	25	S	163.0657232868656	90	73.06572328686559	convergent	af-eu	71.13212739324334	6.794942797002818	714.9653536569866
wsm02522	44.98	17.04	15	40	T	157.25004801783695	90	67.25004801783695	convergent	af-eu	71.09378015515823	6.945312163085504	730.6199354326667
wsm02523	43.23	26.21	71	25	S	24.962343186878343	90	-65.03765681312166	convergent	af-eu	74.19269676021737	0.5918384227107936	63.32082034661856
wsm02524	43.24	26.16	35	25	S	169.00579769038023	90	79.00579769038023	convergent	af-eu	74.1734305463975	0.6256098140034965	66.92764730361972
wsm02525	43.18	26.11	53	25	NS	7.034968191262294	90	-82.9650318087377	convergent	af-eu	74.10553019209188	0.607083337756734	64.92382417969469
wsm02526	42.2	24.2	109	20	N	64.41787278657057	90	-25.58212721342943	convergent	af-eu	72.41852063024905	0.9117507613550231	96.64646962439993
wsm02527	42.31	24.81	110	40	N	64.93171143630815	90	-25.06828856369185	convergent	af-eu	72.81481978486906	0.657451267630762	69.84154451466267
wsm02528	42.45	26.585	86	40	N	39.491542933372784	90	-50.508457066627216	convergent	af-eu	73.8522470540076	0.19217314798441976	20.525663678679106
wsm02529	42.1	25.17	113	40	N	67.58581391643622	90	-22.414186083563777	convergent	af-eu	72.85630997431215	0.30486439064463866	32.393218846750955
wsm02531	42.14	25.16	72	40	N	26.602906403704537	90	-63.39709359629546	convergent	af-eu	72.87911138610909	0.34012024183186895	36.14374594068773
wsm02532	42.25	25.31	132	25	N	86.50228737983036	90	-3.4977126201696365	convergent	af-eu	73.0354749595216	0.340561906077113	36.22096967764603
wsm02533	43.26	26.16	119	25	N	73.00987352698758	90	-16.990126473012424	convergent	af-eu	74.18732568125604	0.6405609902863034	68.53183096522999
wsm02534	42.2	23.68	149	40	N	104.85514582762744	90	14.855145827627439	convergent	af-eu	72.14917269586539	1.2008606354809501	127.10138068731021
wsm02535	42.11	23.97	107	25	N	62.59088922641229	90	-27.409110773587713	convergent	af-eu	72.23482319993862	0.9731968315687709	103.05448266975395
wsm02536	43.23	26.05	75	25	TS	29.09493435049285	90	-60.90506564950715	convergent	af-eu	74.10887832676964	0.6760638598105118	72.30206913925494
wsm02538	42.95	23.35	31	25	T	167.299847575059	90	77.299847575059	convergent	af-eu	72.52081208105282	1.9305651243670923	204.75722559803822
wsm02539	43.25	26.06	101	25	T	55.090728380888606	90	-34.909271619111394	convergent	af-eu	74.12802690207562	0.6857280080575094	73.34258089354869
wsm02540	43.2	26.18	53	25	T	6.981068255764399	90	-83.0189317442356	convergent	af-eu	74.15613275436701	0.5851754090644476	62.59662010780727
wsm02541	42.64	23.33	37	40	T	173.2488422049126	90	83.24884220491259	convergent	af-eu	72.28664390439032	1.7168996234259737	181.85982122207042
wsm02542	43.23	26.01	81	25	T	35.12811077377876	90	-54.87188922622124	convergent	af-eu	74.08795304305445	0.6971571949946167	74.55015197646883
wsm02543	43.24	26.1	72	25	T	26.055521921147488	90	-63.94447807885251	convergent	af-eu	74.14200486387142	0.6571892449121322	70.29506853787086
wsm02544	43.28	26.05	76	25	T	30.10514472649021	90	-59.89485527350979	convergent	af-eu	74.14367399265427	0.7133936528700247	76.30750363211018
wsm02545	43.25	26	73	15	S	27.140498075380776	90	-62.859501924619224	convergent	af-eu	74.09665144980701	0.7173577664776758	76.71360903654237
wsm02546	43.25	26.12	75	25	S	29.04098444201668	90	-60.95901555798332	convergent	af-eu	74.15942876116586	0.6541315128282861	69.97404469158194
wsm02547	43.17	26.14	28	25	S	162.00806628852666	90	72.00806628852666	convergent	af-eu	74.11431292780213	0.5837991748581146	62.4364508009762
wsm02548	43.24	26.04	141	25	N	95.1052719058568	90	5.105271905856796	convergent	af-eu	74.11060556528992	0.6888019438438278	73.6649836164955
wsm02549	43.25	26	76	25	S	30.140498075380776	90	-59.859501924619224	convergent	af-eu	74.09665144980701	0.7173577664776758	76.71360903654237
wsm02550	47	14.2	143	25	S	108.23484499740545	90	18.234844997405446	convergent	af-eu	71.5553549984649	9.885611680772257	1042.7636093826432
wsm02551	47.67	15.14	22	40	S	166.49964355973054	90	76.49964355973054	convergent	af-eu	72.46988355580521	9.743218507760957	1033.0836127899126
wsm02555	42.79	1.22	11	40	N	167.92124655684358	90	77.92124655684358	convergent	af-eu	63.43761829872078	9.128260827504675	907.8805698925482
wsm02556	42.27	2.32	112	40	N	87.7005208923805	90	-2.2994791076195042	convergent	af-eu	63.28713033066279	8.026778636835985	797.2780720462956
wsm02557	37.6	-1.7	52	25	N	30.872659185891052	90	-59.12734081410895	convergent	af-eu	57.79078600932624	3.520499869164155	331.2191419671431
wsm02560	42.43	2.23	112	25	T	87.82456133992508	90	-2.175438660074917	convergent	af-eu	63.40572141589913	8.198137819799399	815.1451304960447
wsm02561	42.9	1.95	45	25	S	21.20272460525308	90	-68.79727539474692	convergent	af-eu	63.751434721750584	8.850246033077013	882.6267838546248
wsm02563	43.15	-1.15	162	40	S	141.41449320529222	90	51.41449320529222	convergent	af-eu	63.12681468267495	10.977127124774512	1088.788650188469
wsm02564	43.09	0.07	77	25	T	55.15137985708668	90	-34.84862014291332	convergent	af-eu	63.393164704086665	10.11649734876542	1005.7782336311318
wsm02566	42.32	2.17	122	25	S	97.86270554484827	90	7.862705544848268	convergent	af-eu	63.28721487009638	8.163018470939846	810.8110059391388
wsm02568	42.467	2.011	40	20	T	16.053851853654237	90	-73.94614814634576	convergent	af-eu	63.37362266435284	8.373248409954982	832.3228288228207
wsm02569	41.458	1.982	20	15	T	175.87307747503286	90	85.87307747503286	convergent	af-eu	62.44332866897594	7.310359586458532	720.6582269477631
wsm02570	41.825	0.845	176	15	T	153.1116094812498	90	63.111609481249786	convergent	af-eu	62.440937493509324	8.351881544747357	823.3139549522213
wsm02571	42.113	3.154	175	25	S	149.82570484117855	90	59.82570484117855	convergent	af-eu	63.403107880120665	7.354805927188721	731.2754984961366
wsm02572	42.222	2.673	50	15	T	25.333688066168577	90	-64.66631193383142	convergent	af-eu	63.351740474863405	7.756318658834402	770.8507164735764
wsm02573	42.657	0.749	120	40	N	97.37514031483636	90	7.375140314836358	convergent	af-eu	63.18068342316245	9.34651342730055	927.4941854201898
wsm02578	47.317	17.617	151	18	N	113.19341272972446	90	23.193412729724457	convergent	af-eu	73.18587282726892	8.117415006327263	864.028126935408
wsm02591	41.65	2.17	82	40	TS	57.72261293677565	90	-32.27738706322435	convergent	af-eu	62.676127957910644	7.453292963023813	736.3004272021705
wsm02600	46.772	16.348	103	20	U	66.23361181191444	90	-23.766388188085557	convergent	af-eu	72.22842753073986	8.49219990171676	899.2301807698321
wsm02601	46.785	16.349	117	4	U	80.2352004751558	90	-9.764799524844193	convergent	af-eu	72.23925160732115	8.499794542735884	900.0888511562267
wsm02602	46.787	16.358	125	40	U	88.22744369688257	90	-1.772556303117426	convergent	af-eu	72.2445425256457	8.49586808309536	899.6996645367526
wsm02603	46.777	16.36	139	7	U	102.22371745523776	90	12.223717455237761	convergent	af-eu	72.23735244266702	8.48842996932305	898.8758513678648
wsm02605	46.793	16.358	34	40	U	177.22859364958003	90	87.22859364958003	convergent	af-eu	72.24934867089897	8.49963946997795	900.1232222236312
wsm02607	46.386	20.789	55	40	U	14.207432319183965	90	-75.79256768081603	convergent	af-eu	73.83965790714863	5.752067488538984	614.3287450003652
wsm02611	47.222	20.358	92	22	U	51.74082890375627	90	-38.25917109624373	convergent	af-eu	74.2834142365321	6.5502200935811175	701.121612369351
wsm02612	46.851	20.179	26	25	U	165.83012939147653	90	75.83012939147653	convergent	af-eu	73.92134079770256	6.398021723716369	683.599143254965
wsm02613	46.536	19.613	80	4	U	40.26993259486875	90	-49.73006740513125	convergent	af-eu	73.43057949291799	6.497372518141873	692.4749828492759
wsm02614	47.224	20.183	127	25	U	86.89525932946867	90	-3.104740670531328	convergent	af-eu	74.2082577422909	6.64590675036186	711.1005179285854
wsm02615	47.159	20.104	52	5	U	11.952998188192737	90	-78.04700181180726	convergent	af-eu	74.12395809957364	6.645108322799587	710.7184585210891
wsm02616	47.245	21.056	38	5	U	177.13235238030825	90	87.13235238030825	convergent	af-eu	74.60909172402765	6.192006180897948	663.8285713529655
wsm02618	46.593	17.262	139	40	U	101.37521508832458	90	11.37521508832458	convergent	af-eu	72.4649147725447	7.854475904758658	832.7954493283119
wsm02619	47.368	21.729	147	25	U	105.56635823834188	90	15.566358238341877	convergent	af-eu	75.00200103266114	5.919810244028895	635.830268390124
wsm02620	46.297	19.817	61	40	U	21.04424099168881	90	-68.95575900831119	convergent	af-eu	73.33718029403846	6.2248867499314144	663.1114219304353
wsm02621	46.309	19.804	45	40	U	5.05800651747245	90	-84.94199348252755	convergent	af-eu	73.34061298505317	6.240116352312157	664.7456872664291
wsm02622	46.304	19.786	3	40	U	143.0729147148421	90	53.07291471484211	convergent	af-eu	73.32879729860426	6.246718542115531	665.4079245212954
wsm02623	46.301	19.791	98	40	U	58.067929851836936	90	-31.932070148163064	convergent	af-eu	73.32871389472696	6.24194345274671	664.8989864479644
wsm02624	46.283	19.863	174	5	U	134.0010104359029	90	44.00101043590291	convergent	af-eu	73.34687440337814	6.190073077797763	659.4362489188401
wsm02625	46.312	19.753	35	40	U	175.10355097251795	90	85.10355097251795	convergent	af-eu	73.32030762430108	6.270329474914803	667.8933443568172
wsm02626	46.295	19.811	34	25	U	174.04914533565636	90	84.04914533565636	convergent	af-eu	73.33298500833912	6.2268633256589965	663.3074393946494
wsm02627	46.279	19.849	59	25	U	19.012577540341113	90	-70.98742245965889	convergent	af-eu	73.33759137342932	6.195127150745009	659.9426721626245
wsm02629	46.634	16.879	23	5	U	165.72771486173951	90	75.72771486173951	convergent	af-eu	72.33749360878673	8.099751437092607	858.1959571242161
wsm02631	46.415	17.209	7	40	U	149.38833713517408	90	59.38833713517408	convergent	af-eu	72.30165438723151	7.770796637543128	823.1779370105517
wsm02632	46.425	17.176	21	40	U	163.4199428755074	90	73.41994287550739	convergent	af-eu	72.29569877222006	7.796121412100746	825.8332491493119
wsm02633	46.417	17.137	6	40	U	148.45344513058035	90	58.45344513058035	convergent	af-eu	72.27296733937257	7.813373490367411	827.5558530529665
wsm02635	46.612	16.607	33	40	U	175.96876834888445	90	85.96876834888445	convergent	af-eu	72.20713988248922	8.242118909528898	872.6453740358087
wsm02636	46.859	20.789	47	20	U	6.295854276334978	90	-83.70414572366502	convergent	af-eu	74.19799597378528	6.073224092548486	649.7915390445331
wsm02637	46.799	16.366	106	7	U	69.22250788634722	90	-20.777492113652784	convergent	af-eu	72.25743342827892	8.498804857384357	900.0754812781342
wsm02638	46.805	16.397	81	5	U	44.19562382639299	90	-45.80437617360701	convergent	af-eu	72.27494707974009	8.484736047711465	898.6733499264234
wsm02639	46.837	16.373	55	6	U	18.22344920952014	90	-71.77655079047986	convergent	af-eu	72.29073826750026	8.518661426768887	902.3460534986672
wsm02640	46.819	16.379	70	7	U	33.21458037044533	90	-56.78541962955467	convergent	af-eu	72.27877951271871	8.503895668034858	900.7219236060049
wsm02641	46.827	16.396	28	40	U	171.20073818668538	90	81.20073818668538	convergent	af-eu	72.29215279628961	8.499146517132885	900.2860180083602
wsm02642	46.83	16.383	109	10	U	72.21306735963111	90	-17.78693264036889	convergent	af-eu	72.28922811098543	8.508509663525302	901.2631340994717
wsm02643	46.843	16.385	81	6	U	44.21374399281734	90	-45.78625600718266	convergent	af-eu	72.30045874743003	8.5155314008463	902.0633555951069
wsm02644	46.817	16.392	80	5	U	43.20244199093543	90	-46.79755800906457	convergent	af-eu	72.2825058084767	8.495159182900238	899.8152639664476
wsm02645	46.836	16.393	61	9	U	24.205171827968286	90	-65.79482817203171	convergent	af-eu	72.29813028222391	8.506530615983621	901.0982010632817
wsm02646	47.244	20.422	70	40	U	29.688527507031267	90	-60.31147249296873	convergent	af-eu	74.32829575681038	6.530561669067623	699.1712856353317
wsm02647	47.707	19.541	77	12	U	37.54950368234415	90	-52.45049631765585	convergent	af-eu	74.30176935657674	7.313535162573089	782.8957624394868
wsm02649	47.315	17.421	81	15	U	43.368968409169554	90	-46.631031590830446	convergent	af-eu	73.10299712693525	8.225965213702949	875.1987187684165
wsm02650	47.333	16.963	45	9	U	7.78433595423553	90	-82.21566404576447	convergent	af-eu	72.92862794691106	8.495199871510437	903.0040984546516
wsm02654	46.487	17.529	21	40	U	163.11508138709814	90	73.11508138709814	convergent	af-eu	72.49355667990537	7.63414757048065	809.5621979828682
wsm02657	46.484	17.679	23	1	U	164.98008051422107	90	74.98008051422107	convergent	af-eu	72.55470947025015	7.546833356567333	800.5719442106642
wsm02660	47.145	20.245	45	25	U	4.826239955398535	90	-85.17376004460147	convergent	af-eu	74.17502776777216	6.559498077056986	701.7396993994864
wsm02661	46.956	21.047	72	40	U	31.087757423381788	90	-58.91224257661821	convergent	af-eu	74.3866062388737	6.000488596556892	642.6039965975247
wsm02662	46.911	21.111	78	40	U	37.02353227415068	90	-52.97646772584932	convergent	af-eu	74.38125482731147	5.935593171208382	635.6376251345823
wsm02663	47.025	21.047	89	15	U	48.10036183328111	90	-41.89963816671889	convergent	af-eu	74.43875544706367	6.047396286403739	647.791891289193
wsm02664	47.328	21.801	54	9	U	12.496515038630946	90	-77.50348496136905	convergent	af-eu	75.0043329125161	5.85454480632319	628.8271461571853
wsm02666	46.501	19.85	1	8	U	141.05414501385343	90	51.05414501385343	convergent	af-eu	73.50817945108875	6.3433593021257195	676.3324211672254
wsm02667	46.983	21.431	86	25	U	44.75713907647133	90	-45.24286092352867	convergent	af-eu	74.5791384606832	5.813900053259147	623.2030328004261
wsm02668	47.239	20.653	62	25	U	21.4846255823781	90	-68.5153744176219	convergent	af-eu	74.42616024923383	6.403208436075943	685.8641773635908
wsm02671	46.362	19.535	49	20	U	9.305575036143068	90	-80.69442496385693	convergent	af-eu	73.26239022427863	6.424482760289152	684.1055941554387
wsm02672	46.366	19.53	100	25	U	60.310760386457446	90	-29.689239613542554	convergent	af-eu	73.26326457851096	6.429922888063487	684.6880236536036
wsm02675	46.257	20.049	30	40	U	169.83224112398375	90	79.83224112398375	convergent	af-eu	73.40977096055495	6.069938350368886	646.8500879162729
wsm02676	47.586	21.568	11	22	U	149.74529104995565	90	59.745291049955654	convergent	af-eu	75.09378274741545	6.153421808363731	661.2046304898421
wsm02678	46.336	17.14	107	40	U	69.43493569829036	90	-20.56506430170964	convergent	af-eu	72.21001535777226	7.759808066086038	821.5932992929374
wsm02679	47.351	16.905	45	3	U	7.839949885744204	90	-82.1600501142558	convergent	af-eu	72.91921246799602	8.539335564263098	907.6497182934238
wsm02680	46.707	19.922	40	5	U	0.029600854732620974	90	-89.97039914526738	convergent	af-eu	73.6978502202766	6.441742588584162	687.4914665018625
wsm02681	47.177	21.541	76	20	U	34.69622447630053	90	-55.30377552369947	convergent	af-eu	74.77435611363987	5.888216025579766	631.7586314554812
wsm02682	47.22	21.332	94	25	U	52.88643582056102	90	-37.11356417943898	convergent	af-eu	74.71315077318071	6.028316023352232	646.6018232252947
wsm02683	47.278	20.568	65	2	U	24.566343239371577	90	-65.43365676062842	convergent	af-eu	74.41838097255678	6.4750460908672665	693.5326419032914
wsm02684	46.694	20.454	19	40	U	158.55908581313867	90	68.55908581313867	convergent	af-eu	73.92344590453888	6.14284973724736	656.3421422710594
wsm02685	47.554	20.761	171	17	U	130.44630131802052	90	40.44630131802052	convergent	af-eu	74.71307791601528	6.557943406782584	703.4098201281108
wsm02686	47.133	20.975	16	22	U	155.1830387305659	90	65.1830387305659	convergent	af-eu	74.4883632973907	6.159218588103357	659.9290301178514
wsm02687	47.437	21.499	26	25	U	164.7792721516164	90	74.7792721516164	convergent	af-eu	74.95101591542196	6.0880281808727545	653.741936257566
wsm02689	47.019	20.973	60	4	U	19.16404383031505	90	-70.83595616968495	convergent	af-eu	74.40120978456676	6.082925016312458	651.4786522064691
wsm02690	46.462	19.787	91	25	U	51.102274219796584	90	-38.897725780203416	convergent	af-eu	73.45043009023163	6.35195617224872	677.0465877304737
wsm02691	46.88	20.626	75	17	U	34.44266866074469	90	-55.55733133925531	convergent	af-eu	74.1413676347344	6.175343862065887	660.5324903332579
wsm02693	47.213	21.7	130	40	U	88.56403142762468	90	-1.435968572375316	convergent	af-eu	74.8727790032788	5.828858336793246	625.6814983204711
wsm02694	47.204	21.215	41	20	U	179.9858344106006	90	89.9858344106006	convergent	af-eu	74.64887893236644	6.079549587773698	651.8968310931361
wsm02695	47.131	21.173	57	40	U	16.00938406580275	90	-73.99061593419725	convergent	af-eu	74.57505311656838	6.052224611702542	648.736735427616
wsm02697	47.171	21.126	120	40	U	79.05773269830507	90	-10.942267301694926	convergent	af-eu	74.5843012354916	6.104465110752926	654.3655165769179
wsm02698	47.168	21.175	74	40	U	33.01432422931617	90	-56.98567577068383	convergent	af-eu	74.60387453607744	6.07633307799955	651.4112333427921
wsm02699	47.12	21.759	73	22	U	31.495953758146698	90	-58.5040462418533	convergent	af-eu	74.82965738410581	5.733915659137153	615.3647597969584
wsm02700	46.303	20.99	40	20	U	179.01590998501445	90	89.01590998501445	convergent	af-eu	73.86773792811137	5.586301647325371	596.7093831334859
wsm02702	47.982	22.113	88	20	U	46.33844731793988	90	-43.66155268206012	convergent	af-eu	75.63300928774399	6.140743485948491	661.4661227438404
wsm02703	47.351	17.666	112	40	U	74.15575884134938	90	-15.844241158650618	convergent	af-eu	73.23309417910201	8.111795388222077	863.6447138832397
wsm02704	46.793	16.368	87	7	U	50.21954956289039	90	-39.78045043710961	convergent	af-eu	72.25344749952058	8.49388159472818	899.5340524342673
wsm02708	46.311	20.19	24	25	U	163.71859282907383	90	73.71859282907383	convergent	af-eu	73.51392814520742	6.028705466931058	642.8029484094149
wsm02709	46.311	20.202	32	40	U	171.7080446835099	90	81.70804468350991	convergent	af-eu	73.51928786634393	6.022111523934967	642.1176511382963
wsm02711	46.276	20.222	24	40	U	163.68376556171768	90	73.68376556171768	convergent	af-eu	73.50153502044581	5.987509963136915	638.3696487571951
wsm02712	46.231	20.259	76	40	U	35.64262509558057	90	-54.35737490441943	convergent	af-eu	73.48379387648916	5.936790143764682	632.9039798311603
wsm02714	47.424	20.119	51	11	U	10.987914238678286	90	-79.01208576132171	convergent	af-eu	74.33341593754993	6.814123939460302	729.5481559123075
wsm02715	47.171	19.994	38	7	U	178.0521747209873	90	88.0521747209873	convergent	af-eu	74.08508087081495	6.712698786388927	717.8087897374629
wsm02716	46.576	17.202	19	29	U	161.4258527303196	90	71.4258527303196	convergent	af-eu	72.42628547580846	7.877864669904653	835.0971870991649
wsm02717	46.321	19.989	65	40	U	24.89733026052295	90	-65.10266973947705	convergent	af-eu	73.43197490965352	6.14605496064803	655.0371139086415
wsm02718	46.402	19.667	35	7	U	175.19668766293938	90	85.19668766293938	convergent	af-eu	73.35137019396369	6.378092966798022	679.482189232328
wsm02719	46.76	16.914	81	20	U	43.72039807857061	90	-46.27960192142939	convergent	af-eu	72.4522940452458	8.159773659883626	865.1053649171215
wsm02720	46.72	16.914	93	2	U	55.712728693052384	90	-34.287271306947616	convergent	af-eu	72.42046809949441	8.13435853317776	862.259221206736
wsm02730	47.1	20.875	104	40	U	63.26465302901073	90	-26.73534697098927	convergent	af-eu	74.41892902278894	6.190337387014125	663.0396808587908
wsm02731	47.115	20.849	164	40	U	123.29017010956568	90	33.29017010956568	convergent	af-eu	74.41875219620239	6.214419940264719	665.618561692312
wsm02733	45.967	17.324	146	25	U	108.19681708211851	90	18.196817082118514	convergent	af-eu	71.99591251497347	7.416759455955116	784.3249347659103
wsm02734	46.789	16.358	103	8	U	66.22782705478829	90	-23.772172945211707	convergent	af-eu	72.24614456605342	8.49712523456435	899.8408510956468
wsm02735	47.156	21.158	75	17	U	34.027026050747736	90	-55.972973949252264	convergent	af-eu	74.58723509235936	6.077221818485327	651.4543807397603
wsm02736	47.005	20.998	122	25	U	81.13960021184386	90	-8.860399788156144	convergent	af-eu	74.4017686883867	6.0600305409583655	649.0284312368703
wsm02737	46.281	20.22	39	25	U	178.6864811781145	90	88.68648117811449	convergent	af-eu	73.50445318634692	5.991983048324357	638.8561914205758
wsm02738	46.172	19.852	112	40	U	71.98929661176004	90	-18.01070338823996	convergent	af-eu	73.2569575394607	6.121660664087841	651.8412497404565
wsm02739	47.116	20.838	69	4	U	28.299994635953738	90	-61.70000536404626	convergent	af-eu	74.41462834225453	6.220988336984874	666.3087192147926
wsm02740	47.172	20.412	71	6	U	30.684227161536	90	-59.315772838464	convergent	af-eu	74.26899958187518	6.4875550328345355	694.3648943707884
wsm02741	46.297	19.82	65	6	U	25.04159667230249	90	-64.95840332769751	convergent	af-eu	73.33851144921958	6.223228290218287	662.9393628286734
wsm02742	46.419	17.174	10	2	U	152.4205722992537	90	62.420572299253706	convergent	af-eu	72.29010292988582	7.793427193768622	825.5221117833678
wsm02743	46.823	16.384	88	37	U	51.210824144573905	90	-38.789175855426095	convergent	af-eu	72.28403186088977	8.503533810650083	900.7099763273479
wsm02744	46.48	17.604	24	1	U	166.04649746884292	90	76.04649746884292	convergent	af-eu	72.5197712707408	7.586922196728864	804.67021473059
wsm02745	46.933	21.079	77	2	U	36.0555509381897	90	-53.9444490618103	convergent	af-eu	74.38354109472692	5.967705252242752	639.0836090776384
wsm02746	46.259	20.053	38	8	U	177.82910603938052	90	87.82910603938052	convergent	af-eu	73.41308322160388	6.069079348811329	646.7696855377228
wsm02747	46.261	20.057	24	6	U	163.82597098699	90	73.82597098699	convergent	af-eu	73.41639546261953	6.068220631578043	646.6893080781206
wsm02748	47.092	20.277	41	25	U	0.7883692589954308	90	-89.21163074100457	convergent	af-eu	74.1485952589826	6.5066539944538135	695.9953069472193
wsm02749	46.99	20.789	69	25	U	28.319946501770744	90	-61.680053498229256	convergent	af-eu	74.29732337052245	6.161968136311373	659.608986633313
wsm02751	46.485	19.841	32	1	U	172.0590368949758	90	82.0590368949758	convergent	af-eu	73.4919345730743	6.337599976581544	675.6616115271422
wsm02752	46.361	20.753	112	40	U	71.23421042713079	90	-18.76578957286921	convergent	af-eu	73.80450403503733	5.754649509009454	614.4951205648111
wsm04609	43.286	20.896	87	25	NS	45.47845333415114	90	-44.52154666584886	convergent	af-eu	71.55529303256498	3.555470982575258	375.04147818489923
wsm04610	42.452	20.968	40	40	N	178.22807567391612	90	88.22807567391612	convergent	af-eu	70.9671428265966	2.9285884880347623	307.842197920089
wsm04611	42.528	22.045	180	25	S	137.3184288311561	90	47.3184288311561	convergent	af-eu	71.55715769407027	2.3615358241195565	249.10440938023572
wsm04612	44.541	22.42	3	40	NS	140.42934077295388	90	50.42934077295388	convergent	af-eu	73.22247517152562	3.581864292723907	381.3317796476181
wsm04613	43.42	19.666	63	25	TS	22.580985042926386	90	-67.41901495707361	convergent	af-eu	71.07004592548732	4.361091304851243	458.70478366270237
wsm04614	43.714	20.381	17	25	S	156.02034312468703	90	66.02034312468703	convergent	af-eu	71.63076203881266	4.148893940041717	437.8293462484067
wsm04615	43.699	20.424	66	40	S	24.979576853916228	90	-65.02042314608377	convergent	af-eu	71.6398345002496	4.113806513125013	434.1494199252256
wsm04616	42.256	19.224	147	25	S	106.7022760229085	90	16.702276022908507	convergent	af-eu	69.97317864715588	3.823549407419023	399.4514882893185
wsm04617	43.337	20.931	57	25	NS	15.459356054175942	90	-74.54064394582406	convergent	af-eu	71.61035687283082	3.5710169037231765	376.80187122100597
wsm04618	43.237	20.839	48	25	T	6.517055225262936	90	-83.48294477473706	convergent	af-eu	71.49108936177862	3.5540135938350375	374.7474049681466
wsm04619	43.281	20.908	29	25	T	167.46693944838972	90	77.46693944838972	convergent	af-eu	71.55734136238621	3.54508265198308	373.95014518003165
wsm04620	43.351	20.941	76	25	T	34.453768850693905	90	-55.546231149306095	convergent	af-eu	71.6256582218786	3.5750649891375588	377.26249063096066
wsm04621	43.335	20.959	107	40	T	65.43463447286081	90	-24.565365527139193	convergent	af-eu	71.62236892630496	3.553558911594706	374.9858878728098
wsm04622	43.292	20.89	70	25	S	28.48498441157767	90	-61.51501558842233	convergent	af-eu	71.55689051028199	3.5631106419563423	375.8508266683456
wsm04663	46.585	15.19	35	25	T	179.24915281045293	90	89.24915281045293	convergent	af-eu	71.6077561685535	9.049780603978007	954.8884522851249
wsm04721	43.249	13.9	87	40	S	51.72530495205859	90	-38.27469504794141	convergent	af-eu	68.36160074351945	7.77912714217527	804.0436876309085
wsm04722	42.003	19.099	150	25	S	109.75206367137417	90	19.752063671374174	convergent	af-eu	69.72021961860776	3.724680687136839	388.4925476806653
wsm04723	42	19.058	27	25	S	166.78738272940916	90	76.78738272940916	convergent	af-eu	69.69825101289248	3.7474149940518373	390.8083808617264
wsm04724	42.18	18.787	27	40	T	167.06881168720565	90	77.06881168720565	convergent	af-eu	69.70653098902713	4.035045000022478	420.82707543850614
wsm04755	45.365	25.512	110	25	S	64.96037190099423	90	-25.039628099005768	convergent	af-eu	75.33162288451	2.5337975605915233	272.56306627795243
wsm04756	45.431	21.129	14	40	N	152.7255188129614	90	62.72551881296141	convergent	af-eu	73.2745818274098	4.912314791429964	523.1171318974854
wsm04766	46.224	12.934	139	40	T	105.25207101611079	90	15.25207101611079	convergent	af-eu	70.42447196383452	10.183880999186528	1066.9456154648972
wsm04767	42.968	13.262	61	40	N	26.249794298284883	90	-63.75020570171512	convergent	af-eu	67.86421391776446	8.016498286672999	825.6935181855985
wsm04768	46.377	13.028	163	25	T	129.19511370714832	90	39.19511370714832	convergent	af-eu	70.58775252302252	10.216850787229674	1071.4801821563933
wsm04769	46.27	12.714	37	25	TS	3.465155023349439	90	-86.53484497665056	convergent	af-eu	70.37848271173911	10.345381754916048	1083.5560224874337
wsm04770	43.264	12.476	134	25	N	100.04816562325158	90	10.048165623251577	convergent	af-eu	67.78483618473805	8.708385095436427	896.4510067641457
wsm04771	46.309	13.21	3	25	T	149.01334338592335	90	59.01334338592335	convergent	af-eu	70.60137735609554	10.066073428760717	1055.7560185801108
wsm04772	46.332	12.858	172	40	TS	138.34378441026882	90	48.343784410268825	convergent	af-eu	70.48517430578634	10.293843669643934	1078.8718946955703
wsm04778	45.463	14.328	51	40	T	15.813114702478174	90	-74.18688529752183	convergent	af-eu	70.34667485122783	8.876770252452275	929.5522355504257
wsm04805	43.289	19.115	52	25	T	12.035998557028847	90	-77.96400144297115	convergent	af-eu	70.71142410202626	4.595516920151766	482.3148856807915
wsm04806	43.031	17.792	49	40	T	10.149287134885526	90	-79.85071286511447	convergent	af-eu	69.89944111966899	5.213534318945733	544.4091794973888
wsm04807	43.257	17.98	43	40	NS	4.033518653009594	90	-85.9664813469904	convergent	af-eu	70.1614574806164	5.250992204518781	549.232522140668
wsm04809	42.312	19.949	76	25	N	35.08078305333379	90	-54.91921694666621	convergent	af-eu	70.36480752497702	3.4294301574172437	359.1615553620203
wsm04810	42.293	19.909	33	40	N	172.11124692984635	90	82.11124692984635	convergent	af-eu	70.33107572231467	3.4399624389803023	360.1888587325492
wsm04811	42.294	19.955	80	25	N	39.0713401474066	90	-50.9286598525934	convergent	af-eu	70.35411395030849	3.4133506916908516	357.4537554573335
wsm04812	42.324	19.928	8	40	NS	147.10191189333295	90	57.101911893332954	convergent	af-eu	70.36370811520332	3.4502333808119374	361.33778700276827
wsm04835	33.77	22.96	121	25	T	75.15783483879011	90	-14.842165161209891	convergent	af-eu	65.7799912504533	6.593868384463377	668.6666860265848
wsm04842	31.8	28.4	165	25	N	114.27781414383588	90	24.277814143835883	convergent	af-eu	67.88510681892346	9.660001352271962	995.1206663016463
wsm04848	41.2	15.24	117	25	S	80.00546885795717	90	-9.994531142042831	convergent	af-eu	67.29187950182684	5.609012642546361	575.3479138025202
wsm04883	36.25	1.53	171	25	T	146.09346656631442	90	56.09346656631442	convergent	af-eu	57.55816736793517	0.18550591042063047	17.408168595101753
wsm04891	30	-9	76	40	S	61.53658056672748	90	-28.46341943327252	convergent	af-eu	48.705756587643634	1.9311962351862348	161.34033777837539
wsm04928	33.09	13.5	162	25	N	124.16083433205779	90	34.16083433205779	convergent	af-eu	60.00408189922472	8.493188322766144	817.908681931839
wsm04939	31	15.2	175	25	S	134.83229725886838	90	44.83229725886838	convergent	af-eu	59.28684031008129	12.448288822393522	1190.0352553217556
wsm04942	41.65	15.73	147	40	S	109.67260547788754	90	19.672605477887544	convergent	af-eu	67.87243899661992	5.586313515883944	575.4198409946624
wsm04943	43.2	12.69	104	25	S	69.83425074235646	90	-20.16574925764354	convergent	af-eu	67.81913513653961	8.530161211540104	878.3189612300868
wsm04944	44.76	10.67	46	40	N	14.0699867162038	90	-75.9300132837962	convergent	af-eu	68.33396561488107	10.760481906413418	1111.9809379285273
wsm04946	46.467	13	165	25	S	131.23864520921882	90	41.23864520921882	convergent	af-eu	70.65182322967536	10.286907410240644	1079.2517412127106
wsm04962	40.677	21.831	44	25	N	1.0638824656729184	90	-88.93611753432708	convergent	af-eu	70.09041379837586	1.154116321467825	120.66179884400069
wsm04968	46.32	1.53	135	25	S	112.24722497752902	90	22.247224977529015	convergent	af-eu	66.7751951398302	15.549943811741429	1588.9609580449448
wsm04970	43.06	0.17	165	25	T	143.04352960647896	90	53.043529606478955	convergent	af-eu	63.39257840991872	10.028179997635306	996.992646538263
wsm04974	42.348	1.737	170	20	T	146.30761736692904	90	56.30761736692904	convergent	af-eu	63.18305424154969	8.460822399754278	839.6208699257021
wsm04976	35.7	4.4	174	25	T	145.94519635829317	90	55.945196358293174	convergent	af-eu	58.1017209624173	2.270952897166154	214.3853099951614
wsm04980	47.208	12.477	29	40	N	175.86546340447126	90	85.86546340447126	convergent	af-eu	71.07290924399035	11.035200782889177	1160.7154688354858
wsm05088	45.3	24.68	60	25	N	15.650540984466943	90	-74.34945901553306	convergent	af-eu	74.87404950646811	2.9167281645566447	313.0894047849162
wsm05157	41.713	-9.113	139	5	U	126.62099665043377	90	36.62099665043377	convergent	af-eu	60.08159995861505	14.5444430598383	1401.747570522218
wsm05159	41.75	-9.316	147	22	U	134.8458252824454	90	44.84582528244539	convergent	af-eu	60.08556884453973	14.729837120700722	1419.6718505169738
wsm05161	41.27	-7.07	170	25	U	155.35018990238916	90	65.35018990238916	convergent	af-eu	60.00852692854633	12.618893462686941	1215.2756200959723
wsm05168	41.964	-8.568	9	25	TS	176.06245463544957	90	86.06245463544957	convergent	af-eu	60.41547630103277	14.547249061148477	1406.6955648308553
wsm05169	41.964	-8.646	118	25	T	105.1467151741719	90	15.146715174171902	convergent	af-eu	60.40253274623064	14.595900014201334	1411.218981782689
wsm05185	34.05	-5.23	102	40	S	83.97172178467542	90	-6.028278215324576	convergent	af-eu	53.48766711587455	0.033752747877144884	3.0165063249478847
wsm05186	31.49	-6.06	26	40	N	8.32760072910736	90	-81.67239927089264	convergent	af-eu	50.83700392921586	0.7090233614311501	61.128722053485
wsm05187	43.11	-11.49	179	40	N	169.34564444349576	90	79.34564444349576	convergent	af-eu	61.11740162029038	18.27447244798182	1779.2696070961779
wsm05188	31.03	-13.29	150	40	T	141.0641363484741	90	51.06413634847411	convergent	af-eu	48.96462472391184	7.016295899955139	588.4913639427988
wsm05192	38.443	14.668	122	25	T	84.78894896922128	90	-5.2110510307787195	convergent	af-eu	64.82786001560216	0.8724224114438925	87.79651343266467
wsm05193	38.437	14.692	123	25	N	85.76528894150351	90	-4.234711058496487	convergent	af-eu	64.83445365778334	0.5085004038453178	51.175871042708565
wsm05194	38.331	14.82	63	25	N	25.618093954155654	90	-64.38190604584435	convergent	af-eu	64.81095620950948	0.6973082506606261	70.16410990654862
wsm05195	38.26	15.509	75	25	TS	36.97084218652259	90	-53.02915781347741	convergent	af-eu	65.0855068129998	0.16727402871885033	16.869081581770963
wsm05196	38.18	14.937	157	25	S	119.4680448734722	90	29.468044873472195	convergent	af-eu	64.7469660202955	0.9300759882356999	93.53630069771397
wsm05197	38.631	14.379	54	25	N	17.10698545220538	90	-72.89301454779462	convergent	af-eu	64.84169162009103	0.15654275880561386	15.75551836978477
wsm05199	38.293	15.665	62	25	S	23.838978763034333	90	-66.16102123696567	convergent	af-eu	65.18703429661531	0.1207000331845336	12.182234063490268
wsm05200	38.166	15.137	12	25	T	154.2817861875282	90	64.28178618752821	convergent	af-eu	64.83186518838649	0.9991934691936706	100.55746332134613
wsm05201	37.991	14.099	123	25	NS	86.18140811625256	90	-3.8185918837474446	convergent	af-eu	64.19781760846018	1.1560644901459796	115.7326613345124
wsm05202	38.03	15.996	20	25	N	161.46447557851843	90	71.46447557851843	convergent	af-eu	65.14224935876756	1.0485060027456257	105.78725853174844
wsm05203	37.684	14.895	140	25	T	102.36232445714052	90	12.362324457140517	convergent	af-eu	64.33370365808868	1.7171099723965142	172.09507913501764
wsm05204	38.152	15.175	42	25	S	4.243181192562815	90	-85.75681880743718	convergent	af-eu	64.83908118659875	1.0278495286680425	103.44749063708242
wsm05205	37.25	14.9	138	25	S	100.22923880757332	90	10.229238807573324	convergent	af-eu	63.992758436026335	3.062126507884784	306.01457420333196
wsm05206	38.133	15.846	179	25	N	140.62949290777453	90	50.629492907774534	convergent	af-eu	65.1494859128363	0.243708905697531	24.590040791941757
wsm05207	38.117	15.146	74	25	N	36.25949473264444	90	-53.74050526735556	convergent	af-eu	64.79744209049603	1.3938754686327286	140.23809315415227
wsm05208	37.85	14.727	53	25	N	15.564311575807096	90	-74.4356884241929	convergent	af-eu	64.38442133488752	1.4167627044277538	142.05351520096616
wsm05340	43.7	-14.56	162	25	S	155.71206195654628	90	65.71206195654628	convergent	af-eu	61.39229809509895	20.992569549408046	2049.2994877030596
wsm05489	38.408	14.723	28	25	S	170.72869018230693	90	80.72869018230693	convergent	af-eu	64.82607227308984	1.9078458254047348	191.99387029008417
wsm05606	37.966	14.167	136	25	T	99.11158595308223	90	9.111585953082226	convergent	af-eu	64.20996131201841	1.2035202914677825	120.49576557423114
wsm05607	38.118	15.154	51	25	N	13.252502559918014	90	-76.74749744008199	convergent	af-eu	64.80208560164097	0.3265836290233324	32.85889816671563
wsm05608	37.468	15.075	132	25	T	94.13458586421007	90	4.134585864210067	convergent	af-eu	64.25025912113509	2.1099529388332314	211.31902609715212
wsm05609	37.775	15.117	158	25	NS	120.1866559739102	90	30.186655973910206	convergent	af-eu	64.51311493892155	0.2581423949213786	25.910784124044213
wsm05610	37.783	15.017	175	25	S	137.28006778756935	90	47.28006778756935	convergent	af-eu	64.47103247613167	1.5413221239338952	154.65445459482453
wsm05611	37.703	15.192	165	25	T	127.09734495881082	90	37.09734495881082	convergent	af-eu	64.49266774887624	1.6863694382057304	169.23883560130022
wsm05832	41.62	16.14	130	25	T	92.29438104475327	90	2.2943810447532655	convergent	af-eu	68.0352572900311	5.304375159178761	547.007829068327
wsm05894	39.83	21.46	81	25	N	38.16702520378345	90	-51.83297479621655	convergent	af-eu	69.27710560351628	0.7607145426478041	79.11511866501324
wsm05895	39.98	21.58	61	25	N	18.103062250235155	90	-71.89693774976485	convergent	af-eu	69.4496706521586	0.797654485650213	83.05106079107355
wsm05896	39.8	21.52	83	25	N	40.10811075471196	90	-49.89188924528804	convergent	af-eu	69.28646614312544	0.7027795346143648	73.0943329761758
wsm05897	39.89	21.9	68	25	N	24.807637387455543	90	-65.19236261254446	convergent	af-eu	69.55137695424189	0.5406276023254293	56.32702512109568
wsm05898	40.3	23.6	114	25	N	69.47669919761142	90	-20.523300802388576	convergent	af-eu	70.74804239772459	0.15429976732698947	16.197896013881287
wsm05956	37.857	12.976	23	25	S	167.1826879901662	90	77.18268799016619	convergent	af-eu	63.565186494815094	2.248622559926929	223.89238282317575
wsm05958	37.758	12.983	36	25	TS	0.14730002315246793	90	-89.85269997684753	convergent	af-eu	63.48816442563487	2.35005015584224	233.83480015249216
wsm05987	41.981	0.621	45	25	T	22.37275082681623	90	-67.62724917318377	convergent	af-eu	62.520299871200905	8.660243496828372	854.32804434781394
wsm05988	41.17	1.98	17	27	U	172.8132696839499	90	82.8132696839499	convergent	af-eu	62.179934306144744	6.980697362604076	686.5019113731346
wsm05989	41.63	2.95	52	28	U	26.927685980775152	90	-63.07231401922485	convergent	af-eu	62.901306893977875	7.045887691654258	697.4614251583313
wsm05990	41.73	3.3	53	22	U	27.596202362358895	90	-62.403797637641105	convergent	af-eu	63.10321891082678	6.956431493884253	689.8437367417296
wsm05991	41.71	3.3	33	20	U	7.591848087410483	90	-82.40815191258952	convergent	af-eu	63.08515309960373	6.937269709417791	687.8334673847687
wsm05992	42.705	0.616	127	6	U	104.5202524291164	90	14.520252429116397	convergent	af-eu	63.18751407410508	9.470990892967649	939.9032517674353
wsm05994	42.279	0.131	115	36	U	92.93451301614948	90	2.934513016149481	convergent	af-eu	62.657754792633185	9.284940218922912	917.0942905944038
wsm05996	42.826	-3.367	28	4	U	9.65965671633569	90	-80.34034328366431	convergent	af-eu	62.2809756149729	11.912884326770694	1172.6357976815727
wsm05998	42.31	-2.93	36	18	U	17.115215898598535	90	-72.88478410140146	convergent	af-eu	61.89468390258586	11.256613103170253	1104.0858424211308
wsm05999	41.64	-0.1	76	4	U	54.046903367570906	90	-35.953096632429094	convergent	af-eu	62.00094952673301	8.754704303378077	859.53943452575
wsm06000	42.033	1.063	81	23	U	57.930584197009296	90	-32.069415802990704	convergent	af-eu	62.69574841702316	8.49460438290322	839.318555025141
wsm06001	42.74	-4.12	59	16	U	41.434836731470284	90	-48.565163268529716	convergent	af-eu	62.02881772410646	12.34897371005107	1212.7392588896912
wsm06002	42.06	1.87	175	33	U	151.1134671253037	90	61.113467125303714	convergent	af-eu	62.95926533311456	8.10606147404971	802.8213002137272
wsm06003	42.39	-2.85	47	20	U	28.045338497513512	90	-61.95466150248649	convergent	af-eu	61.98953217407135	11.21995774738167	1101.4620064067435
wsm06004	42.43	-2.84	39	21	U	20.04178900296688	90	-69.95821099703312	convergent	af-eu	62.02976129130276	11.225658785414822	1102.4330034821417
wsm06032	35.4	-3.8	32	25	N	12.667901939983608	90	-77.33209806001639	convergent	af-eu	55.14294841892046	0.041965184515419196	3.829092969294696
wsm06033	42.99	0.17	132	25	S	110.03039654317416	90	20.030396543174163	convergent	af-eu	63.327658635222924	9.984201013056037	992.0562672342135
wsm06034	43.11	-0.42	152	25	T	130.65692833464232	90	40.656928334642316	convergent	af-eu	63.28007705159692	10.466937258834236	1039.5879722537234
wsm06038	30.5	-9.6	86	25	S	72.383590571475	90	-17.616409428525003	convergent	af-eu	49.06508368508132	2.759602513188838	231.81434930198958
wsm06039	40.83	1.51	172	25	S	148.2206586721761	90	58.220658672176114	convergent	af-eu	61.72511040049729	7.139896333908808	699.1946509066458
wsm06040	41.41	2.55	152	25	T	127.28510705393455	90	37.28510705393455	convergent	af-eu	62.575681941220495	6.9623455169644615	687.17636422013
wsm06041	40.98	2.06	140	25	S	115.69029307559191	90	25.69029307559191	convergent	af-eu	62.03146496975094	6.770735511128294	664.9409437077484
wsm06043	42.23	2.06	131	25	TS	106.95565306905377	90	16.955653069053767	convergent	af-eu	63.17183111873965	8.158010388482978	809.4907421225627
wsm06055	42.59	17.53	35	25	T	176.28049171524833	90	86.28049171524833	convergent	af-eu	69.43528433639997	5.07871585681886	528.7414920314371
wsm06056	42.78	17.77	57	25	T	18.11091645211019	90	-71.88908354788981	convergent	af-eu	69.69390644591931	5.059060317420915	527.5817348081314
wsm06145	37.03	3.03	146	25	S	119.7334326433068	90	29.7334326433068	convergent	af-eu	58.78145895827743	0.46057836536820673	43.79807878481562
wsm06162	43.03	17.55	58	25	T	19.364840841897944	90	-70.63515915810206	convergent	af-eu	69.78795246056633	5.359843996308655	559.2875584838289
wsm06163	39.92	20.77	26	25	N	163.78136957066414	90	73.78136957066414	convergent	af-eu	68.98550541382149	1.243468954249579	129.07141315676384
wsm06169	41.102	0.84	25	40	N	1.967458568104064	90	-88.03254143189594	convergent	af-eu	61.77375419736747	7.788531787108155	763.0621455476775
wsm06193	40.192	-3.107	148	9	N	128.9181082949812	90	38.91810829498121	convergent	af-eu	59.848562519447434	8.688832853122392	835.4354385341649
wsm06194	40.468	-2.793	161	3	S	141.63691446940237	90	51.63691446940237	convergent	af-eu	60.18798425195959	8.99658717773525	867.987650641621
wsm06195	40.617	-2.708	144	4	N	124.57512357358559	90	34.575123573585586	convergent	af-eu	60.349978664608926	9.175625326598407	886.69178880787
wsm06197	39.325	0.176	179	18	U	156.2714582704017	90	66.2714582704017	convergent	af-eu	59.939433898951144	5.7509154495124335	553.4620017438918
wsm06198	40.961	1.712	3	14	U	159.04199540963293	90	69.04199540963293	convergent	af-eu	61.906692429178875	7.036972723669692	690.2868015484163
wsm06199	40.327	0.706	33	19	U	9.940396655030952	90	-80.05960334496905	convergent	af-eu	61.02084464215071	7.306809552907055	710.7553874961744
wsm06200	40.827	1.375	18	10	U	174.35862470680178	90	84.35862470680178	convergent	af-eu	61.68128757057709	7.245812649143176	709.2746850488687
wsm06201	41.211	2.334	158	6	U	133.46137752211763	90	43.46137752211763	convergent	af-eu	62.32717370505388	6.825786231196162	672.1755645676553
wsm06202	41.119	2.197	36	30	U	11.580866391360189	90	-78.41913360863981	convergent	af-eu	62.2007080631594	6.803418266575363	669.1957385432958
wsm06203	40.465	0.765	17	14	U	173.90920062380366	90	83.90920062380366	convergent	af-eu	61.165414583854854	7.470321816215886	727.6738720815288
wsm06204	40.495	0.983	8	18	U	164.69042626597798	90	74.69042626597798	convergent	af-eu	61.25831173789861	7.338202444795684	715.4414170124576
wsm06205	39.193	0.802	123	33	U	99.58767080582027	90	9.587670805820267	convergent	af-eu	60.00793120640631	5.279259155653932	508.42147632155206
wsm06206	41.443	2.374	2	9	U	157.47097971500574	90	67.47097971500574	convergent	af-eu	62.55070066617871	7.093244429791156	699.9374974326785
wsm06278	34.37	23.37	30	25	T	164.01437637434555	90	74.01437637434555	convergent	af-eu	66.44138512682403	6.562613270553641	668.9085001019928
wsm06525	50.051	21.5	18	10	U	157.20809128433484	90	67.20809128433484	convergent	af-eu	76.92423146593146	7.855575902485867	850.8530135990367
wsm06526	49.872	22.602	8	11	U	146.21521402905017	90	56.21521402905017	convergent	af-eu	77.25751577255836	7.187917758078839	779.5762963763597
wsm06527	50.055	21.845	11	15	U	149.90557060432212	90	59.90557060432212	convergent	af-eu	77.07241531193655	7.686538606471174	833.0415705334262
wsm06528	50.037	21.613	174	9	U	133.10661682770814	90	43.10661682770814	convergent	af-eu	76.96109898103016	7.789821330085488	843.856927052796
wsm06529	49.842	20.29	146	10	U	106.24369723902737	90	16.24369723902737	convergent	af-eu	76.26143494529087	8.327395530344404	899.4730647721935
wsm06530	49.842	20.29	169	8	U	129.24369723902737	90	39.24369723902737	convergent	af-eu	76.26143494529087	8.327395530344404	899.4730647721935
wsm06531	49.912	18.701	161	12	U	122.6685931463793	90	32.668593146379294	convergent	af-eu	75.67076423663934	9.192596178414647	990.3712727119354
wsm06532	49.729	19.464	167	18	U	127.9590259046463	90	37.959025904646296	convergent	af-eu	75.83561971257662	8.678131308794804	935.628298878572
wsm06533	49.729	19.464	18	14	U	158.9590259046463	90	68.9590259046463	convergent	af-eu	75.83561971257662	8.678131308794804	935.628298878572
wsm06534	49.988	21.026	4	8	U	143.61592992760694	90	53.61592992760694	convergent	af-eu	76.67823936996434	8.051033675144453	871.145829705217
wsm06553	50.487	20.653	151	15	U	111.02100141015364	90	21.021001410153644	convergent	af-eu	76.905546650025	8.568964896273258	928.0512428575526
wsm06554	49.77	22.77	30	15	U	168.05320371156455	90	78.05320371156455	convergent	af-eu	77.25389349176449	7.035367025713043	763.0202697884243
wsm06555	50.15	23.12	19	17	U	156.8046841912627	90	66.80468419126271	convergent	af-eu	77.68684277976239	7.1249778825006445	774.0377759509917
wsm06556	51.617	21.725	4	12	U	143.23546937585388	90	53.23546937585388	convergent	af-eu	78.20291685188658	8.792741757816913	957.0582408478638
wsm06557	52.645	19.822	13	14	U	154.06215759571563	90	64.06215759571563	convergent	af-eu	78.2434832407558	10.381654227376657	1130.1724510028564
wsm06689	47.338	11.673	50	25	N	17.63848527959084	90	-72.36151472040916	convergent	af-eu	70.88714823793433	11.594889182273647	1218.2228946197047
wsm06750	47.805	14.385	93	4	U	58.214962378319854	90	-31.785037621680146	convergent	af-eu	72.28800015356319	10.26039472286223	1086.823965396886
wsm06751	47.805	14.385	120	9	U	85.21496237831985	90	-4.7850376216801465	convergent	af-eu	72.28800015356319	10.26039472286223	1086.823965396886
wsm06752	47.892	14.074	71	3	U	36.51626546733638	90	-53.48373453266362	convergent	af-eu	72.24096537873089	10.492601628360319	1111.128531037362
wsm06753	47.892	14.074	46	7	U	11.516265467336382	90	-78.48373453266362	convergent	af-eu	72.24096537873089	10.492601628360319	1111.128531037362
wsm06754	47.832	13.956	125	10	U	90.61384085458883	90	0.6138408545888296	convergent	af-eu	72.14671191236097	10.525547252036574	1114.028592227229
wsm06755	47.832	13.956	20	16	U	165.61384085458883	90	75.61384085458883	convergent	af-eu	72.14671191236097	10.525547252036574	1114.028592227229
wsm06756	47.915	16.095	121	10	U	84.6755724805264	90	-5.324427519473602	convergent	af-eu	73.04462763569845	9.349602952949795	994.4394173184404
wsm06757	47.915	16.095	176	10	U	139.6755724805264	90	49.6755724805264	convergent	af-eu	73.04462763569845	9.349602952949795	994.4394173184404
wsm06758	47.915	16.095	120	10	U	83.6755724805264	90	-6.324427519473602	convergent	af-eu	73.04462763569845	9.349602952949795	994.4394173184404
wsm06759	48.338	16.271	35	21	U	178.59153564487588	90	88.59153564487588	convergent	af-eu	73.4549029797337	9.51274286525367	1013.9741695577309
wsm06760	48.346	16.283	128	14	U	91.58207418855102	90	1.5820741885510188	convergent	af-eu	73.46607573935486	9.511000716230797	1013.847180422174
wsm06761	48.346	16.283	10	20	U	153.58207418855102	90	63.58207418855102	convergent	af-eu	73.46607573935486	9.511000716230797	1013.847180422174
wsm06762	48.403	16.718	85	12	U	48.19855511701081	90	-41.80144488298919	convergent	af-eu	73.68415029738311	9.304624403115497	992.9614965823885
wsm06763	48.305	16.728	73	24	U	36.17229015593989	90	-53.82770984406011	convergent	af-eu	73.60967557672308	9.237879913283223	985.4627941179301
wsm06764	46.756	15.714	166	19	U	129.80526924310345	90	39.80526924310345	convergent	af-eu	71.95735353495174	8.84917646818252	935.5986513630803
wsm06765	47.933	16.317	177	25	S	140.47766123819292	90	50.47766123819292	convergent	af-eu	73.14744058157702	9.23566293757284	982.8563953267284
wsm06766	47.15	14.65	26	25	S	170.85070307749652	90	80.85070307749652	convergent	af-eu	71.85388671935821	9.71158412250719	1026.1729337008303
wsm06767	47.1	12.95	78	25	S	44.40645737248735	90	-45.59354262751265	convergent	af-eu	71.1596049688743	10.688502525547932	1124.8307461980132
wsm06801	47.27	25.14	148	25	T	103.61147683652462	90	13.611476836524616	convergent	af-eu	76.5046627565159	4.103835172328559	443.72661555167156
wsm06802	47.04	25.25	91	25	TS	46.47913167780246	90	-43.52086832219754	convergent	af-eu	76.3928748371451	3.8832201824323533	419.67524901536194
wsm06803	46.64	23.06	168	40	S	125.28235974463536	90	35.28235974463536	convergent	af-eu	75.06990631570717	4.717497363830205	506.85373314703423
wsm06805	45.31	24.94	165	25	S	120.43248545759513	90	30.432485457595135	convergent	af-eu	75.00926535952793	2.7888174889351376	299.54926204154066
wsm06806	44.73	25.37	178	25	N	132.95997205585326	90	42.95997205585326	convergent	af-eu	74.8119297409489	2.14214796614408	229.87637028924405
wsm06807	45.04	27.02	11	40	N	144.63996737569818	90	54.63996737569818	convergent	af-eu	75.8651089104923	1.5275082568566631	164.70889347439666
wsm06809	45.19	22.56	56	40	S	13.439004829392104	90	-76.5609951706079	convergent	af-eu	73.76758709237345	3.9635148851865267	423.1542272051507
wsm06810	46.07	27.34	76	25	N	29.555659606207826	90	-60.444340393792174	convergent	af-eu	76.73766913832917	2.1362192001210474	231.2019291088635
wsm06812	45.25	28.21	63	25	N	15.69328389799665	90	-74.30671610200335	convergent	af-eu	76.62094274297964	1.0940405943148903	118.35036116979708
wsm06813	45.85	26.68	76	40	T	30.068261535076545	90	-59.931738464923455	convergent	af-eu	76.25428549708114	2.299610424896798	248.38192329412448
wsm06814	45.11	26.87	150	25	T	103.77737993841765	90	13.777379938417653	convergent	af-eu	75.83690757593838	1.6551763690607402	178.45300792373484
wsm06815	45.04	23.93	55	25	N	11.237329399675616	90	-78.76267060032438	convergent	af-eu	74.31952614034824	3.123351666833912	334.3761397652617
wsm06816	44.55	25.89	99	25	N	53.489687094182386	90	-36.510312905817614	convergent	af-eu	74.94814655386018	1.7399687220906515	186.83803198163932
wsm06817	45.44	25.99	97	25	N	51.57257760073634	90	-38.42742239926366	convergent	af-eu	75.62271928241972	2.3446570188719136	252.54919397714596
wsm06818	45.17	29	79	25	S	31.03079336496927	90	-58.96920663503073	convergent	af-eu	76.97828463053155	0.6481300997662345	70.21560798835148
wsm06822	45.31	26	95	25	S	49.54037391423168	90	-40.45962608576832	convergent	af-eu	75.53651517495614	2.24392206611887	241.6052779553567
wsm06823	47.7	25.6	100	25	T	55.29124663870647	90	-34.70875336129353	convergent	af-eu	77.02917566766149	4.1861329390164315	453.6004912264959
wsm06824	45.56	26.93	173	40	N	126.80837498461176	90	36.80837498461176	convergent	af-eu	76.17877825631923	1.9598577414389808	211.61666300758745
wsm06825	45.25	25.02	98	25	S	53.35362468512608	90	-36.64637531487392	convergent	af-eu	75.00607896376658	2.703709947836103	290.40346339911173
wsm06826	46.114	25.58	41	20	N	176.03891948667126	90	86.03891948667126	convergent	af-eu	75.89480517332848	3.04592347664547	328.4801230685747
wsm06827	46.021	25.409	40	20	N	175.16671559953272	90	85.16671559953272	convergent	af-eu	75.74518481847642	3.0649016356865673	330.3087635020108
wsm06828	46.029	25.409	59	20	N	14.168148260441399	90	-75.8318517395586	convergent	af-eu	75.75085817923113	3.070721042447616	330.9442527064635
wsm06829	46.031	25.431	48	20	N	3.1499235904636294	90	-86.85007640953637	convergent	af-eu	75.76304677972873	3.0610021491420127	329.91462225004096
wsm06830	45.875	25.777	54	20	N	8.830240668249303	90	-81.1697593317507	convergent	af-eu	75.82288582656744	2.771759218213049	298.8190365519114
wsm06831	45.13	27.15	56	40	N	9.548380908741706	90	-80.4516190912583	convergent	af-eu	75.99364430285968	1.5294568314896253	165.01176075560977
wsm06833	45.51	21.36	120	25	T	78.54010662626985	90	-11.459893373730154	convergent	af-eu	73.44092991406745	4.8399163394578295	515.8548413843981
wsm06834	45.88	21.44	144	25	T	102.54263667278803	90	12.542636672788035	convergent	af-eu	73.75521666601288	5.051623737488228	539.2893891836942
wsm06835	45.61	21.04	165	25	T	123.83841216809628	90	33.83841216809628	convergent	af-eu	73.36813754121992	5.084408957989211	541.7085534652284
wsm06836	47.47	23.96	100	25	NS	56.65390948356219	90	-33.34609051643781	convergent	af-eu	76.09502872871502	4.839509373567523	522.3600832994292
wsm06838	44.33	27.07	32	40	T	165.46673338653824	90	75.46673338653824	convergent	af-eu	75.40165793758806	0.9710530105795101	104.49045963069162
wsm06839	44.55	27.13	145	25	N	98.45841630467407	90	8.458416304674074	convergent	af-eu	75.58408536037861	1.1055543974884472	119.06157160666508
wsm06840	45.71	26.63	145	25	S	99.08533907103532	90	9.085339071035321	convergent	af-eu	76.13184696693074	2.2210193426004423	239.7673167525559
wsm06841	45.64	25.26	110	40	S	65.22347174464949	90	-24.776528255350513	convergent	af-eu	75.40169912048955	2.863732011080856	308.152826730058
wsm06842	45.52	25.36	176	25	N	131.11704186199876	90	41.11704186199876	convergent	af-eu	75.36593857056575	2.7250040668453437	293.1772378852141
wsm06843	45.78	27.26	79	25	T	32.57226483956754	90	-57.42773516043246	convergent	af-eu	76.49748859608331	1.9596397026591035	211.8794054114478
wsm06844	46.4	27.63	87	25	S	40.3698088798389	90	-49.6301911201611	convergent	af-eu	77.11026527417697	2.2404574557442345	242.85011686921203
wsm06845	45.45	26.12	57	25	S	11.465415880880698	90	-78.5345841191193	convergent	af-eu	75.69476309066586	2.286010112752308	246.31135049589844
wsm06846	45.48	26.93	97	25	S	50.794140504117024	90	-39.205859495882976	convergent	af-eu	76.12340552979582	1.9003894151244083	205.14665648885315
wsm06847	45.47	27.04	145	25	T	98.70078292108121	90	8.700782921081213	convergent	af-eu	76.17221208460518	1.8380145346001484	198.45498246638223
wsm06848	45.52	21.22	90	25	T	48.66387795798926	90	-41.33612204201074	convergent	af-eu	73.38355835076358	4.923600844221028	524.6177188762729
wsm06849	45.95	27.2	56	25	N	9.651680996367531	90	-80.34831900363247	convergent	af-eu	76.58449901183151	2.1158333677146572	228.85047450272333
wsm06850	46.03	22.3	62	40	S	19.82543781715225	90	-70.17456218284775	convergent	af-eu	74.26564600235216	4.692124152021364	502.1911267564665
wsm06851	45.43	21.13	14	25	N	152.72444969075298	90	62.72444969075298	convergent	af-eu	73.27429321756827	4.911075258479997	522.984341208655
wsm06852	46.2	26.89	19	40	S	152.95344590569846	90	62.95344590569846	convergent	af-eu	76.60233304656971	2.4543435616741647	265.48374283041204
wsm06853	44.26	23.9	158	25	TS	114.10824845416948	90	24.108248454169484	convergent	af-eu	73.74202568855816	2.5775492333597754	275.14948460656154
wsm06854	46.06	27.15	50	25	N	3.7122979772573217	90	-86.28770202274268	convergent	af-eu	76.63535504940116	2.222263117977377	240.41280638562392
wsm06855	45.9	27	33	25	N	166.80976250594694	90	76.80976250594694	convergent	af-eu	76.44940801774887	2.1775745939304443	235.3953516881514
wsm06856	45.15	27.05	112	40	N	65.63503156183202	90	-24.364968438167978	convergent	af-eu	75.95634614155108	1.594518515678459	172.0032375734353
wsm06857	46.25	26.99	45	25	S	178.8783984688397	90	88.87839846883969	convergent	af-eu	76.68684955955112	2.442043484831089	264.2457801367367
wsm06858	45.03	23.4	23	40	T	159.6872721389799	90	69.68727213897989	convergent	af-eu	74.05428355559604	3.398381278035032	363.3432396316057
wsm06862	44.18	19.87	45	25	S	4.567868353651875	90	-85.43213164634813	convergent	af-eu	71.74407656760884	4.762797518753047	502.9431757319156
wsm07517	35.49	20.91	146	25	S	102.40583163526043	90	12.405831635260427	convergent	af-eu	65.81513364109206	3.961591506037422	401.84524275445773
wsm07694	41.93	20.81	51	25	N	9.24317988230763	90	-80.75682011769237	convergent	af-eu	70.49981463107649	2.6527711366756535	278.055447705897
wsm07702	39.67	16.07	133	25	N	94.85491200102126	90	4.854912001021262	convergent	af-eu	66.46435957441606	2.0405204008100952	208.02078625375194
wsm07703	42.31	13.29	134	25	N	99.06891813833442	90	9.068918138334425	convergent	af-eu	67.33592919044523	7.591622880741454	778.9656808606069
wsm07704	43.03	12.84	129	25	N	94.65566974064683	90	4.655669740646829	convergent	af-eu	67.74025701885407	8.329031388313751	857.127202217309
wsm07739	42.95	-7.21	150	25	N	135.73461557407944	90	45.73461557407944	convergent	af-eu	61.60940993204633	14.896727024879993	1457.2168718665348
wsm07740	42.74	-7.54	173	25	N	159.05874053599706	90	69.05874053599706	convergent	af-eu	61.34678275107271	15.054567840139015	1468.9932004237114
wsm07777	41.06	20.14	168	25	N	126.61367197619245	90	36.61367197619245	convergent	af-eu	69.51595137036904	2.437987982638788	253.95100968364557
wsm07874	42	16.5	98	25	N	60.06277355242577	90	-29.937226447574233	convergent	af-eu	68.49996836375877	5.3270415349872735	551.1241743412234
wsm07875	38.44	12.12	27	25	N	172.15128212886458	90	82.15128212886458	convergent	af-eu	63.65147966068841	1.1834919030852689	117.92682907125732
wsm07876	38.125	15.6	14	25	N	155.84965484628486	90	65.84965484628486	convergent	af-eu	65.02337623081803	1.2968712852490683	130.7196080380296
wsm07877	38.28	11.74	162	25	T	127.46385402676884	90	37.46385402676884	convergent	af-eu	63.350330125110276	1.149082899665757	114.19856169369174
wsm07878	44.133	10.167	125	25	S	93.41222698079804	90	3.4122269807980388	convergent	af-eu	67.61184192436542	10.73384998064023	1103.5871047890823
wsm07879	37.98	14.14	145	25	T	108.14048574404853	90	18.140485744048533	convergent	af-eu	64.20838903428553	1.1752800522741325	117.66680861778525
wsm07880	43.117	12.733	86	25	S	51.77520435897247	90	-38.22479564102753	convergent	af-eu	67.76811230451091	8.451753912625975	869.9293516580651
wsm07881	43.567	12.217	98	25	N	64.3583707251787	90	-25.641629274821298	convergent	af-eu	67.93198438922603	9.059137133839641	933.532868310439
wsm07882	42.82	12.93	161	25	N	126.52330715378912	90	36.52330715378912	convergent	af-eu	67.604247387159	8.141961235904716	837.059652890923
wsm07883	40.34	15.77	158	25	S	120.30369388205065	90	30.303693882050652	convergent	af-eu	66.851673349015	2.480359510273985	253.59888061280577
wsm07884	43.23	12.49	142	25	N	108.02735587105406	90	18.027355871054056	convergent	af-eu	67.76233328900918	8.678729573055392	893.2548643045575
wsm07885	44.84	10.95	16	25	T	163.82288013150446	90	73.82288013150446	convergent	af-eu	68.50721140703402	10.625055098931512	1099.2999072069663
wsm07886	37.84	14.6	54	25	S	16.677582398600634	90	-73.32241760139937	convergent	af-eu	64.31559127102227	0.9183495901720846	92.02638835340646
wsm07887	41.08	15	144	25	N	107.19385175901573	90	17.19385175901573	convergent	af-eu	67.08739409459616	4.031238877821494	412.88659054634405
wsm07888	42.35	13.44	175	25	N	139.93962143169978	90	49.93962143169978	convergent	af-eu	67.43229511482915	7.518065201314698	771.9587195041856
wsm07889	41.054	15.359	93	25	N	55.86033900802363	90	-34.13966099197637	convergent	af-eu	67.22941049239448	5.436042497789771	557.3506508081667
wsm07891	43.01	12.97	146	25	N	111.53028845361297	90	21.530288453612968	convergent	af-eu	67.77746306040436	8.232102049942199	847.377348142268
wsm07892	43.03	12.85	137	25	N	102.6463759078747	90	12.646375907874699	convergent	af-eu	67.74438153509104	8.322510272024516	856.4813576490064
wsm07893	43.02	12.89	147	25	N	112.60689829923899	90	22.606898299238992	convergent	af-eu	67.752637457783365	8.290332321309421	853.2201786135086
wsm07894	42.81	13.06	166	25	N	131.40028701044974	90	41.400287010449745	convergent	af-eu	67.65007579522175	8.050881738242339	827.9684919954732
wsm07895	46.24	13.32	24	25	T	169.89804962382402	90	79.89804962382402	convergent	af-eu	70.58676916745921	9.958322536004516	1044.3610199866746
wsm07896	46.15	13.39	170	25	T	135.81555397440854	90	45.815553974408544	convergent	af-eu	70.53947748954793	9.86222970157155	1033.982251594864
wsm07897	47.95	16.4	60	25	S	23.405590890673636	90	-66.59440910932636	convergent	af-eu	73.19421397101078	9.199582228663303	979.2584701171978
wsm07898	47.88	14.32	56	25	S	21.28821996814196	90	-68.71178003185804	convergent	af-eu	72.32475911307657	10.34289118060542	1095.7865881150574
wsm07899	48.4	14.52	177	25	S	142.1978871606155	90	52.197887160615494	convergent	af-eu	72.82806629762892	10.538673134118028	1119.611221478916
wsm07900	47.05	14.1	128	25	S	93.33619362668196	90	3.336193626681961	convergent	af-eu	71.55763423098252	9.974695783400676	1052.1744231931968
wsm07905	44.411	30.549	90	25	U	40.643582330926165	90	-49.356417669073835	convergent	af-eu	77.30241804722303	0.6811246607650219	73.88545596321482
wsm07906	44.411	30.549	21	25	U	151.64358233092617	90	61.643582330926165	convergent	af-eu	77.30241804722303	0.6811246607650219	73.88545596321482
wsm07907	44.481	29.645	149	25	U	100.38585996417567	90	10.385859964175665	convergent	af-eu	76.86139215547708	0.19241298810359808	20.83531120121037
wsm07909	44.517	29.683	122	40	U	73.36134632346159	90	-16.63865367653841	convergent	af-eu	76.90552619080282	0.18306906361362962	19.82706895879407
wsm07938	51.17	5.925	124	25	N	97.70650213549476	90	7.706502135494759	convergent	af-eu	72.38807054568147	17.01661478066609	1803.4737497084675
wsm07999	37	-1.9	1	25	N	159.9508631707024	90	69.9508631707024	convergent	af-eu	57.173726755654144	2.760042309444003	257.89625438943835
wsm08000	37	-1.9	28	25	S	6.950863170702405	90	-83.0491368292976	convergent	af-eu	57.173726755654144	2.760042309444003	257.89625438943835
wsm08001	37	-1.9	161	25	S	139.9508631707024	90	49.950863170702405	convergent	af-eu	57.173726755654144	2.760042309444003	257.89625438943835
wsm08002	37.71	-1.62	173	25	TS	151.81161810976954	90	61.81161810976954	convergent	af-eu	57.916231362666316	3.6412806768186954	343.0542473502025
wsm08003	37.71	-1.63	172	25	T	150.82235944965885	90	60.82235944965885	convergent	af-eu	57.91337267708957	3.6499871249469322	343.86374753242615
wsm08004	37.71	-1.64	64	25	N	42.83310163810626	90	-47.16689836189374	convergent	af-eu	57.91051537452516	3.6535791220975398	344.1913855552193
wsm08005	37.71	-1.64	146	25	S	124.83310163810626	90	34.83310163810626	convergent	af-eu	57.91051537452516	3.6535791220975398	344.1913855552193
wsm08006	37.7	-1.64	172	25	TS	150.83083694904604	90	60.830836949046045	convergent	af-eu	57.90119012020494	3.639085964403165	342.7910422302257
wsm08007	37.7	-1.65	175	20	T	153.84158083173367	90	63.841580831733665	convergent	af-eu	57.89833352392433	3.642680796826511	343.11893332571856
wsm08017	38.73	-2.01	143	25	N	122.45355132878342	90	32.45355132878342	convergent	af-eu	58.76019345384685	5.491059180593538	522.0473776856711
wsm08018	38.64	-2.44	146	25	T	125.89495890836218	90	35.894958908362185	convergent	af-eu	58.559205134861315	5.5702058155873715	528.4419489885026
wsm08019	38.83	0	100	25	N	77.34445208200924	90	-12.65554791799076	convergent	af-eu	59.43004324711144	4.861428822596054	465.43292857385495
wsm08020	38.72	-0.45	177	25	N	154.7938136261256	90	64.7938136261256	convergent	af-eu	59.1945020241784	4.828818341291509	461.1842645575611
wsm08021	40.47	-2.78	156	20	N	136.62351161726417	90	46.62351161726417	convergent	af-eu	60.19315114969699	8.992109094605269	867.600430942644
wsm08022	40.47	-2.78	42	25	N	22.62351161726417	90	-67.37648838273583	convergent	af-eu	60.19315114969699	8.992109094605269	867.600430942644
wsm08023	40.6	-2.72	137	40	NS	117.58460807810792	90	27.58460807810792	convergent	af-eu	60.33091682522122	9.157100327482397	884.7339836158245
wsm08024	40.6	-2.72	76	25	S	56.58460807810792	90	-33.41539192189208	convergent	af-eu	60.33091682522122	9.157100327482397	884.7339836158245
wsm08025	42.53	-5.98	60	40	N	44.36761581853318	90	-45.63238418146682	convergent	af-eu	61.43666465462293	13.747641179595917	1342.6142786754149
wsm08026	40.83	-3.57	134	25	S	115.52868545373292	90	25.52868545373292	convergent	af-eu	60.33930489291777	9.949792360532797	961.4018833757538
wsm08028	41.35	-2.47	59	25	N	39.461120138808496	90	-50.538879861191504	convergent	af-eu	61.10093169274164	10.374197498105957	1009.9096782225729
wsm08029	41.45	-2.7	106	25	N	86.72130666088714	90	-3.2786933391128628	convergent	af-eu	61.137917535832116	10.635901329434887	1035.7548094782835
wsm08033	36.82	-2.25	44	25	N	23.289006950945748	90	-66.71099304905425	convergent	af-eu	56.90580460757956	2.6539513031557647	247.2324189091328
wsm08034	36.79	-2.96	124	25	N	104.05647835385963	90	14.056478353859632	convergent	af-eu	56.680190848418725	2.9474489774694916	273.86680204981843
wsm08035	36.87	-2.15	51	25	N	30.191874945376753	90	-59.80812505462325	convergent	af-eu	56.98092341033038	2.6869753149128144	250.52248572815978
wsm08036	36.87	-2.15	139	25	S	118.19187494537675	90	28.191874945376753	convergent	af-eu	56.98092341033038	2.6869753149128144	250.52248572815978
wsm08038	36.91	-3.02	91	25	N	71.14888330500634	90	-18.851116694993664	convergent	af-eu	56.77668698907266	3.203616617615751	297.9981524428291
wsm08039	36.94	-3.02	159	20	N	139.15555096061092	90	49.155550960610924	convergent	af-eu	56.80490492754734	3.251441815692459	302.5443411044021
wsm08040	38.22	-1.59	171	25	N	149.89372871254716	90	59.89372871254716	convergent	af-eu	58.40041909832617	4.464920632261766	422.8649111652128
wsm08041	38.35	-1.7	80	25	N	59.04002616556511	90	-30.95997383443489	convergent	af-eu	58.490768363649565	4.730235216645468	448.42643445106444
wsm08042	39	-0.29	45	20	N	22.687949036157022	90	-67.31205096384298	convergent	af-eu	59.5008301396569	5.285915876474633	506.44223036419686
wsm08043	39.28	-0.57	162	25	N	140.04468306318148	90	50.04468306318148	convergent	af-eu	59.678373382299725	5.919183422507643	568.1478168269333
wsm08048	40.17	-3.09	49	40	S	29.89582636680666	90	-60.10417363319334	convergent	af-eu	59.83202123747887	8.634773098197655	830.0983018686428
wsm08049	40.13	-2.91	79	25	N	59.696605481840606	90	-30.303394518159394	convergent	af-eu	59.83950266226269	8.481893849161793	815.463235855641
wsm08050	40.19	-3.03	57	25	N	37.83576614877012	90	-52.16423385122988	convergent	af-eu	59.86594224808547	8.649044148350697	831.7562271355807
wsm08051	40.18	-3.04	20	25	T	0.844503099351698	90	-89.1554969006483	convergent	af-eu	59.8539888114313	8.634668762954362	830.2732050706679
wsm08052	40.18	-3.04	63	25	N	43.8445030993517	90	-46.1554969006483	convergent	af-eu	59.8539888114313	8.634668762954362	830.2732050706679
wsm08054	40.27	-3.53	53	20	N	34.38359712945862	90	-55.61640287054138	convergent	af-eu	59.81804511422227	9.02097985484528	867.1030496017133
wsm08056	41.82	0.78	7	40	T	164.17724516815696	90	74.17724516815696	convergent	af-eu	62.41751591890318	8.380157205485432	825.925014947122
wsm08059	41.97	0.61	28	25	T	5.381833616005622	90	-84.61816638399438	convergent	af-eu	62.50700057597065	8.654082236434846	853.61714887967
wsm08060	42.21	2.78	175	40	N	150.22316979131426	90	60.22316979131426	convergent	af-eu	63.37398167628129	7.6754190072834945	762.9591546760308
wsm08061	42.17	2.74	84	20	N	59.2551318260588	90	-30.7448681739412	convergent	af-eu	63.32524626089018	7.6757559755171485	762.6670123620024
wsm08063	42.19	2.8	87	25	N	62.198785236507035	90	-27.801214763492965	convergent	af-eu	63.36203658341648	7.6483688723322985	760.1908134587371
wsm08065	42.37	1.72	7	25	T	163.32935042370605	90	73.32935042370605	convergent	af-eu	63.19815613731599	8.489848614374893	842.61355072418
wsm08066	42.35	1.74	168	25	S	144.30497642384154	90	54.30497642384154	convergent	af-eu	63.18577661680115	8.460338890784044	839.5930529428286
wsm08067	42.3	-3.62	101	25	N	82.83729122635185	90	-7.1627087736481485	convergent	af-eu	61.723078441338146	11.806366327882927	1156.149938897546
wsm08068	40.29	-0.73	117	25	N	95.42780323068837	90	5.427803230688369	convergent	af-eu	60.57079965129931	7.780726970064791	753.5389541016622
wsm08169	44.22	20.03	38	25	S	177.43618023189515	90	87.43618023189515	convergent	af-eu	71.84898601033095	4.698322041830494	496.43350456974395
wsm08170	44.02	20.08	30	25	S	169.3495670546966	90	79.34956705469659	convergent	af-eu	71.72051025582198	4.532592960547987	478.5689927751972
wsm08171	42.04	20.61	16	25	N	154.44222168376592	90	64.44222168376592	convergent	af-eu	70.48318618027972	2.8481747852703734	298.5063728326795
wsm08172	43.22	20.46	62	25	S	20.842680715895654	90	-69.15731928410435	convergent	af-eu	71.29598944366447	3.7610053793686404	396.11896540852047
wsm08230	34.09	8.37	157	25	T	124.42841026911111	90	34.42841026911111	convergent	af-eu	58.356059255097946	6.201751777052095	587.0772515767584
wsm08231	36.03	10.29	92	25	T	58.176757908294576	90	-31.823242091705424	convergent	af-eu	60.8397876853313	2.8241777523263636	274.23412012179193
wsm08240	45.76	14.8	31	25	S	175.4414822335213	90	85.4414822335213	convergent	af-eu	70.77998307895085	8.773595962466032	921.2032189489203
wsm08241	45.65	14.5	15	25	S	159.69370999676846	90	69.69370999676846	convergent	af-eu	70.56889595460929	8.886914895498734	931.8965819796613
wsm08242	46.8	16.32	75	8	U	38.26430834188301	90	-51.73569165811699	convergent	af-eu	72.23939079212386	8.525923338067685	902.8564720070942
wsm08243	46.76	16.33	107	7	U	70.24759064423097	90	-19.752409355769032	convergent	af-eu	72.21143492029512	8.495031639983921	899.4444833429046
wsm08966	35.34	-1.45	135	25	T	113.05811119664719	90	23.05811119664719	convergent	af-eu	55.76225947905134	1.8621024432128763	171.17581789274755
wsm09486	34.45	20.49	131	25	T	87.4316653233999	90	-2.5683346766001023	convergent	af-eu	64.82448911081515	7.295529155251586	734.1676503964308
wsm09527	38.96	20.54	39	25	S	176.7257671662656	90	86.7257671662656	convergent	af-eu	68.15542659525588	0.6913699094577908	71.35691011876264
wsm09629	34.08	25.83	13	25	T	144.95470658713668	90	54.954706587136684	convergent	af-eu	67.7317280044061	6.274642572520037	645.6740086078939
wsm09682	34.13	25.98	180	25	T	131.85192966269852	90	41.851929662698524	convergent	af-eu	67.85756173207558	6.324044089807671	651.3411936028981
wsm09761	38.32	11.89	146	25	T	111.33374046127346	90	21.333740461273464	convergent	af-eu	63.45010168085919	1.2100986722180664	120.36736624748602
wsm09766	39.81	19.88	43	25	T	1.5214921380183455	90	-88.47850786198165	convergent	af-eu	68.44780893928976	1.7108217484917247	176.9343665065274
wsm09803	35.81	21.48	66	25	T	22.0235348569571	90	-67.9764651430429	convergent	af-eu	66.36665123632571	4.273432082247041	435.3306745008555
wsm09806	34.14	25.7	0	25	T	132.07541017780687	90	42.07541017780687	convergent	af-eu	67.69191797069267	6.14860496284453	632.5243047214544
wsm09812	32.93	15.01	120	25	S	80.71741286985315	90	-9.282587130146851	convergent	af-eu	60.668313056283594	8.798509679568355	852.9249120021423
wsm09817	33.91	25.75	12	25	T	143.96569505334702	90	53.96569505334702	convergent	af-eu	67.56874223760869	6.363374562195901	654.0393328676487
wsm09826	33.89	25.48	16	25	S	148.1723914849784	90	58.17239148497839	convergent	af-eu	67.3889812959193	6.216895684912089	638.1532383611127
wsm09833	38.65	13.43	169	25	T	132.987669829864	90	42.98766982986399	convergent	af-eu	64.41655382337808	2.4819182498910664	248.91956518796763
wsm09838	38.36	12.7	169	25	T	133.58498586053264	90	43.58498586053264	convergent	af-eu	63.84762566433261	1.3923842680557357	138.9759470956879
wsm09841	38.46	12.71	170	25	T	134.60403711516244	90	44.60403711516244	convergent	af-eu	63.93367267507139	1.1029659330259562	110.16973053104661
wsm09859	38.45	12.75	162	25	T	126.56384236678537	90	36.563842366785366	convergent	af-eu	63.943675508245214	0.8885619144882071	88.76156757879144
wsm09866	35.01	23.31	179	25	T	133.26167796963648	90	43.26167796963648	convergent	af-eu	66.85167159074611	6.216856839133044	635.6287901487601
wsm09870	36.98	20.83	41	25	T	177.9218475801116	90	87.9218475801116	convergent	af-eu	66.85462325510159	3.16222665367647	323.32199720010226
wsm09874	37	20.58	50	25	S	7.14075443050308	90	-82.85924556949692	convergent	af-eu	66.73315255852542	2.872607571260346	293.44304193119365
wsm09879	40.89	10.18	100	25	T	67.64366731343273	90	-22.35633268656727	convergent	af-eu	64.86559105947151	6.682319542250866	672.6853821493445
wsm09888	39.23	20.31	82	25	S	39.99623255869403	90	-50.00376744130597	convergent	af-eu	68.23587315001451	1.0290428419231716	106.26811189348122
wsm09893	35.67	21.77	43	25	T	178.73772759633505	90	88.73772759633505	convergent	af-eu	66.43001215358893	4.556464043315174	464.38721149727604
wsm09894	36.64	-2.95	165	25	S	145.01177549664283	90	55.01177549664283	convergent	af-eu	56.54194361582002	2.639144750553328	244.83056534733518
wsm09897	35.9	21.85	32	25	T	167.74045353830735	90	77.74045353830735	convergent	af-eu	66.6400247311316	4.441849328551456	453.42674698438293
wsm09898	36.36	-3.28	172	25	S	152.31085659048546	90	62.31085659048546	convergent	af-eu	56.18853511473696	1.9952136400391396	184.33580259977109
wsm09903	40.86	10.13	94	25	T	61.683854103884755	90	-28.316145896115245	convergent	af-eu	64.82002090721156	4.191844419432073	421.82049901685156
wsm09906	34.18	25.85	164	25	T	115.96934998878771	90	25.969349988787712	convergent	af-eu	67.81090215982721	6.206272086593259	638.9993008359551
wsm09914	34.12	26.21	17	25	T	148.66844820711492	90	58.66844820711492	convergent	af-eu	67.99292662857964	6.468932054310983	666.9025144556932
wsm09969	41.87	20.67	30	25	N	168.3501337913027	90	78.35013379130271	convergent	af-eu	70.38569474766103	2.6929723783000554	282.06956778228886
wsm09970	42.17	21.53	62	25	N	19.678475750251494	90	-70.3215242497485	convergent	af-eu	71.0360747677046	2.4024401234368042	252.64008907983936
wsm09971	41.61	20.83	9	25	N	147.14987900165562	90	57.14987900165562	convergent	af-eu	70.27121790280749	2.4145221641428805	252.723325693251
wsm09972	41.77	20.69	24	25	N	162.30908805587006	90	72.30908805587006	convergent	af-eu	70.32090596664554	2.610556320944312	273.32671438194103
wsm09992	46.52	10.22	153	25	N	121.84810024436268	90	31.848100244362683	convergent	af-eu	69.66941483993669	12.033838093908486	1254.7445536738032
wsm09993	42.66	13.06	137	25	N	102.36514412792485	90	12.36514412792485	convergent	af-eu	67.52663101223254	7.958705763464877	817.7619957225128
wsm09994	44.28	10.96	95	25	N	62.69440530745243	90	-27.305594692547572	convergent	af-eu	68.03735858140688	10.296967207651363	1061.879074755952
wsm09995	38.11	14.96	32	25	N	174.42692300411937	90	84.42692300411937	convergent	af-eu	64.70249500559645	1.4292123349385406	143.68100336215747
wsm09996	42.26	13.02	82	25	N	47.30735721748357	90	-42.69264278251643	convergent	af-eu	67.18084485694104	7.738496234588979	793.1357754915862
wsm09997	42.99	12.89	119	25	N	84.59996151886833	90	-5.4000384811316735	convergent	af-eu	67.72788303803145	8.272020095099208	851.1849930132166
wsm09998	38.12	12.85	168	25	T	132.37626659076398	90	42.376266590763976	convergent	af-eu	63.720732227348805	1.8509636729231431	184.54607718279013
wsm09999	43.23	12.72	157	25	N	122.81320519406842	90	32.813205194068416	convergent	af-eu	67.85623625654094	8.52882672799376	878.4132125032417
wsm10000	46.17	13.6	11	25	T	156.62570278117397	90	66.62570278117397	convergent	af-eu	70.63792839192432	9.74673916111314	1022.4928368271003
wsm10001	43.2	12.78	145	25	N	110.75054090776393	90	20.750540907763934	convergent	af-eu	67.85601904283465	8.471575251486883	872.5153398290119
wsm10002	43.2	12.83	166	25	N	131.7040625275036	90	41.704062527503595	convergent	af-eu	67.87654433375337	8.439059284128774	869.2930685258085
wsm10003	43.17	12.84	156	25	N	121.68789201088543	90	31.687892010885435	convergent	af-eu	67.85587193248908	8.414304293712945	866.6159104093464
wsm10004	43.11	12.8	144	25	N	109.71128921731736	90	19.711289217317358	convergent	af-eu	67.78985824373336	8.403828975894328	865.1306201285374
wsm10005	42.97	12.8	135	25	N	100.67898005496659	90	10.678980054966587	convergent	af-eu	67.6742111594291	8.318566816571376	855.6458413113378
wsm10006	42.89	12.75	153	25	N	118.70692396635968	90	28.706923966359682	convergent	af-eu	67.58749482037364	8.302508605482473	853.4623437547684
wsm10007	44.19	10.52	126	25	N	94.09029049420604	90	4.0902904942060445	convergent	af-eu	67.79356349402654	10.533522591616531	1084.4001653430853
wsm10008	42.78	12.86	149	25	N	114.57900979239923	90	24.579009792399233	convergent	af-eu	67.54220869147517	8.163302494305555	838.8787441310129
wsm10009	42.83	12.95	134	25	N	99.50706366251268	90	9.507063662512678	convergent	af-eu	67.62079536986012	8.135008010327653	836.444308971323
wsm10010	42.63	12.94	122	25	N	87.46949927516027	90	-2.530500724839726	convergent	af-eu	67.45183141268001	8.018938828657866	823.5053084372829
wsm10011	42.94	12.82	137	25	N	102.65343448162764	90	12.653434481627642	convergent	af-eu	67.65769408792627	8.287206519595856	852.3191812379838
wsm10012	42.83	12.89	119	25	N	84.56280002993162	90	-5.437199970068377	convergent	af-eu	67.59589422621534	8.174245184485017	840.3282076820561
wsm10013	42.98	12.89	116	25	N	81.59764708597663	90	-8.402352914023368	convergent	af-eu	67.71963202094426	8.26591457983119	850.5065652643133
wsm10014	42.91	12.92	120	25	N	85.55354559644661	90	-4.446454403553389	convergent	af-eu	67.6743054512443	8.203563372346622	843.8171841433754
wsm10015	43.04	12.89	152	25	S	117.61151739014525	90	27.611517390145252	convergent	af-eu	67.76914154348809	8.302536876060202	854.5768874892213
wsm10016	42.88	12.97	153	25	N	118.50013693013409	90	28.50013693013409	convergent	af-eu	67.67030709085158	8.152561406171912	838.5470970364896
wsm10017	42.94	12.83	129	25	N	94.64413841325012	90	4.6441384132501184	convergent	af-eu	67.6618248828828	8.280672163172312	851.6723713321959
wsm10018	42.96	13.03	129	25	N	94.46302028740797	90	4.463020287407971	convergent	af-eu	67.76112118445228	8.16242938195569	840.1076012631735
wsm10019	42.84	12.72	130	25	N	95.7232035371942	90	5.723203537194195	convergent	af-eu	67.53379603828198	8.291692333560718	852.0206407694018
wsm10020	42.93	12.86	122	25	N	87.61393526585408	90	-2.3860647341459185	convergent	af-eu	67.66597052688508	8.254969278706909	849.0540539422328
wsm10021	42.88	12.81	134	25	N	99.6487993418545	90	9.648799341854499	convergent	af-eu	67.60402449285934	8.257137004754867	848.8992952145076
wsm10022	42.85	12.87	149	25	N	114.58604527771638	90	24.58604527771638	convergent	af-eu	67.60410074792043	8.199558563173895	842.9802362327878
wsm10023	43.02	12.9	131	25	N	96.59760830007599	90	6.59760830007599	convergent	af-eu	67.75676778240519	8.283814515411962	852.574520170913
wsm10024	43.13	12.97	137	25	N	102.55795768122431	90	12.557957681224309	convergent	af-eu	67.87641053041541	8.305416341802783	855.5259253012158
wsm10025	42.52	12.53	81	25	N	46.82510878811354	90	-43.17489121188646	convergent	af-eu	67.19064837903221	8.2218131355028	842.732658839448
wsm10026	43.02	12.84	137	25	N	102.65336001779684	90	12.653360017796842	convergent	af-eu	67.73200051214016	8.322935084796256	856.4493137966743
wsm10027	44.33	10.4	150	25	N	118.23388365628813	90	28.23388365628813	convergent	af-eu	67.86716386232564	10.692110563564313	1101.3027086890136
wsm10028	42.9	12.9	127	25	N	92.56980161286361	90	2.569801612863614	convergent	af-eu	67.65777343348188	8.210511501906126	844.4317644626683
wsm10029	42.93	12.86	109	25	N	74.61393526585408	90	-15.386064734145918	convergent	af-eu	67.66597052688508	8.254969278706909	849.0540539422328
wsm10030	43.89	12.44	157	25	T	123.22238697930203	90	33.22238697930203	convergent	af-eu	68.29010809358553	9.107858695994082	940.9134880721928
wsm10031	42.93	12.9	139	25	N	104.57676796746068	90	14.576767967460682	convergent	af-eu	67.68251893317878	8.228846996042819	846.4676719136185
wsm10032	42.94	12.93	131	25	N	96.55122089462657	90	6.551220894626567	convergent	af-eu	67.70318672889955	8.215379112733757	845.2073633735885
wsm10033	43.66	11.95	133	25	N	99.6287675551522	90	9.628767555152194	convergent	af-eu	67.90281652232096	9.288487203593718	956.9694419905529
wsm10034	44.31	11.98	15	25	T	161.7436426401655	90	71.74364264016549	convergent	af-eu	68.4578627838365	9.653600183056824	998.4511742200291
wsm10035	43.1	12.71	128	25	N	93.79269133465834	90	3.7926913346583433	convergent	af-eu	67.7446125548382	8.456427553602765	870.2644113242061
wsm10036	44.33	12.1	14	25	T	160.6358541738731	90	70.6358541738731	convergent	af-eu	68.5217255326522	9.588285773839488	992.1315806960697
wsm10037	43.04	12.58	148	25	N	113.89989004244808	90	23.899890042448078	convergent	af-eu	67.64164428358787	8.504963868180056	874.6142601964267
wsm10038	43.06	12.77	147	25	N	112.72766950892117	90	22.727669508921167	convergent	af-eu	67.73620291946713	8.392962766074618	863.68126078362
wsm10039	44.18	11.86	34	25	T	0.8276510650755995	90	-89.1723489349244	convergent	af-eu	68.30201281098032	9.654362840754288	997.4541544818775
wsm10040	43.11	12.84	156	25	N	121.67410847074666	90	31.67410847074666	convergent	af-eu	67.80631724794316	8.377775958353595	862.5497176432714
wsm10041	44.31	11.34	60	25	T	27.343372737119125	90	-62.656627262880875	convergent	af-eu	68.20872819163137	10.067084117451657	1039.4198406430728
wsm10042	43.11	12.88	145	25	N	110.63694016736247	90	20.636940167362468	convergent	af-eu	67.8227918990787	8.351737533506196	859.9697136019162
wsm10043	44.19	12.25	36	25	T	2.4654377833596186	90	-87.53456221664038	convergent	af-eu	68.46412703793621	9.409000390205279	973.1947372841812
wsm10044	44.2	12.25	40	25	T	6.467617371553217	90	-83.53238262844678	convergent	af-eu	68.47246267030418	9.414939063269998	973.8648870148556
wsm10045	46.51	10.35	161	25	N	129.72354003664918	90	39.72354003664918	convergent	af-eu	69.7072248472816	11.946728468392365	1245.966108352558
wsm10046	43.07	12.78	135	25	N	100.72067537093972	90	10.720675370939716	convergent	af-eu	67.7485807384649	8.392524872029526	863.712561068471
wsm10047	44.87	8.48	136	25	N	106.17567269952087	90	16.175672699520874	convergent	af-eu	67.63105817692816	12.259581678370608	1260.6273321912151
wsm10048	42.81	11.72	94	25	N	60.6506919539637	90	-29.3493080460363	convergent	af-eu	67.10072402398109	8.57288517660038	878.1363288736206
wsm10049	41.34	14.35	118	25	N	81.85407909432263	90	-8.145920905677372	convergent	af-eu	67.00575755603438	3.9427781670764546	403.58267860414344
wsm10050	44.31	12	151	25	T	117.7249489686248	90	27.7249489686248	convergent	af-eu	68.46571291677259	9.64073559854566	997.1745390926804
wsm10051	44.86	10.62	156	25	T	124.13812374071136	90	34.138123740711364	convergent	af-eu	68.4001236913235	10.849721750325386	1121.7164812360845
wsm10109	46.41	19.7	14	3	U	154.16909537940973	90	64.16909537940973	convergent	af-eu	73.37208581135994	6.365197884927113	678.1816996069651
wsm10110	46.41	19.7	41	4	U	1.1690953794097254	90	-88.83090462059027	convergent	af-eu	73.37208581135994	6.365197884927113	678.1816996069651
wsm10111	46.91	16.53	92	4	U	55.095461861422734	90	-34.904538138577266	convergent	af-eu	72.41351285131579	8.474456526406698	898.2757726133641
wsm10112	46.66	16.82	30	4	U	172.78589509139516	90	82.78589509139516	convergent	af-eu	72.33367914382498	8.150104110946955	863.5126848572331
wsm10113	46.56	17.13	25	7	U	167.4874930439475	90	77.4874930439475	convergent	af-eu	72.38343611299115	7.908810452054013	838.1787998117786
wsm10114	46.56	17.13	27	8	U	169.4874930439475	90	79.4874930439475	convergent	af-eu	72.38343611299115	7.908810452054013	838.1787998117786
wsm10115	46.57	17.16	22	3	U	164.46245024037256	90	74.46245024037256	convergent	af-eu	72.40393040774035	7.898038788525895	837.1322324572296
wsm10116	46.56	17.14	24	9	U	166.4785005285404	90	76.4785005285404	convergent	af-eu	72.38762354230143	7.903088355185702	837.5918050734093
wsm10118	46.19	19.59	68	40	U	28.22382799558136	90	-61.77617200441864	convergent	af-eu	73.15442206575283	6.279100478601094	668.2445917061116
wsm10119	46.55	19.88	35	4	U	175.03699866909358	90	85.03699866909358	convergent	af-eu	73.55899583464712	6.3596726701114505	678.2495413146019
wsm10120	46.3	19.62	77	8	U	37.21859064873928	90	-52.78140935126072	convergent	af-eu	73.25223395559144	6.335962479976615	674.6436111526224
wsm10123	46.3	19.62	73	5	U	33.21859064873928	90	-56.78140935126072	convergent	af-eu	73.25223395559144	6.335962479976615	674.6436111526224
wsm10127	46.3	19.57	80	10	U	40.26273571961053	90	-49.73726428038947	convergent	af-eu	73.23014076983011	6.363695759376384	677.5179326437526
wsm10128	46.54	17.04	21	2	U	163.564583935035	90	73.56458393503499	convergent	af-eu	72.32990659994621	7.947588127748475	842.0382286894014
wsm10129	46.87	16.41	81	7	U	44.1962941655363	90	-45.8037058344637	convergent	af-eu	72.3323194382668	8.518136268888924	902.4992837317434
wsm10130	46.88	16.43	85	7	U	48.18011974053968	90	-41.81988025946032	convergent	af-eu	72.3485175302799	8.512937368264545	902.0296416855641
wsm10131	46.86	16.39	64	3	U	27.21246985401774	90	-62.78753014598226	convergent	af-eu	72.316121219571	8.523342577972954	902.9695386650563
wsm10133	46.48	19.88	28	5	U	168.02370637859627	90	78.02370637859627	convergent	af-eu	73.50534889180167	6.312782472322823	673.0624577287325
wsm10134	46.48	19.87	101	5	U	61.03252058634655	90	-28.96747941365345	convergent	af-eu	73.50092519543938	6.318286246133624	673.6338613712965
wsm10135	46.14	17.38	25	9	U	167.1808717238663	90	77.18087172386629	convergent	af-eu	72.15641423716102	7.4959594570346155	793.4189365266683
wsm10137	46.48	19.85	49	6	U	9.05015093608489	90	-80.94984906391511	convergent	af-eu	73.49208023861578	6.329296300451318	674.776851829075
wsm10138	46.48	19.84	15	4	U	155.05896707813463	90	65.05896707813463	convergent	af-eu	73.48765897848264	6.334802580897247	675.3484386251278
wsm10139	46.48	19.84	63	2	U	23.05896707813463	90	-66.94103292186537	convergent	af-eu	73.48765897848264	6.334802580897247	675.3484386251278
wsm10140	46.5	19.87	41	3	U	1.0363238117110427	90	-88.96367618828896	convergent	af-eu	73.51625380509694	6.331683941833376	675.1157470147912
wsm10141	46.06	17.26	18	13	U	160.27275412929612	90	70.27275412929612	convergent	af-eu	72.04221079506031	7.5135807852159076	794.7722315083332
wsm10142	44.17	16.01	3	25	T	146.00526405701385	90	56.00526405701385	convergent	af-eu	70.00473582428427	7.0422773755701655	735.8640349554701
wsm10143	43.01	17.5	77	25	T	38.40488027226644	90	-51.59511972773356	convergent	af-eu	69.74951139657344	5.376982721374162	560.9372268851147
wsm10150	39.51	20.85	33	25	T	170.60590958306994	90	80.60590958306994	convergent	af-eu	68.72370789332118	0.8987805338393855	93.12820988909098
wsm10151	39.21	20.67	97	25	S	54.6810893241792	90	-35.3189106758208	convergent	af-eu	68.40825199880236	0.7921254775037028	81.89980559757603
wsm10153	39.84	21.37	86	25	NS	43.24645653057473	90	-46.75354346942527	convergent	af-eu	69.23749326294532	0.8222078900184897	85.4881053108159
wsm10155	42.89	0.85	75	25	N	52.31727462308669	90	-37.68272537691331	convergent	af-eu	63.42426250278038	9.448079240845232	939.579605107334
wsm10156	44.18	6.62	179	25	T	150.83026236235548	90	60.830262362355484	convergent	af-eu	66.384767158927815	11.108733909016081	1131.7932229244032
wsm10157	38.66	-1.64	144	25	T	123.0435196763122	90	33.0435196763122	convergent	af-eu	58.79705382732796	5.200023903956605	494.5708158184359
wsm10158	42.85	-7.35	151	25	N	136.87050061001423	90	46.87050061001423	convergent	af-eu	61.48731102925455	14.959252961907197	1461.6444646077068
wsm10159	37.2	-2.39	40	25	N	19.52765734752745	90	-70.47234265247255	convergent	af-eu	57.22220847621507	3.3317013786982557	311.4814660089978
wsm10161	36.45	4.96	149	25	T	120.58852457437769	90	30.588524574377686	convergent	af-eu	58.97660436550278	1.1485980788773418	109.4492142157189
wsm10162	36.12	5	144	25	S	115.45256201687278	90	25.452562016872776	convergent	af-eu	58.70191296819755	1.769183446101465	168.09639349380592
wsm10163	36.48	4.99	126	25	T	97.56652430593306	90	7.566524305933058	convergent	af-eu	59.01447174316691	1.099457666234315	104.80827412341455
wsm10205	44.75	17.86	20	25	T	161.4674134548389	90	71.46741345483889	convergent	af-eu	71.27183758119399	6.312335119927923	664.7367761093124
wsm10206	43.12	18.29	59	25	S	19.72699695006162	90	-70.27300304993838	convergent	af-eu	70.1977768302421	4.972712975562956	520.2444883003808
wsm10207	42.12	25.38	107	25	N	61.41582646307131	90	-28.584173536928688	convergent	af-eu	72.9814443251253	0.20555204938429483	21.85549622748731
wsm10216	40.71	19.79	49	25	S	7.8306549722563545	90	-82.16934502774365	convergent	af-eu	69.07835513843602	2.4037371224019637	249.6616280642623
wsm10217	41.32	19.56	49	25	T	8.182808222191511	90	-81.81719177780849	convergent	af-eu	69.42493723936812	2.971702037480128	309.36081688502077
wsm10231	47.583	14.367	47	25	S	12.190778419339551	90	-77.80922158066045	convergent	af-eu	72.09878455412593	10.137780645954223	1072.6977364857553
wsm10232	47.65	15.917	174	25	S	137.7888426660018	90	47.78884266600181	convergent	af-eu	72.76021417987147	9.286484407495522	986.2190302864537
wsm10233	47.067	14.683	20	25	S	164.80480387616154	90	74.80480387616154	convergent	af-eu	71.79897841671657	9.64193943978509	1018.4934781754932
wsm10234	46.39	13.5	171	25	S	136.7613580991208	90	46.7613580991208	convergent	af-eu	70.7807023889083	9.93859743576968	1043.5297066044668
wsm10254	52.398	14.047	148	7	U	114.26120811656148	90	24.261208116561477	convergent	af-eu	75.96268678836844	13.13452770403967	1416.8815166263296
wsm10384	45.851	5.429	36	12	U	9.31883785946826	90	-80.68116214053174	convergent	af-eu	67.48017842715186	14.804933824223639	1520.705522432515
wsm10387	45.98	5.577	120	25	U	93.19852404147804	90	3.198524041478038	convergent	af-eu	67.64171249182543	14.768247581580653	1518.704424597881
wsm10388	46.397	5.959	134	11	U	106.90386448608763	90	16.903864486087627	convergent	af-eu	68.13327869521576	14.717778941672094	1518.7996982857119
wsm10389	46.497	5.736	128	19	U	101.13860534934776	90	11.138605349347756	convergent	af-eu	68.15268996776138	14.914195463150293	1539.2780515018626
wsm10390	47.328	6.117	104	14	U	76.91720588874239	90	-13.082794111257613	convergent	af-eu	69.0113436812258	15.069891385966287	1564.5175050905123
wsm10391	46.174	5.441	3	18	U	156.3667895231166	90	66.36678952311661	convergent	af-eu	67.77258499915467	14.953590545016056	1539.2050568772731
wsm10392	46.456	5.405	180	7	U	153.4531269284808	90	63.4531269284808	convergent	af-eu	68.013628938718	15.113829998245876	1558.3596255931222
wsm10394	47.168	6.079	134	24	U	106.92590188947321	90	16.92590188947321	convergent	af-eu	68.85713988960882	15.016454353237975	1557.3545186543151
wsm10395	46.971	6.233	6	15	U	158.74203806258464	90	68.74203806258464	convergent	af-eu	68.72976168502964	14.81987813773273	1535.6424034559855
wsm10398	47.239	6.778	28	21	U	0.2636829045319473	90	-89.73631709546805	convergent	af-eu	69.13875776666107	14.599857900830557	1517.009190250674
wsm10405	47.014	6.718	177	10	U	149.28138139712905	90	59.28138139712905	convergent	af-eu	68.92060080916032	14.52644589980963	1507.1801916350519
wsm10406	47.041	7.009	177	23	U	149.00591622105668	90	59.00591622105668	convergent	af-eu	69.03715675636344	14.352083981081222	1490.2539555601193
wsm10411	47.255	7.03	148	16	U	120.02398903416963	90	30.02398903416963	convergent	af-eu	69.23283561872074	14.44605149009601	1501.965040575318
wsm10412	47.343	7.907	16	14	U	167.19865225704189	90	77.19865225704189	convergent	af-eu	69.59302973029766	13.931820790235605	1451.9246196112947
wsm10413	47.117	6.849	176	16	U	148.173579805717	90	58.173579805717	convergent	af-eu	69.05331447680048	14.49328146506295	1505.077782753443
wsm10416	47.404	7.461	15	25	U	166.6366107684227	90	76.63661076842271	convergent	af-eu	69.50209352450726	14.246040738430452	1483.7929764617345
wsm10462	49.816	12.119	160	40	S	127.65363801858268	90	37.65363801858268	convergent	af-eu	73.13844596162993	12.726948321662917	1354.3334831597936
wsm10463	49.816	12.119	160	40	S	127.65363801858268	90	37.65363801858268	convergent	af-eu	73.13844596162993	12.726948321662917	1354.3334831597936
wsm10464	49.816	12.119	160	10	S	127.65363801858268	90	37.65363801858268	convergent	af-eu	73.13844596162993	12.726948321662917	1354.3334831597936
wsm10513	38.41	13.66	144	25	T	107.70678573715463	90	17.706785737154632	convergent	af-eu	64.32891163142864	1.9831347894864848	198.74907613475625
wsm10544	38.42	13.57	149	25	T	112.79290597365929	90	22.792905973659288	convergent	af-eu	64.29527806392943	1.9840554153430787	198.7852041472077
wsm10684	38.58	20.63	91	25	T	48.545247720056864	90	-41.454752279943136	convergent	af-eu	67.92193791361142	0.3593714471241469	37.030149722730116
wsm10685	38.59	20.41	103	25	T	60.73688018620112	90	-29.26311981379888	convergent	af-eu	67.81345822627736	0.5038288237093411	51.87528348053801
wsm10800	36.84	3.55	152	25	S	125.14423269380029	90	35.14423269380029	convergent	af-eu	58.79737038829576	0.047791537963689734	4.545436608407047
wsm10803	36.94	3.79	159	25	T	131.9242735690725	90	41.92427356907251	convergent	af-eu	58.97353908174379	0.08010281247177886	7.632702807625539
wsm10810	37.26	3.96	172	25	T	144.83677492984697	90	54.83677492984697	convergent	af-eu	59.32016547129551	0.6421285388577189	61.40759743678241
wsm10811	37.23	3.4	112	25	T	85.40459717873574	90	-4.595402821264258	convergent	af-eu	59.09185824056012	0.7343614854024452	70.0613758256897
wsm10812	36.93	3.58	160	25	T	133.13786784909303	90	43.13786784909303	convergent	af-eu	58.88850227106311	0.11553390503871697	10.998961659863582
wsm10866	42.89	15.22	17	25	T	160.4332763182831	90	70.4332763182831	convergent	af-eu	68.63660905884315	6.713459822644438	695.2105078312899
wsm10868	42.93	14.95	23	25	T	166.68878609686539	90	76.68878609686539	convergent	af-eu	68.55132905796636	6.9098579165697345	715.1310690528423
wsm11147	35.8	21.95	45	25	S	0.6266447638653858	90	-89.37335523613461	convergent	af-eu	66.62510244873302	4.571550850460483	466.6142490122939
wsm11202	31.39	27.36	65	25	T	14.926193030150387	90	-75.07380696984961	convergent	af-eu	66.94122489387654	11.730216332851114	1200.1300175012052
wsm11279	41.68	14.87	134	25	S	97.46242504158744	90	7.462425041587437	convergent	af-eu	67.51038099776419	6.1608869991111135	632.9606978635579
wsm11280	44.26	11.22	168	25	T	135.44536093228083	90	45.445360932280835	convergent	af-eu	68.12031798138383	10.116018588369371	1043.8267114071205
wsm11281	41.8	14.88	125	25	S	88.48278770145185	90	-1.517212298548145	convergent	af-eu	67.61125097523907	6.231675530105576	640.6990548221208
wsm11310	39.77	22.23	123	25	N	79.49706981180509	90	-10.50293018819491	convergent	af-eu	69.6380685104306	0.2561141842080872	26.699103389479102
wsm11311	48.37	6.18	120	25	N	93.03356790646762	90	3.033567906467624	convergent	af-eu	69.95878505307802	15.53518954395713	1622.8340465147746
wsm11391	52.234	7.123	142	10	U	114.71035655087263	90	24.710356550872632	convergent	af-eu	73.67247161243566	16.82508767431088	1795.4155215006547
wsm11392	52.098	6.831	144	40	U	116.969659175976	90	26.969659175976005	convergent	af-eu	73.46971032149979	16.926504298360783	1804.35395774654
wsm11412	44.68	10.28	173	25	T	141.42171019011943	90	51.42171019011943	convergent	af-eu	68.12010130782961	10.968882524187592	1131.828207395229
wsm11413	42.21	16.48	4	25	T	146.13139128763055	90	56.13139128763055	convergent	af-eu	68.65655396929381	5.478200541367471	567.3707792278899
wsm11414	45.399	7.595	117	25	T	88.13232599944354	90	-1.8676740005564625	convergent	af-eu	67.78619931544307	13.127926813074538	1351.416757866564
wsm11415	44.612	7.232	149	25	N	120.32494133901781	90	30.324941339017812	convergent	af-eu	66.97282583577478	10.544147225599346	1079.0352314750855
wsm11416	44.717	7.227	134	40	N	105.35113831829966	90	15.351138318299661	convergent	af-eu	67.06325396001549	11.20187118783818	1147.110969165003
wsm11417	44.965	7.547	51	25	T	22.09212342499609	90	-67.90787657500391	convergent	af-eu	67.38985790693333	12.933176793431784	1327.5759577955835
wsm11418	44.987	7.476	69	25	T	40.16505115914066	90	-49.83494884085934	convergent	af-eu	67.38487221703585	12.992329578527205	1333.599588267912
wsm11419	44.424	6.89	18	40	NS	169.6179907892842	90	79.61799078928419	convergent	af-eu	66.69118851814652	11.020580914104102	1125.4212085479408
wsm11420	44.85	7.215	18	40	N	169.3896398426017	90	79.3896398426017	convergent	af-eu	67.17591177553435	13.096663818296804	1342.2577154072728
wsm11421	44.524	6.862	9	40	N	160.66559429750123	90	70.66559429750123	convergent	af-eu	66.76969794272193	11.040372989217389	1128.106925913876
wsm11422	44.502	7.243	146	25	N	117.29179778242883	90	27.29179778242883	convergent	af-eu	66.8800950589151	10.649514158979912	1089.0668425460228
wsm11423	44.313	7.343	5	40	T	156.1560354632257	90	66.15603546322569	convergent	af-eu	66.74882450627025	10.614943545497084	1084.4668047775424
wsm11424	44.483	7.263	163	40	N	134.26853939822325	90	44.268539398223254	convergent	af-eu	66.87028804565438	10.635820119120382	1087.586928268648
wsm11425	44.335	7.298	122	40	N	93.20415152692306	90	3.204151526923056	convergent	af-eu	66.75258066968385	10.65558950690567	1088.6500264464632
wsm11426	44.359	7.297	143	25	S	114.21008287024534	90	24.210082870245344	convergent	af-eu	66.77326903252589	10.654448815066615	1088.7022600326097
wsm11428	44.418	7.212	133	40	N	104.3045547068698	90	14.304554706869794	convergent	af-eu	66.79579005723949	10.718633578060633	1095.4455138707544
wsm11429	44.43	7.287	27	40	NS	178.23441059298392	90	88.23441059298392	convergent	af-eu	66.83206019526287	10.634413657921442	1087.1329502004924
wsm11430	44.521	6.857	155	40	N	126.66983605259168	90	36.66983605259168	convergent	af-eu	66.76536547857339	11.045428343093533	1128.5868485364074
wsm11431	44.561	7.338	101	25	TS	72.21196647523027	90	-17.78803352476973	convergent	af-eu	66.96439451214633	10.46538675529274	1070.9082828085238
wsm11432	44.547	7.28	104	25	S	75.2652095000974	90	-14.734790499902601	convergent	af-eu	66.9322351041273	10.57673569466536	1082.043985590316
wsm11433	45.583	7.345	46	40	NS	17.40929891996217	90	-72.59070108003783	convergent	af-eu	67.86330897239395	13.389391163086117	1379.0887328301508
wsm11434	44.368	6.912	9	40	N	160.5851489751666	90	70.58514897516659	convergent	af-eu	66.64940365039001	11.005245406015632	1123.501719492269
wsm11435	44.463	7.223	130	40	N	101.3031558144562	90	11.303155814456204	convergent	af-eu	66.8390341841065	10.687041793092618	1092.569908859743
wsm11436	44.55	6.914	25	40	S	176.62043165296024	90	86.62043165296024	convergent	af-eu	66.81018283846606	10.974025650894873	1121.6673519137632
wsm11437	44.53	7.178	146	40	N	117.36046621253917	90	27.360466212539166	convergent	af-eu	66.88242215819491	10.705058858833667	1094.7660741807856
wsm11438	44.734	7.644	49	25	T	19.951753675458804	90	-70.0482463245412	convergent	af-eu	67.22109478749778	12.74666258398176	1306.8197686762212
wsm11439	44.66	7.195	17	40	N	168.37052623506202	90	78.37052623506202	convergent	af-eu	67.00232365592626	10.625861759887698	1087.635290494357
wsm11440	44.302	7.35	39	40	N	10.146979637981417	90	-79.85302036201858	convergent	af-eu	66.74160654050212	10.609176824010774	1083.8189766856592
wsm11441	44.514	6.896	10	40	N	161.6305603352821	90	71.6305603352821	convergent	af-eu	66.77240994422841	11.008750883337143	1124.8986270617668
wsm11442	44.509	6.888	149	40	N	120.6373038383174	90	30.637303838317393	convergent	af-eu	66.76529988809666	11.018056240968036	1125.7895006337073
wsm11443	44.302	7.35	127	40	N	98.14697963798142	90	8.146979637981417	convergent	af-eu	66.74160654050212	10.609176824010774	1083.8189766856592
wsm11444	44.38	7.29	158	40	N	129.22119706686192	90	39.22119706686192	convergent	af-eu	66.78926477629027	10.65215575434226	1088.5983156486038
wsm11445	44.51	7.258	176	40	N	147.2789190669443	90	57.2789190669443	convergent	af-eu	66.89225090954426	10.630376658528462	1087.2082032308094
wsm11446	44.503	7.255	148	40	N	119.28038724097485	90	29.280387240974846	convergent	af-eu	66.88508396985415	10.635317215437453	1087.655428259946
wsm11447	45.938	7.46	77	25	N	48.36705915836632	90	-41.63294084163368	convergent	af-eu	68.21337826371771	13.49674779099712	1393.5755795716273
wsm11448	44.534	6.877	155	40	N	126.65307374452777	90	36.653073744527774	convergent	af-eu	66.78357566136327	11.02056096353644	1126.1995690314159
wsm11449	44.422	6.99	142	40	N	113.52054699134413	90	23.520546991344133	convergent	af-eu	66.72343211443274	10.93042246033761	1116.4846964870842
wsm11450	44.477	7.08	150	40	S	121.44455720983319	90	31.444557209833192	convergent	af-eu	66.80243279485597	10.83116937753914	1107.0016937203561
wsm11451	44.333	10.55	21	25	S	169.09268512962888	90	79.09268512962888	convergent	af-eu	67.92631136202195	10.595433955450716	1091.8025213972019
wsm11452	45.595	6.97	61	40	N	32.77367378654219	90	-57.22632621345781	convergent	af-eu	67.74901369909124	13.644850002970344	1404.2573548751675
wsm11453	44.868	6.75	180	25	NS	151.8437123835625	90	61.84371238356249	convergent	af-eu	67.0350602020339	11.410967520461696	1168.2797027598176
wsm11454	44.868	6.75	7	25	S	158.8437123835625	90	68.84371238356249	convergent	af-eu	67.0350602020339	11.410967520461696	1168.2797027598176
wsm11455	44.469	6.837	147	40	S	118.67864519777748	90	28.678645197777485	convergent	af-eu	66.71282264528404	11.06574145390411	1130.2167578026877
wsm11456	44.4	6.878	17	40	S	168.62472216282634	90	78.62472216282634	convergent	af-eu	66.66599850035384	11.033927086216892	1126.570571499423
wsm11457	44.508	6.721	62	40	NS	33.79925818860386	90	-56.20074181139614	convergent	af-eu	66.7079909573213	11.168391905762633	1140.659715530952
wsm11458	44.97	5.44	176	25	S	149.14037171212345	90	59.140371712123454	convergent	af-eu	66.69707933605234	12.287373885277418	1254.8416249151696
wsm11459	46.6	5.8	134	25	T	107.0950686608823	90	17.095068660882305	convergent	af-eu	68.26446134362885	14.922073530362582	1541.292750663391
wsm11460	46.31	6.79	132	25	N	104.0832915711731	90	14.083291571173106	convergent	af-eu	68.32101405466044	14.126709264018984	1459.7134698670443
wsm11461	46.4	5.8	144	25	S	117.0588024211433	90	27.058802421143298	convergent	af-eu	68.08613823169102	14.824522957634002	1529.3094873086145
wsm11462	48.29	7.65	147	25	S	118.60961438147228	90	28.609614381472284	convergent	af-eu	70.34191752465526	14.575551489866854	1526.2684825105594
wsm11463	44.97	5.69	90	25	T	62.89592808746181	90	-27.10407191253819	convergent	af-eu	66.7773263943183	12.059784267577669	1232.3409301409706
wsm11464	48.11	6.54	143	25	S	115.64351383922599	90	25.64351383922599	convergent	af-eu	69.8369097431283	15.181638367813179	1584.667293074912
wsm11465	47.282	6.715	156	25	S	128.33198648911343	90	38.33198648911343	convergent	af-eu	69.15695273187403	14.66175691029278	1523.6251418653146
wsm11466	44.788	6.715	178	40	N	149.86165600294606	90	59.86165600294606	convergent	af-eu	66.9528112261653	11.035012085557128	1129.1001482238225
wsm11467	44.468	6.717	56	40	NS	27.794999519133057	90	-62.20500048086694	convergent	af-eu	66.67139117450225	11.176079195218364	1141.130710802286
wsm11468	44.803	6.766	180	40	N	151.81516756818758	90	61.815167568187576	convergent	af-eu	66.9831161911472	10.934194567627287	1119.036122156974
wsm11469	47.638	7.33	157	40	S	128.8034900250118	90	38.8034900250118	convergent	af-eu	69.66625021660732	14.447465341567636	1506.3778736235909
wsm11470	47.679	7.475	134	40	S	105.6716850385472	90	15.671685038547196	convergent	af-eu	69.74860766333867	14.376449915078837	1499.7703056313715
wsm11471	44.466	6.704	33	40	N	4.8072250342580105	90	-85.19277496574199	convergent	af-eu	66.66524461715768	11.187146737267739	1142.2079065737548
wsm11472	44.472	6.388	8	25	N	160.11588112332606	90	70.11588112332606	convergent	af-eu	66.5645376446326	11.474132773965039	1170.6190972887573
wsm11473	44.894	6.621	30	40	N	1.974117409026178	90	-88.02588259097382	convergent	af-eu	67.01495661248539	11.298470970709246	1156.589998071407
wsm11474	45.508	6.657	25	40	N	177.05975902950843	90	87.05975902950843	convergent	af-eu	67.56907509046334	13.809641977559863	1419.3837873323594
wsm11475	44.797	6.63	156	40	N	127.94599674515973	90	37.94599674515973	convergent	af-eu	66.93234212838709	11.14792179569892	1140.4796030437092
wsm11476	44.752	6.624	140	40	N	111.94280250483536	90	21.942802504835356	convergent	af-eu	66.89062673470087	11.188662323297905	1144.292315380533
wsm11477	45.038	6.542	172	40	N	144.07941308083377	90	54.079413080833774	convergent	af-eu	67.11591478985781	12.326897469075277	1262.8080457928033
wsm11478	44.866	6.636	153	40	N	124.95396679361852	90	34.95396679361852	convergent	af-eu	66.99523813903785	11.025993913874174	1128.532521395849
wsm11479	45.197	6.323	52	40	N	24.323438267329777	90	-65.67656173267022	convergent	af-eu	67.18449360895066	13.877377257244063	1422.361520598596
wsm11480	44.644	6.872	146	40	N	117.68026710484713	90	27.680267104847132	convergent	af-eu	66.87870786813274	10.977368552459723	1122.583091511451
wsm11481	45.034	6.527	142	40	N	114.0931901819464	90	24.093190181946397	convergent	af-eu	67.10741790965083	13.226802715994495	1354.9124770156536
wsm11482	45.958	6.425	102	25	TS	74.37046680158534	90	-15.629533198414663	convergent	af-eu	67.89170497984438	14.191131557380515	1461.9613947396917
wsm11483	45.958	6.425	107	40	T	79.37046680158534	90	-10.629533198414663	convergent	af-eu	67.89170497984438	14.191131557380515	1461.9613947396917
wsm11484	44.685	6.785	147	40	NS	118.77297933226953	90	28.77297933226953	convergent	af-eu	66.88550640629254	11.049541264086656	1130.0209588293044
wsm11485	44.515	6.684	81	40	N	52.83663433158699	90	-37.16336566841301	convergent	af-eu	66.70170012028943	11.202099284880632	1144.0482606505914
wsm11486	44.461	6.772	152	40	N	123.74013636772798	90	33.740136367727985	convergent	af-eu	66.68379237403504	11.126833292909822	1136.2084907838075
wsm11487	44.754	6.756	7	25	N	158.8150292027214	90	68.8150292027214	convergent	af-eu	66.9365735388223	11.029335206421251	1128.3831777640655
wsm11488	45.393	6.595	46	40	N	18.097559077691415	90	-71.90244092230859	convergent	af-eu	67.44709538330746	13.79295425237703	1416.4194818096857
wsm11489	45.938	6.088	91	25	S	63.6936353785747	90	-26.306364621425303	convergent	af-eu	67.76587903506447	14.405674262336163	1482.735930788849
wsm11490	44.877	6.368	50	40	S	22.216629797366295	90	-67.7833702026337	convergent	af-eu	66.91604160193855	11.398880996618601	1166.0124548770839
wsm11491	45.262	6.525	53	40	N	25.139937829659345	90	-64.86006217034065	convergent	af-eu	67.30828770190163	13.773713965035228	1413.0164225187025
wsm11492	45.297	6.563	15	40	N	167.10989951819454	90	77.10989951819454	convergent	af-eu	67.35172815580788	13.765833023698178	1412.655231536484
wsm11493	44.814	6.649	118	40	N	89.93094792549351	90	-0.06905207450648732	convergent	af-eu	66.95368517526433	11.091412852487963	1134.8784275781088
wsm11494	44.809	6.641	15	40	N	166.93771611801742	90	76.93771611801742	convergent	af-eu	66.94660293393916	11.110517249915404	1136.773407337612
wsm11495	45.818	6.168	57	40	NS	29.593357266083274	90	-60.406642733916726	convergent	af-eu	67.68489261135423	14.292629119102571	1470.2490193596805
wsm11496	45.028	6.543	169	40	N	141.07646502035396	90	51.076465020353965	convergent	af-eu	67.10740986207539	13.212907427080324	1353.4890066192324
wsm11497	44.903	6.622	177	40	N	148.9749397257886	90	58.9749397257886	convergent	af-eu	67.02323409376403	11.402347380603118	1167.295023391733
wsm11498	44.73	6.664	38	40	N	9.899528182654706	90	-80.1004718173453	convergent	af-eu	66.88458917186307	11.156705962745178	1140.972744426292
wsm11499	44.757	6.769	165	25	NS	136.80301568328014	90	46.80301568328014	convergent	af-eu	66.94357875834447	11.004006186101492	1125.8504281413748
wsm11500	47.673	7.476	165	25	S	136.66967637402388	90	46.66967637402388	convergent	af-eu	69.74364577298223	14.372783286031904	1499.3398850095843
wsm11501	47.679	7.476	138	25	T	109.67072699939922	90	19.67072699939922	convergent	af-eu	69.7489271570112	14.375818215425397	1499.7074912482512
wsm11503	48.12	6.604	145	25	S	117.58363375585316	90	27.583633755853157	convergent	af-eu	69.86544378815728	15.146124924984917	1581.2492939913366
wsm11504	47.671	7.481	129	25	T	100.66453588456318	90	10.664535884563179	convergent	af-eu	69.74348325766434	14.368612617791854	1498.903240259803
wsm11505	47.674	7.485	149	25	N	120.6612292977569	90	30.661229297756904	convergent	af-eu	69.74740224610343	14.367603480721215	1498.835799351556
wsm11506	47.673	7.475	171	25	S	142.6706344277183	90	52.67063442771831	convergent	af-eu	69.74332623170096	14.373415073571351	1499.4027057402222
wsm11507	47.7	7.9	134	25	S	105.2687307854506	90	15.2687307854506	convergent	af-eu	69.90369767637021	14.119359867109239	1474.4159356709333
wsm11508	47.945	7.726	171	40	N	142.47779705857783	90	52.477797058577835	convergent	af-eu	70.06277591647104	14.35342655365065	1500.3751841019955
wsm11509	47.599	7.692	176	40	N	147.44984773008673	90	57.44984773008673	convergent	af-eu	69.74789315368915	14.198799963372323	1481.230812014833
wsm11510	47.71	8.38	137	25	S	107.81249798860068	90	17.812497988600683	convergent	af-eu	70.06884786979671	13.823722657876914	1445.0603498528246
wsm11511	47.744	7.748	169	25	N	140.42175552704475	90	50.42175552704475	convergent	af-eu	69.89327447206415	14.237379422701792	1486.6411611157946
wsm11512	47.759	8.761	153	25	S	123.45860763061307	90	33.45860763061307	convergent	af-eu	70.23720671607518	13.611840553019704	1424.4212580096043
wsm11513	47.836	7.654	115	40	S	86.52772672635177	90	-3.472273273648227	convergent	af-eu	69.94394738106278	14.34323658156822	1498.1788883707338
wsm11514	47.99	8.51	176	25	S	146.7379092875608	90	56.7379092875608	convergent	af-eu	70.35580048228489	13.888094926216496	1454.4077944669134
wsm11515	48.23	9.02	147	25	S	117.29526053852555	90	27.295260538525554	convergent	af-eu	70.73231684707248	13.698988041674028	1437.9380414886073
wsm11516	47.738	7.648	139	40	S	110.51636714590768	90	20.51636714590768	convergent	af-eu	69.85588308983901	14.297250898555603	1492.5358530299125
wsm11517	47.73	7.548	130	40	S	101.61068891367017	90	11.610688913670174	convergent	af-eu	69.81682144824858	14.356196544349046	1498.3142344016098
wsm11518	47.86	7.954	135	40	N	106.24517981425151	90	16.245179814251514	convergent	af-eu	70.06143301679558	14.167386584524337	1480.9156862169853
wsm11519	47.803	7.694	155	40	N	126.48371378978169	90	36.48371378978169	convergent	af-eu	69.92775837024281	14.30134564344047	1493.6491479417243
wsm11520	47.804	7.688	151	25	N	122.48962729457168	90	32.489627294571676	convergent	af-eu	69.92671327780799	14.30562412338682	1494.0860389805825
wsm11521	48.05	7.95	158	25	S	129.28198675144614	90	39.28198675144614	convergent	af-eu	70.22674486172461	14.267006270401225	1492.8835953050877
wsm11522	48.09	7.98	144	25	N	115.26025948141444	90	25.260259481414437	convergent	af-eu	70.27145676250797	14.26875687538464	1493.4851855022353
wsm11523	47.808	7.924	176	40	T	147.26474537075387	90	57.26474537075387	convergent	af-eu	70.00615623282334	14.159565778829005	1479.5794940540134
wsm11524	47.848	7.713	83	40	T	54.47338399483948	90	-35.52661600516052	convergent	af-eu	69.97338813530781	14.312287407170828	1495.2264285283004
wsm11525	47.659	7.77	156	40	N	127.38579478650155	90	37.38579478650155	convergent	af-eu	69.82572981721222	14.180199281766079	1480.0304816525702
wsm11526	47.853	7.941	129	40	N	100.2563722011846	90	10.256372201184604	convergent	af-eu	70.05110038659093	14.171940479728988	1481.2947693440035
wsm11527	47.954	7.733	142	40	NS	113.47266389857867	90	23.472663898578674	convergent	af-eu	70.07292235188515	14.353616410099221	1500.4913848590177
wsm11528	47.75	7.8	137	25	N	108.37308564157593	90	18.373085641575926	convergent	af-eu	69.91528112595965	14.20774996787108	1483.7557961113082
wsm11529	47.674	7.852	171	25	S	142.31003088049408	90	52.31003088049408	convergent	af-eu	69.86537164313316	14.136239508486511	1475.816985131193
wsm11530	47.664	7.823	148	40	S	119.3359941901947	90	29.335994190194697	convergent	af-eu	69.84722686645738	14.149377974699632	1477.0170479448332
wsm11531	47.225	9.617	159	25	S	128.55035848178898	90	38.550358481788976	convergent	af-eu	70.06389315640904	12.795454283218362	1337.5285538184348
wsm11604	47.378	7.166	140	40	N	111.9151069075848	90	21.9151069075848	convergent	af-eu	69.3847363826387	14.42084258264083	1500.8461435290153
wsm11621	45.9	1.6	130	8	S	107.10688413960344	90	17.106884139603437	convergent	af-eu	66.40690119678263	15.411947871518379	1570.4834684330858
wsm11622	46.18	2.96	169	2	TS	144.80370645919152	90	54.80370645919152	convergent	af-eu	67.0406984198575	14.663564863449523	1501.3502972655688
wsm11623	46.18	2.96	127	4	TS	102.80370645919152	90	12.803706459191517	convergent	af-eu	67.0406984198575	14.663564863449523	1501.3502972655688
wsm11624	48.566	9.81	5	30	TS	154.60616079941894	90	64.60616079941894	convergent	af-eu	71.28580326033975	13.39676337211236	1410.8973578008
wsm11625	48.6	9.75	42	39	NS	11.668574726990528	90	-78.33142527300947	convergent	af-eu	71.29507674487286	13.451067007955771	1416.6940679395373
wsm11626	48.5	9.61	25	25	TS	174.78357762820934	90	84.78357762820934	convergent	af-eu	71.16199347679361	13.48235444654992	1418.8687779557106
wsm11627	49.81	9.76	130	17	T	99.85926039580676	90	9.859260395806757	convergent	af-eu	72.34376713058656	14.086446144905551	1492.5584609657985
wsm11628	50.033	9.663	156	19	N	125.98599908260246	90	35.98599908260246	convergent	af-eu	72.50544102750925	14.260368319241422	1512.3378317481543
wsm11629	50.65	9.5	161	5	T	131.23498945609987	90	41.23498945609987	convergent	af-eu	72.98853385003802	14.676763587753896	1560.5784440435523
wsm11631	52.083	9.897	108	5	TS	78.07080284113817	90	-11.929197158861825	convergent	af-eu	74.35481966024378	15.195882151679285	1627.1040288965817
wsm11632	52.119	9.883	120	25	TS	90.08895997873037	90	0.08895997873037231	convergent	af-eu	74.38173212782179	15.222268228303932	1630.1435559894496
wsm11633	50.94	9.855	160	14	NS	129.94480782604296	90	39.94480782604296	convergent	af-eu	73.35179956482497	14.62462876011324	1558.0200989479295
wsm11634	49.841	12.05	115	10	TS	82.72181528735183	90	-7.278184712648169	convergent	af-eu	73.13578236841795	12.780220061320819	1359.983211378534
wsm11635	51.85	10.272	95	16	T	64.68646346692702	90	-25.313536533072977	convergent	af-eu	74.26923010012737	14.866852397293343	1591.2053216797792
wsm11636	50.033	9.677	147	17	T	116.97281537981485	90	26.972815379814847	convergent	af-eu	72.50994025038258	14.252204378281533	1511.5094368911268
wsm11637	50.2	9.516	156	9	S	126.15065709876512	90	36.15065709876512	convergent	af-eu	72.6031337868018	14.433340431046162	1531.5022387388012
wsm11638	50.055	12.158	125	6	T	92.65590005824515	90	2.6559000582451517	convergent	af-eu	73.353792965450893	12.838338759712087	1367.7337208694714
wsm11639	49.96	11	126	5	TS	94.719832710324	90	4.719832710323999	convergent	af-eu	72.88075528913701	13.446918682581298	1428.9837771763334
wsm11640	49.816	12.119	149	15	S	116.65363801858268	90	26.653638018582683	convergent	af-eu	73.13844596162993	12.726948321662917	1354.3334831597936
wsm11641	49.833	12.288	115	10	TS	82.49943633721017	90	-7.50056366278983	convergent	af-eu	73.21125315036727	12.6403243876089	1345.6324072072773
wsm11642	49.84	9.85	127	17	TS	96.77933689678918	90	6.779336896789175	convergent	af-eu	72.39888948371845	14.049607372261022	1489.110307299739
wsm11643	48.566	9.81	25	7	TS	174.60616079941894	90	84.60616079941894	convergent	af-eu	71.28580326033975	13.39676337211236	1410.8973578008
wsm11645	50.59	6.26	120	10	T	93.30257398997844	90	3.302573989978441	convergent	af-eu	71.96328443579742	16.546110796085827	1749.4329448914766
wsm11646	48.258	8.141	152	9	T	123.13559850954147	90	33.13559850954147	convergent	af-eu	70.47040069838924	14.25480194305186	1493.8734024538403
wsm11647	49.875	12.505	173	4	T	140.30492620357285	90	50.30492620357285	convergent	af-eu	73.32201084282175	12.540871351499646	1335.821210419635
wsm11648	48.233	8.283	119	20	T	89.9960429858699	90	-0.003957014130094194	convergent	af-eu	70.49427157062135	14.15416433617429	1483.545864810987
wsm11649	49.866	12.2	115	25	NS	82.58648942196407	90	-7.413510578035925	convergent	af-eu	73.20864668795848	12.708833689800173	1352.9070309787876
wsm11652	48.93	7.88	164	18	U	135.4971303796263	90	45.4971303796263	convergent	af-eu	70.97708242355773	14.756932163344885	1551.2859677252939
wsm11653	48.93	7.88	3	25	U	154.4971303796263	90	64.4971303796263	convergent	af-eu	70.97708242355773	14.756932163344885	1551.2859677252939
wsm11654	48.93	7.88	5	7	U	156.4971303796263	90	66.4971303796263	convergent	af-eu	70.97708242355773	14.756932163344885	1551.2859677252939
wsm11655	48.93	7.88	1	22	U	152.4971303796263	90	62.4971303796263	convergent	af-eu	70.97708242355773	14.756932163344885	1551.2859677252939
wsm11656	48.93	7.88	170	10	N	141.4971303796263	90	51.4971303796263	convergent	af-eu	70.97708242355773	14.756932163344885	1551.2859677252939
wsm11657	48.93	7.88	155	3	N	126.4971303796263	90	36.4971303796263	convergent	af-eu	70.97708242355773	14.756932163344885	1551.2859677252939
wsm11658	48.32	9.039	139	25	S	109.29280291991677	90	19.292802919916767	convergent	af-eu	70.81675553978478	13.734589251641722	1442.4161131736746
wsm11659	43.63	3.3	80	10	N	54.99154612688716	90	-35.00845387311284	convergent	af-eu	64.82234260991382	13.027471345085019	1310.9644818115416
wsm11660	49.19	6.61	175	3	S	147.75337657223525	90	57.753376572235254	convergent	af-eu	70.81782101464796	15.664063923827001	1645.0615276052101
wsm11661	43.51	5.29	5	2	S	157.99350057438375	90	67.99350057438375	convergent	af-eu	65.34674620852184	11.924034608405606	1205.0371551130013
wsm11662	45.38	3.09	152	14	N	127.53295852646266	90	37.532958526462664	convergent	af-eu	66.34910994324096	14.156808372376162	1441.9480416756064
wsm11663	47.8	7.25	10	25	S	161.90843854254916	90	71.90843854254916	convergent	af-eu	69.78370911034975	14.579518862416023	1521.2982235651295
wsm11664	46.07	3.63	150	4	N	125.12286766062817	90	35.122867660628174	convergent	af-eu	67.13347469107912	15.99847471301274	1639.148469647328
wsm11665	46.18	2.96	146	3	S	121.80370645919152	90	31.803706459191517	convergent	af-eu	67.0406984198575	14.663564863449523	1501.3502972655688
wsm11666	45.9	1.63	145	9	S	122.07694300500793	90	32.076943005007934	convergent	af-eu	66.4150278011388	15.395953064145147	1568.95076022176
wsm11735	47.905	9.559	11	10	U	160.72796942993898	90	70.72796942993898	convergent	af-eu	70.63085888076391	13.196271594417993	1384.3099523194496
wsm11736	47.916	9.575	165	40	U	134.71479025284668	90	44.71479025284668	convergent	af-eu	70.64576572864736	13.192333499604928	1384.023369934468
wsm11738	48	9.49	172	25	S	141.81000927854535	90	51.81000927854535	convergent	af-eu	70.6896716837208	13.289278892825479	1394.5688923944742
wsm12585	51.854	4.767	130	10	U	104.91048015711448	90	14.910480157114478	convergent	af-eu	72.69199899293521	18.008254498729087	1911.7578218059637
wsm12616	46.3	13.61	1	25	TS	146.64218810468884	90	56.64218810468884	convergent	af-eu	70.74914116414182	9.818444077732408	1030.7157560953776
wsm12739	42.96	15.09	17	25	T	160.56803070032964	90	70.56803070032964	convergent	af-eu	68.63625801499126	6.840336071843211	708.3474457153106
wsm12755	43.15	15.22	22	25	T	165.49349777390682	90	75.49349777390682	convergent	af-eu	68.8455131294166	6.879549368829203	713.4211599508266
wsm13320	34.45	23.27	127	25	S	81.12097501534072	90	-8.879024984659281	convergent	af-eu	66.43774684032047	6.439796377847898	656.371948254955
wsm13344	35.16	-3.96	140	25	N	120.7911764311637	90	30.791176431163706	convergent	af-eu	54.87328910767083	0.1945103055517734	17.689624168935353
wsm13373	35.17	-3.89	159	25	S	139.71519088843473	90	49.715190888434734	convergent	af-eu	54.90159365547822	0.12218371665377958	11.11578598070793
wsm13647	45.2	28.56	146	25	N	98.39669620795763	90	8.396696207957632	convergent	af-eu	76.76875251202847	0.8849051799220149	95.78507441477304
wsm13667	41.2	20.92	11	25	N	148.9732485208812	90	58.973248520881214	convergent	af-eu	70.01134886265525	2.0697919721506537	216.28648630226746
wsm13696	45.51	10.4	156	25	T	124.47937912042215	90	34.47937912042215	convergent	af-eu	68.87174542554817	11.358063367420868	1178.0593539493923
wsm13723	43.34	17.18	26	25	T	167.76650407321597	90	77.76650407321597	convergent	af-eu	69.86307848239096	5.790281493186512	604.4938875380356
wsm13725	42.96	-1.69	38	25	N	17.938266901510644	90	-72.06173309848936	convergent	af-eu	62.81159826724294	11.107383846994566	1098.6203547964456
wsm13776	41.87	20.3	23	25	N	161.67100892122585	90	71.67100892122585	convergent	af-eu	70.20316459696942	2.9122000233659833	304.6842456659798
wsm13777	40.24	20.58	8	25	N	146.0271001186485	90	56.02710011864849	convergent	af-eu	69.12549646003899	1.588670228016241	165.05740765597565
wsm13778	34.97	-2.91	140	25	S	119.5750804113768	90	29.575080411376803	convergent	af-eu	54.98590734980597	0.9132771525349028	83.17213829076327
wsm13786	42.1	19.24	92	40	NS	51.6513215905926	90	-38.3486784094074	convergent	af-eu	69.8619158648512	3.7064419994088666	386.9423040670384
wsm13787	42.14	19.13	12	40	S	151.7574231047621	90	61.7574231047621	convergent	af-eu	69.83965669717932	3.8002859739670214	396.6828054480004
wsm13788	43.27	18.92	68	40	S	28.203645237394937	90	-61.79635476260506	convergent	af-eu	70.60581898734235	4.69806285350532	492.7585268212137
wsm13789	42.06	19.26	148	40	S	107.6242635666008	90	17.624263566600803	convergent	af-eu	69.84105059926522	3.6668005956883576	382.75270567174283
wsm13790	42.17	21.32	19	40	S	156.85917391344458	90	66.85917391344458	convergent	af-eu	70.93146355608087	2.5243364122081005	265.2916878931198
wsm13791	42.51	18.6	119	40	S	79.31164256555672	90	-10.688357434443276	convergent	af-eu	69.87153961126775	4.373324180478761	456.5910760764431
wsm13792	42.27	19.14	168	40	N	127.77937522802523	90	37.77937522802523	convergent	af-eu	69.94368822824174	3.8836783011284695	405.65706345071163
wsm13793	42.33	19.22	166	40	N	125.7232047084097	90	35.723204708409696	convergent	af-eu	70.02771349470952	3.876871948760595	405.16250118574163
wsm13794	41.99	19.21	174	40	S	133.65147066217276	90	43.651470662172756	convergent	af-eu	69.76365876290237	3.648652947158439	380.6691877762813
wsm13795	41.87	19.4	65	40	T	24.456154265501823	90	-65.54384573449818	convergent	af-eu	69.76403725943075	3.451035409280138	360.0523438352511
wsm13796	42.11	19.08	32	40	S	171.79424748531727	90	81.79424748531727	convergent	af-eu	69.79280278537911	3.809812219375118	397.5576487018437
wsm13797	42.1	19.09	47	40	T	6.783080518998304	90	-83.2169194810017	convergent	af-eu	69.78995598582875	3.796895184956952	396.20249710108175
wsm13798	42.36	18.85	35	40	T	175.05581453730355	90	85.05581453730355	convergent	af-eu	69.874471996345	4.120087500156757	430.16030656085036
wsm13799	42.34	18.82	55	40	S	15.077550984289985	90	-74.92244901571001	convergent	af-eu	69.84490449262856	4.124521496720831	430.5417489539436
wsm13800	42.33	18.81	46	40	S	6.0840111277623805	90	-83.91598887223762	convergent	af-eu	69.83249136828925	4.123725073580204	430.42437393124254
wsm13802	41.91	19.37	21	40	S	160.4920180350822	90	70.4920180350822	convergent	af-eu	69.77993004506607	3.4968267752576025	364.8671256197777
wsm13849	34.9	23	21	25	T	155.48189898699644	90	65.48189898699644	convergent	af-eu	66.59312913791193	5.903926380489565	602.4632291630953
wsm13851	35.67	21.81	25	25	T	160.70425865634098	90	70.70425865634098	convergent	af-eu	66.45269902563655	4.567728498609455	465.61564790945977
wsm13858	35.83	21.83	36	25	T	171.7360595712223	90	81.73605957122231	convergent	af-eu	66.57858144202147	4.442513977330236	453.28428691368174
wsm13861	35.8	21.9	43	25	T	178.66843449991313	90	88.66843449991313	convergent	af-eu	66.59675291750085	4.520796017373129	461.3350089662071
wsm13863	41.7	19.3	51	25	T	10.502871489072561	90	-79.49712851092744	convergent	af-eu	69.58636134528658	3.3936954227155525	353.66350338726676
wsm13864	37.4	20.4	52	25	T	9.41079966319353	90	-80.58920033680647	convergent	af-eu	66.92972817996079	2.6722640890564264	273.3786195439196
wsm13867	37.81	20.06	61	25	S	18.820140338372198	90	-71.1798596616278	convergent	af-eu	67.05099241530606	1.7438617756950805	178.56139695476935
wsm13868	38.89	20.44	60	25	T	17.792832943643305	90	-72.2071670563567	convergent	af-eu	68.05130499194321	0.7027271614217341	72.47614552382622
wsm13869	37.56	20.28	61	25	T	18.559669037408867	90	-71.44033096259113	convergent	af-eu	66.9833115556811	2.6082034347114984	266.9312373330732
wsm13872	38.76	20.56	66	25	S	23.65442941982866	90	-66.34557058017134	convergent	af-eu	68.01800679109499	0.5338436294528037	55.04534725193435
wsm13875	38.42	20.36	71	25	S	28.73305785240177	90	-61.26694214759823	convergent	af-eu	67.66133534175509	0.411572585656927	42.33035222780842
wsm13877	39.16	20.54	71	25	T	28.77946986345819	90	-61.22053013654181	convergent	af-eu	68.30347645047176	0.836163655155076	86.39030900799496
wsm13881	38.29	20.26	79	25	S	36.783010045846595	90	-53.216989954153405	convergent	af-eu	67.51237715413365	0.3798348197517498	39.02424767745325
wsm13889	38.44	20.33	81	25	S	38.76437895286375	90	-51.23562104713625	convergent	af-eu	67.66033769234623	0.44491839633312225	45.75965049280862
wsm13896	39.26	22.81	87	25	N	42.876754579235694	90	-47.123245420764306	convergent	af-eu	69.57982510645596	0.46502735160532893	48.45933363417505
wsm13897	39.3	22.8	87	25	N	42.89551301662033	90	-47.10448698337967	convergent	af-eu	69.60315528495163	0.42938947309076525	44.752379234423145
wsm13903	37.94	20.14	92	25	T	49.78812996649924	90	-40.21187003350076	convergent	af-eu	67.18971785660072	0.20078517601362478	20.580262129780007
wsm13972	41.91	19.16	62	40	T	21.676235373397958	90	-68.32376462660204	convergent	af-eu	69.67860826802067	3.6236683972557557	377.8552117398508
wsm13973	41.94	19.16	107	40	S	66.6834198316131	90	-23.316580168386906	convergent	af-eu	69.70148148520678	3.6443670054194115	380.0696950443681
wsm13974	41.95	19.14	53	40	S	12.703377199050351	90	-77.29662280094965	convergent	af-eu	69.69948464198656	3.6633595154183354	382.0454917107915
wsm13975	41.93	19.12	151	40	N	110.71615737038326	90	20.716157370383257	convergent	af-eu	69.6746087763745	3.6616689687953965	381.8078205560473
wsm13976	41.93	19.11	7	40	S	146.72494222313765	90	56.724942223137646	convergent	af-eu	69.66979894303556	3.6677216104596653	382.4270453164743
wsm13977	42.25	18.78	170	40	S	130.09157157947345	90	40.09157157947345	convergent	af-eu	69.75689011949723	4.087168631318377	426.4015834473335
wsm13978	42.02	18.98	55	40	T	14.860752996448127	90	-75.13924700355187	convergent	af-eu	69.67614268294224	3.808392230704186	397.1108171820818
wsm13979	42.09	18.98	80	40	S	39.877439880365785	90	-50.122560119634215	convergent	af-eu	69.72966285713441	3.8564967334346534	402.26574832978514
wsm13980	42.31	18.73	87	40	S	47.14985091632485	90	-42.85014908367515	convergent	af-eu	69.77921485902736	4.158423939426513	433.897734005698
wsm13981	42.18	18.65	100	40	S	60.189664828270566	90	-29.810335171729434	convergent	af-eu	69.64144926532717	4.118136619789084	429.3122747893008
wsm13982	42.18	18.79	141	40	NS	101.06616696291792	90	11.066166962917919	convergent	af-eu	69.70795797415872	4.033227504634027	420.64139712007096
wsm13984	40.44	19.08	73	40	S	32.38203751087639	90	-57.61796248912361	convergent	af-eu	68.52121177718303	2.6514010565510944	274.348251843503
wsm13985	41.71	19.33	173	40	N	132.47899484975449	90	42.478994849754486	convergent	af-eu	69.60851302204965	3.382457279756693	352.54304781682396
wsm13986	40.07	19.68	66	40	T	24.762931885969977	90	-65.23706811403002	convergent	af-eu	68.54164131810606	2.0191853601164667	208.9603375682377
wsm13987	41.75	19.33	157	40	N	116.48864690356567	90	26.488646903565666	convergent	af-eu	69.63892192447133	3.410178405465018	355.50240773058306
wsm13988	41.91	19.07	120	40	NS	79.75529573865697	90	-10.244704261343031	convergent	af-eu	69.63530193045048	3.6781607630523467	383.42989394192057
wsm13990	41.79	19.12	65	40	T	24.682519614181217	90	-65.31748038581878	convergent	af-eu	69.56783622885024	3.565071226198029	371.47817919761053
wsm13992	41.14	19.17	59	40	T	18.47967291071882	90	-71.52032708928118	convergent	af-eu	69.09726576321887	3.084156229399184	320.373044377194
wsm13993	39.57	18.83	64	40	S	23.373725917586057	90	-66.62627408241394	convergent	af-eu	67.73618258647409	2.1976700031974588	226.15209626073926
wsm13994	41.69	19.43	74	40	T	33.386576320770985	90	-56.613423679229015	convergent	af-eu	69.64187699882439	3.3080791506612854	344.8654211029637
wsm13995	39.04	20.49	71	40	N	28.790296717866	90	-61.209703282134	convergent	af-eu	68.1885292609731	0.7802929038699631	80.55337116670174
wsm13996	39.23	19.97	80	40	N	38.28992608425193	90	-51.71007391574807	convergent	af-eu	68.06013437097945	1.2403886541492852	127.93609701801238
wsm13998	39.79	19.88	48	40	T	6.516257875355734	90	-83.48374212464427	convergent	af-eu	68.4328254598526	1.6965777023511066	175.44310851745723
wsm13999	41.1	20.81	137	40	N	95.04368288005662	90	5.043682880056622	convergent	af-eu	69.8816103033187	2.064107286186413	215.5142465508687
wsm14000	41.63	20.8	66	40	N	24.180580912331322	90	-65.81941908766868	convergent	af-eu	70.27116087064437	2.446445432441294	256.06458051645313
wsm14001	39.28	20.49	43	25	T	0.8544970268448537	90	-89.14550297315515	convergent	af-eu	68.36638551365175	0.9537542862888415	98.58246328063302
wsm14002	40.91	22.36	63	25	N	19.670689115946857	90	-70.32931088405314	convergent	af-eu	70.53426018365613	1.0128938908713678	106.19105777931586
wsm14004	40.7	23.3	79	25	N	34.825615719658	90	-55.174384280342	convergent	af-eu	70.8746180793921	0.3144840165653022	33.03891741013443
wsm14005	40.78	23.24	79	25	N	34.89538453180052	90	-55.10461546819948	convergent	af-eu	70.90037058044737	0.40797480898660865	42.8675063067079
wsm14006	38.9	21.1	83	25	T	40.229829127613016	90	-49.770170872386984	convergent	af-eu	68.40563979694704	0.30211661100241827	31.23601744119246
wsm14008	38.49	21.7	85	25	N	41.60861945444162	90	-48.39138054555838	convergent	af-eu	68.42603911609967	0.3668689140481831	37.93613980094147
[truncated: 23,240 more rows]
