# Supplementary material for: Analyzing the horizontal orientation of the crustal stress adjacent to plate boundaries
Source: Sci Rep. 2023 Sep 20;13:15590. doi: 10.1038/s41598-023-42433-2 (PMC10511519; doi:10.1038/s41598-023-42433-2)
Supplement: Supplementary file 2 — Supplementary Information 2. [file 41598_2023_42433_MOESM2_ESM.zip › iceland.csv]

id	lat	lon	azi	unc	regime	azi_PoR	azi_PoR_predicted	deviation	lat_PoR	lon_PoR	distance_pb_deg	distance_pb_km	beta	geometry
wsm22375	63.93	-20.29	30	3	S	18.26084261039034	180	-161.73915738960966	36.56785095781879	-169.11773918466906	0.6485578739676043	57.92045903340547	37.49252836159701	c(-20.29, 63.93)
wsm22272	63.9	-22.09	38	4	T	27.3078757257681	180	-152.6921242742319	36.384485293781466	-170.07594165594313	0.03884216215720926	3.4770763371594215	29.542528512981562	c(-22.09, 63.9)
wsm22275	63.91	-22.06	35	4	NS	24.289121495081076	180	-155.71087850491892	36.39676173658127	-170.06214100597344	0.02925590486057672	2.6185193153031854	32.55713231227992	c(-22.06, 63.91)
wsm22276	63.92	-22.045	38	4	TS	27.27905664268519	180	-152.7209433573148	36.40781372363348	-170.05639952382066	0.011610479747020008	1.0390361179683187	28.531080002104773	c(-22.045, 63.92)
wsm22277	63.92	-22.04	20	4	S	9.27615850839777	180	-170.72384149160223	36.40822268679431	-170.05371597442053	0.014294029147151832	1.2791835220229062	46.53397813639219	c(-22.04, 63.92)
wsm22278	63.91	-22.03	0	4	S	169.27173498528896	180	-10.728265014711042	36.399215752300634	-170.04603589721907	0.04536101361495071	4.0598621195091	67.57451882207204	c(-22.03, 63.91)
wsm22262	63.9	-22.275	20	5	TS	9.41508690986825	180	-170.58491309013175	36.3694599460336	-170.17529150816657	0.03712078279988873	3.3236237286770516	47.43946563382974	c(-22.275, 63.9)
wsm22273	63.93	-22.085	40	5	TS	29.30087289582241	180	-150.6991271041776	36.41437212971797	-170.0801750063348	0.012165002767119404	1.0885691582627013	26.509263748967555	c(-22.085, 63.93)
wsm22359	64.0666	-20.84496	10	5	N	178.56217583164175	180	-1.4378241683582473	36.65279237699342	-169.44883425733153	0.9416090707468356	83.99927753719354	24.31157280212699	c(-20.84496, 64.0666)
wsm22274	63.9	-22.07	43	6	S	32.29628602652292	180	-147.70371397347708	36.38611862011291	-170.06520207528308	0.049581742817252916	4.43836989945583	24.55411821222674	c(-22.07, 63.9)
wsm22312	63.91	-21.61	29	6	S	18.02835642017692	180	-161.97164357982308	36.43398486191788	-169.820608450532	0.20968743491928876	18.758863389044976	37.77470559341805	c(-21.61, 63.91)
wsm22261	63.89	-22.34	20	7	S	9.454105904132803	180	-170.5458940958672	36.35438524274288	-170.2079291042773	0.04637147164427802	4.152692079230702	47.40459281874314	c(-22.34, 63.89)
wsm22271	63.907	-22.1	14	7	S	3.312714048439375	180	-176.68728595156063	36.3905478750948	-170.0829239857806	0.008472925053411018	0.7584209636857228	53.53353975892162	c(-22.1, 63.907)
wsm22263	63.89	-22.24	25	8	S	14.396157981552733	180	-165.60384201844727	36.36246189059279	-170.15420896936297	0.0073486632700507926	0.6580246025947211	42.46254074132321	c(-22.24, 63.89)
wsm22281	63.92	-21.99	45	10	S	34.247177635874095	180	-145.7528223641259	36.41231832658166	-170.02688111773674	0.04112888583094332	3.6804611794503113	21.56295900891587	c(-21.99, 63.92)
wsm22406	64.156	-19.842	25	10	NA	12.96635779741382	180	-167.03364220258618	36.82939228769374	-168.93647752127828	0.5397069697624488	48.035651308676655	16.975629008322358	c(-19.842, 64.156)
wsm22760	65.856089	-18.211418	144	11	NA	130.72027736688415	180	-49.27972263311585	38.63897775869219	-168.55746967782312	0.7482360598668834	64.98730807262064	52.52453372534137	c(-18.211418, 65.856089)
wsm22778	66.14748	-17.81338	165	12	S	151.42885038891177	180	-28.57114961108823	38.9599908688245	-168.44223610041894	0.6471046073105811	55.95102668269522	27.413685942874963	c(-17.81338, 66.14748)
wsm22280	63.9	-22.018	50	2	S	39.26615344955803	180	-140.73384655044197	36.39037345286339	-170.03728003136416	0.054116879469859214	4.844073057012158	17.580100357802962	c(-22.018, 63.9)
wsm35162	65.6	-16.8	8	2	NA	173.9316603542568	180	-6.068339645743208	38.52731554004573	-167.75886884666573	0.05303713302313895	4.613655962282572	5.062916902587858	c(-16.8, 65.6)
wsm22279	63.918	-22.02	28	4	S	17.26484080882119	180	-162.7351591911788	36.407894635397604	-170.04251899133652	0.02549101223115713	2.281219672662641	38.54529583596877	c(-22.02, 63.918)
wsm22295	63.9	-21.8	56	5	NA	45.1398385421744	180	-134.8601614578256	36.40833965615003	-169.9202359114462	0.14777409212146608	13.22439580036854	10.670298102615561	c(-21.8, 63.9)
wsm22229	64.9	-23.4	115	6	NA	104.93753892537438	180	-75.06246107462562	37.266131818087665	-170.99651059009113	2.971402434461794	262.9469858832379	69.37999615067929	c(-23.4, 64.9)
wsm22897	64.8	-17.3	22	6	NA	8.376003920875746	180	-171.62399607912425	37.70037803440176	-167.7743518157865	0.008326667701453516	0.7325778527872487	1.6208474160737296	c(-17.3, 64.8)
wsm22956	66.028	-14.931	4	6	N	168.73572818069124	180	-11.26427181930876	39.13519777451499	-166.94705229879978	0.8529263390270501	73.56442334664514	74.38823645682487	c(-14.931, 66.028)
wsm22954	65.03	-15.01	31	7	NA	15.990779395716345	180	-164.00922060428366	38.16327548984852	-166.65382059501883	1.1356309672219709	99.28535043413673	22.580433698839443	c(-15.01, 65.03)
wsm22391	64.8365	-13.8554	14	8	N	178.35544881770727	180	-1.6445511822927301	38.105965193526636	-165.989009794456	1.7891321732552967	156.54219266474303	4.952001064263982	c(-13.8554, 64.8365)
wsm34575	65.017	-21.917	159	8	N	148.04917310652968	180	-31.95082689347032	37.49562615465656	-170.2466581326214	2.372585163953204	209.31457630068232	56.72457671855284	c(-21.917, 65.017)
wsm22256	63.83951	-22.660869	47	9	NA	36.646734096736736	180	-143.35326590326326	36.27909789904476	-170.36906791289	0.05069924006761539	4.544642804976134	18.03710341354156	c(-22.660869, 63.83951)
wsm22307	64.614	-21.705	59	9	N	47.983312784407644	180	-132.01668721559236	37.11719719441487	-170.03878390105274	1.8779890908112975	166.51617052990596	12.371473355392482	c(-21.705, 64.614)
wsm22387	64.8365	-13.8554	21	9	S	5.35544881770727	180	-174.64455118229273	38.105965193526636	-165.989009794456	1.7891321732552967	156.54219266474303	11.952001064263982	c(-13.8554, 64.8365)
wsm22407	63.582	-19.84	122	9	N	110.05359434139632	180	-69.94640565860368	36.268097409124955	-168.78697277062875	1.5478854987849786	138.77087535657267	55.36649629495275	c(-19.84, 63.582)
wsm22355	63.96667	-21.07222	62	10	N	50.708607928772494	180	-129.2913920712275	36.53520240659249	-169.54588657592012	0.29583871894931235	26.431495484584396	5.0589906353869765	c(-21.07222, 63.96667)
wsm22895	65.583	-23.917	130	10	N	120.1520114782777	180	-59.8479885217223	37.90141367909864	-171.41461346892402	3.6647454875365497	321.54690334349704	53.2342438382409	c(-23.917, 65.583)
wsm22946	64.143	-19.856	18	10	NA	5.9765152637285155	180	-174.02348473627148	36.81540557730342	-168.9405513942793	0.5270659949864296	46.919138618908036	23.972996302101592	c(-19.856, 64.143)
wsm22444	65.2717	-14.4414	27	11	N	11.606925862611547	180	-168.39307413738845	38.459169171091695	-166.44072437790012	1.3698090953753024	119.27130952297018	12.613203407264223	c(-14.4414, 65.2717)
wsm22862	66.127507	-18.962287	140	11	NA	127.11819664176232	180	-52.881803358237676	38.834206245354174	-169.01771149374517	1.2226349143002437	105.90088861966802	56.11777629190806	c(-18.962287, 66.127507)
wsm22399	65.538	-13.708	26	12	N	10.117595320392525	180	-169.88240467960748	38.79788739235596	-166.15634129791246	1.6427801496785435	142.36516136848468	6.8790933641652146	c(-13.708, 65.538)
wsm22409	65.424	-19.834	172	12	N	159.75744991730153	180	-20.24255008269847	38.06976503409858	-169.26811624437252	1.4956290739260112	130.9266161099856	13.642553354774577	c(-19.834, 65.424)
wsm22304	64.3	-21.73	42	13	NA	31.042939405652533	180	-148.95706059434747	36.806898068762564	-169.9771329440674	1.5636475447745113	139.21055382973677	1.093427839822425	c(-21.73, 64.3)
wsm22783	66.117655	-17.712545	163	13	S	149.37436289044877	180	-30.625637109551235	38.94059463951558	-168.38222694849824	0.5877879046353769	50.836197381917366	29.467738146562738	c(-17.712545, 66.117655)
wsm34643	64.25	-18.6	33	13	NA	20.2297754532143	180	-159.7702245467857	37.037276362553975	-168.30133572683835	0.07269758929083991	6.452694971505852	15.409114202031446	c(-18.6, 64.25)
wsm22322	64	-21.5	58	14	NS	46.95187558117391	180	-133.0481244188261	36.53155227008237	-169.7830212578241	0.0587040370453451	5.245117108240527	8.815722982985562	c(-21.5, 64)
wsm22342	64.008906	-21.343797	67	14	NA	55.85999701825335	180	-124.14000298174665	36.553465692249965	-169.70153058639937	0.10248059035367874	9.153891073956668	0.09950923097255782	c(-21.343797, 64.008906)
wsm22257	63.85	-22.57	55	15	NS	44.59271129351396	180	-135.40728870648604	36.29663343433488	-170.32253275557238	0.044040586607707155	3.9468789421878014	12.286686470615564	c(-22.57, 63.85)
wsm22405	64.149	-19.847	25	15	NA	12.970353767527286	180	-167.02964623247271	36.82209165784392	-168.93731808208443	0.5405475305686025	48.11505443534111	16.971633038208893	c(-19.847, 64.149)
wsm22421	64	-19.65	51	18	NA	38.87937302850548	180	-141.12062697149452	36.69440618735088	-168.7932870412936	0.3078594766892593	27.448749125148755	16.016680801780126	c(-19.65, 64)
wsm22239	64.84	-23.09	74	19	NA	63.76345576086214	180	-116.23654423913786	37.23026967646512	-170.8204328863279	2.7614030670455065	244.47993199731027	28.192314280094138	c(-23.09, 64.84)
wsm22786	66.13287	-17.704595	108	19	S	94.36672276879062	180	-85.63327723120938	38.95613940243939	-168.38281614919418	0.5876846560858269	50.81612270820633	84.47581356299611	c(-17.704595, 66.13287)
wsm22240	64.84	-23.09	159	20	NA	148.76345576086214	180	-31.236544239137856	37.23026967646512	-170.8204328863279	2.7614030670455065	244.47993199731027	66.80768571990586	c(-23.09, 64.84)
wsm22785	66.133375	-17.707245	112	20	S	98.36820743509679	180	-81.63179256490321	38.95637745837753	-168.384309209087	0.58917771597865	50.94505399451446	80.47432889668994	c(-17.707245, 66.133375)
wsm22288	64.1295	-21.8755	157	3	NA	146.15165050394683	180	-33.848349496053174	36.62750450916649	-170.0144351454634	1.4926782108918246	133.2028976042774	56.7294621051027	c(-21.8755, 64.1295)
wsm22368	64.4	-20.5	47	3	NA	35.31149193125691	180	-144.6885080687431	37.0094830806656	-169.34877988461602	1.0862200834154976	96.44902466751799	0.34089833594782704	c(-20.5, 64.4)
wsm35001	65.5	-16.45	8	6	NA	173.7442207858494	180	-6.255779214150607	38.46579844855341	-167.5481372423017	0.2623962309737351	22.845129192467063	5.249501669497931	c(-16.45, 65.5)
wsm22433	66.066	-16.975	174	7	N	159.94470208604378	180	-20.055297913956224	38.961944246751415	-167.99314327959894	0.19801178649058215	17.120349921418185	18.897834245742956	c(-16.975, 66.066)
wsm22857	66.08856	-17.35267	5	7	N	171.16536739965898	180	-8.834632600341024	38.946932479208385	-168.19126635161632	0.39613485850796337	34.25757748884768	7.677168932127756	c(-17.35267, 66.08856)
wsm22951	65.302722	-15.187444	159	8	S	144.03933025595848	180	-35.960669744041525	38.40745391778056	-166.83537182128254	0.9737891455794454	84.8500170448108	34.95353854420409	c(-15.187444, 65.302722)
wsm32292	64.56633	-21.89186	42	8	N	31.099442577038076	180	-148.90055742296192	37.055154337712615	-170.12610123345723	1.8974630959097283	168.380648043728	4.539447078207672	c(-21.89186, 64.56633)
wsm22404	65.27	-14.32	20	9	N	4.53591000061374	180	-175.46408999938626	38.471041169829114	-166.37762337934467	1.432910093930758	124.74507073638142	5.542187545266415	c(-14.32, 65.27)
wsm22771	65.5519	-18.070218	127	9	NA	113.69218635260006	180	-66.30781364739994	38.35629885890935	-168.39585338125846	0.5880649208099271	51.27662169129831	65.29982993982856	c(-18.070218, 65.5519)
wsm22883	63.534	-19.536	46	9	N	33.885842458405364	180	-146.11415754159464	36.249366420632974	-168.61037540341312	1.7574620591833252	157.59759670992398	20.8077729014459	c(-19.536, 63.534)
wsm22904	64.56633	-21.89186	134	9	N	123.09944257703808	180	-56.900557422961924	37.055154337712615	-170.12610123345723	1.8974630959097283	168.380648043728	87.46055292179233	c(-21.89186, 64.56633)
wsm22936	66.08856	-17.35267	29	9	N	15.165367399658976	180	-164.83463260034102	38.946932479208385	-168.19126635161632	0.39613485850796337	34.25757748884768	16.322831067872244	c(-17.35267, 66.08856)
wsm22958	65.7276	-14.9002	153	9	N	137.78138092376344	180	-42.218619076236564	38.84867284680315	-166.82982133566267	0.9652552437822521	83.59045416188805	45.454592009906946	c(-14.9002, 65.7276)
wsm22323	64.396	-21.498	6	10	N	174.89394776051677	180	-5.106052239483233	36.9203419769488	-169.87688075791928	1.5469695975116338	137.52140542220147	35.017887919617124	c(-21.498, 64.396)
wsm22408	63.582	-19.84	40	10	N	28.05359434139632	180	-151.94640565860368	36.268097409124955	-168.78697277062875	1.5478854987849786	138.77087535657267	26.633503705047247	c(-19.84, 63.582)
wsm22814	65.302	-14.443	54	10	S	38.60147419252701	180	-141.398525807473	38.48820426292944	-166.45182310373545	1.3587103695399776	118.25729358732983	39.60775173717968	c(-14.443, 65.302)
wsm37764	64.145	-19.852	20	10	NA	7.973880939604896	180	-172.0261190603951	36.8177251210873	-168.93894064833606	0.5254552490431763	46.774333392239946	21.97563062622521	c(-19.852, 64.145)
wsm22270	65.567	-22.158	119	11	N	108.11081655011719	180	-71.88918344988281	38.016583593701334	-170.50354750089164	2.7367151277098856	239.74473006718958	65.28574523617749	c(-22.158, 65.567)
wsm22301	64.207	-21.7494	36	11	S	25.06742307065224	180	-154.93257692934776	36.71398968121796	-169.96542042932376	1.4872587387128533	132.5701963587742	2.2084190978846436	c(-21.7494, 64.207)
wsm22420	64.93157	-13.99324	169	11	S	153.41590848382054	180	-26.584091516179456	38.1817790067423	-166.09319321789334	1.6962583443474557	148.2619415492889	19.994437213056358	c(-13.99324, 64.93157)
wsm31536	65.302	-14.443	27	11	N	11.601474192527007	180	-168.398525807473	38.48820426292944	-166.45182310373545	1.3587103695399776	118.25729358732983	12.607751737179683	c(-14.443, 65.302)
wsm22254	63.83951	-22.660869	36	12	NA	25.646734096736736	180	-154.35326590326326	36.27909789904476	-170.36906791289	0.05069924006761539	4.544642804976134	29.03710341354156	c(-22.660869, 63.83951)
wsm22296	64.2091	-21.7496	37	12	T	26.067242397423797	180	-153.9327576025762	36.71603506379539	-169.96602385516482	1.4951280385473638	133.26809621719784	3.211928071056491	c(-21.7496, 64.2091)
wsm22308	64.614	-21.705	34	12	N	22.983312784407644	180	-157.01668721559236	37.11719719441487	-170.03878390105274	1.8779890908112975	166.51617052990596	12.628526644607518	c(-21.705, 64.614)
wsm22383	64.853	-14.202	19	12	N	3.5544382994978605	180	-176.44556170050214	38.0823776871264	-166.17498559367843	1.6031563740328636	140.31530132716648	10.150990546054572	c(-14.202, 64.853)
wsm22847	65.43	-17.38	117	12	N	103.30677715442289	180	-76.69322284557711	38.30461313740031	-168.0046572894845	0.19824133544940992	17.298087347232922	75.68438777852396	c(-17.38, 65.43)
wsm22892	66.08856	-17.35267	179	12	S	165.16536739965898	180	-14.834632600341024	38.946932479208385	-168.19126635161632	0.39613485850796337	34.25757748884768	13.677168932127756	c(-17.35267, 66.08856)
wsm22380	63.425023	-20.259039	133	13	NA	121.3183241648187	180	-58.681675835181295	36.07617078251368	-168.97384509746172	1.5604859319920479	140.24358544956416	83.65556160357085	c(-20.259039, 63.425023)
wsm22392	65.232	-13.641	4	13	N	168.14507818641414	180	-11.854921813585861	38.51117926174917	-166.01482509710195	1.7963946293801882	156.30190530642125	10.849071526422108	c(-13.641, 65.232)
wsm22415	63.716	-19.76916	32	13	N	19.99228618226789	180	-160.0077138177321	36.40570550330753	-168.78330880113194	1.2847012024357412	114.97261098172534	35.817850462522074	c(-19.76916, 63.716)
wsm22432	63.75	-20.12833	56	13	N	44.194502842870975	180	-135.80549715712903	36.40617930955545	-168.98527280655037	1.082737197017309	96.89752231139502	11.615633801918989	c(-20.12833, 63.75)
wsm22911	63.578	-19.884	133	13	N	121.07955360388291	180	-58.920446396117086	36.26013567542617	-168.80970317561074	1.5416446903943495	138.22546518308323	66.38919627438031	c(-19.884, 63.578)
wsm22944	65.254	-13.605	11	13	N	175.11914273241268	180	-4.8808572675873165	38.536462956979065	-166.00397823478423	1.8079277449046458	157.25013267936998	3.8754345244319666	c(-13.605, 65.254)
wsm22965	65.2574167	-14.4969444	28	13	N	12.642587962252378	180	-167.35741203774762	38.43923486100699	-166.46450306475793	1.3453441553107837	117.1734749378223	13.649292477836639	c(-14.4969444, 65.2574167)
wsm34671	65.422861	-17.278376	152	13	N	138.24812577381067	180	-41.75187422618933	38.307703206902566	-167.9501802243067	0.14307801706488021	12.484129980980928	40.743464695295415	c(-17.278376, 65.422861)
wsm22348	64.1582	-21.2474	24	14	N	12.78250501128855	180	-167.21749498871145	36.70809512146529	-169.68609348071996	1.2079317901090576	107.68001269390473	10.076498961479047	c(-21.2474, 64.1582)
wsm22390	65.538	-13.708	9	14	S	173.11759532039252	180	-6.882404679607475	38.79788739235596	-166.15634129791246	1.6427801496785435	142.36516136848468	10.120906635834785	c(-13.708, 65.538)
wsm22435	63.578	-19.884	41	14	N	29.079553603882914	180	-150.9204463961171	36.26013567542617	-168.80970317561074	1.5416446903943495	138.22546518308323	25.61080372561969	c(-19.884, 63.578)
wsm22777	66.165772	-17.841195	129	14	N	115.44198045550706	180	-64.55801954449294	38.97513548150727	-168.4618122133354	0.6659882709815577	57.571467247614166	63.400991421328854	c(-17.841195, 66.165772)
wsm22875	65.931479	-18.337834	173	14	NA	159.78162066574157	180	-20.21837933425843	38.700527832821464	-168.6439698700088	0.8387811201986324	72.78890630798617	23.46066907423858	c(-18.337834, 65.931479)
wsm22959	66.0392	-14.7922	8	14	N	172.65075776122433	180	-7.349242238775673	39.160884216439335	-166.88074303286487	1.2491891419001036	107.70255600345305	78.30207133398653	c(-14.7922, 66.0392)
wsm22962	65.142	-14.67	31	14	N	15.768347162583154	180	-164.23165283741685	38.308758346525714	-166.5149812981299	1.2921209091119294	112.74108376324433	16.77675669347707	c(-14.67, 65.142)
wsm22963	64.59479	-14.54784	160	14	S	144.80931962770364	180	-35.190680372296356	37.794331485098574	-166.26907752280422	1.4971957096334734	131.55573000445773	41.935927818462915	c(-14.54784, 64.59479)
wsm22235	66.167	-23.183	150	15	N	139.6339688149485	180	-40.3660311850515	38.52898829564633	-171.16913908715054	3.357233107461667	292.03611885339757	39.36060844189615	c(-23.183, 66.167)
wsm22361	64.041	-20.813771	8	15	NA	176.54785677757786	180	-3.452143222422137	36.630409155251	-169.42583478605673	0.9040778514851411	80.67462221672817	26.33325583147166	c(-20.813771, 64.041)
wsm22402	64.83	-14.24	10	15	N	174.58143028257996	180	-5.418569717420041	38.055908219264765	-166.18699177579091	1.5854953946555952	138.81975565498624	1.1814270105038531	c(-14.24, 64.83)
wsm22403	65.568	-13.819	160	15	N	144.17651553959422	180	-35.82348446040578	38.814197649829964	-166.22356479425466	1.5735342192633084	136.3330177127768	39.06072228849962	c(-13.819, 65.568)
wsm22896	66.05354	-17.36554	166	15	S	152.17979747330833	180	-27.820202526691673	38.91167975989917	-168.18702315306908	0.39327655845170284	34.02729974745311	26.661868519342534	c(-17.36554, 66.05354)
wsm22905	65.583	-23.917	145	15	N	135.1520114782777	180	-44.8479885217223	37.90141367909864	-171.41461346892402	3.6647454875365497	321.54690334349704	38.2342438382409	c(-23.917, 65.583)
wsm22450	65.02868	-14.3393	50	20	NA	34.598050595429754	180	-145.40194940457025	38.23626419331897	-166.30570309367465	1.4950580630956836	130.57819129409916	41.180794990472805	c(-14.3393, 65.02868)
wsm22326	64.026124	-21.451019	45	22	NA	33.91974298774687	180	-146.08025701225313	36.56130940462083	-169.76304367263512	0.04096750411792982	3.658975838084206	21.840744799533923	c(-21.451019, 64.026124)
wsm22318	64.35	-21.56	37	24	NA	25.93673309229098	180	-154.06326690770902	36.870044591966966	-169.89872733100486	1.5353864750431399	136.58167449382327	3.990188568927465	c(-21.56, 64.35)
wsm00187	64.38	-15.16	167	25	N	152.20812651167353	180	-27.791873488326473	37.51865200347396	-166.52060236848547	1.3368322282516942	117.9018476731079	52.55726650613508	c(-15.16, 64.38)
wsm00188	66.33	-16.29	172	25	S	157.48287760456014	180	-22.517122395439856	39.28599465890884	-167.73178799845928	0.7210525934125087	62.05698537535785	25.624838006383698	c(-16.29, 66.33)
wsm00190	66.2	-16.7	174	25	S	159.75414803174647	180	-20.245851968253533	39.119079979489335	-167.89640883823887	0.09712264965753548	8.378691743004227	19.091005322144724	c(-16.7, 66.2)
wsm00191	64.9	-16.94	164	25	T	150.1468764195788	180	-29.853123580421197	37.83385196170554	-167.61639027420696	0.1457816454681904	12.802699799958683	36.59588987879056	c(-16.94, 64.9)
wsm06992	70.51	-14.53	15	25	N	178.40692903347485	180	-1.593070966525147	43.48612042391141	-168.39415782057654	0.12055594513500978	9.726043815333288	8.283724033236354	c(-14.53, 70.51)
wsm09342	69.89	-15.63	167	25	N	151.26828658019963	180	-28.73171341980037	42.78693034173166	-168.64809490020085	0.11694370331122173	9.543118682805266	35.31235475951769	c(-15.63, 69.89)
wsm09344	70.52	-14.57	70	25	N	53.42980079455697	180	-126.57019920544303	43.491896893821284	-168.41571704877398	0.14211517333245638	11.46427260054051	46.73914772784576	c(-14.57, 70.52)
wsm09346	70.16	-14.36	24	25	N	7.392870305441079	180	-172.60712969455892	43.167051494486934	-168.18133981482436	0.29089727653476416	23.592200763266966	0.2705390353363555	c(-14.36, 70.16)
wsm10723	61.94	-26.29	16	25	N	7.940089002236277	180	-172.05991099776372	34.14018762320507	-171.99508240788617	0.12352532342600853	11.36834264914014	15.698054819813933	c(-26.29, 61.94)
wsm16550	62.06	-26.44	171	25	N	163.01377113901162	180	-16.986228860988376	34.249184248527044	-172.09963642356394	0.03764306746685975	3.4599099985468773	40.59765211270269	c(-26.44, 62.06)
wsm16655	68.4	-18.18	178	25	N	164.20364486275844	180	-15.796355137241562	41.115108013376215	-169.317924265798	0.1584660895973684	13.275221567732052	25.415116142135275	c(-18.18, 68.4)
wsm16757	69.79	-15.78	4	25	N	168.3880692049737	180	-11.611930795026296	42.67668334634772	-168.67908298281262	0.13473844471934626	11.014809609784214	15.1031155135355	c(-15.78, 69.79)
wsm16776	69.82	-15.68	5	25	N	169.3174219948827	180	-10.682578005117307	42.71488251978781	-168.6448624863277	0.10560359494675708	8.62773947773424	14.170324858457207	c(-15.68, 69.82)
wsm16923	61.96	-26.49	14	25	N	6.051549473232399	180	-173.9484505267676	34.146896960819326	-172.11097544818222	0.00763228312996489	0.7023622148364408	17.586594348817812	c(-26.49, 61.96)
wsm17042	62.24	-26.35	21	25	N	12.945480993433648	180	-167.05451900656635	34.43328976906091	-172.0796308223017	0.12718937601997027	11.664797829932644	14.3452943569539	c(-26.35, 62.24)
wsm17589	69.01	-16.85	45	25	S	30.24520396792468	180	-149.75479603207532	41.82534084998039	-168.89394911676547	0.2556548684648874	21.18368393529187	25.884058241138746	c(-16.85, 69.01)
wsm17710	68.97	-17.05	52	25	S	37.37896387448541	180	-142.6210361255146	41.768466669389156	-168.9733854436558	0.32763877996839597	27.17240791448065	33.01287754987288	c(-17.05, 68.97)
wsm22231	66.47	-17.23	147	25	S	133.01742689559705	180	-46.982573104402945	39.32905052550397	-168.24772030228715	0.2027719163075119	17.440717372782817	50.0888047043677	c(-17.23, 66.47)
wsm22259	64.6	-17.25	66	25	T	52.383073486547346	180	-127.61692651345265	37.511034527402025	-167.68868871623658	0.16874588050058037	14.884053157679533	27.61768046873874	c(-17.25, 64.6)
wsm22292	64.144	-21.823	175	25	NA	164.11910244259877	180	-15.880897557401227	36.64606133898978	-169.98981233115185	1.4753212705737155	131.6223015528364	38.758328875107964	c(-21.823, 64.144)
wsm22305	64.56	-17.26	6	25	T	172.39612543833914	180	-7.603874561660859	37.47114768958052	-167.6820836481024	0.20862769249680468	18.41161582025741	32.385974641446865	c(-17.26, 64.56)
wsm22317	64.376	-21.57	15	25	NA	3.9388192020026054	180	-176.0611807979974	36.89473131441153	-169.9102730144549	1.5636470062702301	139.05065359552128	25.980562073489182	c(-21.57, 64.376)
wsm22351	64.66	-17.27	33	25	T	19.383890923154468	180	-160.61610907684553	37.56733072741294	-167.71700588383035	0.10715196904476443	9.444093825956294	5.364768822646738	c(-17.27, 64.66)
wsm22360	64.29	-20.84	43	25	NA	31.52614512481682	180	-148.47385487518318	36.87217092750174	-169.50157598068813	1.1382351247264069	101.24990327863571	1.5992234635983777	c(-20.84, 64.29)
wsm22363	64.67	-17.29	145	25	T	131.39375799538925	180	-48.60624200461075	37.575035862567475	-167.73046943439795	0.09368841847717135	8.256597514621133	73.35490175041195	c(-17.29, 64.67)
wsm22377	63.43	-20.28	40	25	NA	28.329646672137642	180	-151.67035332786236	36.079147209747966	-168.9864526715813	1.547878357872463	139.1052555346065	3.3557609037480916	c(-20.28, 63.43)
wsm22378	63.43	-20.28	146	25	NA	134.32964667213764	180	-45.67035332786236	36.079147209747966	-168.9864526715813	1.547878357872463	139.1052555346065	70.64423909625191	c(-20.28, 63.43)
wsm22411	66.45	-17.37	154	25	S	140.10528346292858	180	-39.89471653707142	39.29617061948778	-168.31163439187344	0.1412061999983507	12.151066145467423	43.00243214801526	c(-17.37, 66.45)
wsm22418	63.99	-19.67	42	25	NA	29.89252372922465	180	-150.10747627077535	36.682788623331206	-168.80136184148296	0.30866840288516073	27.525030966465557	7.026144640957227	c(-19.67, 63.99)
wsm22419	63.91	-19.66	46	25	NA	33.89921207081193	180	-146.10078792918807	36.605488033503654	-168.7751029300456	0.2797167945301169	24.968360935511406	58.08432439947944	c(-19.66, 63.91)
wsm22446	63.94	-18.65	43	25	NA	30.310022429423952	180	-149.68997757057605	36.730082971517994	-168.24257007341566	0.22105986920834653	19.700546828126846	0.3379678247550828	c(-18.65, 63.94)
wsm22449	65.15	-16.6	21	25	NA	6.9002705556355295	180	-173.09972944436447	38.111121786587624	-167.51627023992467	0.2618717277866267	22.911152905225645	13.496822802192241	c(-16.6, 65.15)
wsm22458	64.57	-17.12	78	25	T	64.31269432632325	180	-115.68730567367675	37.49505058028193	-167.61142268637107	0.2626502822971304	23.171752523814433	39.538944501240735	c(-17.12, 64.57)
wsm22757	64.1	-18.3	35	25	NA	22.080786545062892	180	-157.9192134549371	36.920083252981755	-168.10009491400467	0.22981624640297582	20.430110893121157	7.831049135070998	c(-18.3, 64.1)
wsm22799	64.73	-17.56	140	25	T	126.54068815098321	180	-53.459311849016785	37.60636927387967	-167.88976380011312	0.08224431916900699	7.244998098292901	78.19959513018432	c(-17.56, 64.73)
wsm22807	66.62	-17.59	165	25	S	151.20392504630854	180	-28.79607495369146	39.44026780391086	-168.47427829798144	0.03317957249527126	2.8492807522924593	31.896359897211937	c(-17.59, 66.62)
wsm22824	64.45	-17.73	104	25	T	90.68953274068929	180	-89.31046725931071	37.317088877864634	-167.89750780237844	0.09367868959787984	8.28425343509882	55.14560504515737	c(-17.73, 64.45)
wsm22827	66.59	-17.91	171	25	N	157.40201501969568	180	-22.597984980304318	39.381034403960065	-168.62486354520956	0.17906807316913387	15.390458426653282	25.70124537356355	c(-17.91, 66.59)
wsm22828	67.858	-18.107	37	25	N	23.27026242980105	180	-156.72973757019895	40.59513901104964	-169.1125234126757	0.13648242049671921	11.523671055219866	19.704425564377857	c(-18.107, 67.858)
wsm22829	66.8	-18.2	159	25	S	145.53604255798768	180	-34.463957442012315	39.55836135862464	-168.83300957017096	0.01590726005031229	1.363709812792979	39.355430387028264	c(-18.2, 66.8)
wsm22830	67.66	-18.62	52	25	N	38.62360771661599	180	-141.376392283384	40.357150911057865	-169.2996786438964	0.0272942689948934	2.312730359421051	32.954448734710354	c(-18.62, 67.66)
wsm22831	66.9	-18.67	162	25	S	148.80046725585873	180	-31.199532744141266	39.61305870841922	-169.0962272382702	0.2544435778795844	21.795923082946647	36.08649191321342	c(-18.67, 66.9)
wsm22832	67.663	-18.698	33	25	N	19.670655630751526	180	-160.32934436924847	40.35322312093126	-169.3384394272956	0.06605505239409126	5.597381053288406	14.001496648845887	c(-18.698, 67.663)
wsm22833	66.42	-18.74	155	25	N	141.9320878976007	180	-38.067912102399305	39.13931262693247	-168.99006928849988	1.1900906506730564	102.63865948134566	47.584596173734326	c(-18.74, 66.42)
wsm22834	66.51	-18.79	155	25	N	141.94550034726547	180	-38.054499652734535	39.22247222392121	-169.04139861483225	0.5838612764062248	50.2952369168066	41.16518009835545	c(-18.79, 66.51)
wsm22835	66.43	-18.91	176	25	N	163.0321611174885	180	-16.9678388825115	39.13374022324095	-169.07837846261765	1.2783998247908244	110.26355768904477	68.68466939362213	c(-18.91, 66.43)
wsm22836	67.46	-18.95	12	25	N	178.86365914249086	180	-1.1363408575091398	40.13359574721939	-169.40022830917627	0.09959223815050677	8.466683216225851	6.823584059495033	c(-18.95, 67.46)
wsm22839	63.943	-19.2	91	25	S	78.6277946590784	180	-101.3722053409216	36.68058981513385	-168.53756519687252	0.04487175827472356	4.001484542211704	55.76141557081098	c(-19.2, 63.943)
wsm22842	66.3	-19.22	157	25	S	144.24132762019372	180	-35.758672379806285	38.97933486839804	-169.19714030583705	1.401316363483204	121.12984331535623	34.6016442566422	c(-19.22, 66.3)
wsm22843	63.975	-19.352	23	25	S	10.710699563035519	180	-169.28930043696448	36.69760104778992	-168.62738369782156	0.14195613321720657	12.656282034617897	12.151992663689839	c(-19.352, 63.975)
wsm22845	66.3	-19.6	137	25	S	124.46875406560196	180	-55.531245934398044	38.94589869366002	-169.3888116527206	1.5936801596122336	137.82280594761164	54.373782266184776	c(-19.6, 66.3)
wsm22849	63.909	-19.779167	51	25	S	38.96832987478558	180	-141.03167012521442	36.59355454185267	-168.83868057008686	0.8899023704334468	79.44764544660296	16.777918239425958	c(-19.779167, 63.909)
wsm22851	66.3	-19.8	153	25	S	140.5884667895557	180	-39.411533210444304	38.928538404208155	-169.48972334205826	1.6952842981953893	146.64551363864595	38.25363424745581	c(-19.8, 66.3)
wsm22854	63.501	-23.916	40	25	N	30.415046684840718	180	-149.58495331515928	35.84934064676649	-170.9748443640455	0.11267265839219931	10.155215900201329	9.902269044357126	c(-23.916, 63.501)
wsm22855	63.99	-20.47	50	25	S	38.35609918114096	180	-141.64390081885904	36.61059331951008	-169.22925432796174	0.0038942012946847626	0.3475850912094155	53.627564820308635	c(-20.47, 63.99)
wsm22858	63.92	-21.17	43	25	S	31.772015103970034	180	-148.22798489602997	36.48104429758533	-169.5869572941032	0.3301962369989724	29.521790570016186	24.009786914831466	c(-21.17, 63.92)
wsm22861	64.48	-17.35	172	25	T	158.4629334687313	180	-21.537066531268692	37.38429639416488	-167.70584003297247	0.2347864234198198	20.74420327740082	46.344178060148806	c(-17.35, 64.48)
wsm22868	63.89	-21.31	49	25	S	37.85740733090381	180	-142.1425926690962	36.43966862468718	-169.65483428591276	0.33774748142218414	30.213040100810872	17.938574037339208	c(-21.31, 63.89)
wsm22869	66.72	-17.68	169	25	N	155.23842361922107	180	-24.761576380778934	39.52890092173065	-168.5499901909944	0.17642048856043857	15.130733090793134	61.52996056834502	c(-17.68, 66.72)
wsm22874	63.64	-19.08	35	25	NA	22.60663499929342	180	-157.39336500070658	36.39600326899401	-168.39226894280023	1.6991279680337925	152.08016439984993	34.239618808067576	c(-19.08, 63.64)
wsm22877	64.54	-21.47	45	25	N	33.85667204833794	180	-146.14332795166206	37.06396469894076	-169.89684073522065	1.7021242613261904	151.02876405654442	1.7687006631110762	c(-21.47, 64.54)
wsm22881	63.98	-20.85	47	25	S	35.5778491100333	180	-144.4221508899667	36.567472392172114	-169.43015036491957	0.3361466937170974	30.02024492959113	20.175521861954053	c(-20.85, 63.98)
wsm22891	62.459	-25.752	19	25	N	10.583364629631774	180	-169.41663537036823	34.689781780092936	-171.7842087110975	0.010057801962148005	0.9195814133112515	20.895375840436486	c(-25.752, 62.459)
wsm22893	63.38	-24	16	25	N	6.477959531617444	180	-173.52204046838256	35.72378526311646	-170.99574620073471	0.024282374789322603	2.192036704207396	29.360322544773453	c(-24, 63.38)
wsm22894	64.75	-16.6	30	25	NA	15.975976181664691	180	-164.0240238183353	37.72310805018777	-167.39307642148543	0.38550074923995226	33.90584407601931	9.22329461058223	c(-16.6, 64.75)
wsm22898	63.82	-22.52	36	25	S	25.567737465264827	180	-154.43226253473517	36.27111571247834	-170.28890141433683	0.045956855076894954	4.119960102863169	29.11936058117874	c(-22.52, 63.82)
wsm22900	63.59	-25.14	16	25	N	7.1116953322552945	180	-172.8883046677447	35.84965983318254	-171.65645336968572	0.7942816640324111	71.58852406374726	33.20562039694255	c(-25.14, 63.59)
wsm22901	63.24	-24.04	31	25	N	21.517565463980645	180	-158.48243453601935	35.58274016476765	-170.98911032366033	0.09350016628204116	8.455434988441699	10.364170360189064	c(-24.04, 63.24)
wsm22907	62.226	-25.646	15	25	N	6.5465837921931325	180	-173.45341620780687	34.46651977601167	-171.6835840550414	0.24926154295437186	22.851192602918974	23.290135177338925	c(-25.646, 62.226)
wsm22913	63.61	-22.77	50	25	S	39.73986257846468	180	-140.26013742153532	36.04464774706632	-170.37707893648744	0.2824373469792647	25.393306667898905	40.711419410812596	c(-22.77, 63.61)
wsm22920	63.76	-23.28	15	25	N	5.015499369837016	180	-174.98450063016298	36.15257733571943	-170.68515748972186	0.19586378514085823	17.585500950216755	19.936563236320808	c(-23.28, 63.76)
wsm22921	64.4	-17.21	13	25	NA	179.3957777445287	180	-0.6042222554713135	37.32070332677682	-167.6083595748648	0.3828269171115153	33.85276529757505	36.148149951003234	c(-17.21, 64.4)
wsm22930	65	-17.15	29	25	NA	15.251419443529585	180	-164.74858055647042	37.90975423432508	-167.75599705527858	0.006129073891116832	0.5377075621581061	21.865164127010985	c(-17.15, 65)
wsm22932	65.7	-16.8	6	25	NA	171.9122592998997	180	-8.087740700100312	38.62431207436133	-167.78998272422206	0.02127332780722213	1.848052001020967	11.333811316539595	c(-16.8, 65.7)
wsm22940	65.8476	-16.4127	176	25	NA	161.65350054165015	180	-18.346499458349854	38.80642212679597	-167.63899895315336	0.15810006036460322	13.699486734104093	21.583737286443693	c(-16.4127, 65.8476)
wsm22952	62.489	-25.755	13	25	N	4.58203389065784	180	-175.41796610934216	34.71925567401181	-171.79121877885484	0.03826012855091676	3.49686453224792	26.887928318302215	c(-25.755, 62.489)
wsm25161	70.32	-15.24	17	25	N	0.9106595511028672	180	-179.08934044889713	43.236837405477445	-168.63475531402423	0.17576362063596207	14.238394520788875	6.743840592309084	c(-15.24, 70.32)
wsm25162	70.32	-15.33	28	25	N	11.968020095470365	180	-168.03197990452963	43.22845227381012	-168.6747318057237	0.21574011233542478	17.47924564997726	4.313519952058414	c(-15.33, 70.32)
wsm25163	70.22	-15.32	25	25	N	8.987553859351692	180	-171.0124461406483	43.133268569886646	-168.6324308478687	0.1557786238526262	12.640862577661517	1.3211775090913989	c(-15.32, 70.22)
wsm28109	70.4	-15.1	19	25	N	2.80042203828134	180	-177.19957796171866	43.32676664229675	-168.60322359121224	0.1618924284518073	13.095335275504087	4.842180132373414	c(-15.1, 70.4)
wsm31351	68.83	-16.42	46	25	S	31.018669182275744	180	-148.98133081772426	41.69105268436679	-168.63164770709363	0.02155137198059265	1.7894975351794	26.647649342587556	c(-16.42, 68.83)
wsm32676	69.75	-15.75	18	25	N	2.3790477124238123	180	-177.6209522875762	42.640952489353865	-168.65085543197114	0.10396807052171653	8.50423021696818	1.113854436222141	c(-15.75, 69.75)
wsm32682	69.94	-15.62	176	25	N	160.24939075489192	180	-19.75060924510808	42.83598685096281	-168.66207981636214	0.13649349060770533	11.129635851639009	26.327515973458276	c(-15.62, 69.94)
wsm32683	69.93	-15.82	21	25	N	5.378536382454513	180	-174.6214636175455	42.80780754615372	-168.74846103936403	0.21730984247440688	17.727453500073693	1.2021049572628044	c(-15.82, 69.93)
wsm34268	70.39	-15.29	14	25	N	177.92429230690755	180	-2.075707693092454	43.29944124918893	-168.6835680813417	0.2378217859242966	19.245845390826965	9.72128639581797	c(-15.29, 70.39)
wsm34269	70.41	-15.44	28	25	N	12.014819404448076	180	-167.98518059555192	43.3047683934786	-168.75761035226392	0.31186405684653096	25.23554139947919	4.3692407017225605	c(-15.44, 70.41)
wsm34558	63.41	-23.98	10	25	N	0.462859567173723	180	-179.53714043282628	35.7548541206151	-170.99098272353035	0.04390296901539159	3.9616954569593377	35.366058090160436	c(-23.98, 63.41)
wsm34573	64	-20.7	45	25	S	33.48793884612928	180	-146.51206115387072	36.60015041418746	-169.35481894796624	0.6736706810834221	60.1380286979331	57.35431662798351	c(-20.7, 64)
wsm34574	64.8	-21.2	28	25	N	16.660159597257916	180	-163.33984040274208	37.34149481243361	-169.81823167012433	1.8609668418010301	164.51675226609692	8.155275976172334	c(-21.2, 64.8)
wsm34654	63.92	-21.72	41	25	S	30.09069578113281	180	-149.9093042188672	36.43462349601638	-169.88199302731192	0.14830285813937394	13.267223984348389	25.71236623246216	c(-21.72, 63.92)
wsm34658	62.14	-25.72	45	25	S	36.59726217646573	180	-143.40273782353427	34.3763872528062	-171.7097135613559	0.27883665035153626	25.59007840447999	9.290370281699893	c(-25.72, 62.14)
wsm34726	63.35	-24.03	17	25	N	7.498805152461728	180	-172.50119484753827	35.69197525985424	-171.0059762475232	0.010128350147397214	0.9146789409496355	28.34883291483868	c(-24.03, 63.35)
wsm34728	63.9	-22.2	46	25	S	35.37162151276675	180	-144.62837848723325	36.37553326313436	-170.13501264602255	0.0031580793441321475	0.2827377881543544	21.48293103093124	c(-22.2, 63.9)
wsm34744	63.75	-22.71	45	25	S	34.686940227671016	180	-145.31305977232898	36.187148048248844	-170.37562396081236	0.09115108133224226	8.180330542050925	20.026197027847843	c(-22.71, 63.75)
wsm34758	62.48	-24.8	44	25	N	35.03853227280979	180	-144.9614677271902	34.77701700793246	-171.25877486383402	0.44690532819038253	40.81729385147372	6.060660207986643	c(-24.8, 62.48)
wsm34759	63.24	-24.04	31	25	N	21.517565463980645	180	-158.48243453601935	35.58274016476765	-170.98911032366033	0.09350016628204116	8.455434988441699	10.364170360189064	c(-24.04, 63.24)
wsm34766	64.12	-18.49	46	25	NA	33.18759921209403	180	-146.81240078790597	36.921107994411564	-168.2068320509381	0.12307910946955758	10.941289413181076	3.2757635319601377	c(-18.49, 64.12)
wsm34798	65.4	-16.8	9	25	NA	174.97018294741872	180	-5.029817052581279	38.33329788843895	-167.6968918895567	0.11021031768513012	9.612897140362573	4.021407521687365	c(-16.8, 65.4)
wsm34824	63.329	-23.86	179	25	N	169.40341046254105	180	-10.596589537458954	35.683920187491474	-170.90907196844833	0.0976212529982945	8.81694648790384	42.44641139145847	c(-23.86, 63.329)
wsm34892	63.76	-23.26	36	25	N	26.003923192929847	180	-153.99607680707015	36.15411136853423	-170.67437210257162	0.18507839799062253	16.616817005502188	1.0518605867720225	c(-23.26, 63.76)
wsm34944	63.58	-23.29	37	25	N	27.043975997237794	180	-152.9560240027622	35.974527802839596	-170.65200879336876	0.08413045532498131	7.570710980311361	3.26007289521192	c(-23.29, 63.58)
wsm34958	63.51	-23.86	2	25	N	172.38164495828437	180	-7.618355041715631	35.862381539409434	-170.94630480038393	0.0958889293010543	8.641072538555454	47.93166654840661	c(-23.86, 63.51)
wsm35117	63.4	-23.89	5	25	N	175.4121842169884	180	-4.587815783011592	35.75168638314207	-170.93997766699547	0.007102087519484712	0.6409003424991797	40.41673344034575	c(-23.89, 63.4)
wsm35130	63.43	-20.2	45	25	NA	33.2836315192269	180	-146.7163684807731	36.08639954154157	-168.9430945155329	1.5837302931087436	142.31408124367758	8.31337957573487	c(-20.2, 63.43)
wsm37724	65.9	-16.35	11	25	NA	176.60579419235683	180	-3.394205807643175	38.8635433143876	-167.6238228142933	0.1692313310785778	14.652255313093807	2.235437006443135	c(-16.35, 65.9)
wsm37759	65.997822	-19.336677	143	25	NA	130.36445192076508	180	-49.63554807923492	38.6741766280222	-169.17096488575737	1.3637537018741739	118.3892960816616	52.87909887919466	c(-19.336677, 65.997822)
wsm37782	63.82	-18.83	18	25	NA	5.433607248347926	180	-174.56639275165207	36.595661067221634	-168.30626498243646	1.4223179580838519	126.97654464543663	50.312640865863614	c(-18.83, 63.82)
wsm37795	64	-20.4	65	25	S	53.31402154915418	180	-126.68597845084582	36.626592233913044	-169.19432425991553	0.6725673253439481	60.0189487147122	30.432908940104653	c(-20.4, 64)
wsm22371	63.98881	-20.44006	109	2	NA	97.33892432966445	180	-82.66107567033555	36.61207974052491	-169.2129349437586	0.09154510737013766	8.170892763750125	5.355209306850156	c(-20.44006, 63.98881)
wsm22430	66.127507	-18.962287	146	3	NA	133.11819664176232	180	-46.881803358237676	38.834206245354174	-169.01771149374517	1.2226349143002437	105.90088861966802	50.11777629190806	c(-18.962287, 66.127507)
wsm32297	65.15	-16.41	0	3	S	165.78861449752412	180	-14.211385502475878	38.13064864398921	-167.41785806640547	0.3659386985705737	32.0074095375865	7.6182807313269905	c(-16.41, 65.15)
wsm37864	65.16	-16.41	177	3	S	162.786686946244	180	-17.213313053755996	38.14034256854117	-167.42097948927523	0.3628172757008201	31.73017426714897	10.62020828260711	c(-16.41, 65.16)
wsm22878	65.702026	-16.730629	17	4	NA	2.870762592193728	180	-177.12923740780627	38.6332353085126	-167.7551761739484	0.05607987808087955	4.871152950829153	0.3753080242455553	c(-16.730629, 65.702026)
wsm22957	66.028	-14.931	126	4	N	110.73572818069124	180	-69.26427181930876	39.13519777451499	-166.94705229879978	0.8529263390270501	73.56442334664514	16.38823645682487	c(-14.931, 66.028)
wsm22234	66.167	-23.2	111	5	N	100.64413877504455	180	-79.35586122495545	38.52775287411368	-171.1777767216352	3.3658707419463383	292.79250884875535	78.3504384818001	c(-23.2, 66.167)
wsm22246	66.1	-23.017	154	5	N	143.54434429041794	180	-36.45565570958206	38.47522837010015	-171.06925697183777	3.2587234985623468	283.6787093250218	35.449378164929385	c(-23.017, 66.1)
wsm22382	64.943	-13.788	20	5	N	4.293446489201187	180	-175.7065535107988	38.21623208950318	-165.9905830571253	1.804523302380261	157.65025707763954	10.87964733316744	c(-13.788, 64.943)
wsm22395	65.0499	-14.0353	20	5	N	4.415480059164452	180	-175.58451994083555	38.29098164706645	-166.15547210663118	1.6509438474039086	144.0846672396654	5.424315126217607	c(-14.0353, 65.0499)
wsm22908	65.1	-16.26	171	5	S	156.71016173619182	180	-23.28983826380818	38.09771919847538	-167.3244871369965	0.4536548307147825	39.6975348999836	16.693286017251467	c(-16.26, 65.1)
wsm22244	65.967	-23.05	152	6	N	141.58314810269792	180	-38.41685189730208	38.34200044276477	-171.0553354813107	3.2475470208621573	283.227437521231	37.4088681897307	c(-23.05, 65.967)
wsm22297	64.2091	-21.7496	95	6	N	84.0672423974238	180	-95.9327576025762	36.71603506379539	-169.96602385516482	1.4951280385473638	133.26809621719784	61.21192807105649	c(-21.7496, 64.2091)
wsm22298	64.2091	-21.7496	26	6	N	15.067242397423797	180	-164.9327576025762	36.71603506379539	-169.96602385516482	1.4951280385473638	133.26809621719784	7.788071928943509	c(-21.7496, 64.2091)
wsm22937	63.534	-19.536	166	6	N	153.88584245840536	180	-26.114157541594636	36.249366420632974	-168.61037540341312	1.7574620591833252	157.59759670992398	80.8077729014459	c(-19.536, 63.534)
wsm22938	65.15	-16.36	172	6	S	157.75923345074943	180	-22.240766549250566	38.13581236332798	-167.39196379813313	0.39183296684291236	34.26986814325818	15.647661778101678	c(-16.36, 65.15)
wsm22961	65.3885	-14.6902778	38	6	N	22.728827450059043	180	-157.27117254994096	38.544344964324154	-166.60820095139087	1.2037050282980033	104.68451224109675	23.734250193214393	c(-14.6902778, 65.3885)
wsm22964	64.4477	-14.51797	88	6	N	72.82175158707764	180	-107.17824841292236	37.65574234848803	-166.20469004927554	1.5820897469749582	139.27557304568964	66.06412170350973	c(-14.51797, 64.4477)
wsm22772	65.5519	-18.070218	140	7	NA	126.69218635260006	180	-53.30781364739994	38.35629885890935	-168.39585338125846	0.5880649208099271	51.27662169129831	52.299829939828555	c(-18.070218, 65.5519)
wsm34732	65.17	-16.39	173	7	S	158.7730025326698	180	-21.226997467330193	38.152099637025835	-167.41374908392427	0.37004768105177277	32.357293889444165	14.633892696181306	c(-16.39, 65.17)
wsm22291	64.262	-21.865	49	8	N	38.12693817867648	180	-141.87306182132352	36.75849240006505	-170.0399725630109	1.5930574681639484	141.91851129150476	8.162392714001953	c(-21.865, 64.262)
wsm22309	64.54582	-21.63647	44	8	N	32.953105549030624	180	-147.04689445096938	37.055906066549284	-169.98623508385865	1.7575969463111392	155.967397539429	2.6857841062151238	c(-21.63647, 64.54582)
wsm22310	64.54582	-21.63647	12	8	N	0.9531055490306244	180	-179.04689445096938	37.055906066549284	-169.98623508385865	1.7575969463111392	155.967397539429	34.685784106215124	c(-21.63647, 64.54582)
wsm22313	65.95	-21.6	114	8	N	102.72111353316927	180	-77.27888646683073	38.43648063987735	-170.31107466309285	2.501227443024135	217.8540647615701	76.27218195124647	c(-21.6, 65.95)
wsm22334	64.042756	-21.393649	37	8	NA	25.884075791715077	180	-154.11592420828492	36.58246538270935	-169.73633856687448	0.029958491762187123	2.6749828961774162	29.869295180272275	c(-21.393649, 64.042756)
wsm22381	65.2606	-14.0255	155	8	N	139.36480370877177	180	-40.635196291228226	38.495018256329786	-166.2227503026698	1.5884694238123416	138.24162621251088	39.62934600406447	c(-14.0255, 65.2606)
wsm22394	65.2606	-14.0255	137	8	S	121.36480370877177	180	-58.635196291228226	38.495018256329786	-166.2227503026698	1.5884694238123416	138.24162621251088	57.62934600406447	c(-14.0255, 65.2606)
wsm22397	65.236	-14.109	144	8	S	128.4191307559429	180	-51.58086924405711	38.4619191416779	-166.25730698083808	1.5532264924373465	135.23657847881944	50.574591699404436	c(-14.109, 65.236)
wsm22401	64.925	-13.857	16	8	S	0.3376276658482311	180	-179.66237233415177	38.190999576981696	-166.020205812898	1.7692457493427867	154.62185357059658	6.927281968971329	c(-13.857, 64.925)
wsm22761	65.856089	-18.211418	141	8	NA	127.72027736688415	180	-52.27972263311585	38.63897775869219	-168.55746967782312	0.7482360598668834	64.98730807262064	55.52453372534137	c(-18.211418, 65.856089)
wsm22882	63.75	-20.12833	95	8	N	83.19450284287097	180	-96.80549715712903	36.40617930955545	-168.98527280655037	1.082737197017309	96.89752231139502	27.38436619808101	c(-20.12833, 63.75)
wsm22916	65.692163	-16.819343	164	8	NA	149.92524257855302	180	-30.074757421446975	38.61477363980269	-167.79742561355334	0.013830438475935125	1.201634699392283	33.32082803788626	c(-16.819343, 65.692163)
wsm22238	66.167	-23.133	146	9	N	135.60405753583507	180	-44.39594246416493	38.53262883963042	-171.14373504581062	3.331829066121742	289.8116297747324	43.39051972100958	c(-23.133, 66.167)
wsm22300	64.207	-21.7494	23	9	N	12.06742307065224	180	-167.93257692934776	36.71398968121796	-169.96542042932376	1.4872587387128533	132.5701963587742	10.791580902115356	c(-21.7494, 64.207)
wsm22347	64.098521	-21.270345	107	9	NA	95.80447384182935	180	-84.19552615817065	36.64760818829309	-169.68387770598113	1.1766525193964412	104.97415396667884	72.93072520806061	c(-21.270345, 64.098521)
wsm22356	63.96667	-21.07222	151	9	TS	139.7086079287725	180	-40.291392071227506	36.53520240659249	-169.54588657592012	0.29583871894931235	26.431495484584396	83.94100936461302	c(-21.07222, 63.96667)
wsm22393	65.5112	-13.8008	18	9	S	2.1782225777326403	180	-177.82177742226736	38.7616045395017	-166.19439429408084	1.6067495875832094	139.3135748323439	1.0615427400407498	c(-13.8008, 65.5112)
wsm22906	65.135	-16.375	174	9	S	159.7709417313954	180	-20.229058268604604	38.11972243175433	-167.3950444713815	0.38875229359453556	34.00792617880255	13.635953497455716	c(-16.375, 65.135)
wsm35225	64.1055	-20.2555	156	9	N	144.2142171443195	180	-35.78578285568051	36.74274675537487	-169.1438905206096	0.6802605779855924	60.61387269376129	65.75783746034938	c(-20.2555, 64.1055)
wsm22364	63.74	-20.61	21	10	NA	9.474237575617508	180	-170.5257624243825	36.35330223468592	-169.2419494140058	0.9196082186272179	82.35457619649182	47.384461147258435	c(-20.61, 63.74)
wsm22953	64.29459	-15.10162	17	10	N	2.1909784962299454	180	-177.80902150377005	37.44253435825465	-166.4623053068247	1.4450444057055165	127.57550765708328	22.59946528578689	c(-15.10162, 64.29459)
wsm34580	66.12815	-16.9602	29	10	N	14.923652304549364	180	-165.07634769545064	39.02368825067108	-168.0050931393435	0.20788429849864087	17.958265668997416	16.079808586885633	c(-16.9602, 66.12815)
wsm22299	64.2091	-21.7496	23	11	T	12.067242397423797	180	-167.9327576025762	36.71603506379539	-169.96602385516482	1.4951280385473638	133.26809621719784	10.78807192894351	c(-21.7496, 64.2091)
wsm22319	65.95	-21.55	115	11	N	103.6913135086611	180	-76.3086864913389	38.44047120581198	-170.28556372612675	2.475716506058035	215.62017159346684	75.30198197575464	c(-21.55, 65.95)
wsm22386	64.943	-13.788	20	11	S	4.293446489201187	180	-175.7065535107988	38.21623208950318	-165.9905830571253	1.804523302380261	157.65025707763954	10.87964733316744	c(-13.788, 64.943)
wsm22389	64.973	-13.974	15	11	N	179.3958875691519	180	-0.6041124308480903	38.22387370904875	-166.09738165827358	1.6977247012319765	148.30433398503607	5.982088413118163	c(-13.974, 64.973)
wsm22764	65.855115	-18.210498	151	11	NA	137.7199094821201	180	-42.2800905178799	38.63811624660151	-168.5567143489158	0.7454582968865111	64.74682643842051	45.52616113431918	c(-18.210498, 65.855115)
wsm22815	64.667	-14.4634	174	11	S	158.74540855669716	180	-21.254591443302843	37.8735071349467	-166.24888416562655	1.5050851285234899	132.10710422285644	27.992390789852834	c(-14.4634, 64.667)
wsm22871	64.391916	-15.341947	151	11	NA	136.31146571774093	180	-43.68853428225907	37.510162633101004	-166.6203251273063	1.2371094694308624	109.11921606673995	68.45392730006768	c(-15.341947, 64.391916)
wsm31538	65.2751	-14.368	40	11	S	24.563051272295752	180	-155.43694872770425	38.47060782286429	-166.4040774578252	1.4064560154502317	122.44278988742906	25.569328816948428	c(-14.368, 65.2751)
wsm22267	65.55	-22.183	170	12	N	159.128145430632	180	-20.871854569367997	37.99793663573315	-170.51236702993512	2.7511894540181174	241.07403204794764	14.264977866828985	c(-22.183, 65.55)
wsm22339	64.045106	-21.386203	86	12	NA	74.87941803435365	180	-105.12058196564635	36.58539972009005	-169.73292050507183	0.00433756455151979	0.38728484836349786	19.13316992014211	c(-21.386203, 64.045106)
wsm22373	63.92	-20.42	30	12	NA	18.337624873155846	180	-161.66237512684415	36.546470514744996	-169.18487254699693	0.6191386297561223	55.3084298675133	37.42286291412495	c(-20.42, 63.92)
wsm22416	63.716	-19.76916	171	12	N	158.9922861822679	180	-21.00771381773211	36.40570550330753	-168.78330880113194	1.2847012024357412	114.97261098172534	76.81785046252207	c(-19.76916, 63.716)
wsm22436	64.87	-14.45	35	12	S	19.695834049521864	180	-160.30416595047814	38.070836866975725	-166.30975558550625	1.4627315849402578	128.04491029314073	26.295830777445758	c(-14.45, 64.87)
wsm22873	66.05856	-17.36108	138	12	T	124.17617203650354	180	-55.823827963496456	38.91698682847492	-168.18630558075492	0.39186653689205286	33.902765782314766	54.66592900050796	c(-17.36108, 66.05856)
wsm10054	65.228	-13.603	13	13	N	177.12363126811988	180	-2.8763687318801203	38.51168419463377	-165.99385580216708	1.8173639243150603	158.12530683223727	1.8705184447163674	c(-13.603, 65.228)
wsm22311	65.633	-21.633	150	13	N	138.7895204286374	180	-41.21047957136261	38.12292722481746	-170.2492367034226	2.465439938446565	215.66643030794933	34.617374800213724	c(-21.633, 65.633)
wsm22353	63.995165	-21.137294	47	13	NA	35.742206763417926	180	-144.25779323658207	36.557566418425004	-169.5876681037405	0.21634307301255262	19.323423367195335	20.01828102386287	c(-21.137294, 63.995165)
wsm22396	65.206	-13.775	6	13	N	170.2294006205276	180	-9.7705993794724	38.47085819248422	-166.07481685699327	1.7357166162821613	151.1069273966485	8.764321834819725	c(-13.775, 65.206)
wsm22768	65.562966	-18.104643	107	13	NA	93.71053993555415	180	-86.28946006444585	38.36379152421147	-168.41677846131984	0.6089900008713016	53.09569906788694	85.28147635687446	c(-18.104643, 65.562966)
wsm22864	65.533	-23.917	153	13	N	143.15866103826897	180	-36.841338961731026	37.85214993313445	-171.40378295711375	3.6457123502011655	320.09092620355636	43.58162255999332	c(-23.917, 65.533)
wsm22343	64.008906	-21.343797	41	14	NA	29.859997018253353	180	-150.14000298174665	36.553465692249965	-169.70153058639937	0.10248059035367874	9.153891073956668	25.900490769027442	c(-21.343797, 64.008906)
wsm22948	64.393778	-15.33175	65	14	NA	50.30518028507686	180	-129.69481971492314	37.513081478353925	-166.61554618707362	1.2418884096635452	109.53645870009082	25.539787267268252	c(-15.33175, 64.393778)
wsm22316	64.594	-21.578	30	15	TS	18.91193377587183	180	-161.08806622412817	37.10800977347359	-169.96694171635178	1.8061469061103423	160.1655513105963	16.699905653143333	c(-21.578, 64.594)
wsm22340	64.033132	-21.376734	35	15	NA	23.87563713288762	180	-156.12436286711238	36.57445024969161	-169.7249791296456	0.041317928991077224	3.6896459418259933	31.877733839099733	c(-21.376734, 64.033132)
wsm22346	64.03	-21.3	45	15	S	33.83156136791729	180	-146.1684386320827	36.57787276273047	-169.68317479191361	0.08312226672305201	7.422398655950214	21.921809604070063	c(-21.3, 64.03)
wsm22370	63.98881	-20.44006	67	15	NA	55.33892432966445	180	-124.66107567033555	36.61207974052491	-169.2129349437586	0.09154510737013766	8.170892763750125	36.644790693149844	c(-20.44006, 63.98881)
wsm22400	65.067	-14.233	20	15	S	4.527718195516854	180	-175.47228180448315	38.28513828240568	-166.26364254214127	1.542773411893819	134.6550284718438	5.53655326257001	c(-14.233, 65.067)
wsm22443	65.14	-14.36	13	15	S	177.5868389336124	180	-2.4131610663876017	38.34126649003545	-166.35409539317155	1.453693067276987	126.78182371871328	1.4051773588162177	c(-14.36, 65.14)
wsm22758	65.859457	-18.217543	154	15	NA	140.7232990350817	180	-39.27670096491829	38.64168033894505	-168.56158158513074	0.7523479671745008	65.3419797260195	42.52151205714381	c(-18.217543, 65.859457)
wsm22759	65.855337	-18.213033	145	15	NA	131.72137521094623	180	-48.278624789053765	38.63809412978548	-168.55807164755802	0.7468155955287443	64.8647347111217	51.52469540549305	c(-18.213033, 65.855337)
wsm22909	65.04501	-22.771764	60	15	NA	49.54824926775177	180	-130.45175073224823	37.45614843622817	-170.69995805547805	2.8092467148788387	247.96875183688513	24.766149187965766	c(-22.771764, 65.04501)
wsm22943	64.393898	-15.342666	4	15	NA	169.31149756503055	180	-10.68850243496945	37.512001063509125	-166.6213376363922	1.2360969603449519	109.02722225956396	35.453895452778056	c(-15.342666, 64.393898)
wsm34916	65.692163	-16.819343	29	15	NA	14.925242578553025	180	-165.07475742144698	38.61477363980269	-167.79742561355334	0.013830438475935125	1.201634699392283	11.679171962113742	c(-16.819343, 65.692163)
wsm22293	64.34366	-21.80779	15	16	S	4.082063059933716	180	-175.91793694006628	36.84336934662133	-170.02882677498167	1.6487710712428907	146.7191000670717	25.852393777802035	c(-21.80779, 64.34366)
wsm22357	64.94	-21.063	29	16	N	17.558606292601553	180	-162.44139370739845	37.49022763913219	-169.7812346057862	1.9071616371180085	168.2660716505049	7.215143532480965	c(-21.063, 64.94)
wsm22384	65.016	-14.208	3	16	S	167.52380258567996	180	-12.47619741432004	38.2388015447527	-166.23336480315285	1.5673963536174824	136.8914318401082	5.89345301927699	c(-14.208, 65.016)
wsm22385	65.5112	-13.8008	172	16	N	156.17822257773264	180	-23.82177742226736	38.7616045395017	-166.19439429408084	1.6067495875832094	139.3135748323439	27.06154274004075	c(-13.8008, 65.5112)
wsm22428	64.87	-14.45	28	16	N	12.695834049521864	180	-167.30416595047814	38.070836866975725	-166.30975558550625	1.4627315849402578	128.04491029314073	19.295830777445758	c(-14.45, 64.87)
wsm22434	65.236	-14.109	167	16	N	151.4191307559429	180	-28.580869244057112	38.4619191416779	-166.25730698083808	1.5532264924373465	135.23657847881944	27.574591699404436	c(-14.109, 65.236)
wsm34985	64.393174	-15.34205	130	16	NA	115.31128068342696	180	-64.68871931657304	37.511368231302626	-166.62078154459644	1.2366530521407242	109.07719594719372	89.45411233438165	c(-15.34205, 64.393174)
wsm22269	65.117	-22.167	97	17	N	86.18185273298695	180	-93.81814726701305	37.5739263272365	-170.4009821549211	2.576824302045992	227.0944314337306	61.43319298718575	c(-22.167, 65.117)
wsm22302	64.168	-21.748	15	17	N	4.072119796684092	180	-175.9278802033159	36.67581277555795	-169.95545138697537	1.462757948377572	130.45102352569995	18.79425929158333	c(-21.748, 64.168)
wsm22303	64.168	-21.748	20	17	S	9.072119796684092	180	-170.9278802033159	36.67581277555795	-169.95545138697537	1.462757948377572	130.45102352569995	13.79425929158333	c(-21.748, 64.168)
wsm22327	64.39	-21.45	14	17	S	2.8668262117951144	180	-177.13317378820489	36.91845553144	-169.84997194749175	1.5200607870841054	135.13262795763555	27.045009468338776	c(-21.45, 64.39)
wsm22856	64.54105	-21.91856	2	17	S	171.11865513808903	180	-8.881344861910975	37.028162132475494	-170.1342308210669	1.9055926835193873	169.1621997096376	44.52023451715672	c(-21.91856, 64.54105)
wsm22325	64.026124	-21.451019	44	18	NA	32.91974298774687	180	-147.08025701225313	36.56130940462083	-169.76304367263512	0.04096750411792982	3.658975838084206	22.840744799533923	c(-21.451019, 64.026124)
wsm22388	65.019	-14.109	16	18	S	0.46519055665419273	180	-179.5348094433458	38.25286994589034	-166.1830847297432	1.6176764270271349	141.25539306700983	7.047934951697243	c(-14.109, 65.019)
wsm31537	65.195	-14.008	147	18	S	131.36856750921902	180	-48.63143249078098	38.433821074188074	-166.1911545399951	1.6186926800736217	140.991484531227	47.62472797519672	c(-14.008, 65.195)
wsm34639	65.931479	-18.337834	163	19	NA	149.78162066574157	180	-30.21837933425843	38.700527832821464	-168.6439698700088	0.8387811201986324	72.78890630798617	33.46066907423858	c(-18.337834, 65.931479)
wsm22338	64.044597	-21.38636	84	21	NA	72.87958202254777	180	-107.12041797745223	36.58488702417957	-169.73288221135195	0.004299270831637614	0.38386829555689467	17.133333908336226	c(-21.38636, 64.044597)
wsm22344	64.26	-21.34	9	35	NA	177.82159917174977	180	-2.1784008282502327	36.800132925620524	-169.76009598431128	1.3466105850183965	119.89848190956033	32.12791239408034	c(-21.34, 64.26)
wsm12445	61.425	-24.083	145	40	NA	135.74649540040798	180	-44.25350459959202	33.78869023070687	-170.6537972252654	1.732551293095156	160.1112895421893	71.36899892955955	c(-24.083, 61.425)
wsm22236	66.14	-23.18	145	40	N	134.63604072080602	180	-45.36395927919398	38.50264710923976	-171.16140572564902	3.3501859991668823	291.5297626471524	44.358108992030225	c(-23.18, 66.14)
wsm22251	63.8	-22.7	45	40	N	34.67459469921687	180	-145.32540530078313	36.23713087789373	-170.38133656131703	0.0029904978707691043	0.268210092330788	20.02227743861374	c(-22.7, 63.8)
wsm22266	65.57	-22.19	120	40	N	109.12934761573217	180	-70.87065238426783	38.017031477332566	-170.52076404050302	2.753931667321268	241.25147801369445	64.26721417056251	c(-22.19, 65.57)
wsm22287	64.1465	-21.8817	135	40	NA	124.15287520279367	180	-55.847124797206334	36.643691751959686	-170.02173225024282	1.5072411896646827	134.4742069054124	78.72455611491307	c(-21.8817, 64.1465)
wsm22294	64.35	-21.8	163	40	NA	152.07662229429548	180	-27.923377705704524	36.85023344407032	-170.02618971882387	1.6461340150850958	146.47128638936368	57.857834543440276	c(-21.8, 64.35)
wsm22320	65.954	-21.521	118	40	N	106.67340613359352	180	-73.32659386640648	38.44671259454442	-170.27177098447694	2.461923764408226	214.40036501671904	72.31988935082222	c(-21.521, 65.954)
wsm22333	64.8	-21.4	0	40	N	168.77743063333685	180	-11.222569366663151	37.32483624536379	-169.9232601578141	1.9320736658377768	170.84075454138843	46.76649706219507	c(-21.4, 64.8)
wsm22410	65.45	-19.833	165	40	NA	152.75253761356817	180	-27.247462386431835	38.09526168910071	-169.27460591191246	1.4964639442011674	130.95402784560173	20.650910139875123	c(-19.833, 65.45)
wsm22425	65.5882	-23.9706	130	40	N	120.18313234637685	180	-59.81686765362315	37.90275400819306	-171.44340365265916	3.6935356712716896	324.06706872495715	53.20312297014175	c(-23.9706, 65.5882)
wsm22782	65.709	-17.728	120	40	NA	106.46055416726381	180	-73.53944583273619	38.54188721224907	-168.26704489699185	0.45513891730297473	39.58413623350626	72.53402308958084	c(-17.728, 65.709)
wsm22837	63.932	-19.028	10	40	S	177.53002208823796	180	-2.4699779117620437	36.68610167715676	-168.4425895813682	0.05010385722960109	4.467742093343886	25.336357000029466	c(-19.028, 63.932)
wsm22838	63.999	-19.113	103	40	S	90.56845537941831	180	-89.43154462058169	36.7434824120814	-168.506055158806	0.04242521618198225	3.7802161209783374	60.59640077474944	c(-19.113, 63.999)
wsm22840	63.93	-19.205	17	40	S	4.6327620516790375	180	-175.36723794832096	36.66742099791765	-168.53676846975603	0.03680915716478239	3.2830557755030605	18.237302505585944	c(-19.205, 63.93)
wsm22841	63.925	-19.213	100	40	S	87.63818826676163	180	-92.36181173323837	36.6617840757372	-168.53971539060922	0.039756078017973095	3.5461551161618	64.76812370949665	c(-19.213, 63.925)
wsm22844	63.972	-19.386	84	40	TS	71.73086360059006	180	-108.26913639940994	36.69149681934103	-168.64476815610402	0.15934059149967084	14.207343780547035	48.8681713738647	c(-19.386, 63.972)
wsm22846	63.899	-19.657	68	40	S	55.89918871140344	180	-124.10081128859656	36.5950090819793	-168.77062339307844	0.9579595474418738	85.52196107010518	0.15294059719190045	c(-19.657, 63.899)
wsm22848	63.963	-19.687	57	40	S	44.906584388308715	180	-135.09341561169128	36.6548250075483	-168.80339768466732	0.29617249808262613	26.420326540118605	22.032835754539974	c(-19.687, 63.963)
wsm22850	63.911	-19.796	70	40	S	57.977762289859584	180	-122.02223771014042	36.59396809427616	-168.84821759101536	0.8803653495049559	78.59578942068336	2.2315141756480443	c(-19.796, 63.911)
wsm22852	63.927	-19.811	66	40	S	53.98396994263999	180	-126.01603005736001	36.608244091331635	-168.86040218778916	0.3014148195949815	26.90423041950831	37.99964304253399	c(-19.811, 63.927)
wsm22863	63.827	-20.124	59	40	S	47.18036046800512	180	-132.81963953199488	36.48194015262921	-169.00254044353375	0.9146130875684264	81.77168851763344	8.60144155079638	c(-20.124, 63.827)
wsm22866	64.43	-17.33	44	40	NA	30.460226547708317	180	-149.53977345229168	37.33770468423514	-167.68056459922303	0.27670022910027114	24.462617682631137	5.644790974278067	c(-17.33, 64.43)
wsm22867	63.998	-20.143	8	40	S	176.16536368051345	180	-3.834636319486549	36.64759744312019	-169.05635854727575	0.5491333606910587	48.99051932988555	26.70838495325529	c(-20.143, 63.998)
wsm22870	66.09	-16.95	77	40	N	62.92508651495814	180	-117.07491348504186	38.9876883449569	-167.98799702062647	0.1921730782726172	16.609488754748327	64.08211463812222	c(-16.95, 66.09)
wsm22886	64.7	-17.4	134	40	T	120.45258472843432	180	-59.54741527156568	37.593156020437625	-167.79705143723606	0.010468043708044661	0.9223059750872731	84.28769855273322	c(-17.4, 64.7)
wsm22910	63.876	-20.023	30	40	N	18.114493513514844	180	-161.88550648648516	36.53903764522511	-168.96086406095313	0.8808612339163062	78.6960039114022	37.653105050644626	c(-20.023, 63.876)
wsm22917	64	-20.039	69	40	NS	57.10478466884808	180	-122.89521533115192	36.658928709527004	-169.00125573577898	0.49403054919429223	44.06807791592293	34.23103603507934	c(-20.039, 64)
wsm22929	64.023	-19.994	91	40	S	79.07516735415675	180	-100.92483264584325	36.685503014665564	-168.9831182292652	0.4904247906673902	43.73133442958866	56.208788265889325	c(-19.994, 64.023)
wsm22935	64.1465	-21.8817	20	40	NA	9.152875202793666	180	-170.84712479720633	36.643691751959686	-170.02173225024282	1.5072411896646827	134.4742069054124	13.72455611491307	c(-21.8817, 64.1465)
wsm22947	63.841	-20.171	39	40	N	27.205420764328892	180	-152.7945792356711	36.49140308930687	-169.03133648072142	0.8858170503807514	79.18748309625319	28.576381254472608	c(-20.171, 63.841)
wsm34587	64.019	-20.132	55	40	S	43.15578100173093	180	-136.84421899826907	36.669139742002336	-169.0558480790959	0.5558887665046655	49.57932229178178	20.285716444465947	c(-20.132, 64.019)
wsm34594	64.007	-20.139	37	40	S	25.16167167741969	180	-154.8383283225803	36.656765717275576	-169.05652062023384	0.5492954336491493	48.999144113457746	2.287923043650949	c(-20.139, 64.007)
wsm34627	63.995	-19.993	51	40	S	39.07889512647375	180	-140.92110487352625	36.65819761655438	-168.97537142129215	0.4681462347074614	41.75956466752214	16.205146492705012	c(-19.993, 63.995)
wsm34720	63.975	-20.004	43	40	S	31.08834090079631	180	-148.9116590992037	36.63763239979761	-168.97610806142342	0.4616170008452798	41.18814123157927	8.210909583089574	c(-20.004, 63.975)
wsm34733	64.016	-20.159	92	40	S	80.17189138278309	180	-99.82810861721691	36.66377731630576	-169.0695139832084	0.5695546706171513	50.801714068001715	57.301826825518106	c(-20.159, 64.016)
wsm34904	65.6021	-24.0094	143	40	N	133.20432054805838	180	-46.79567945194162	37.913720484743635	-171.46642611214764	3.716558130760177	326.0384376227593	40.18193476846022	c(-24.0094, 65.6021)
wsm34920	63.995	-20.069	14	40	S	2.122936716762979	180	-177.87706328323702	36.65132696733806	-169.01601493746875	0.5087897508840626	45.389096345743454	20.750811917005763	c(-20.069, 63.995)
wsm35242	64.95	-15.8	28	40	NA	13.46962068069729	180	-166.5303793193027	38.00077343110446	-167.0382065251779	0.7229710507390905	63.3481653987882	20.0764973832363	c(-15.8, 64.95)
