# Supplementary material for: Analyzing the horizontal orientation of the crustal stress adjacent to plate boundaries
Source: Sci Rep. 2023 Sep 20;13:15590. doi: 10.1038/s41598-023-42433-2 (PMC10511519; doi:10.1038/s41598-023-42433-2)
Supplement: Supplementary file 2 — Supplementary Information 2. [file 41598_2023_42433_MOESM2_ESM.zip › iceland_smooth.csv]

R	lon.PoR	lat.PoR	azi.PoR	sd	mdr	N	geometry	lat	lon	azi	dev	nchisq
200	-166.08164166990792	43.26391484713419	35.14242492403431	22.58935888235062	0.8778360637039018	22	c(-10.0213169995381, 69.7809018250908)	69.78090182509081	-10.021316999538087	54.38822608708557	35.142424924034316	0.1524679048816529
200	-164.08164166990792	38.76391484713419	171.12328659797058	20.302846934865975	0.9072504057232006	28	c(-10.0298739057797, 65.0350146317248)	65.03501463172485	-10.029873905779729	9.047607596211122	8.876713402029424	0.009727906274292441
100	-167.08164166990792	45.26391484713419	39.95992664499892	7.220541680035874	0.7043373302259005	8	c(-10.0341197183571, 71.9051949474984)	71.90519494749844	-10.034119718357143	59.89171178966666	39.959926644998916	0.19713527623132027
150	-166.33164166990792	43.76391484713419	43.28833684770765	9.046058287756702	0.7956692130802616	15	c(-10.0378226582226, 70.3127268173316)	70.31272681733161	-10.03782265822261	62.69075745277718	43.288336847707654	0.2313432230914326
250	-164.83164166990792	40.51391484713419	164.42497807219547	27.795982512209818	0.8903376349785667	12	c(-10.038225866545, 66.8778338953613)	66.87783389536132	-10.038225866545014	2.820191001649391	15.575021927804528	0.029948309635998996
50	-166.83164166990792	44.76391484713419	43.0236250002352	2.8281731963847774	0.4992750495291183	6	c(-10.0450290803801, 71.3748910749324)	71.37489107493242	-10.045029080380122	62.76823455254481	43.0236250002352	0.22852250718035352
100	-166.58164166990792	44.26391484713419	42.24455830540266	7.167215580636306	0.6566624521017472	10	c(-10.0459804803093, 70.8440621900626)	70.8440621900626	-10.045980480309321	61.812995265800225	42.24455830540268	0.22032132178006994
300	-165.08164166990792	41.01391484713419	155.89355558847623	27.32571640322714	0.9042453955861469	17	c(-10.0932395687331, 67.4120592844872)	67.41205928448719	-10.093239568733116	174.40131100059975	24.106444411523768	0.07174329162541797
200	-164.33164166990792	39.26391484713419	172.56419632617846	21.45560490281544	0.8916644131644378	27	c(-10.1029078853802, 65.5705522858852)	65.57055228588523	-10.102907885380219	10.579542074389195	7.435803673821539	0.006826071145138011
200	-164.58164166990792	39.76391484713419	163.96005033214172	22.657164448721183	0.861858244042825	12	c(-10.172118128622, 66.1057108678046)	66.10571086780456	-10.172118128621994	2.0713165318420863	16.03994966785828	0.03176296115400333
200	-164.08164166990792	38.51391484713419	172.62414971676066	20.438185765372886	0.9035507892064569	31	c(-10.2105580453766, 64.7970387582702)	64.79703875827019	-10.210558045376636	10.384826985509733	7.375850283239345	0.0067164404198471524
250	-165.83164166990792	42.51391484713419	15.558575587434765	25.96024615943999	0.9441734707094057	22	c(-10.2255204298842, 69.0122100442474)	69.01221004424735	-10.225520429884199	34.44308160414147	15.558575587434774	0.029885095593817447
200	-164.83164166990792	40.26391484713419	4.233900717321672	8.475636594055562	0.8161622604473736	3	c(-10.2371980648711, 66.6404823927349)	66.64048239273487	-10.237198064871064	22.446286767130402	4.23390071732166	0.0022130759610045517
200	-166.08164166990792	43.01391484713419	38.140172503343344	18.20356148684915	0.9220629716865772	11	c(-10.2571136473677, 69.5447144930969)	69.54471449309695	-10.257113647367715	57.16487524092349	38.14017250334334	0.17958922945491196
150	-166.33164166990792	43.51391484713419	43.18834992939157	8.399360665257442	0.8904900709172853	10	c(-10.2815425852572, 70.0767584318874)	70.07675843188737	-10.281542585257238	62.36146619253492	43.18834992939156	0.23027574933624395
200	-164.33164166990792	39.01391484713419	176.63245653434555	21.771021691861737	0.8694213580775738	36	c(-10.28816745197, 65.3326951196467)	65.33269511964667	-10.288167451970025	14.4792877896883	3.3675434656544496	0.0014000430855644424
100	-167.33164166990792	45.51391484713419	41.955938295252665	4.069072072429868	0.8229785838337915	3	c(-10.2937659322291, 72.2000248061563)	72.20002480615626	-10.293765932229125	61.81868389873824	41.95593829525268	0.21732108126358643
250	-165.08164166990792	40.76391484713419	160.409796318977	31.296955399559316	0.9166787973634655	9	c(-10.2978130819893, 67.174858379246)	67.17485837924603	-10.29781308198933	178.7288334529594	19.590203681023013	0.04737976299555156
100	-166.58164166990792	44.01391484713419	42.996764591353696	8.844580546549725	0.8551648067613303	9	c(-10.2981704893537, 70.6083276729532)	70.60832767295322	-10.298170489353742	62.32714575280488	42.996764591353696	0.22823725497830705
50	-167.08164166990792	45.01391484713419	42.541569305431494	3.599149634430237	0.7218721158549551	3	c(-10.3051151731967, 71.6699786641448)	71.669978664144807	-10.305115173196665	62.21593409641639	42.541569305431494	0.22343026160109025
50	-166.83164166990792	44.51391484713419	42.10307514138974	2.1204290175342573	0.7075022864746698	5	c(-10.3062903897409, 71.1394067361035)	71.13940673610352	-10.306290389740852	61.60027744515463	42.10307514138975	0.21884801683475452
200	-164.58164166990792	39.51391484713419	175.44884394284284	22.548249445959712	0.8942451591074263	30	c(-10.3622062397488, 65.8679794153321)	65.8679794153321	-10.362206239748824	13.386473367977743	4.551156057157158	0.002557163142789912
200	-164.08164166990792	38.26391484713419	172.85789313106224	25.439057234856286	0.9173398385101337	35	c(-10.3880794417388, 64.5588471914764)	64.55884719147639	-10.38807944173877	10.45810525056217	7.142106868937759	0.0062974926576948075
200	-164.83164166990792	40.01391484713419	173.78178288219831	12.937210074367146	0.876701681367247	10	c(-10.4323876845389, 66.4028841555732)	66.40288415557325	-10.432387684538913	11.815138470401422	6.218217117801686	0.00477360791655826
150	-164.33164166990792	38.76391484713419	176.04589696844673	7.312555223440173	0.9057290491731133	4	c(-10.4701062125926, 65.0946148396293)	65.09461483962932	-10.470106212592649	13.727549750590327	3.9541030315532737	0.0019302383684121967
200	-166.08164166990792	42.76391484713419	38.91049934705565	22.392466648330018	0.8810727486031845	3	c(-10.487751972837, 69.3082163611596)	69.3082163611596	-10.487751972836994	57.71927292487874	38.910499347055634	0.18691690857249588
250	-165.08164166990792	40.51391484713419	153.00399688880958	27.172249161127606	0.8956183035289471	18	c(-10.4983991038118, 66.9374014045165)	66.93740140451648	-10.498399103811792	171.13831649914442	26.99600311119042	0.08997335604683986
200	-166.33164166990792	43.26391484713419	25.417044040121354	27.6849406872774	0.8832435675302099	31	c(-10.5197824041633, 69.8404653836931)	69.8404653836931	-10.519782404163271	44.36634650796657	25.417044040121368	0.07975631206635421
150	-166.58164166990792	43.76391484713419	34.52292487100138	23.10009514673049	0.8397706866585806	19	c(-10.5445288865763, 70.3722535449921)	70.37225354499209	-10.54452888657628	53.621091792010475	34.52292487100138	0.14713979526528465
150	-164.58164166990792	39.26391484713419	178.29701187523793	8.337640005066161	0.8834362120099061	6	c(-10.5488038711765, 65.6300169813507)	65.6300169813507	-10.548803871176476	16.064509610458032	1.7029881247620722	3.5804550038032575e-4
300	-165.33164166990792	41.01391484713419	166.70585768934575	32.98160963177758	0.9191803429960779	27	c(-10.5598988379223, 67.4715227274525)	67.47152272745247	-10.559898837922304	4.946718119759453	13.294142310654252	0.02181903947850958
100	-166.83164166990792	44.26391484713419	40.423759554521254	16.40671492048398	0.7582095735277131	12	c(-10.5613351817431, 70.9035666303989)	70.90356663039886	-10.56133518174312	59.67978059485296	40.42375955452127	0.20173831315083326
200	-164.08164166990792	38.01391484713419	172.7953408744139	26.97127499349099	0.9215592169656707	29	c(-10.5625236806492, 64.3204459554535)	64.32044595545347	-10.562523680649242	10.238181023046195	7.20465912558609	0.006408285569863076
100	-167.33164166990792	45.26391484713419	38.35955603268321	17.53503143083029	0.7587170300564672	8	c(-10.568124152753, 71.9647039440804)	71.96470394408041	-10.568124152753025	57.961249259035355	38.3595560326832	0.18166117765735337
50	-167.08164166990792	44.76391484713419	43.100242636801276	3.0932041133982393	0.6861935882448905	5	c(-10.5694715428672, 71.4343891092555)	71.43438910925552	-10.569471542867173	62.5238351608387	43.10024263680128	0.229337150043351
200	-164.83164166990792	39.76391484713419	167.21856793976355	29.944759220801785	0.8961218557802865	26	c(-10.6239043929479, 66.1650465823571)	66.16504658235714	-10.623904392947855	5.076579988182459	12.781432060236455	0.02016851919881979
150	-164.33164166990792	38.51391484713419	0.3860692880071382	6.525213111760795	0.956437238194942	6	c(-10.6488158347682, 64.8563178050118)	64.85631780501177	-10.648815834768225	17.905788128890265	0.3860692880071497	1.840117223979599e-5
200	-165.08164166990792	40.26391484713419	173.94532027771902	15.549591714751674	0.8946066954581543	7	c(-10.6951157353285, 66.6996962082857)	66.69969620828572	-10.695115735328486	11.89880518505879	6.05467972228098	0.0045258205604198146
250	-166.08164166990792	42.51391484713419	16.12383747264785	27.28309890502711	0.8969766732016561	26	c(-10.7134006745844, 69.0714179819176)	69.07141798191756	-10.713400674584431	34.72168260970858	16.123837472647836	0.032096066030168215
150	-164.58164166990792	39.01391484713419	173.49584342074823	12.934270440829286	0.8897291588465168	10	c(-10.7320093496564, 65.3918302872443)	65.39183028724433	-10.732009349656416	11.096616399683427	6.50415657925177	0.005222722568817788
200	-164.08164166990792	37.76391484713419	178.4605938247493	21.137856482245223	0.9367756656637822	23	c(-10.7339734042867, 64.0818408581191)	64.08184085811905	-10.73397340428667	15.749072723287952	1.53940617525069	2.9256436696295773e-4
200	-166.33164166990792	43.01391484713419	18.69204501555798	27.479309901877595	0.9341976314785948	28	c(-10.752725696354, 69.6038589722334)	69.60385897223335	-10.752725696353954	37.42284080167991	18.692045015557994	0.04313488232884525
250	-165.33164166990792	40.76391484713419	156.5779395647952	30.271872441903696	0.8982015255048457	10	c(-10.7621190713547, 67.2339579777632)	67.23395797776324	-10.76211907135465	174.63217194324773	23.4220604352048	0.06772752037412175
150	-166.58164166990792	43.51391484713419	36.71805303509479	22.639685314434015	0.918441047983617	15	c(-10.7852558939539, 70.1358519294525)	70.13585192945247	-10.78525589395393	55.58964719704687	36.71805303509478	0.1664463479861769
100	-166.83164166990792	44.01391484713419	45.41483227619172	5.379283675864333	0.8734956109382231	8	c(-10.8103823389752, 70.667383792319)	70.66738379231899	-10.810382338975247	64.43567929702346	45.4148322761917	0.25463049267587945
150	-164.83164166990792	39.51391484713419	174.35809370227292	15.452993230648364	0.878477952058141	7	c(-10.8118538227118, 65.9269767867228)	65.92697678672278	-10.811853822711752	12.044343671858371	5.6419062977270755	0.003929766255843512
150	-164.33164166990792	38.26391484713419	0.22087836241878156	5.006732274179013	0.9792307326202945	8	c(-10.8243847705775, 64.6178101420866)	64.6178101420866	-10.824384770577506	17.581819522310354	0.22087836241877312	6.0231174055307275e-6
50	-167.08164166990792	44.51391484713419	42.43201231201407	3.1211437062612966	0.8563990363309395	4	c(-10.8274287004652, 71.198440328286)	71.19844032828598	-10.827428700465155	61.61124092075784	42.43201231201408	0.222280946771224
150	-167.58164166990792	45.51391484713419	32.65770144983364	23.495852883715244	0.7516885170529773	10	c(-10.8341797321459, 72.2590635962295)	72.2590635962295	-10.834179732145925	52.184172951229584	32.65770144983364	0.13166981036869954
100	-167.33164166990792	45.01391484713419	38.35955603268321	17.53503143083029	0.5784980453755486	8	c(-10.8356416725915, 71.7290059656519)	71.72900596565185	-10.83564167259152	57.707046265240194	38.3595560326832	0.18166117765735337
200	-165.08164166990792	40.01391484713419	155.82973025536285	27.758245692744232	0.8789313476455872	16	c(-10.8880766408405, 66.4617503297909)	66.46175032979093	-10.888076640840508	173.60614978388367	24.170269744637153	0.07212369623808916
200	-164.08164166990792	37.51391484713419	178.297438935892	25.071569328991355	0.9449774950325418	12	c(-10.9025084321389, 63.8430375005928)	63.843037500592814	-10.902508432138914	15.43448767085016	1.7025610641080107	3.578659477798273e-4
150	-164.58164166990792	38.76391484713419	169.7322851747508	21.511235446954295	0.9239485059286172	23	c(-10.9119174831167, 65.1534258031142)	65.15342580311422	-10.91191748311667	7.169645699428429	10.267714825249186	0.0130155515719311
250	-166.08164166990792	42.26391484713419	11.609066663735119	23.618953860768407	0.9157253813350741	21	c(-10.9342214779256, 68.8343294490758)	68.83432944907584	-10.934221477925572	30.00082250607136	11.60906666373512	0.016638324543585936
250	-165.33164166990792	40.51391484713419	165.83918910219714	32.594985420992856	0.899785231037387	26	c(-10.9603804466454, 66.9961435428675)	66.99614354286754	-10.96038044664535	3.710765314924771	14.160810897802861	0.024756612997942254
200	-166.33164166990792	42.76391484713419	7.497795239411232	24.868167676764834	0.936971207256534	16	c(-10.9805482767963, 69.3669499935443)	69.36694999354431	-10.980548276796277	26.015215791196567	7.497795239411232	0.006940362154584906
150	-164.83164166990792	39.26391484713419	162.03540111057214	23.390951331465732	0.8689161996087245	13	c(-10.9963377482459, 65.688681610706)	65.68868161070601	-10.996337748245944	179.55336886017153	17.96459888942786	0.03984281645160898
150	-164.33164166990792	38.01391484713419	2.579836010249751	2.6485608902646853	0.9782781983307156	5	c(-10.9968983912485, 64.3790977545807)	64.37909775458073	-10.996898391248456	19.78507055923103	2.5798360102497497	8.216733135532526e-4
150	-166.58164166990792	43.26391484713419	27.58386364081384	27.012679641742874	0.8786252645603825	4	c(-11.0205430602266, 69.8991343959217)	69.89913439592169	-11.020543060226588	46.23433512160949	27.58386364081383	0.09393451029074214
250	-165.58164166990792	41.01391484713419	143.68438914921632	35.694400832168576	0.9086549288650418	4	c(-11.028440251548, 67.5301486049463)	67.53014860494632	-11.028440251547998	161.6564314552125	36.315610850783685	0.16281772734142685
150	-166.83164166990792	43.76391484713419	36.146885265500465	23.26302144539261	0.8075341740933053	19	c(-11.0536410305448, 70.430870645793)	70.43087064579298	-11.05364103054482	54.93835648344543	36.14688526550046	0.1613083104194141
200	-164.08164166990792	37.26391484713419	8.336109617378517	26.636988729185433	0.9774252303996548	6	c(-11.0682058762724, 63.6040412861174)	63.60404128611739	-11.068205876272382	25.32458234909518	8.336109617378526	0.008579101673203795
150	-165.08164166990792	39.76391484713419	174.1980532984059	16.874179829360795	0.8956504267083676	6	c(-11.0773912459033, 66.2235710141781)	66.22357101417809	-11.0773912459033	11.8010675150976	5.80194670159409	0.004155874756560314
100	-167.08164166990792	44.26391484713419	41.199078914069815	25.407163693090112	0.7672455180731316	11	c(-11.079215608053, 70.9621456914813)	70.96214569148127	-11.079215608052998	60.140123135485055	41.199078914069815	0.20955112387256197
150	-164.58164166990792	38.51391484713419	171.12328659797058	20.302846934865975	0.9185930840090435	28	c(-11.0886197107916, 64.9148097591396)	64.91480975913962	-11.08861971079164	8.400455708111707	8.876713402029424	0.009727906274292441
100	-167.33164166990792	44.76391484713419	38.35955603268321	17.53503143083029	0.5168148056337252	8	c(-11.0965697581118, 71.4929452925306)	71.49294529253056	-11.096569758111816	57.45944152342764	38.3595560326832	0.18166117765735337
100	-167.58164166990792	45.26391484713419	35.88873864017261	20.062605820118616	0.7655798715592117	6	c(-11.1049258225077, 72.0232538466131)	72.02325384661307	-11.10492582250768	55.15750937449377	35.88873864017262	0.1590125384176073
200	-165.33164166990792	40.26391484713419	160.409796318977	31.296955399559316	0.8767001792805641	9	c(-11.1548008100615, 66.7580871056616)	66.75808710566159	-11.154800810061493	178.10257057044282	19.590203681023013	0.04737976299555156
200	-164.33164166990792	37.76391484713419	174.8365327368242	24.786404552361102	0.8787732645860723	37	c(-11.1664391153469, 64.1401863334461)	64.14018633344608	-11.166439115346945	11.889049508087965	5.163467263175789	0.0032915301454182807
150	-164.83164166990792	39.01391484713419	172.4091284965138	21.181295486333504	0.8799628554003263	28	c(-11.1774542536123, 65.4501676372745)	65.45016763727455	-11.177454253612343	9.76219597380208	7.590871503486198	0.007113744466967756
200	-166.33164166990792	42.51391484713419	1.1272878468800767	26.223781613939686	0.9584210681535968	10	c(-11.2034185815214, 69.1297487671583)	69.12974876715829	-11.203418581521442	19.43629632488677	1.1272878468800798	1.5688615922512667e-4
250	-165.58164166990792	40.76391484713419	156.6352263496063	29.518839141695146	0.8836754520343922	11	c(-11.2282637891025, 67.2922225780125)	67.29222257801248	-11.228263789102503	174.42277411075642	23.364773650393687	0.06739662317705324
200	-166.58164166990792	43.01391484713419	17.063212354246147	28.05313630041168	0.8610667803734445	26	c(-11.2505737033668, 69.6621119906496)	69.66211199064962	-11.250573703366756	35.49782805947302	17.06321235424616	0.035944841462481336
150	-164.58164166990792	38.26391484713419	171.39521828630407	20.494735947777688	0.9102962241268939	24	c(-11.2622042460867, 64.6759881563437)	64.6759881563437	-11.262204246086691	8.51532898576366	8.604781713695928	0.00914102078275998
150	-165.08164166990792	39.51391484713419	173.49584342074823	12.934270440829286	0.8416129609004043	10	c(-11.2631649254171, 65.9851652263575)	65.98516522635748	-11.263164925417094	10.929007186621362	6.50415657925177	0.005222722568817788
150	-166.83164166990792	43.51391484713419	33.04643060889836	25.1490666510164	0.878053485531659	16	c(-11.2913112189484, 70.1940390384715)	70.19403903847153	-11.291311218948369	51.61412442024539	33.04643060889836	0.13482303407268326
100	-167.08164166990792	44.01391484713419	38.27982117080563	33.790384863880504	0.8732784693994113	7	c(-11.3250508992805, 70.7255179327573)	70.72551793275731	-11.325050899280491	56.98864203794636	38.27982117080563	0.18090675418134067
200	-164.33164166990792	37.51391484713419	172.68579252313822	26.123856597652086	0.9078462006280058	31	c(-11.3330865309025, 63.9010813661508)	63.90108136615079	-11.333086530902534	9.588500944171244	7.314207476861782	0.006604645804269232
200	-165.33164166990792	40.01391484713419	166.0958839645955	32.930684195860046	0.8795496296849192	25	c(-11.345493552635, 66.5197960453485)	66.51979604534854	-11.34549355263496	3.613597233252335	13.904116035404513	0.02386721515135715
100	-167.33164166990792	44.51391484713419	40.10347447966963	26.785882613903564	0.6512994988957024	10	c(-11.3511480529695, 71.256535641686)	71.25653564168603	-11.351148052969483	58.96211397228609	40.103474479669615	0.19855415621500153
150	-164.83164166990792	38.76391484713419	176.63245653434555	21.771021691861737	0.8460364566903388	36	c(-11.355297892091, 65.2114412021911)	65.21144120219114	-11.355297892090995	13.823911307191423	3.3675434656544496	0.0014000430855644424
100	-167.58164166990792	45.01391484713419	37.60373469120769	18.780115111188763	0.6253114577217038	7	c(-11.3688843318385, 71.7870779278159)	71.78707792781594	-11.368884331838537	56.62160074145186	37.603734691207706	0.17457294601564666
150	-167.83164166990792	45.51391484713419	38.35955603268321	17.53503143083029	0.7652519913222949	8	c(-11.3774569244483, 72.3171291696878)	72.31712916968783	-11.377456924448316	57.546857482993175	38.3595560326832	0.18166117765735337
200	-166.33164166990792	42.26391484713419	171.90428771106974	12.711296518822849	0.96890975498821	5	c(-11.4214980335067, 68.8922651613904)	68.8922651613904	-11.421498033506657	10.009686002512922	8.095712288930258	0.008091426847547703
200	-165.58164166990792	40.51391484713419	155.1961633580185	33.906182383066394	0.9437703644285349	7	c(-11.4241584702949, 67.0540532575545)	67.05405325755447	-11.424158470294886	172.80315822445363	24.80383664198149	0.07595435952618565
150	-164.58164166990792	38.01391484713419	177.79537432719252	20.938215707867553	0.9109654046907699	19	c(-11.4327562125599, 64.4369667768003)	64.43696677680032	-11.432756212559939	14.76147467442496	2.204625672807481	6.000462169384984e-4
150	-165.08164166990792	39.26391484713419	174.6825294310664	23.573654315707678	0.8716454889003423	28	c(-11.4454991822712, 65.7465396641039)	65.7465396641039	-11.445499182271217	11.949296273722638	5.317470568933601	0.0034908016359845723
200	-166.58164166990792	42.76391484713419	8.739401361839578	23.496049410617317	0.8607873829499572	19	c(-11.4755233278493, 69.4247952649867)	69.42479526498674	-11.475523327849267	26.963252838679637	8.739401361839583	0.00942927606954612
200	-164.33164166990792	37.26391484713419	0.12671774892964632	21.491567730084256	0.9305737620504364	19	c(-11.4969175117825, 63.6617881455006)	63.66178814550059	-11.496917511782515	16.88245055632865	0.12671774892965004	1.9823935671355345e-6
150	-166.83164166990792	43.26391484713419	16.97941690859364	27.129028854921515	0.9088339365825313	13	c(-11.5235841374758, 69.9569002738093)	69.9569002738093	-11.523584137475831	35.328740618903225	16.979416908593635	0.035592666488374745
150	-164.83164166990792	38.51391484713419	176.8464823306058	21.93688308712739	0.8313655509184404	41	c(-11.5299598379212, 64.972508405248)	64.972508405248007	-11.529959837921162	13.879520966705286	3.153517669394205	0.0012277374927384514
150	-165.33164166990792	39.76391484713419	174.12095349626614	14.42118482189176	0.8822645587423921	8	c(-11.5325678106405, 66.2812774519377)	66.28127745193771	-11.532567810640534	11.467237789848497	5.879046503733861	0.004267060221366091
150	-167.08164166990792	43.76391484713419	26.5314223790179	24.78318326267526	0.8075678481388047	24	c(-11.5651434274303, 70.4885691860154)	70.48856918601543	-11.565143427430264	45.013772210764444	26.531422379017897	0.08690325598195697
100	-167.33164166990792	44.26391484713419	40.10347447966963	26.785882613903564	0.7558733853700507	10	c(-11.5996052094657, 71.0197900666455)	71.0197900666455	-11.59960520946574	58.726998201250865	40.103474479669615	0.19855415621500153
150	-164.58164166990792	37.76391484713419	179.25989566581413	22.491224821047023	0.9373190621420828	14	c(-11.6003577733828, 64.1977511933134)	64.19775119331342	-11.60035777338279	16.074951734886753	0.7401043341858724	6.76240031457671e-5
200	-165.58164166990792	40.26391484713419	161.1968324159703	27.719339878111118	0.882703467261444	13	c(-11.6162418335431, 66.815648159389)	66.81564815938903	-11.616241833543091	178.62709866110342	18.803167584029694	0.04364927298680309
100	-165.08164166990792	39.01391484713419	176.92870966520567	7.518176737101937	0.9664592298677686	5	c(-11.6244918170564, 65.5077007704488)	65.50770077044879	-11.624491817056368	14.032435481703459	3.071290334794327	0.0011645462124198825
50	-167.58164166990792	44.76391484713419	27.842424586131155	28.795797414936704	0.5542575972289329	3	c(-11.6263062317349, 71.550549914891)	71.55054991489104	-11.626306231734947	46.61593119606022	27.84242458613116	0.09570377862153095
250	-166.33164166990792	42.01391484713419	8.30370660877489	22.454736442699506	0.8850179044480089	19	c(-11.6349413882122, 68.6545086170807)	68.65450861708072	-11.634941388212178	26.210141995480114	8.303706608774888	0.0085125362277298465
100	-167.83164166990792	45.26391484713419	27.842424586131155	28.795797414936704	0.6075586764361123	3	c(-11.6445062285319, 72.0808345082618)	72.08083450826182	-11.644506228531931	46.77546141184422	27.84242458613116	0.09570377862153095
200	-164.33164166990792	37.01391484713419	1.2836582593103134	26.68944059791604	0.964045729116718	9	c(-11.658006328611, 63.4223117780156)	63.42231177801563	-11.658006328611007	17.89517410268752	1.2836582593103003	2.034294477401914e-4
200	-166.58164166990792	42.51391484713419	4.848002984124235	21.523992892194137	0.9007171172101873	17	c(-11.6955600182411, 69.1871943020452)	69.18719430204524	-11.695560018241103	22.866013841678694	4.848002984124236	0.0029016213498861093
250	-165.83164166990792	40.76391484713419	158.54408648256143	28.789759102899566	0.8727806113725102	12	c(-11.6962351619752, 67.3496450265572)	67.34964502655724	-11.696235161975174	176.06308254049375	21.455913517438574	0.05683410183553127
150	-164.83164166990792	38.26391484713419	177.50718501102946	25.491199716406094	0.8268806624674229	41	c(-11.7015280306303, 64.7333751209097)	64.73337512090966	-11.701528030630316	14.384916313217644	2.4928149889705367	7.671761196587873e-4
150	-165.33164166990792	39.51391484713419	160.56815673273084	31.84976075454186	0.878682818281892	23	c(-11.7161286558579, 66.0425381399437)	66.04253813994373	-11.716128655857949	177.74653915329216	19.43184326726916	0.04661685589675477
150	-166.83164166990792	43.01391484713419	15.386593738028154	24.244416409955086	0.9097377586110043	7	c(-11.7506427399586, 69.719465141096)	69.71946514109595	-11.750642739958591	33.522771841987264	15.386593738028154	0.02922805763692929
150	-164.58164166990792	37.51391484713419	8.336109617378517	26.636988729185433	0.9595568777414675	6	c(-11.7650882546212, 63.9583467786003)	63.95834677860034	-11.765088254621185	25.00300833571191	8.336109617378526	0.008579101673203795
150	-167.08164166990792	43.51391484713419	19.17330889773488	27.236193797246077	0.8329004257844294	20	c(-11.7996927810435, 70.2513110190784)	70.2513110190784	-11.799692781043502	37.434740563911475	19.17330889773487	0.04538466346764927
100	-165.08164166990792	38.76391484713419	176.1221398796416	11.807940818590094	0.931167908906717	11	c(-11.8002370893305, 65.2686547454066)	65.26865474540656	-11.800237089330508	13.066086478103529	3.877860120358406	0.0018565184090205077
150	-165.58164166990792	40.01391484713419	173.94532027771902	15.54959171475167	0.9605908394990166	7	c(-11.8046269459353, 66.5770145008462)	66.57701450084623	-11.804626945935308	11.202569270092908	6.05467972228098	0.004525820560419814
250	-164.33164166990792	36.76391484713419	177.47141387933007	24.96198513931056	0.8953995210816552	30	c(-11.816424754513, 63.1826571918896)	63.182657191889646	-11.816424754513049	13.941399819482768	2.528586120669928	7.893515764993328e-4
100	-167.33164166990792	44.01391484713419	35.21434284861426	30.884553024203694	0.8358816746137268	8	c(-11.8421594817592, 70.7827209959746)	70.78272099597464	-11.842159481759243	53.60866290816057	35.21434284861425	0.1530925854641666
250	-166.33164166990792	41.76391484713419	4.125402322628717	20.117850548392223	0.8870517148118839	12	c(-11.8438970599813, 68.4164881698975)	68.41648816989746	-11.843897059981257	21.837373822593577	4.12540232262873	0.0021011042374753726
150	-164.83164166990792	38.01391484713419	175.49657957867237	24.995872028642275	0.8395442013444295	36	c(-11.870087312346, 64.4940470083995)	64.49404700839955	-11.87008731234603	12.222027682931639	4.5034204213276325	0.002503801912497624
100	-167.58164166990792	44.51391484713419	39.63930039006667	28.62252955626488	0.6648260927284494	9	c(-11.8774307870205, 71.3136831908974)	71.31368319089744	-11.87743078702051	58.17475367131857	39.639300390066666	0.19398446116221474
200	-165.83164166990792	40.51391484713419	160.409796318977	31.296955399559316	0.9354754186612183	9	c(-11.8897210790008, 67.1111235268711)	67.11112352687105	-11.88972107900082	177.75038469116635	19.590203681023013	0.04737976299555156
100	-165.33164166990792	39.26391484713419	172.78409064908084	15.171382061843868	0.9232438845908095	6	c(-11.8962772761832, 65.8035846613345)	65.80358466133454	-11.896277276183246	9.79799727742676	7.215909350919162	0.0064283145383558764
100	-167.83164166990792	45.01391484713419	34.231786183948884	21.98269328003399	0.6232906843727241	5	c(-11.9048244527987, 71.8441846461453)	71.84418464614525	-11.904824452798689	52.91729778671777	34.231786183948884	0.1446685414004437
200	-166.58164166990792	42.26391484713419	1.2094505448220574	18.019166911801474	0.9153305645480155	11	c(-11.9108448105426, 68.9493187417066)	68.94931874170659	-11.910844810542631	19.02638350310042	1.2094505448220616	1.8058896547782486e-4
150	-168.08164166990792	45.51391484713419	37.60373469120769	18.780115111188756	0.8113426459690125	7	c(-11.9235777033843, 72.3742111672051)	72.37421116720513	-11.923577703384291	56.44899060268892	37.603734691207706	0.17457294601564663
200	-164.58164166990792	37.26391484713419	171.4117699154517	28.407108327462804	0.8871725013037377	35	c(-11.9270242626601, 63.7187587140075)	63.718758714007535	-11.927024262660138	7.9333217841438	8.588230084548286	0.009105888393227192
150	-166.83164166990792	42.76391484713419	175.5246425601191	27.115204124337616	0.9577031748644282	6	c(-11.9726621245609, 69.4817439435811)	69.48174394358114	-11.972662124560888	13.452724597610654	4.475357439880895	0.0024726943474934907
100	-165.08164166990792	38.51391484713419	173.09549260655402	19.52452320334682	0.9119794121071341	17	c(-11.9728258708961, 65.0294075570754)	65.02940755707537	-11.972825870896118	9.882831094504155	6.904507393445982	0.005885459548907435
150	-165.58164166990792	39.76391484713419	161.98640235765896	26.826973889375513	0.8854029510139457	14	c(-11.9894226060002, 66.3381592150989)	66.33815921509887	-11.989422606000163	179.07423683003134	18.01359764234104	0.04006045679261168
150	-167.08164166990792	43.26391484713419	4.538242992483149	24.48367248877443	0.8394820843779115	19	c(-12.0288897691544, 70.0137544654215)	70.01375446542146	-12.028889769154402	22.584118693747484	4.538242992483163	0.0025426727726941393
150	-164.83164166990792	37.76391484713419	173.08448333382563	26.184312750439425	0.8696878369679162	30	c(-12.0357195584639, 64.2545295212625)	64.2545295212625	-12.03571955846391	9.660590676633603	6.915516666174369	0.005904243303720429
250	-166.33164166990792	41.51391484713419	3.9049730213105875	22.238597586023513	0.9149943235319029	10	c(-12.0485074304397, 68.1782124712979)	68.17821247129794	-12.048507430439694	21.426837421871994	3.9049730213105818	0.0018825696663164807
100	-165.33164166990792	39.01391484713419	160.69285130788643	22.96149135373349	0.8421617760376848	12	c(-12.0731111471216, 65.5644233177747)	65.5644233177747	-12.073111147121619	177.54561091652266	19.30714869211357	0.046020492669059596
100	-167.33164166990792	43.76391484713419	26.821442545435385	33.28879509771684	0.8238087279909537	7	c(-12.0790192833592, 70.5453402691959)	70.54534026919592	-12.079019283359205	44.9922627748673	26.82144254543539	0.08881355311334464
200	-165.83164166990792	40.26391484713419	154.8018035622727	27.872595542211563	0.8818591929366191	16	c(-12.0794267001718, 66.8723724759965)	66.87237247599653	-12.079426700171844	171.96777726355077	25.19819643772729	0.07838877823633238
200	-164.58164166990792	37.01391484713419	178.2984844708638	26.0040095556011	0.9201584682449783	23	c(-12.0862397960774, 63.478991997785)	63.47899199778504	-12.086239796077367	14.677426173147808	1.701515529136202	3.574265550483519e-4
200	-166.58164166990792	42.01391484713419	3.9049730213105875	22.238597586023513	0.944719506740902	10	c(-12.1215320426248, 68.7111778040905)	68.71117780409048	-12.121532042624812	21.525436609788528	3.9049730213105818	0.0018825696663164807
100	-167.58164166990792	44.26391484713419	36.42271425637539	26.77889244112971	0.748274827788395	10	c(-12.1224861985653, 71.0764904877027)	71.07649048770271	-12.122486198565278	54.726192252761564	36.4227142563754	0.1637795202224163
100	-165.08164166990792	38.26391484713419	177.69564802428485	11.11753072122485	0.8829327064634009	16	c(-12.1423457915216, 64.7899649521501)	64.78996495215009	-12.142345791521635	14.329462051273225	2.30435197571515	6.55560250368187e-4
100	-167.83164166990792	44.76391484713419	38.28616758578547	30.78243936360538	0.6885647179550612	8	c(-12.1586621115822, 71.6071933061457)	71.60719330614566	-12.158662111582162	56.730642982638244	38.28616758578548	0.18096674424775933
200	-166.08164166990792	40.76391484713419	139.10524651171664	33.128272770477395	0.9698591484137196	3	c(-12.1660204161321, 67.406218203228)	67.406218203228	-12.16602041613209	156.35383725688013	40.89475348828336	0.20646677319351403
100	-165.58164166990792	39.51391484713419	172.24623121809717	16.657058929780497	0.9618655839896008	5	c(-12.1707335360401, 66.0990889646957)	66.09908896469571	-12.17073353604008	9.168149344199065	7.753768781902835	0.007422337076939628
100	-168.08164166990792	45.26391484713419	27.842424586131155	28.795797414936704	0.6853790096091046	3	c(-12.1868453779402, 72.1374358230236)	72.13743582302361	-12.186845377940172	46.43693673758793	27.84242458613116	0.09570377862153095
200	-166.83164166990792	42.51391484713419	11.06813321533236	22.589809121177026	0.8357048641845146	21	c(-12.1898099332118, 69.2437465248279)	69.24374652482793	-12.189809933211754	28.793001228078595	11.068133215332352	0.015123897885474481
150	-164.83164166990792	37.51391484713419	0.12671774892964624	21.491567730084256	0.8999024465429681	19	c(-12.1985038020242, 64.0148279164342)	64.01482791643417	-12.198503802024204	16.556347910238628	0.12671774892965004	1.9823935671355345e-6
250	-164.58164166990792	36.76391484713419	176.28988189870802	27.40547828811513	0.8687619800054366	41	c(-12.2428063522544, 63.2390514529457)	63.23905145294568	-12.242806352254398	12.5288788018089	3.7101181012919824	0.0016993797932758552
100	-165.33164166990792	38.76391484713419	172.05318737031232	21.19800329835811	0.8350477931047916	27	c(-12.2467241946643, 65.325060172207)	65.32506017220696	-12.246724194664296	8.74803497352329	7.946812629687685	0.007796522342143664
300	-166.33164166990792	41.26391484713419	168.40963202641572	27.483409916273214	0.8945065227476819	45	c(-12.2489091399634, 67.9396898082381)	67.93968980823809	-12.248909139963427	5.745609625956632	11.590367973584279	0.016584769106554088
150	-167.08164166990792	43.01391484713419	6.650201522680296	22.039474265802255	0.8516083088267272	18	c(-12.2529168780362, 69.7759100538568)	69.77591005385678	-12.252916878036194	24.48570111367269	6.650201522680305	0.005459898801513514
150	-165.83164166990792	40.01391484713419	158.34357018633716	31.047582863250977	0.9193207317905361	8	c(-12.2654647168708, 66.6333989276622)	66.63339892766218	-12.265464716870795	175.3386096995672	21.65642981366284	0.05790135213260551
100	-165.08164166990792	38.01391484713419	179.21946589171867	7.801797039551948	0.9133690517475094	14	c(-12.3088813775142, 64.5503324658823)	64.55033246588233	-12.308881377514233	15.702754753379764	0.78053410828133	7.521401162846061e-5
100	-167.33164166990792	43.51391484713419	26.821442545435378	33.28879509771684	0.8395977663632563	7	c(-12.310383711177, 70.3076591703347)	70.30765917033469	-12.310383711176973	44.77426781656027	26.82144254543539	0.08881355311334464
200	-166.58164166990792	41.76391484713419	25.79601605458198	13.580637111350013	0.9460487628295676	4	c(-12.3277696850259, 68.4727803115901)	68.47278031159009	-12.327769685025912	43.224470979969965	25.79601605458197	0.08215240052941365
100	-165.58164166990792	39.26391484713419	172.44125719850675	12.50913138931223	0.8238703504967773	9	c(-12.348660564613, 65.859810154348)	65.85981015434801	-12.348660564613024	9.200656487327393	7.558742801493253	0.007053653424583466
200	-166.08164166990792	40.51391484713419	156.6352263496063	29.518839141695146	0.9330431582875017	11	c(-12.3570554987178, 67.1673473632242)	67.16734736322424	-12.357055498717822	173.70759655853473	23.364773650393687	0.06739662317705324
150	-164.83164166990792	37.26391484713419	0.9845980347282958	24.718825908694903	0.952183685173326	11	c(-12.3585163521295, 63.7749472628463)	63.774947262846304	-12.358516352129467	17.270538462534944	0.9845980347282932	1.1968312222108854e-4
100	-167.58164166990792	44.01391484713419	27.02742180022233	34.668916427436294	0.7137258288511091	8	c(-12.3616902066959, 70.8389839240229)	70.83898392402286	-12.361690206695938	45.1047849486215	27.027421800222328	0.09018290483544854
250	-164.58164166990792	36.51391484713419	179.45097269431298	25.921486641020966	0.88887129185177	25	c(-12.3967930289976, 62.9989417347314)	62.998941734731424	-12.396793028997608	15.55262124968985	0.5490273056870194	3.721370152962318e-5
200	-166.83164166990792	42.26391484713419	8.303706608774887	22.454736442699506	0.8740991087668868	19	c(-12.4022467281769, 69.0054822934196)	69.00548229341959	-12.402246728176893	25.830082220414738	8.303706608774888	0.0085125362277298465
100	-167.83164166990792	44.51391484713419	36.5620327986179	30.858253557540607	0.6696999102066923	8	c(-12.406257936975, 71.3698735322898)	71.36987353228979	-12.406257936974972	54.77172240453069	36.562032798617906	0.1650348447366928
100	-165.33164166990792	38.51391484713419	177.46268996581315	21.804807605339423	0.8078961388190897	37	c(-12.4172069500224, 65.0855010598125)	65.0855010598125	-12.417206950022383	14.002770215013896	2.537310034186845	7.948076801957098e-4
100	-168.08164166990792	45.01391484713419	27.842424586131155	28.795797414936693	0.49455109474566783	3	c(-12.4434419027805, 71.9003162593497)	71.9003162593497	-12.443441902780455	46.19287226952821	27.84242458613116	0.09570377862153098
150	-165.83164166990792	39.76391484713419	153.00399688880958	27.172249161127606	0.8691253393219498	18	c(-12.4479435404121, 66.3942096566113)	66.39420965661131	-12.447943540412115	169.83167444547058	26.99600311119042	0.08997335604683986
150	-167.08164166990792	42.76391484713419	2.9929209002003234	20.987646062758234	0.8863921856985566	16	c(-12.471948701245, 69.5377878363194)	69.53778783631938	-12.471948701245013	20.623049782654846	2.9929209002003176	0.001105873520352578
100	-165.08164166990792	37.76391484713419	8.336109617378517	26.636988729185436	0.9321904151972498	6	c(-12.4725141835292, 64.3105154315202)	64.31051543152016	-12.472514183529155	24.671791227688573	8.336109617378526	0.008579101673203797
150	-168.33164166990792	45.51391484713419	27.842424586131155	28.795797414936704	0.6731648899650047	3	c(-12.4725206820874, 72.4302992740559)	72.43029927405587	-12.47252068208741	46.34278151340601	27.84242458613116	0.09570377862153095
200	-164.83164166990792	37.01391484713419	177.4754517629532	24.593949757523493	0.8702914417820832	31	c(-12.5158309067178, 63.5348924495935)	63.53489244959348	-12.515830906717806	13.620416385103141	2.524548237046787	7.868325680464246e-4
100	-165.58164166990792	39.01391484713419	175.67909701664877	23.83865172284648	0.8196928854063319	26	c(-12.5233007997138, 65.6203289430161)	65.62032894301608	-12.523300799713764	12.279278033545154	4.320902983351232	0.0023049632829053794
250	-166.58164166990792	41.51391484713419	4.3875380794171415	21.000181430603003	0.8705262888280827	13	c(-12.5296996532941, 68.2341347095722)	68.2341347095722	-12.529699653294088	21.628303281091917	4.387538079417141	0.002376603752880919
100	-167.33164166990792	43.26391484713419	29.326451300352808	28.737859757786186	0.8242948248434878	4	c(-12.5364430382712, 70.0696884592671)	70.06968845926708	-12.536443038271171	47.066596349091924	29.3264513003528	0.10617786986073635
150	-166.08164166990792	40.26391484713419	139.10524651171664	33.12827277047741	0.9596547193189651	3	c(-12.5443426475471, 66.9282531968971)	66.92825319689715	-12.544342647547094	156.00515660126945	40.89475348828336	0.20646677319351403
100	-165.33164166990792	38.26391484713419	173.99736826478974	21.1981653382492	0.7958282401657324	36	c(-12.5846466966642, 64.8457515983869)	64.84575159838687	-12.5846466966642	10.385738696848051	6.002631735210258	0.004448344166488063
100	-167.58164166990792	43.76391484713419	16.00874275400908	32.63268659278051	0.7152547660967196	9	c(-12.5952506577587, 70.6011750409083)	70.60117504090826	-12.59525065775871	33.86564377870263	16.00874275400909	0.03163948698321464
200	-166.83164166990792	42.01391484713419	4.5080146050903185	21.10961455254164	0.8623456386103027	11	c(-12.610126347177, 68.7669602461345)	68.76696024613446	-12.610126347177003	21.840465746145412	4.508014605090324	0.00250891304687749
100	-165.83164166990792	39.51391484713419	172.3175695965312	15.226093956039916	0.8843952572397354	6	c(-12.6269674963393, 66.1548111719601)	66.15481117196015	-12.626967496339294	8.981353263011385	7.6824304034688	0.00728638727211627
150	-165.08164166990792	37.51391484713419	171.4117699154517	28.407108327462804	0.8469382096184547	35	c(-12.6333229179783, 64.0705189892582)	64.07051898925816	-12.633322917978266	7.6026836535857	8.588230084548286	0.009105888393227192
200	-166.33164166990792	40.76391484713419	139.10524651171664	33.128272770477395	0.9356433535035036	3	c(-12.6376060697137, 67.4619350242117)	67.46193502421173	-12.637606069713716	156.08159251886985	40.89475348828336	0.20646677319351403
100	-167.83164166990792	44.26391484713419	31.103779833100184	32.945285049220516	0.6893327129385435	9	c(-12.6478395326611, 71.1322377301359)	71.1322377301359	-12.647839532661138	49.08470658974278	31.10377983310019	0.11943766912419385
200	-164.83164166990792	36.76391484713419	177.7119562804454	28.462579327948173	0.9112553077395327	20	c(-12.6705186599879, 63.2946681936882)	63.2946681936882	-12.670518659987934	13.718588009020891	2.2880437195545937	6.463140818016322e-4
150	-167.08164166990792	42.51391484713419	175.16550775514395	12.583495904652706	0.8935739746467959	9	c(-12.6861523446353, 69.2993974138893)	69.29939741388927	-12.686152344635287	12.595104365990323	4.834492244856051	0.002885471020441148
150	-168.08164166990792	44.76391484713419	36.800269624417936	25.381132128924353	0.6804592024299032	14	c(-12.6936171676082, 71.66286584144)	71.66286584144001	-12.693617167608185	54.91308236907338	36.80026962441792	0.167192573386402
50	-165.58164166990792	38.76391484713419	176.92870966520567	7.518176737101937	0.9476418388368425	5	c(-12.6947477931733, 65.3806512553381)	65.38065125533812	-12.694747793173333	13.372879588620975	3.071290334794327	0.0011645462124198825
250	-166.58164166990792	41.26391484713419	168.10316974360163	36.41148052656677	0.9236526304439057	17	c(-12.7274581029887, 67.9952490858321)	67.99524908583206	-12.727458102988672	5.160428154042762	11.896830256398374	0.01747340372216738
150	-166.08164166990792	40.01391484713419	154.7194813196664	29.780613301322653	0.8820940670211562	9	c(-12.7279941254766, 66.6889425927603)	66.68894259276034	-12.7279941254766	171.45057960045625	25.280518680333614	0.07890180552428357
100	-168.33164166990792	45.26391484713419	27.842424586131155	28.795797414936704	0.8025215793856346	3	c(-12.7319217609887, 72.1930477319116)	72.19304773191162	-12.731921760988708	46.095643465464775	27.84242458613116	0.09570377862153095
100	-165.33164166990792	38.01391484713419	172.5840423797485	26.681131957893733	0.8018119494389961	29	c(-12.749127610076, 64.6058171981674)	64.60581719816744	-12.74912761007604	8.823676525554504	7.415957620251504	0.006789682398193377
150	-167.33164166990792	43.01391484713419	4.538242992483149	24.48367248877443	0.7395160749367885	19	c(-12.7573791772863, 69.8314384010305)	69.83143840103052	-12.757379177286294	22.070840779666412	4.538242992483163	0.0025426727726941393
150	-165.08164166990792	37.26391484713419	178.2984844708638	26.004009555601108	0.8886334163415743	23	c(-12.7913835623803, 63.8303480947268)	63.83034809472675	-12.791383562380327	14.347393908709421	1.701515529136202	3.574265550483518e-4
100	-165.83164166990792	39.26391484713419	151.1140448167065	26.536470088700145	0.8371035135017721	18	c(-12.8026370086748, 65.9152097298139)	65.91520972981394	-12.802637008674836	167.6173023963546	28.885955183293504	0.10301214899398033
200	-166.83164166990792	41.76391484713419	3.9049730213105875	22.23859758602352	0.9049073888499618	10	c(-12.8135962383713, 68.528188989695)	68.52818898969497	-12.81359623837129	21.047920319173443	3.9049730213105818	0.0018825696663164805
250	-164.83164166990792	36.51391484713419	179.24698562380894	24.151909032001036	0.8680112611403821	33	c(-12.8226484047565, 63.0542790474262)	63.0542790474262	-12.822648404756476	15.117858757167426	0.7530143761910608	7.00037840432608e-5
100	-167.58164166990792	43.51391484713419	13.591511718782217	25.07877279839585	0.785311564269302	13	c(-12.8233660362337, 70.3630748348659)	70.36307483486588	-12.823366036233711	31.233404993681745	13.591511718782215	0.022806072938493124
200	-166.33164166990792	40.51391484713419	154.8977672131325	29.02544428023444	0.9077803891484433	10	c(-12.8261482702603, 67.2227178161414)	67.22271781614143	-12.826148270260257	171.70012175378577	25.10223278686749	0.07779285072667719
50	-165.58164166990792	38.51391484713419	178.3320016754196	6.387530839783604	0.8362354972905814	6	c(-12.8630916967648, 65.1407827924426)	65.14078279244261	-12.86309169676485	14.62327769750297	1.6679983245803953	3.4348375442012425e-4
100	-167.83164166990792	44.01391484713419	19.70196375599184	31.50880948475742	0.670189375181709	10	c(-12.883623987092, 70.8942977043337)	70.89429770433367	-12.883623987091953	37.459933647303046	19.70196375599184	0.047921898252150145
150	-167.08164166990792	42.26391484713419	176.4035272561337	17.582795674865768	0.9368456551963572	8	c(-12.8956878079147, 69.0607479611751)	69.06074796117512	-12.895687807914685	13.637270174049775	3.5964727438662862	0.0015968661972065549
150	-166.08164166990792	39.76391484713419	165.39040225007176	33.01436421316602	0.8672747227106161	24	c(-12.9081179061641, 66.4494221656466)	66.44942216564657	-12.908117906164145	1.956229216169561	14.609597749928241	0.02635066005119856
100	-165.33164166990792	37.76391484713419	0.6868472505347537	21.953271973930928	0.8260121998973223	17	c(-12.9107308906429, 64.3657030711442)	64.36570307114422	-12.910730890642888	16.7806376106966	0.686847250534754	5.8241869823105104e-5
250	-166.58164166990792	41.01391484713419	160.32457583393435	34.56209367163313	0.9173655416364986	21	c(-12.921175708385, 67.7561311888876)	67.75613118888758	-12.921175708385046	177.20237986046314	19.675424166065653	0.04779287853266671
100	-168.08164166990792	44.51391484713419	32.78252369963718	33.56299051692106	0.6405804969079434	7	c(-12.9376092134787, 71.4250972694884)	71.42509726948838	-12.937609213478723	50.663893121194974	32.78252369963718	0.13267825433546587
200	-165.08164166990792	37.01391484713419	175.71586969318255	27.66511906376429	0.8342169987706712	40	c(-12.9467694849757, 63.590007527047)	63.59000752704701	-12.946769484975691	11.625465209247665	4.2841303068174454	0.002265897837752067
250	-164.83164166990792	36.26391484713419	177.7119562804454	28.462579327948173	0.8965604030946971	20	c(-12.9722866300117, 62.8137294053851)	62.813729405385054	-12.97228663001169	13.449578807712669	2.2880437195545937	6.463140818016322e-4
150	-167.33164166990792	42.76391484713419	6.650201522680296	22.039474265802255	0.7836366951226232	18	c(-12.9733661164561, 69.5929187932441)	69.59291879324412	-12.973366116456095	23.980211158842735	6.650201522680305	0.005459898801513514
50	-165.83164166990792	39.01391484713419	172.24623121809717	16.657058929780497	0.7946994458410347	5	c(-12.9750487746917, 65.6754113451881)	65.67541134518814	-12.975048774691718	8.592233978508744	7.753768781902835	0.007422337076939628
100	-168.33164166990792	45.01391484713419	27.842424586131155	28.795797414936704	0.6453593216770352	3	c(-12.9847150936079, 71.9554629553216)	71.95546295532155	-12.984715093607871	45.855121127001496	27.84242458613116	0.09570377862153095
150	-166.33164166990792	40.26391484713419	139.10524651171664	33.12827277047741	0.8967612432744096	3	c(-13.0109762501549, 66.9832835013155)	66.9832835013155	-13.010976250154897	155.73733605435774	40.89475348828336	0.20646677319351403
200	-166.83164166990792	41.51391484713419	18.73652189713684	19.603406613588156	0.9013593349030274	5	c(-13.0127977764421, 68.2891767611892)	68.28917676118918	-13.012797776442094	35.694244749980385	18.73652189713684	0.043340401580480026
150	-168.58164166990792	45.51391484713419	27.842424586131155	28.795797414936708	0.7514525933948684	3	c(-13.024262868514, 72.48538322666)	72.48538322666005	-13.024262868514029	45.99505273136134	27.84242458613116	0.09570377862153094
50	-165.58164166990792	38.26391484713419	177.53703901021984	8.595006646564158	0.8546621381012475	11	c(-13.0284194104761, 64.9007290421808)	64.90072904218084	-13.028419410476088	13.67845158918081	2.462960989780157	7.489107206393644e-4
100	-167.58164166990792	43.26391484713419	13.495705990648503	21.83899847662841	0.8163551200145005	13	c(-13.0462259646435, 70.1246937887937)	70.12469378879369	-13.04622596464352	30.927856401620147	13.495705990648503	0.02248568891185505
100	-165.33164166990792	37.51391484713419	178.17331547562162	26.199722859370716	0.9241407292118933	11	c(-13.0695348900224, 64.1254142398852)	64.1254142398852	-13.06953489002242	14.124076369795603	1.8266845243783791	4.1194769772882287e-4
100	-166.08164166990792	39.51391484713419	154.7194813196664	29.780613301322653	0.839201589583582	9	c(-13.0848178702161, 66.2096982698807)	66.20969826988068	-13.08481787021611	171.12347374216625	25.280518680333614	0.07890180552428357
200	-165.08164166990792	36.76391484713419	179.45097269431298	25.921486641020966	0.864578449030522	25	c(-13.0995515489102, 63.3495018964766)	63.3495018964766	-13.099551548910183	15.223873979457352	0.5490273056870194	3.721370152962318e-5
200	-167.08164166990792	42.01391484713419	6.297342720038454	19.87658278985084	0.8479172911707938	18	c(-13.100708344207, 68.8218482491749)	68.8218482491749	-13.100708344206955	23.339757412447	6.2973427200384435	0.004895867325138418
200	-166.58164166990792	40.76391484713419	141.52972159807524	31.984116929794833	0.9236140317515015	4	c(-13.110977925862, 67.51678844519)	67.51678844518999	-13.110977925862032	158.23199834121186	38.47027840192476	0.1827113975705677
50	-167.83164166990792	43.76391484713419	37.84107298466942	36.60459813717536	0.7857466976030706	4	c(-13.1138184487051, 70.6560646936404)	70.65606469364037	-13.113818448705103	55.381684977218185	37.84107298466941	0.1767835561272934
50	-165.83164166990792	38.76391484713419	156.22493503539428	23.480459956847152	0.7495101441011245	14	c(-13.1442959307419, 65.4354218032774)	65.435421803277407	-13.144295930741857	172.41686126987756	23.77506496460572	0.06978440914459537
100	-168.08164166990792	44.26391484713419	31.103779833100184	32.945285049220516	0.658005286253982	9	c(-13.1756448971497, 71.1870226184043)	71.18702261840426	-13.175644897149743	48.759670818157076	31.10377983310019	0.11943766912419385
150	-167.33164166990792	42.51391484713419	4.448439651753485	18.78618040890597	0.8491323791030564	17	c(-13.1845703299223, 69.3541389917758)	69.3541389917758	-13.184570329922295	21.58065391161972	4.448439651753489	0.0024430389302830496
50	-165.58164166990792	38.01391484713419	179.41265013155547	9.734522795197853	0.8345486252588141	6	c(-13.1908147233812, 64.6604952888152)	64.66049528881523	-13.190814723381191	15.407146103154247	0.5873498684445337	4.259010715577915e-5
150	-166.33164166990792	40.01391484713419	154.8977672131325	29.02544428023444	0.8629147641678159	10	c(-13.1922017898819, 66.74363880154)	66.74363880154004	-13.192201789881945	171.36320659957028	25.10223278686749	0.07779285072667719
200	-166.83164166990792	41.26391484713419	32.876441004388504	3.198704733527334	0.8780877208155766	3	c(-13.2078665609386, 68.0499314472553)	68.04993144725529	-13.20786656093863	49.653083356739046	32.87644100438851	0.13343955223642448
150	-165.33164166990792	37.26391484713419	178.96310934513403	25.061310197239536	0.8062532797561398	27	c(-13.2256152313638, 63.8849555459047)	63.88495554590474	-13.225615231363808	14.773579641143073	1.0368906548659709	1.3273360866029407e-4
150	-168.33164166990792	44.76391484713419	36.11588179511327	26.486813067596884	0.7266198032147564	13	c(-13.2311497728918, 71.7175579470397)	71.71755794703968	-13.23114977289179	53.89442273845452	36.11588179511327	0.16103171825167822
200	-165.08164166990792	36.51391484713419	171.61792324719298	37.25656604232059	0.9003310892747013	13	c(-13.2497982152755, 63.1088356516699)	63.10883565166987	-13.249798215275518	7.2566817073275445	8.382076752807023	0.008673976628388631
100	-166.08164166990792	39.26391484713419	166.76571807434553	32.888650067659334	0.8027054971397665	25	c(-13.2581939910965, 65.9697770117168)	65.96977701171676	-13.258193991096507	3.0112129090272504	13.234281925654471	0.021622989887370946
100	-167.58164166990792	43.01391484713419	2.2066927393992595	21.603856118387018	0.8915812843779913	15	c(-13.2640116733516, 69.8860419008885)	69.8860419008885	-13.264011673351565	19.434184076795077	2.206692739399273	6.011719563107983e-4
200	-168.58164166990792	45.26391484713419	36.800269624417936	25.381132128924342	0.7749640407286771	14	c(-13.2797123293048, 72.2476602292775)	72.24766022927747	-13.279712329304754	54.70945034016603	36.80026962441792	0.16719257338640203
200	-166.58164166990792	40.51391484713419	154.0262202365422	28.145735085973634	0.9085522507961672	12	c(-13.2969852428904, 67.277227975323)	67.27722797532304	-13.296985242890411	170.55677645938152	25.9737797634578	0.08328854755563082
200	-167.08164166990792	41.76391484713419	2.4722038437841394	21.024264293207303	0.8488341788016007	12	c(-13.3013607989963, 68.5827066667198)	68.58270666671983	-13.301360798996347	19.327669074910375	2.4722038437841434	7.545422031137154e-4
50	-165.83164166990792	38.51391484713419	171.06484065225135	20.271826418518618	0.7531338254916242	27	c(-13.3104682096448, 65.1952466701126)	65.19524667011262	-13.310468209644766	7.105779083910818	8.935159347748652	0.00985642871230372
50	-167.83164166990792	43.51391484713419	29.326451300352808	28.737859757786186	0.910434409031744	4	c(-13.3386206657059, 70.4175494035863)	70.41754940358628	-13.33862066570587	46.65510674392476	29.3264513003528	0.10617786986073635
100	-165.58164166990792	37.76391484713419	171.4117699154517	28.407108327462804	0.7891697303621288	35	c(-13.3503584475192, 64.4200866221957)	64.4200866221957	-13.350358447519183	7.26221547061823	8.588230084548286	0.009105888393227192
100	-166.33164166990792	39.76391484713419	139.10524651171664	33.12827277047741	0.857435651473488	3	c(-13.3699323740575, 66.503790170372)	66.50379017037203	-13.36993237405755	155.40754325344557	40.89475348828336	0.20646677319351403
150	-165.33164166990792	37.01391484713419	177.56804420572902	29.387900012223056	0.8800664271598483	19	c(-13.3790449237032, 63.6443316576014)	63.644331657601356	-13.379044923703198	13.240889934294131	2.4319557942709764	7.301739488010094e-4
150	-167.33164166990792	42.26391484713419	4.5080146050903185	21.109614552541643	0.8540232109858653	11	c(-13.3911511640058, 69.1151079347808)	69.1151079347808	-13.39115116400579	21.447067055792957	4.508014605090324	0.0025089130468774904
250	-165.08164166990792	36.26391484713419	179.45097269431298	25.921486641020966	0.8741378029995044	25	c(-13.3975756412773, 62.8680130865745)	62.86801308657455	-13.397575641277312	14.958073754939136	0.5490273056870194	3.721370152962318e-5
200	-166.83164166990792	41.01391484713419	30.48062097960489	5.004456478928555	0.9464421863544693	4	c(-13.3989326979642, 67.8104606021137)	67.81046060211371	-13.398932697964183	47.08019681623324	30.48062097960488	0.1146997846052258
50	-168.08164166990792	44.01391484713419	37.84107298466942	36.60459813717536	0.6236237478378501	4	c(-13.4079405135505, 70.9486533748524)	70.94865337485237	-13.407940513550528	55.27723425293931	37.84107298466941	0.1767835561272934
50	-166.08164166990792	39.01391484713419	172.24623121809717	16.657058929780497	0.5381459098821196	5	c(-13.428342511385, 65.7296642610858)	65.7296642610858	-13.428342511384988	8.336469336837382	7.753768781902835	0.007422337076939628
100	-168.33164166990792	44.51391484713419	32.78252369963718	33.56299051692106	0.7075220342420298	7	c(-13.471462986261, 71.4793450589664)	71.47934505896643	-13.471462986261033	50.33303872368367	32.78252369963718	0.13267825433546587
50	-165.83164166990792	38.26391484713419	173.2967814469233	21.685213032455614	0.6661473506896481	26	c(-13.4736520901102, 64.9548913026435)	64.95489130264347	-13.473652090110168	9.189734483328465	6.703218553076709	0.005547301107445902
100	-167.58164166990792	42.76391484713419	174.37227138877773	13.192678564338982	0.8721015626443198	8	c(-13.4768964422083, 69.6471287116755)	69.6471287116755	-13.47689644220831	11.400014298326994	5.627728611222267	0.0039100406569839135
150	-166.58164166990792	40.26391484713419	141.52972159807524	31.984116929794833	0.8842551034493039	4	c(-13.4793134134833, 67.0374566092578)	67.03745660925784	-13.479313413483286	157.89224846021835	38.47027840192476	0.1827113975705677
200	-167.08164166990792	41.51391484713419	3.435068749195579	23.04286583697949	0.8965819722963464	11	c(-13.4977859297393, 68.3433312406002)	68.34333124060021	-13.497785929739257	20.107822668519248	3.4350687491955796	0.0014567527545308742
100	-165.58164166990792	37.51391484713419	177.34069145365837	27.475818989401294	0.8383389383163855	22	c(-13.5071285451631, 64.1795079464547)	64.17950794645468	-13.507128545163095	13.04987498885069	2.6593085463416344	8.730767832895871e-4
150	-168.58164166990792	45.01391484713419	32.78252369963718	33.56299051692106	0.740338885082977	7	c(-13.5286209619392, 72.009614977243)	72.00961497724296	-13.52862096193921	50.454805598723965	32.78252369963718	0.13267825433546587
200	-165.33164166990792	36.76391484713419	0.6695295670911977	25.002924691278537	0.8146041857664712	27	c(-13.5298944708484, 63.4035470777905)	63.403547077790485	-13.529894470848436	16.207346427685138	0.6695295670911889	5.534195570485369e-5
100	-166.33164166990792	39.51391484713419	154.7194813196664	29.780613301322653	0.7684891921070772	9	c(-13.5442713893062, 66.2637438060984)	66.26374380609845	-13.544271389306193	170.86203969636227	25.280518680333614	0.07890180552428357
100	-167.83164166990792	43.26391484713419	4.538242992483148	24.483672488774427	0.7306107810276525	19	c(-13.5582194927616, 70.1787620369648)	70.17876203696477	-13.558219492761584	21.660154513977375	4.538242992483163	0.0025426727726941393
150	-168.83164166990792	45.51391484713419	27.842424586131155	28.795797414936704	0.8425902243432098	3	c(-13.5787796428152, 72.5394528192722)	72.53945281927221	-13.57877964281519	45.64451942682041	27.84242458613116	0.09570377862153095
200	-166.83164166990792	40.76391484713419	146.57548552880507	37.63905656176675	0.9271593540502973	7	c(-13.5861210662224, 67.5707714645241)	67.57077146452414	-13.586121066222379	163.0018841025783	33.424514471194925	0.13792569970803942
150	-167.33164166990792	42.01391484713419	3.9049730213105875	22.238597586023513	0.9003350975530534	10	c(-13.5932612009595, 68.875834165228)	68.875834165228	-13.593261200959544	20.655344786862372	3.9049730213105818	0.0018825696663164807
50	-166.08164166990792	38.76391484713419	170.5937617061756	28.751216745212496	0.609416507230168	20	c(-13.5953561099356, 65.4893656626972)	65.4893656626972	-13.595356109935645	6.531891461208204	9.406238293824401	0.010923125782741797
50	-165.83164166990792	38.01391484713419	179.90606342110448	13.491892634257828	0.7000602005291308	18	c(-13.6339309386395, 64.7143608582816)	64.7143608582816	-13.633930938639455	15.653950267064488	0.09393657889552287	1.0893926980981227e-6
50	-168.08164166990792	43.76391484713419	33.16913247387861	34.91697504052164	0.6584870102572024	6	c(-13.6347023792057, 70.7100004717634)	70.71000047176335	-13.634702379205713	50.39110655693702	33.16913247387862	0.13582609247774188
150	-166.58164166990792	40.01391484713419	154.8977672131325	29.025444280234442	0.8437463899019998	10	c(-13.6580736809152, 66.7974809007251)	66.79748090072512	-13.658073680915235	171.09584478190618	25.10223278686749	0.07779285072667717
150	-165.58164166990792	37.26391484713419	173.62120605342187	28.188940164138618	0.7800127075849999	37	c(-13.6612002498406, 63.9387639882497)	63.93876398824971	-13.661200249840588	9.191840899970373	6.378793946578128	0.005023334841098984
200	-165.33164166990792	36.51391484713419	177.56804420572902	29.387900012223056	0.880681827579328	19	c(-13.678231975047, 63.162606150855)	63.16260615085502	-13.678231975046991	12.973359968771177	2.4319557942709764	7.301739488010094e-4
100	-167.58164166990792	42.51391484713419	169.82778557879857	12.39373593840661	0.9089274448879111	6	c(-13.685046015872, 69.4079633292963)	69.40796332929631	-13.685046015871977	6.66052509718412	10.172214421201431	0.012774561263073872
200	-167.08164166990792	41.26391484713419	23.2877025977259	18.91280888831507	0.8419720430792621	5	c(-13.6901187073455, 68.1037296544637)	68.10372965446375	-13.69011870734546	39.781848526958925	23.28770259772591	0.06695272744199136
100	-168.33164166990792	44.26391484713419	27.02742180022233	34.668916427436294	0.6287961042361914	8	c(-13.7058806899365, 71.2408360313502)	71.24083603135016	-13.705880689936462	44.35581475203071	27.027421800222328	0.09018290483544854
100	-166.33164166990792	39.26391484713419	166.76571807434553	32.88865006765932	0.7633340883439409	25	c(-13.7153183117141, 66.0235056639853)	66.02350566398535	-13.715318311714126	2.7518430449136133	13.234281925654471	0.02162298988737094
50	-166.08164166990792	38.51391484713419	178.46174944209253	22.303682478098782	0.5727795707382832	36	c(-13.7593240604544, 65.2488866465334)	65.2488866465334	-13.759324060454388	14.250830071697976	1.5382505579074746	2.92125281346007e-4
200	-166.83164166990792	40.51391484713419	158.03854309385096	29.938888677145886	0.9200510382503205	20	c(-13.7695515683734, 67.3308709737392)	67.33087097373918	-13.769551568373405	174.2955339022345	21.96145690614904	0.05954389993094336
100	-168.58164166990792	44.76391484713419	167.8055515202112	38.56407477763777	0.6721742158827602	3	c(-13.7712368858603, 71.7712601062298)	71.77126010622985	-13.771236885860313	5.247235217764199	12.194448479788804	0.018358589348916474
100	-167.83164166990792	43.01391484713419	6.650201522680297	22.039474265802255	0.7474477716653745	18	c(-13.7727953668011, 69.9397123223096)	69.9397123223096	-13.77279536680115	23.57040144421228	6.650201522680305	0.005459898801513514
150	-167.33164166990792	41.76391484713419	25.79601605458198	13.580637111350013	0.8667425676744254	4	c(-13.7910466016322, 68.6363258520203)	68.63632585202032	-13.791046601632168	42.36204223768971	25.79601605458197	0.08215240052941365
50	-165.83164166990792	37.76391484713419	178.00573188793226	35.18575423531618	0.813105848301801	7	c(-13.7913851443248, 64.4736603039366)	64.47366030393658	-13.791385144324831	13.611391523478801	1.9942681120677435	4.910006546679311e-4
150	-165.58164166990792	37.01391484713419	177.34069145365837	27.475818989401283	0.8168563714965072	22	c(-13.8126461814465, 63.6978593045794)	63.697859304579396	-13.812646181446533	12.775418492005798	2.6593085463416344	8.730767832895872e-4
250	-165.33164166990792	36.26391484713419	1.3292360619412344	25.31381479345773	0.8715057712720427	34	c(-13.8241232357156, 62.9215130695361)	62.92151306953615	-13.824123235715588	16.60451287226971	1.3292360619412307	2.181319146129668e-4
200	-168.83164166990792	45.26391484713419	39.47056192094259	24.66512285026044	0.8037949411601412	12	c(-13.8301924755024, 72.3012633692665)	72.3012633692665	-13.830192475502392	57.03298484705374	39.4705619209426	0.192336451648761
100	-166.58164166990792	39.76391484713419	139.10524651171664	33.12827277047741	0.7501921802146915	3	c(-13.8333729884666, 66.557307140762)	66.557307140762	-13.83337298846663	155.1423480626542	40.89475348828336	0.20646677319351403
50	-168.08164166990792	43.51391484713419	25.927718764583336	23.187056306262967	0.7368076411156592	7	c(-13.8561273792545, 70.4710743205085)	70.4710743205085	-13.856127379254461	42.940851437599235	25.927718764583346	0.08299340744880583
200	-167.08164166990792	41.01391484713419	16.260191735852757	24.871171126448463	0.8910894348902046	6	c(-13.8784886006533, 67.863909266571)	67.86390926657099	-13.8784886006533	32.57970367144691	16.260191735852743	0.032641214232925174
50	-166.33164166990792	39.01391484713419	164.489953603299	20.921965716310844	0.628981442490097	6	c(-13.8831688844646, 65.7830814678443)	65.78308146784433	-13.88316888446461	0.3228545392947808	15.510046396701	0.0296989554602244
150	-167.58164166990792	42.26391484713419	4.147139722009011	17.98885958141839	0.7952836743386659	15	c(-13.8886189945091, 69.1685544531807)	69.16855445318066	-13.888618994509102	20.78946242174834	4.147139722009001	0.002123304675785789
50	-166.08164166990792	38.26391484713419	178.04790938037286	22.184305756492613	0.49007713085865795	34	c(-13.9203323819821, 65.0082324377759)	65.00823243777589	-13.920332381982087	13.690914264092044	1.9520906196271426	4.704515786711458e-4
50	-168.33164166990792	44.01391484713419	37.84107298466942	36.60459813717536	0.5778786814087086	4	c(-13.9346182401871, 71.0020420292666)	71.00204202926662	-13.934618240187081	54.95303248039869	37.84107298466941	0.1767835561272934
100	-165.83164166990792	37.51391484713419	179.45097269431298	25.921486641020966	0.7216303004750422	25	c(-13.9460922469399, 64.2327944245755)	64.23279442457554	-13.946092246939909	14.917166724599696	0.5490273056870194	3.721370152962318e-5
150	-166.83164166990792	40.26391484713419	141.52972159807524	31.984116929794837	0.8461870687099856	4	c(-13.94933936859, 67.0907657845223)	67.09076578452232	-13.949339368590033	157.6209591220848	38.47027840192476	0.1827113975705677
200	-165.58164166990792	36.76391484713419	178.20778844148222	26.807471021037617	0.8268435082787571	39	c(-13.9615364557675, 63.4567982901987)	63.45679829019871	-13.96153645576747	13.509178605906897	1.7922115585177778	3.965459593191016e-4
250	-165.33164166990792	36.01391484713419	177.67222324973716	32.70338737918458	0.8894251913408385	17	c(-13.9676318434925, 62.6802718813843)	62.68027188138429	-13.967631843492534	12.81985983603738	2.327776750262842	6.68956123341264e-4
100	-167.83164166990792	42.76391484713419	0.835157611729074	16.95559417772851	0.7846772824363717	15	c(-13.9825207539629, 69.7004095405078)	69.70040954050779	-13.982520753962914	17.558505921791493	0.8351576117290733	8.610965881839625e-5
150	-167.33164166990792	41.51391484713419	32.876441004388504	3.198704733527334	0.852239710641588	3	c(-13.9846474283771, 68.3965908098078)	68.39659080980778	-13.984647428377052	49.262316785364476	32.87644100438851	0.13343955223642448
100	-166.58164166990792	39.51391484713419	154.7194813196664	29.780613301322653	0.7424438204356011	9	c(-14.0053141789019, 66.3169413704874)	66.31694137048743	-14.005314178901864	170.59897743751839	25.280518680333614	0.07890180552428357
100	-168.58164166990792	44.51391484713419	27.49803774648469	36.19235667579268	0.7538460725486112	6	c(-14.007796268098, 71.5326076157441)	71.53260761574414	-14.00779626809802	44.71518781266093	27.498037746484698	0.09335087406260457
50	-166.33164166990792	38.76391484713419	172.08981334740164	29.281014077105976	0.6284047129879891	23	c(-14.0479152862229, 65.5424767209584)	65.54247672095843	-14.04791528622289	7.7726075980729945	7.910186652598355	0.00772482134307965
200	-167.08164166990792	40.76391484713419	159.15181135095958	39.108172155980604	0.928573247368544	16	c(-14.0630198449501, 67.623877126485)	67.62387712648498	-14.06301984495007	175.30053919810115	20.848188649040424	0.05366011974641702
50	-168.08164166990792	43.26391484713419	8.221395942169387	16.25017281227247	0.7938862349124514	8	c(-14.0724034805237, 70.2318848409155)	70.23188484091553	-14.072403480523699	25.030845142568467	8.22139594216938	0.008344611263940637
150	-168.83164166990792	45.01391484713419	32.78252369963718	33.56299051692106	0.8133878279819857	7	c(-14.0751349509249, 72.0627626298148)	72.0627626298148	-14.075134950924946	50.11175267508031	32.78252369963718	0.13267825433546587
50	-166.08164166990792	38.01391484713419	0.5518933334580571	22.82248805161474	0.5109504765226913	21	c(-14.0784639817406, 64.7674080661973)	64.76740806619732	-14.078463981740637	16.051713104466728	0.5518933334580538	3.760324092783242e-5
150	-167.58164166990792	42.01391484713419	3.904973021310588	22.23859758602352	0.7909419198910376	10	c(-14.0877672014656, 68.9289103962186)	68.9289103962186	-14.08776720146561	20.36131378797228	3.9049730213105818	0.0018825696663164805
100	-165.83164166990792	37.26391484713419	176.9976990955421	35.666596176702846	0.8032062108792293	15	c(-14.0981270586922, 63.9917678313348)	63.99176783133484	-14.098127058692212	12.327114478999192	3.002300904457911	0.0011128161383838014
200	-165.58164166990792	36.51391484713419	177.7119562804454	28.462579327948173	0.8390691901919728	20	c(-14.1079387887196, 63.2155851846558)	63.215585184655836	-14.1079387887196	12.882512959553992	2.2880437195545937	6.463140818016322e-4
100	-166.83164166990792	40.01391484713419	139.10524651171664	33.12827277047741	0.9712096643537816	3	c(-14.1255951171467, 66.8504622812913)	66.85046228129131	-14.125595117146696	155.0342747302879	40.89475348828336	0.20646677319351403
250	-169.08164166990792	45.51391484713419	29.799903473669605	26.68052613351417	0.8233211740263119	17	c(-14.1360447362452, 72.5924979108089)	72.59249791080894	-14.136044736245172	47.248687411556375	29.799903473669616	0.10963385765926252
50	-168.33164166990792	43.76391484713419	33.16913247387861	34.91697504052165	0.5197991744821334	6	c(-14.1578809844702, 70.762973676588)	70.76297367658799	-14.157880984470168	50.070141907934556	33.16913247387862	0.13582609247774186
50	-166.58164166990792	39.26391484713419	139.10524651171664	33.12827277047741	0.6491781093643635	3	c(-14.1739961833458, 66.0763893931549)	66.07638939315494	-14.17399618334578	154.83040900259067	40.89475348828336	0.20646677319351403
150	-167.33164166990792	41.26391484713419	32.876441004388504	3.198704733527334	0.9116388257978836	3	c(-14.1741979494532, 68.1566365175839)	68.15663651758386	-14.174197949453193	49.08622743566622	32.87644100438851	0.13343955223642448
100	-167.83164166990792	42.51391484713419	174.37227138877773	13.192678564338975	0.7690707476810497	8	c(-14.1875605695939, 69.4608625496851)	69.46086254968509	-14.187560569593863	10.903463293408038	5.627728611222267	0.003910040656983915
50	-166.33164166990792	38.51391484713419	178.74664747292215	23.478187890499974	0.560148256427407	38	c(-14.2096462908034, 65.3016967164081)	65.30169671640812	-14.20964629080344	14.282363770591331	1.2533525270778512	1.9393735273239945e-4
50	-166.08164166990792	37.76391484713419	178.47653454571395	27.823696687156122	0.7225793541488551	13	c(-14.2337987907717, 64.5264183750514)	64.52641837505138	-14.233798790771653	13.835980067566368	1.523465454286054	2.8653666548185343e-4
100	-168.58164166990792	44.26391484713419	27.02742180022233	34.668916427436294	0.7006960733462891	8	c(-14.238524006985, 71.2936689077052)	71.29366890770518	-14.238524006985003	44.0258780292213	27.027421800222328	0.09018290483544854
200	-167.08164166990792	40.51391484713419	162.473941050207	29.276362162559984	0.8987136996329536	26	c(-14.2438316955205, 67.3836399907675)	67.38363999076749	-14.243831695520479	178.45561560326846	17.526058949792997	0.03792132621131102
150	-165.83164166990792	37.01391484713419	0.7926904408779638	25.405423105618162	0.7837539820333743	26	c(-14.2475617799861, 63.7505849692097)	63.75058496920969	-14.247561779986079	15.98794210161185	0.7926904408779762	7.757507840238524e-5
250	-165.58164166990792	36.26391484713419	2.0945473379971267	27.796777870292523	0.8672453270772229	46	c(-14.2519185955847, 62.9742240789734)	62.974224078973386	-14.251918595584696	17.13670867598978	2.0945473379971133	5.416208087791103e-4
150	-167.58164166990792	41.76391484713419	2.989445520204195	25.33952234161685	0.8407049390183868	8	c(-14.2826360293918, 68.6890391055387)	68.68903910553874	-14.282636029391753	19.264093983505063	2.9894455202041854	0.0011033067306504781
100	-168.08164166990792	43.01391484713419	6.650201522680296	22.039474265802248	0.5980303878304923	18	c(-14.2837102129427, 69.9924414892873)	69.99244148928726	-14.283710212942731	23.26094578739969	6.650201522680305	0.005459898801513514
100	-166.83164166990792	39.76391484713419	141.52972159807524	31.984116929794833	0.7553275285892775	4	c(-14.2984251628219, 66.6099665914444)	66.60996659144439	-14.298425162821939	157.2999782900378	38.47027840192476	0.1827113975705677
100	-168.83164166990792	44.76391484713419	167.8055515202112	38.56407477763777	0.8266366680094486	3	c(-14.3138540338057, 71.8239628653268)	71.82396286532676	-14.313854033805656	4.907817663268105	12.194448479788804	0.018358589348916474
50	-166.58164166990792	39.01391484713419	154.7194813196664	29.780613301322653	0.7574463608617512	9	c(-14.3395142001811, 65.8356567855297)	65.83565678552968	-14.339514200181094	170.29348694427705	25.280518680333614	0.07890180552428357
200	-167.33164166990792	41.01391484713419	15.453175595050563	26.008447545039715	0.8503847648030433	9	c(-14.3598269260818, 67.9164701361501)	67.91647013615005	-14.359826926081798	31.49080510865133	15.453175595050567	0.029481559996477332
50	-166.33164166990792	38.26391484713419	179.0830313888708	22.864312304797263	0.5155562898901526	37	c(-14.3684474186198, 65.0607465468341)	65.06074654683407	-14.368447418619812	14.474613102873803	0.9169686111291924	1.0380634985138273e-4
50	-168.33164166990792	43.51391484713419	13.242141492570877	16.69222635071253	0.6241283129319641	11	c(-14.375864815226, 70.5236410876339)	70.52364108763389	-14.375864815226013	29.937488492961563	13.24214149257088	0.02164868040855153
150	-169.08164166990792	45.26391484713419	167.8055515202112	38.56407477763777	0.8372431919014377	3	c(-14.3833360142797, 72.3538472723987)	72.35384727239868	-14.383336014279653	5.018523873955218	12.194448479788804	0.018358589348916474
100	-166.08164166990792	37.51391484713419	1.2433473135344624	24.757626009463554	0.6548008508465031	28	c(-14.3864138927718, 64.2852680294917)	64.28526802949173	-14.386413892771762	16.465152528078477	1.243347313534457	1.9085340025596934e-4
100	-167.83164166990792	42.26391484713419	174.52497116790136	18.27264526999914	0.879969708322028	7	c(-14.3880725730734, 69.2210798084897)	69.22107980848969	-14.388072573073366	10.868544247030684	5.475028832098644	0.0037007334212730172
250	-165.58164166990792	36.01391484713419	179.37407212689382	28.627186205606524	0.9024207395370626	27	c(-14.393539085511, 62.7327189219937)	62.732718921993694	-14.393539085510987	14.290213230335695	0.6259278731061784	4.8368605226077054e-5
150	-165.83164166990792	36.76391484713419	171.61792324719298	37.25656604232059	0.8116914219649494	13	c(-14.3944661095235, 63.5092501243476)	63.509250124347616	-14.394466109523515	6.681556577292014	8.382076752807023	0.008673976628388631
150	-167.08164166990792	40.26391484713419	143.76867673925477	28.852018316650955	0.8921071653486439	7	c(-14.4210386671421, 67.1432043377483)	67.14320433774826	-14.421038667142135	159.58691442275727	36.23132326074523	0.16206281299069364
50	-168.58164166990792	44.01391484713419	21.63741356680123	39.250010555708855	0.6225715553744453	3	c(-14.4636343716259, 71.054454822326)	71.05445482232604	-14.463634371625941	38.42280160641337	21.63741356680123	0.05779971183466592
50	-166.83164166990792	39.51391484713419	139.10524651171664	33.12827277047741	0.8400884239283587	3	c(-14.4679317538437, 66.3692845979229)	66.36928459792294	-14.467931753843725	154.7200673568288	40.89475348828336	0.20646677319351403
150	-167.58164166990792	41.51391484713419	32.876441004388504	3.198704733527334	0.7176284226322345	3	c(-14.4733647662044, 68.4489481819919)	68.44894818199191	-14.473364766204437	48.97354764333403	32.87644100438851	0.13343955223642448
50	-168.08164166990792	42.76391484713419	169.82778557879857	12.393735938406595	0.9481650130626775	6	c(-14.4902191214274, 69.7527532845728)	69.75275328457276	-14.490219121427359	6.244632029662682	10.172214421201431	0.012774561263073874
50	-166.58164166990792	38.76391484713419	168.39827539929698	33.01488464256368	0.7392132801844292	19	c(-14.5019598645503, 65.5947489086318)	65.59474890863181	-14.501959864550331	3.8242094367200536	11.601724600703022	0.016617285643278724
50	-166.33164166990792	38.01391484713419	2.8926045392202178	21.783319457096866	0.5879201117012174	24	c(-14.5244010803861, 64.8196311136721)	64.81963111367209	-14.524401080386113	18.142912786151555	2.8926045392202298	0.0010329828420145033
100	-166.08164166990792	37.26391484713419	176.9976990955421	35.666596176702846	0.6894115635506068	15	c(-14.5363836465036, 64.043961524548)	64.04396152454801	-14.5363836465036	12.084523748431252	3.002300904457911	0.0011128161383838014
200	-165.83164166990792	36.51391484713419	1.9923020229077613	26.67943688790115	0.8688971684438432	33	c(-14.5389073490521, 63.2677674309677)	63.26776743096771	-14.538907349052076	16.926795280008264	1.9923020229077508	4.900330062323848e-4
200	-167.33164166990792	40.76391484713419	158.64951026296686	35.54756914161018	0.8874171664245776	20	c(-14.5416578832451, 67.6760985245249)	67.6760985245249	-14.541657883245072	174.5187919071722	21.350489737033143	0.056276964445821934
100	-168.83164166990792	44.51391484713419	16.771208436339403	35.10806209902551	0.836584752156781	5	c(-14.5465847000197, 71.5848757191904)	71.58487571919044	-14.54658470001972	33.652508008814834	16.771208436339407	0.03472511511298051
100	-167.83164166990792	42.01391484713419	25.79601605458198	13.580637111350013	0.9025639508889305	4	c(-14.5842077391126, 68.9810693978901)	68.98106939789008	-14.584207739112642	41.95635704709059	25.79601605458197	0.08215240052941365
50	-168.33164166990792	43.26391484713419	8.706116686931505	15.301816194871027	0.5233534715090413	9	c(-14.5887566888923, 70.2840538966828)	70.28405389668279	-14.588756688892317	25.200902051613753	8.706116686931495	0.009357588613144075
100	-167.08164166990792	40.01391484713419	141.52972159807524	31.984116929794833	0.9785252476802243	4	c(-14.5947507603874, 66.9025763814292)	66.90257638142924	-14.594750760387383	157.18802898135635	38.47027840192476	0.1827113975705677
150	-169.08164166990792	45.01391484713419	22.01585498152812	38.679470218920585	0.8365515709995985	5	c(-14.6242309932909, 72.1148962856015)	72.11489628560153	-14.624230993290931	38.99941947927931	22.015854981528122	0.05983924327996006
50	-166.83164166990792	39.26391484713419	138.69806174245468	28.82932812700677	0.46621462351883186	4	c(-14.6342132280615, 66.1284219510596)	66.12842195105956	-14.634213228061544	154.16068423227307	41.301938257545316	0.21059877825062787
150	-167.58164166990792	41.26391484713419	23.2877025977259	18.91280888831507	0.8651405252521456	5	c(-14.6600869021766, 68.2086448984303)	68.20864489843031	-14.660086902176587	39.21128453866777	23.28770259772591	0.06695272744199136
50	-166.58164166990792	38.51391484713419	175.5126011120645	28.10950085305179	0.6455830607261045	29	c(-14.6614214090094, 65.3536709178867)	65.3536709178867	-14.661421409009384	10.793460762844745	4.4873988879355124	0.002486018367832701
50	-166.33164166990792	37.76391484713419	176.9976990955421	35.666596176702846	0.6612338743798462	15	c(-14.6775867135106, 64.5783551358917)	64.57835513589168	-14.677586713510573	12.109515713113183	3.002300904457911	0.0011128161383838014
250	-165.83164166990792	36.26391484713419	177.62518178556576	29.157981858289713	0.8699259409828128	65	c(-14.6809505030495, 63.0261408779286)	63.0261408779286	-14.680950503049473	12.432948390740705	2.3748182144342422	6.962668582232892e-4
50	-168.58164166990792	43.76391484713419	17.59233974591585	32.682357494906476	0.6241220352049691	6	c(-14.6833316002284, 70.8149756715047)	70.81497567150471	-14.68333160022837	34.17008112874532	17.592339745915865	0.038208693547621124
150	-166.08164166990792	37.01391484713419	2.030952027003679	25.249533283388494	0.7937984270880163	34	c(-14.6837798021395, 63.8025031926845)	63.80250319268449	-14.683779802139513	16.98538427687248	2.0309520270036785	5.092303871593026e-4
100	-168.08164166990792	42.51391484713419	177.50738380344154	12.48591233212115	0.7007259001954023	11	c(-14.6920941902123, 69.5128288328269)	69.51282883282694	-14.692094190212348	13.734975708211039	2.4926161965584583	7.6705376584513e-4
250	-169.33164166990792	45.51391484713419	32.22361103697818	25.955838529644783	0.8594303361384004	16	c(-14.6960302117129, 72.6445084318081)	72.64450843180808	-14.696030211712939	49.31633506637792	32.223611036978184	0.12819272941511878
200	-167.33164166990792	40.51391484713419	157.58992213985405	32.57344734467515	0.8819541011113416	36	c(-14.7198093652419, 67.4355282553704)	67.43552825537043	-14.71980936524193	173.29454656032956	22.410077860145947	0.062001430826889324
100	-167.08164166990792	39.76391484713419	141.52972159807524	31.984116929794833	0.7199596750642757	4	c(-14.7650736755342, 66.6617620845803)	66.66176208458033	-14.765073675534223	157.0314996960513	38.47027840192476	0.1827113975705677
100	-168.83164166990792	44.26391484713419	23.288539229620238	37.67439342194423	0.7726171817972343	7	c(-14.7735506290638, 71.3455122516899)	71.34551225168994	-14.773550629063807	39.954644933528016	23.288539229620227	0.06695753820364941
100	-167.83164166990792	41.76391484713419	32.876441004388504	3.1987047335273053	0.8330174620562087	3	c(-14.776110607067, 68.7408390415936)	68.7408390415936	-14.776110607066986	48.85779224385482	32.87644100438851	0.13343955223642445
50	-168.33164166990792	43.01391484713419	178.7116347678617	12.113852987771836	0.7689973902914206	13	c(-14.7967351125207, 70.0442212855049)	70.04422128550492	-14.796735112520658	15.010780914475731	1.2883652321382897	2.0492407054108013e-4
50	-166.83164166990792	39.01391484713419	138.69806174245468	28.82932812700677	0.34395678060357904	4	c(-14.7973641929853, 65.8873840797578)	65.88738407975784	-14.797364192985274	154.0116289111711	41.301938257545316	0.21059877825062787
50	-166.58164166990792	38.26391484713419	179.74790164909402	26.20827429700272	0.6582218383210092	30	c(-14.8179838158457, 65.1124277727183)	65.11242777271826	-14.817983815845718	14.8865992860419	0.25209835090598176	7.846120806113027e-6
250	-165.83164166990792	36.01391484713419	3.2420502070593082	29.46485203352044	0.9009505781282579	41	c(-14.8206583736186, 62.7843743149643)	62.784374314964296	-14.82065837361864	17.925440947819823	3.2420502070593216	0.001297640684579431
100	-166.33164166990792	37.51391484713419	1.707895929728627	24.521445363965224	0.6271503871829265	30	c(-14.8280809115951, 64.336923158269)	64.33692315826902	-14.828080911595071	16.683926321134038	1.707895929728636	3.601121613313139e-4
150	-166.08164166990792	36.76391484713419	177.1485122553091	34.86766200928049	0.8043567876566039	16	c(-14.8286716118731, 63.5608972109677)	63.560897210967696	-14.82867161187308	11.973071172344106	2.8514877446908997	0.001003824982484246
150	-167.58164166990792	41.01391484713419	23.2877025977259	18.91280888831507	0.9114794582763769	5	c(-14.8429304193566, 67.9681362168666)	67.96813621686661	-14.842930419356593	39.0416491230053	23.28770259772591	0.06695272744199136
150	-169.08164166990792	44.76391484713419	32.78252369963718	33.56299051692106	0.7991159756875882	7	c(-14.8589752977705, 71.8756568397947)	71.87565683979473	-14.858975297770485	49.54283856149334	32.78252369963718	0.13267825433546587
100	-168.08164166990792	42.26391484713419	3.3619051807244658	23.61727419103323	0.7628660253204455	9	c(-14.8894922414723, 69.272676350085)	69.27267635008499	-14.889492241472308	19.404729115529506	3.3619051807244773	0.0013953588202693927
150	-167.33164166990792	40.26391484713419	150.8133709194405	30.210541750684264	0.8896665268185647	11	c(-14.8943951769478, 67.1947656295016)	67.19476562950163	-14.894395176947834	166.35691509910606	29.1866290805595	0.10516781692421746
50	-168.58164166990792	43.51391484713419	13.941561646909843	17.455139950224623	0.5293612469079592	10	c(-14.8978104601763, 70.5752412699194)	70.5752412699194	-14.897810460176297	30.31688326152863	13.941561646909832	0.023995943352418177
50	-167.08164166990792	39.51391484713419	139.10524651171664	33.12827277047741	0.868245617974381	3	c(-14.9321090148379, 66.4207671710806)	66.42076717108058	-14.932109014837879	154.45379488338057	40.89475348828336	0.20646677319351403
200	-169.33164166990792	45.26391484713419	32.78252369963718	33.56299051692106	0.8263572844814804	7	c(-14.9391151650933, 72.4054021322709)	72.40540213227088	-14.939115165093305	49.64338113683971	32.78252369963718	0.13267825433546587
50	-166.83164166990792	38.76391484713419	175.2334786957635	39.11567507767718	0.8094760308330434	11	c(-14.9574756962896, 65.6461762020461)	65.64617620204612	-14.957475696289602	10.401042680545231	4.766521304236505	0.002804904363424751
300	-165.83164166990792	35.76391484713419	0.18522717663667848	33.173325392510044	0.8889298183308605	90	c(-14.9580916508504, 62.5424714586078)	62.54247145860777	-14.958091650850358	14.74653231957916	0.18522717663668686	4.2356922178763445e-6
100	-167.83164166990792	41.51391484713419	32.876441004388504	3.198704733527334	0.8772337641895217	3	c(-14.9639196096924, 68.5003961251839)	68.50039612518388	-14.96391960969237	48.682906526087265	32.87644100438851	0.13343955223642448
200	-166.08164166990792	36.51391484713419	3.477098094173474	27.191868868167564	0.8621916091760682	43	c(-14.9711259351137, 63.3191476078641)	63.31914760786407	-14.971125935113667	18.174236053498134	3.4770980941734706	0.0014926186612968864
50	-166.58164166990792	38.01391484713419	179.3122347901642	18.719984422677435	0.7606042612899497	19	c(-14.971728961542, 64.8710242456209)	64.87102424562092	-14.971728961541983	14.311601064695651	0.6877652098357885	5.8397652328452604e-5
100	-166.33164166990792	37.26391484713419	176.9976990955421	35.666596176702846	0.6236517839678976	15	c(-14.9759575474284, 64.0953395592225)	64.09533955922245	-14.975957547428449	11.840574950839141	3.002300904457911	0.0011128161383838014
50	-168.83164166990792	44.01391484713419	21.637413566801225	39.250010555708855	0.9116030169055969	3	c(-14.9949648511481, 71.1058829752477)	71.10588297524767	-14.99496485114813	38.09388519396475	21.63741356680123	0.05779971183466592
50	-168.33164166990792	42.76391484713419	174.37227138877773	13.192678564338975	0.6708061626871756	8	c(-14.9999706002074, 69.8041520090663)	69.8041520090663	-14.999970600207376	10.480530347957654	5.627728611222267	0.003910040656983915
200	-167.58164166990792	40.76391484713419	163.39259805548213	35.87877654779222	0.8399776601404346	21	c(-15.0220180644393, 67.7274288045897)	67.72742880458972	-15.022018064439257	178.98067583920906	16.607401944517875	0.03405009868478718
150	-167.33164166990792	40.01391484713419	153.60794900270562	28.987837318123695	0.8456220532201083	25	c(-15.0655246116632, 66.9538166895412)	66.95381668954117	-15.065524611663198	168.9938807737623	26.392050997294376	0.08599263652392433
100	-168.08164166990792	42.01391484713419	7.2945304819100665	25.14248622500654	0.8114335291918283	7	c(-15.0825633099416, 69.0323036837668)	69.03230368376678	-15.08256330994163	23.156923119069745	7.294530481910073	0.006569157401421629
150	-169.08164166990792	44.51391484713419	14.688020552439383	27.78725151405685	0.8051712046079583	13	c(-15.0878025378329, 71.6361402189213)	71.63614021892131	-15.087802537832905	31.23101050511923	14.688020552439383	0.02663431453689898
50	-167.08164166990792	39.26391484713419	139.10524651171664	33.12827277047741	0.3839989945597885	3	c(-15.0959544738648, 66.1795971375532)	66.17959713755319	-15.095954473864795	154.30376716730797	40.89475348828336	0.20646677319351403
50	-168.58164166990792	43.26391484713419	5.840953894958966	16.966841987806692	0.4000714944949306	10	c(-15.1072567725182, 70.3352609640055)	70.3352609640055	-15.107256772518175	22.01889693257897	5.840953894958972	0.0042119435065477
150	-166.08164166990792	36.26391484713419	159.43185802486323	37.853172903875546	0.9636279608820292	6	c(-15.1112073385605, 63.077258269691)	63.07725826969098	-15.111207338560545	174.00396299985528	20.56814197513677	0.05222820547029419
50	-166.83164166990792	38.51391484713419	9.342057354689198	23.463661887884268	0.6727156717535876	12	c(-15.1146353873455, 65.404803335045)	65.40480333504497	-15.114635387345514	24.3665827944929	9.342057354689189	0.010774572298555848
150	-166.33164166990792	37.01391484713419	179.9257545558947	26.818083852557557	0.7962441743114336	43	c(-15.1212878898387, 63.8536085582362)	63.853608558236154	-15.12128788983872	14.63803645653897	0.0742454441052871	6.805414778260879e-7
100	-166.58164166990792	37.76391484713419	173.12425229688967	25.58735616020786	0.6694739612038413	56	c(-15.1227357538363, 64.6294649307415)	64.62946493074148	-15.12273575383632	7.987039108312558	6.875747703110335	0.005836531663805809
150	-167.83164166990792	41.26391484713419	23.2877025977259	18.91280888831507	0.742279630905394	5	c(-15.1477673826794, 68.2597477140677)	68.25974771406771	-15.147767382679403	38.923253936098035	23.28770259772591	0.06695272744199136
150	-169.33164166990792	45.01391484713419	167.8055515202112	38.56407477763777	0.8417473088755624	3	c(-15.1758814959355, 72.1660063914856)	72.16600639148562	-15.175881495935464	4.44086823985262	12.194448479788804	0.018358589348916474
150	-167.58164166990792	40.51391484713419	165.99142484426218	32.69819087129178	0.9451226197785453	8	c(-15.1974676061335, 67.4865290493093)	67.48652904930927	-15.19746760613345	1.4172829307324548	14.008575155737816	0.0242271824560438
50	-168.33164166990792	42.51391484713419	169.52124076870635	11.916943556469505	0.76465373597378	6	c(-15.1986261013919, 69.56385441954)	69.56385441954002	-15.198626101391893	5.443201749096289	10.478759231293651	0.01355609815153357
50	-168.83164166990792	43.76391484713419	29.930848243504578	20.079176918655836	0.8010300534828754	4	c(-15.2110303521538, 70.8659978872023)	70.86599788720233	-15.21103035215376	46.1830427202035	29.930848243504585	0.11059946624391374
100	-167.33164166990792	39.76391484713419	142.26223416098574	28.6056210043466	0.8185118993594575	7	c(-15.2333026663769, 66.7126872327752)	66.71268723277524	-15.233302666376888	157.49391650168732	37.73776583901426	0.17581962599015694
250	-166.08164166990792	36.01391484713419	3.4755729816775824	33.67402946453725	0.8952319854501551	61	c(-15.2489781914353, 62.83523294674)	62.835232946740035	-15.248978191435345	17.924970742062328	3.4755729816775727	0.0014913095741934733
50	-167.08164166990792	39.01391484713419	141.68227934766722	29.737542546589648	0.5508372744171197	5	c(-15.2567040225465, 65.9382572643404)	65.93825726434036	-15.256704022546508	156.7338804747948	38.31772065233278	0.18126515012224817
250	-169.58164166990792	45.51391484713419	34.86064741078727	27.61002654337376	0.8688187891820062	12	c(-15.2587064460799, 72.6954743915128)	72.69547439151278	-15.258706446079882	51.59459280463619	34.860647410787266	0.15003268369126282
200	-166.33164166990792	36.76391484713419	175.24793011524696	27.70506534542346	0.8120853410600352	79	c(-15.2641407147464, 63.6117342228973)	63.61173422289734	-15.264140714746361	9.832110027581166	4.752069884753041	0.0027879219987131834
50	-166.83164166990792	38.26391484713419	8.2587487881173	21.19614451832161	0.7597621151073841	15	c(-15.2689276703043, 65.1632703043854)	65.16327030438536	-15.268927670304263	23.14311606942732	8.258748788117288	0.008420608832744293
100	-166.58164166990792	37.51391484713419	177.75428867602156	25.47351800423884	0.7082600102146551	39	c(-15.2710802618023, 64.3877542520011)	64.38775425200107	-15.271080261802307	12.483172010749485	2.2457113239784405	6.226196729191359e-4
100	-168.08164166990792	41.76391484713419	32.876441004388504	3.1987047335273053	0.6266746581966681	3	c(-15.2714509951241, 68.7917183327178)	68.79171833271779	-15.271450995124113	48.56259554802608	32.87644100438851	0.13343955223642445
100	-169.08164166990792	44.26391484713419	5.3995455694412176	36.6262847161431	0.8100767443471746	4	c(-15.3109350097551, 71.3963571387022)	71.39635713870219	-15.310935009755115	21.7309131604228	5.399545569441216	0.0035993941180829958
50	-168.58164166990792	43.01391484713419	178.7116347678617	12.113852987771828	0.601378913089911	13	c(-15.3118479033449, 70.095043658976)	70.095043658976	-15.31184790334492	14.69706317763314	1.2883652321382897	2.0492407054108013e-4
150	-167.83164166990792	41.01391484713419	25.1590763535913	16.870357447516373	0.8447912483933815	7	c(-15.3277810562051, 68.0189005703148)	68.01890057031481	-15.327781056205076	40.62755804816794	25.159076353591303	0.07814557073652309
150	-167.58164166990792	40.26391484713419	156.91001245451181	32.15215261461007	0.8920973692947204	18	c(-15.3693920780022, 67.2454430733945)	67.24544307339451	-15.369392078002186	172.17718699378995	23.089987545488185	0.06582068208034562
300	-166.08164166990792	35.76391484713419	2.6376141760994596	36.13695535290549	0.8677436804137965	112	c(-15.3844987561353, 62.5930752590921)	62.59307525909209	-15.38449875613531	16.9665703953969	2.637614176099447	8.588899434519464e-4
100	-168.33164166990792	42.26391484713419	4.118313713104212	22.27893401735236	0.6739536031150775	10	c(-15.3928574029287, 69.3233364887504)	69.32333648875043	-15.392857402928707	19.858410264308702	4.1183137131042145	0.0020938898567336075
100	-167.33164166990792	39.51391484713419	156.66679043942932	28.010772660659836	0.7990630338580128	19	c(-15.3978302452156, 66.4713828232644)	66.47138282326445	-15.397830245215554	171.7474855674092	23.33320956057068	0.06721465041944531
200	-166.33164166990792	36.51391484713419	1.8706510200227673	29.029915054851866	0.8514277653896941	54	c(-15.4045824107406, 63.3697204755689)	63.36972047556887	-15.404582410740607	16.329154683196805	1.8706510200227626	4.3201669613730895e-4
150	-169.33164166990792	44.76391484713419	16.771208436339403	35.108062099025524	0.83088878530366	5	c(-15.4065732988857, 71.9263327204632)	71.92633272046322	-15.406573298885675	33.187066332192785	16.771208436339407	0.0347251151129805
50	-167.08164166990792	38.76391484713419	152.65535647949372	34.305370926812884	0.8666474282693829	8	c(-15.414448076567, 65.6967526258604)	65.69675262586041	-15.414448076567007	167.56305599787783	27.34464352050628	0.09231228756340322
50	-166.58164166990792	37.26391484713419	159.43185802486323	37.85317290387555	0.5410822725404602	6	c(-15.4168358393452, 64.1458964707857)	64.14589647078571	-15.416835839345213	174.02944067213969	20.56814197513677	0.0522282054702942
50	-166.83164166990792	38.01391484713419	176.58513944021692	23.650713573949528	0.754322223860673	7	c(-15.4204338492262, 64.9215817531119)	64.92158175311187	-15.420433849226155	11.33214779766044	3.4148605597830795	0.0014396632892298771
50	-168.83164166990792	43.51391484713419	13.941561646909843	17.455139950224623	0.6905813798533734	10	c(-15.4219406394551, 70.6258665003166)	70.62586650031665	-15.421940639455068	29.994642512710413	13.941561646909832	0.023995943352418177
100	-168.08164166990792	41.51391484713419	32.876441004388504	3.198704733527334	0.6831862294126061	3	c(-15.4562927925706, 68.5509274659843)	68.55092746598432	-15.456292792570615	48.390413294774646	32.87644100438851	0.13343955223642448
200	-169.58164166990792	45.26391484713419	25.404366366955113	33.99770862570557	0.8712114365160875	6	c(-15.4975005365061, 72.4559182223715)	72.45591822237152	-15.497500536506106	41.91047459288524	25.404366366955117	0.0796767691983309
150	-167.83164166990792	40.76391484713419	25.1590763535913	16.870357447516373	0.8810957348319702	7	c(-15.5040825296583, 67.7778611684677)	67.77786116846767	-15.504082529658266	40.46421118019845	25.159076353591303	0.07814557073652309
50	-168.58164166990792	42.76391484713419	172.37810455724204	13.031826832436934	0.3055671783043319	7	c(-15.5117532243533, 69.8545978440339)	69.8545978440339	-15.511753224353312	8.175713040994395	7.62189544275796	0.007172011128436365
100	-169.08164166990792	44.01391484713419	10.989244028944524	24.76359883727689	0.7896139865854539	10	c(-15.5285843500498, 71.1563177812021)	71.15631778120213	-15.528584350049812	27.114480286536036	10.989244028944512	0.01490907213922131
100	-167.58164166990792	40.01391484713419	149.41925054965657	9.66582089470085	0.9383557957424462	4	c(-15.5379000076842, 67.0041767472693)	67.00417674726928	-15.537900007684211	164.53116930394378	30.580749450343433	0.11545459715366421
150	-166.33164166990792	36.26391484713419	159.43185802486323	37.853172903875546	0.9293753474356701	6	c(-15.5426770794812, 63.1275710997198)	63.12757109971976	-15.542677079481171	173.7670472383603	20.56814197513677	0.05222820547029419
50	-167.33164166990792	39.26391484713419	141.52972159807524	31.984116929794837	0.736150274178122	4	c(-15.5592043518001, 66.2299088032576)	66.22990880325759	-15.55920435180009	156.46259487132414	38.47027840192476	0.1827113975705677
150	-166.58164166990792	37.01391484713419	174.85741621442804	24.749375646355595	0.79867995199379	53	c(-15.5600732424875, 63.9038956932304)	63.90389569323039	-15.560073242487482	9.32623036477304	5.142583785571958	0.0032649590113120503
50	-166.83164166990792	37.76391484713419	173.5108381513185	34.377791761250755	0.799908518555525	10	c(-15.5692322657153, 64.6797421501022)	64.67974215010224	-15.569232265715257	8.123208630653522	6.489161848681505	0.005198669320788094
50	-167.08164166990792	38.51391484713419	165.3857023985393	24.238778877002122	0.7980391232658842	5	c(-15.5692736596592, 65.4550881003863)	65.4550881003863	-15.569273659659178	0.15243135246345219	14.614297601460692	0.026367616590624653
100	-168.33164166990792	42.01391484713419	3.3619051807244658	23.617274191033225	0.7442800219868796	9	c(-15.5828135067025, 69.0826058291652)	69.08260582916522	-15.58281350670254	18.924421978649036	3.3619051807244773	0.001395358820269393
50	-168.83164166990792	43.26391484713419	5.631138335738773	17.96785976940418	0.502080820683201	9	c(-15.6278802713831, 70.3854978711908)	70.38549787119084	-15.62788027138305	21.490084692865594	5.631138335738768	0.003914780118052689
150	-169.33164166990792	44.51391484713419	17.24041628474461	30.39914188250609	0.8544723656618339	11	c(-15.6314226400344, 71.686392040789)	71.68639204078899	-15.63142264003436	33.442665298564975	17.24041628474461	0.03669530292238114
100	-168.08164166990792	41.26391484713419	32.876441004388504	3.198704733527334	0.8369025715867341	3	c(-15.6372204055998, 68.309937940413)	68.309937940413	-15.637220405599772	48.22215531056969	32.87644100438851	0.13343955223642448
150	-167.83164166990792	40.51391484713419	165.51554645345539	28.261129646816396	0.8995033973920007	14	c(-15.6767887306149, 67.5366357103923)	67.53663571039228	-15.676788730614923	0.6609403964488365	14.484453546544614	0.02590115982000109
250	-166.33164166990792	36.01391484713419	7.4403914430866	35.78723880051583	0.8837122117001057	86	c(-15.6784866312095, 62.8852897459325)	62.8852897459325	-15.678486631209507	21.654566258745263	7.440391443086611	0.0068344968921427735
100	-166.58164166990792	36.76391484713419	159.43185802486323	37.85317290387555	0.821910147226125	6	c(-15.7008607407926, 63.6617558771221)	63.661755877122104	-15.700860740792564	173.77436775710237	20.56814197513677	0.0522282054702942
100	-167.58164166990792	39.76391484713419	152.83077885365142	29.480717633683227	0.8495545066477115	13	c(-15.7030956333456, 66.7627357020188)	66.7627357020188	-15.7030956333456	167.790765487208	27.169221146348576	0.09113167625915983
50	-168.58164166990792	42.51391484713419	169.52124076870635	11.916943556469521	0.5353365839891521	6	c(-15.7071345447207, 69.6139316159128)	69.61393161591279	-15.707134544720706	5.135562343819657	10.478759231293651	0.01355609815153357
50	-166.83164166990792	37.51391484713419	159.43185802486323	37.85317290387555	0.4527868847328722	6	c(-15.7153984294929, 64.437755798034)	64.43775579803403	-15.715398429492879	173.91223631539992	20.56814197513677	0.0522282054702942
50	-167.33164166990792	39.01391484713419	144.72352698646145	28.388322099886942	0.778314204741767	7	c(-15.7175182711822, 65.9882703039545)	65.98827030395452	-15.717518271182154	159.51165062237428	35.27647301353855	0.15363327756480416
50	-167.08164166990792	38.26391484713419	165.65177355204818	13.483367188511988	0.7012103795094091	12	c(-15.7212645573475, 65.2132683792823)	65.2132683792823	-15.721264557347451	0.2803793490755595	14.348226447951816	0.025416247185395556
150	-169.58164166990792	45.01391484713419	167.8055515202112	38.56407477763777	0.9553409529605229	3	c(-15.7300573261266, 72.2160834752247)	72.21608347522472	-15.730057326126632	4.0900669545761446	12.194448479788804	0.018358589348916474
100	-169.08164166990792	43.76391484713419	10.359624582796078	22.254987606298567	0.6670029831702832	12	c(-15.7409521464474, 70.9160318269601)	70.91603182696011	-15.74095214644743	26.28401906522822	10.359624582796073	0.013249607592157122
100	-168.33164166990792	41.76391484713419	32.876441004388504	3.198704733527334	0.4217377426257886	3	c(-15.768636984429, 68.8416697135413)	68.84166971354131	-15.768636984428962	48.265520281785086	32.87644100438851	0.13343955223642448
200	-166.33164166990792	35.76391484713419	168.9344455140256	37.27675182102733	0.9780947989216471	8	c(-15.812070875637, 62.6428799376067)	62.64287993760673	-15.812070875636984	3.029846337181226	11.065554485974388	0.015116851368156532
150	-168.08164166990792	41.01391484713419	21.671859876712965	18.17581170904894	0.7659153411915557	8	c(-15.8143600387401, 68.0687563171581)	68.06875631715813	-15.81436003874007	36.85311439570279	21.671859876712972	0.057983890187145865
250	-169.83164166990792	45.51391484713419	32.78252369963718	33.56299051692106	0.8417475921085932	7	c(-15.8240421143073, 72.7453858850723)	72.74538588507234	-15.824042114307339	49.15500371138853	32.78252369963718	0.13267825433546587
50	-168.83164166990792	43.01391484713419	177.92994124497716	12.333776530581241	0.6352719766381313	12	c(-15.8290253528972, 70.144900626744)	70.144900626744	-15.829025352897219	13.599556212018229	2.070058755022842	5.290300307711998e-4
200	-166.58164166990792	36.51391484713419	177.53968080560892	29.51705849001544	0.852138732198408	73	c(-15.8392642232555, 63.4194808384437)	63.41948083844371	-15.839264223255496	11.758284468019866	2.460319194391076	7.47305004727056e-4
150	-167.83164166990792	40.26391484713419	163.86995665141663	29.589286031428554	0.8645425616926197	22	c(-15.8460118590652, 67.295230139236)	67.29523013923598	-15.846011859065209	178.85910363169629	16.13004334858337	0.0321207775836023
100	-169.33164166990792	44.26391484713419	21.63741356680123	39.25001055570886	0.9177995004552293	3	c(-15.8506502647949, 71.4461947210875)	71.44619472108754	-15.850650264794924	37.63168300929635	21.63741356680123	0.05779971183466592
50	-166.83164166990792	37.26391484713419	159.43185802486323	37.853172903875546	0.7031778655745501	6	c(-15.8590051423145, 64.1956268409253)	64.19562684092526	-15.85900514231447	173.78281716797483	20.56814197513677	0.05222820547029419
100	-167.58164166990792	39.51391484713419	156.74610691129152	29.365831174139345	0.7814712578497229	27	c(-15.8650791081524, 66.5211253412616)	66.52112534126164	-15.865079108152434	171.5573850758921	23.25389308870848	0.06675846219519557
50	-167.08164166990792	38.01391484713419	164.23556283297393	13.350627824912731	0.6491467837273989	11	c(-15.8705014626406, 64.971297975733)	64.97129797573302	-15.870501462640636	178.728812336977	15.764437167026074	0.030681170270754694
50	-167.33164166990792	38.76391484713419	171.66368857818696	13.866196763601048	0.7830995258580726	9	c(-15.8728617419901, 65.7464722556595)	65.74647225565947	-15.872861741990146	6.310045200470938	8.336311421813036	0.008579517052030925
100	-168.58164166990792	42.26391484713419	4.118313713104213	22.278934017352373	0.6033254939217438	10	c(-15.8981465162629, 69.3730527008706)	69.37305270087056	-15.898146516262853	19.553726870227763	4.1183137131042145	0.002093889856733608
50	-169.08164166990792	43.51391484713419	5.115895866242792	5.83622453496064	0.8484782109505001	5	c(-15.9482305089032, 70.6755084848778)	70.6755084848778	-15.948230508903174	20.844546139760496	5.115895866242795	0.0032311593227456934
100	-168.33164166990792	41.51391484713419	23.29347567197914	21.465782057178043	0.6096268825503481	4	c(-15.9504643111654, 68.6005350933222)	68.60053509332218	-15.950464311165423	38.51312331548587	23.293475671979138	0.06698592702235603
150	-169.58164166990792	44.76391484713419	16.771208436339403	35.108062099025524	0.934745057632818	5	c(-15.9566191862376, 71.9759812798373)	71.97598127983734	-15.95661918623765	32.84013319532312	16.771208436339407	0.0347251151129805
150	-166.58164166990792	36.26391484713419	162.9017537709876	36.17109112989039	0.9286949056069519	7	c(-15.9753472989681, 63.1770742575805)	63.17707425758045	-15.975347298968142	176.99878626178813	17.098246229012403	0.0360925955688811
150	-168.08164166990792	40.76391484713419	12.935206835190804	27.026400679730447	0.8229224064723262	10	c(-15.9878326740818, 67.8273888771727)	67.82738887717274	-15.987832674081822	27.955678914815962	12.935206835190797	0.02065673776162552
150	-166.83164166990792	37.01391484713419	174.33733203814586	26.3677528463839	0.7650997958760992	53	c(-16.0001226156103, 63.953359271275)	63.95335927127497	-16.000122615610298	8.561375018146464	5.66266796185414	0.003958741783482632
100	-167.83164166990792	40.01391484713419	150.07186258717613	8.98375855768435	0.8974914143224803	8	c(-16.0118596178263, 67.0536501525526)	67.05365015255258	-16.01185961782625	164.90814895979267	29.928137412823872	0.11057943320998372
50	-167.08164166990792	37.76391484713419	157.54522632738582	24.404342364352058	0.8803225515678228	10	c(-16.0170621141458, 64.7291812329959)	64.72918123299593	-16.017062114145816	171.9058088134696	22.45477367261418	0.06224899514670704
50	-167.58164166990792	39.26391484713419	171.9254457969557	21.68374426830001	0.7669579671846337	6	c(-16.0239466935038, 66.2793508523346)	66.27935085233463	-16.02394669350384	6.591143024118736	8.0745542030443	0.008049188342950663
50	-167.33164166990792	38.51391484713419	166.77640158671298	11.026960904753063	0.8228403774413948	17	c(-16.0253211193725, 65.5045193973644)	65.5045193973644	-16.02532111937252	1.2838876093583451	13.223598413287021	0.02158809320936877
50	-168.83164166990792	42.76391484713419	172.378104557242	13.031826832436934	0.38806260369718887	7	c(-16.0255439998431, 69.9040829889112)	69.90408298891116	-16.02554399984312	7.863023258601459	7.621895442757989	0.007172011128436419
200	-169.83164166990792	45.26391484713419	167.8055515202112	38.56407477763777	0.8605508851878347	3	c(-16.0584611123003, 72.5053859030015)	72.50538590300152	-16.058461112300336	3.9543079143554394	12.194448479788804	0.018358589348916474
100	-169.33164166990792	44.01391484713419	12.785591120342959	28.046690942232996	0.8957923403247127	8	c(-16.0644662582743, 71.205750610875)	71.20575061087499	-16.06446625827434	28.57730033177876	12.785591120342957	0.020181646950196627
50	-168.58164166990792	42.01391484713419	32.876441004388504	3.1987047335273053	0.7453305039482215	3	c(-16.0849370137008, 69.1319684752505)	69.1319684752505	-16.08493701370076	48.13717648489779	32.87644100438851	0.13343955223642445
250	-166.58164166990792	36.01391484713419	2.4409200184463598	38.80026786233213	0.8522082203810102	103	c(-16.1091713928488, 62.9345396852082)	62.934539685208215	-16.109171392848776	16.41865497056051	2.4409200184463486	7.355667328953239e-4
100	-168.33164166990792	41.26391484713419	23.287702597725904	18.91280888831507	0.785003215307048	5	c(-16.1284261789484, 68.3592086158755)	68.3592086158755	-16.128426178948363	38.3417939312759	23.28770259772591	0.06695272744199136
100	-166.83164166990792	36.76391484713419	166.27888712041295	37.40365437857891	0.8786970891999561	8	c(-16.1388185822061, 63.7109569368283)	63.71095693682833	-16.138818582206103	0.37844934372196803	13.721112879587054	0.02324307884621848
50	-169.08164166990792	43.26391484713419	5.7713107467144455	5.51775029991128	0.6904810898136569	6	c(-16.1506026035071, 70.4347565200413)	70.43475652004135	-16.150602603507124	21.30913132976241	5.771310746714448	0.004112102189523664
150	-168.08164166990792	40.51391484713419	165.51554645345539	28.2611296468164	0.8200155395426691	14	c(-16.1577543316453, 67.5858416357546)	67.58584163575458	-16.15775433164528	0.3787975548391387	14.484453546544614	0.025901159820001102
100	-167.08164166990792	37.51391484713419	168.7128417942547	28.727185884522296	0.6450017259652836	36	c(-16.1610214270447, 64.4869223322073)	64.48692233220733	-16.16102142704471	2.9433717727094972	11.2871582057453	0.015728387698953517
100	-167.83164166990792	39.76391484713419	162.66875982264276	22.723459542169902	0.8133731607189538	16	c(-16.1744354300109, 66.8119012146513)	66.81190121465126	-16.174435430010856	177.35546865694266	17.331240177357245	0.03708294889941259
50	-167.33164166990792	38.26391484713419	165.22015089740148	9.148428885998513	0.5256760126119526	12	c(-16.1749795292883, 65.2624162857985)	65.26241628579848	-16.174979529288322	179.59157975436847	14.779849102598519	0.026968387592047192
150	-169.58164166990792	44.51391484713419	13.015948538768619	32.103239244324044	0.8994600358423918	7	c(-16.1774164571862, 71.735622192956)	71.735622192956	-16.17741645718616	28.87505450961646	13.015948538768612	0.020915421773317622
50	-167.58164166990792	39.01391484713419	173.4896629412891	18.520172771735922	0.7258967040745696	11	c(-16.1797909417137, 66.0374172168362)	66.0374172168362	-16.179790941713662	8.012814351830343	6.510337058710888	0.005232652915805473
50	-168.83164166990792	42.51391484713419	169.52124076870635	11.916943556469516	0.5839079489983083	6	c(-16.2175967739925, 69.6630527976912)	69.66305279769124	-16.217596773992454	4.825937889021844	10.478759231293651	0.013556098151533568
200	-166.58164166990792	35.76391484713419	179.08899491817127	34.24732872666665	0.9515495124756357	15	c(-16.2407958367076, 62.6918805478828)	62.691880547882754	-16.240795836707573	12.949646792936875	0.9110050818287334	1.0246052581700953e-4
50	-168.58164166990792	41.76391484713419	32.876441004388504	3.198704733527334	0.45581985776415196	3	c(-16.2676474917304, 68.8906859847155)	68.89068598471547	-16.267647491730436	47.96658822077899	32.87644100438851	0.13343955223642448
100	-169.33164166990792	43.76391484713419	10.735437316891641	23.3975165427239	0.7909646388146045	11	c(-16.2730706616401, 70.9650690720083)	70.9650690720083	-16.27307066164006	26.329805711334757	10.735437316891648	0.01422834745492713
200	-166.83164166990792	36.51391484713419	0.6558435716656603	34.64841453734069	0.8360414819992685	93	c(-16.2751584024579, 63.468423546988)	63.46842354698797	-16.275158402457894	14.633295239843676	0.6558435716656561	5.310256672779811e-5
200	-169.83164166990792	45.01391484713419	16.771208436339403	35.108062099025524	0.84631616253272	5	c(-16.2867277993852, 72.2651181521047)	72.2651181521047	-16.286727799385158	32.702400423250424	16.771208436339407	0.0347251151129805
100	-167.08164166990792	37.26391484713419	167.7724643574911	39.10027962857283	0.7014590123759519	28	c(-16.302451617346, 64.2445252997693)	64.2445252997693	-16.302451617345994	1.8754842735008594	12.227535642508911	0.018458349122077264
100	-168.33164166990792	41.01391484713419	21.03379430685144	20.972039089555864	0.8571832719300682	4	c(-16.3026477918712, 68.1176966406548)	68.11769664065477	-16.30264779187121	35.92607958000832	21.033794306851433	0.054619815178140234
50	-167.33164166990792	38.01391484713419	163.9176575320027	10.0680045699828	0.46944769473534065	12	c(-16.3219170146588, 65.0201673039774)	65.02016730397744	-16.32191701465882	178.15576276076348	16.082342467997307	0.03193107892073453
100	-168.08164166990792	40.26391484713419	167.42843521384603	24.695948731916822	0.9440280357140441	3	c(-16.324236314793, 67.344120356212)	67.34412035621197	-16.32423631479299	2.1379156284847625	12.57156478615397	0.01951163471265019
50	-167.58164166990792	38.76391484713419	174.14888113992072	13.47993956167493	0.6239865331473667	13	c(-16.3327008687851, 65.7953292205696)	65.79532922056964	-16.332700868785142	8.53243298073778	5.851118860079282	0.004226616285774749
50	-167.83164166990792	39.51391484713419	147.62989537643557	11.475524282873677	0.8003217539318499	4	c(-16.3338386443623, 66.5699885682214)	66.56998856822138	-16.3338386443623	162.17021053087683	32.37010462356443	0.12936094732598855
50	-169.08164166990792	43.01391484713419	176.89536341348986	13.356391104101231	0.8547994893208631	10	c(-16.3482431519558, 70.1937842796381)	70.1937842796381	-16.348243151955785	12.247094221432178	3.1046365865101393	0.001189971399295967
350	-166.58164166990792	35.51391484713419	11.789070559935295	32.8704543714762	0.8126284159423243	199	c(-16.3702779559039, 62.4491001533468)	62.44910015334677	-16.37027795590393	25.53479665416279	11.789070559935283	0.017158294403349733
250	-170.08164166990792	45.51391484713419	25.40436636695511	33.99770862570557	0.8790044620643842	6	c(-16.3920041755575, 72.7942331008518)	72.79423310085181	-16.392004175557467	41.41272794637433	25.404366366955117	0.0796767691983309
150	-169.58164166990792	44.26391484713419	11.531397709511728	26.50183138426798	0.8567379974593262	13	c(-16.3926681628097, 71.4950162339869)	71.49501623398686	-16.39266816280968	27.186237867326952	11.531397709511737	0.016416436189497844
50	-168.83164166990792	42.26391484713419	6.533256008238468	17.82367560900323	0.9405464082318806	3	c(-16.4053370909012, 69.4218175326704)	69.42181753267037	-16.405337090901227	21.662052938946317	6.533256008238482	0.005269559761627682
150	-166.83164166990792	36.26391484713419	0.8546505628014666	35.00715681873411	0.9302250544914977	14	c(-16.4092051651148, 63.2257626788933)	63.22576267889334	-16.40920516511479	14.712298944730833	0.8546505628014529	9.017624499960989e-5
150	-167.08164166990792	37.01391484713419	173.17186657063266	30.97110540152831	0.7076652663281663	50	c(-16.4414223198003, 64.0019940143425)	64.00199401434249	-16.441422319800314	7.149849386073669	6.828133429367341	0.0057559760653387426
50	-168.58164166990792	41.51391484713419	32.876441004388504	3.1987047335273053	0.7102428943178303	3	c(-16.4464133204649, 68.6492119622518)	68.6492119622518	-16.446413320464938	47.799954125230954	32.87644100438851	0.13343955223642445
50	-167.33164166990792	37.76391484713419	166.57604142209087	18.79008615174535	0.7677061249294032	18	c(-16.4662106738616, 64.7777766692841)	64.7777766692841	-16.46621067386162	0.6834796086832569	13.423958577909133	0.02224724245696546
100	-168.33164166990792	40.76391484713419	17.779489505970137	20.265247131773876	0.8751141291372888	4	c(-16.4732491438245, 67.8760052543597)	67.87600525435968	-16.47324914382452	32.513599104529646	17.779489505970133	0.039025956431222475
100	-169.33164166990792	43.51391484713419	7.529472155254456	20.84662244088073	0.7360588365886227	13	c(-16.4766540477136, 70.7241590079234)	70.72415900792343	-16.47665404771363	22.931528689226866	7.529472155254467	0.00699912974527807
50	-167.58164166990792	38.51391484713419	167.118656408222	14.644198367180985	0.6510791455244671	17	c(-16.482762117879, 65.5530914629251)	65.55309146292505	-16.482762117878963	1.3654694256187838	12.881343591778005	0.0204850632999309
100	-168.08164166990792	40.01391484713419	148.66913349192166	8.173309804637146	0.8109816655887465	8	c(-16.4873854416442, 67.1022305627104)	67.10223056271039	-16.48738544164417	163.22818682735326	31.330866508078344	0.12118804890704016
50	-167.83164166990792	39.26391484713419	165.82462324384534	23.792682505588783	0.7574890956168943	13	c(-16.4901647292116, 66.3279172452808)	66.32791724528079	-16.490164729211603	0.22163324686158603	14.175376756154662	0.024807568664065416
200	-169.83164166990792	44.76391484713419	14.688020552439383	27.787251514056855	0.8777069780258102	13	c(-16.5090826263438, 72.0245933784942)	72.02459337849425	-16.509082626343808	30.407567000178233	14.688020552439383	0.02663431453689898
150	-166.83164166990792	36.01391484713419	19.55271699698302	10.48545714234441	0.9839481648649684	3	c(-16.5410197832043, 62.9829777831868)	62.98297778318684	-16.54101978320426	33.292808605170876	19.55271699698301	0.04719861011902572
50	-169.08164166990792	42.76391484713419	169.52124076870635	11.916943556469505	0.6879798054881037	6	c(-16.5413188990406, 69.9525997171147)	69.95259971711468	-16.541318899040583	4.691455091062181	10.478759231293651	0.01355609815153357
200	-167.08164166990792	36.76391484713419	2.541304827665306	35.479014820295504	0.7715342753716655	121	c(-16.5780006998415, 63.7593322134696)	63.75933221346959	-16.578000699841482	16.396656490972703	2.5413048276653	7.973123737178964e-4
50	-168.83164166990792	42.01391484713419	32.876441004388504	3.1987047335273053	0.6055897439671228	3	c(-16.5889116024678, 69.1803843331344)	69.18038433313438	-16.588911602467796	47.833512607735486	32.87644100438851	0.13343955223642445
150	-169.58164166990792	44.01391484713419	11.09566042014832	25.347914772077484	0.777172491317592	14	c(-16.6025826763778, 71.2541729180973)	71.25417291809731	-16.602582676377768	26.551579478751137	11.095660420148306	0.01519921977274638
50	-167.33164166990792	37.51391484713419	4.661887573644898	31.36416059071408	0.6941208349886742	12	c(-16.6079347920165, 64.5352484411094)	64.53524844110943	-16.60793479201647	18.64124116644848	4.66188757364489	0.002683110586333906
100	-168.58164166990792	41.26391484713419	23.287702597725904	18.91280888831507	0.6614043042675255	5	c(-16.6213641007047, 68.4075528450313)	68.40755284503128	-16.621364100704664	38.04840631735851	23.28770259772591	0.06695272744199136
200	-170.08164166990792	45.26391484713419	167.8055515202112	38.56407477763777	0.9453383843573987	3	c(-16.621964239452, 72.5537956282928)	72.55379562829285	-16.621964239451966	3.5943867730728414	12.194448479788804	0.018358589348916474
50	-167.58164166990792	38.26391484713419	166.33881696590106	14.860205514205578	0.6154315091912462	18	c(-16.6300571140362, 65.3107083657358)	65.31070836573583	-16.630057114036198	0.4516696241938689	13.66118303409894	0.02304048418409293
100	-168.33164166990792	40.51391484713419	20.28412643811299	14.330521312540974	0.8434724030469255	4	c(-16.6403452800326, 67.6341402851663)	67.6341402851663	-16.640345280032648	34.86357583317357	20.28412643811299	0.050795775970043776
50	-167.83164166990792	39.01391484713419	168.3387540757562	25.719082987418876	0.6551329541581103	19	c(-16.6435054557619, 66.0856920774929)	66.08569207749294	-16.643505455761858	2.5954558233440537	11.661245924243786	0.016788229198233622
100	-168.08164166990792	39.76391484713419	155.3921457056155	27.2924123683699	0.7955747113213494	22	c(-16.6473042633819, 66.860177552354)	66.86017755235402	-16.64730426338187	169.8040131527862	24.60785429438451	0.07475882629304421
300	-166.83164166990792	35.76391484713419	13.34967097180834	33.39218350590236	0.7950811646198054	154	c(-16.6706610852157, 62.7400721894858)	62.74007218948584	-16.670661085215734	26.97439364751267	13.349670971808337	0.022001693216733592
100	-169.33164166990792	43.26391484713419	4.586420433775771	19.07078452878049	0.7262165371185161	17	c(-16.6753980587695, 70.4830288908383)	70.48302889083828	-16.675398058769453	19.801012537115298	4.586420433775771	0.0025969447401673986
250	-167.08164166990792	36.51391484713419	3.6063337719946555	36.61659726176415	0.7369352722797479	165	c(-16.7122515598935, 63.5165434998508)	63.51654349985077	-16.712251559893495	17.341395581726488	3.606333771994656	0.0016056349722258275
150	-169.83164166990792	44.51391484713419	5.3995455694412176	36.6262847161431	0.9460231420218842	4	c(-16.7257540228239, 71.7838217720467)	71.78382177204665	-16.72575402282392	20.91313702516527	5.399545569441216	0.0035993941180829958
50	-169.08164166990792	42.51391484713419	169.52124076870635	11.916943556469516	0.8551905732184473	6	c(-16.7299890504209, 69.7112104147114)	69.71121041471143	-16.729989050420887	4.5143528086180424	10.478759231293651	0.013556098151533568
50	-167.33164166990792	37.26391484713419	9.564412824068569	39.578297638901034	0.7657453848690347	8	c(-16.7471609654844, 64.2925865280812)	64.29258652808117	-16.747160965484415	23.41819282308643	9.564412824068569	0.011293579341877443
50	-168.83164166990792	41.76391484713419	32.876441004388504	3.198704733527334	0.25865991393956106	3	c(-16.7684605559337, 68.9387600168747)	68.93876001687472	-16.768460555933725	47.66582201844841	32.87644100438851	0.13343955223642448
50	-167.58164166990792	38.01391484713419	163.81128067338472	17.192450577584417	0.5769491745689264	15	c(-16.7746652106802, 65.0681841816436)	65.0681841816436	-16.774665210680247	177.79287222701413	16.188719326615285	0.03235489301678115
100	-168.58164166990792	41.01391484713419	25.1590763535913	16.870357447516387	0.8268776711904516	7	c(-16.7926239603857, 68.1657147902141)	68.16571479021405	-16.792623960385676	39.760671365367955	25.159076353591303	0.07814557073652308
50	-167.83164166990792	38.76391484713419	172.2965405875502	17.46424136471955	0.6056536667985956	19	c(-16.7939490713566, 65.8433177058934)	65.84331770589336	-16.793949071356625	6.415842867592659	7.703459412449803	0.0073263317184273395
300	-166.83164166990792	35.51391484713419	13.569741562517079	38.97589602472561	0.8119544186404904	125	c(-16.7981859018429, 62.4970491115772)	62.497049111577184	-16.798185901842892	27.081226474137964	13.569741562517066	0.022733072354753466
100	-168.33164166990792	40.26391484713419	173.23259265718625	28.820170429951702	0.8740213243771455	8	c(-16.804046543441, 67.3921073160912)	67.39210731609118	-16.804046543441014	7.66078710783799	6.767407342813755	0.005654049647354262
50	-168.08164166990792	39.51391484713419	150.75315264412185	9.434200565153267	0.7603246029598513	7	c(-16.804091270282, 66.6179664065558)	66.61796640655582	-16.80409127028195	165.02097703873048	29.246847355878145	0.10560223213062182
100	-169.58164166990792	43.76391484713419	16.97978755030888	18.456089378725416	0.9286226956318296	8	c(-16.8073583416665, 71.013101286951)	71.01310128695101	-16.80735834166654	32.24193199202682	16.979787550308885	0.03559422040168205
250	-167.08164166990792	36.26391484713419	7.959204048733773	36.80016197450389	0.7536720327416266	141	c(-16.8442374403627, 63.2736313472926)	63.273631347292614	-16.844237440362686	21.576254916152266	7.959204048733767	0.007820855443133332
200	-170.08164166990792	45.01391484713419	16.771208436339403	35.108062099025524	0.9263597171886502	5	c(-16.8458606691388, 72.3131011316802)	72.31310113168018	-16.845860669138794	32.34658772069179	16.771208436339407	0.0347251151129805
100	-169.33164166990792	43.01391484713419	0.8351576117290741	16.95559417772852	0.6766716768510241	15	c(-16.8694759092842, 70.2416867870794)	70.24168678707936	-16.869475909284176	15.866959615704673	0.8351576117290733	8.610965881839625e-5
100	-167.33164166990792	37.01391484713419	2.5733309217254723	37.558460792614135	0.7525126361909364	25	c(-16.883958219974, 64.0497946949054)	64.04979469490536	-16.883958219973977	16.30397944976818	2.5733309217254714	8.175348188528967e-4
100	-169.08164166990792	42.26391484713419	3.361905180724465	23.617274191033225	0.622833792242981	9	c(-16.914405682778, 69.4696236044962)	69.46962360449625	-16.91440568277797	18.182177184276668	3.3619051807244773	0.001395358820269393
50	-167.58164166990792	37.76391484713419	166.05705633485655	19.571325800974925	0.6784374083941891	21	c(-16.9166628283883, 64.8255230020017)	64.82552300200166	-16.91666282838834	179.91000976173365	13.942943665143446	0.024000700993748604
200	-166.83164166990792	35.26391484713419	0.9530599462987954	29.34842114086337	0.9704266244232244	4	c(-16.9236491485278, 62.2539116523503)	62.25391165235033	-16.923649148527797	14.353383505233182	0.9530599462987936	1.1213867422704437e-4
150	-169.83164166990792	44.26391484713419	10.989244028944524	24.763598837276884	0.924897005855525	10	c(-16.9369591175138, 71.5428130012539)	71.54281300125386	-16.936959117513762	26.30235402014671	10.989244028944512	0.014909072139221309
50	-167.83164166990792	38.51391484713419	170.67516627933065	19.858053577713303	0.46028515621647226	12	c(-16.9415804633461, 65.6007985900645)	65.60079859006454	-16.941580463346085	4.659893132061882	9.324833720669346	0.010734879496065696
50	-168.83164166990792	41.51391484713419	32.876441004388504	3.198704733527334	0.6096618210182236	3	c(-16.9441181309407, 68.6969510977839)	68.69695109778387	-16.9441181309407	47.50203211102672	32.87644100438851	0.13343955223642448
50	-168.08164166990792	39.26391484713419	156.15946321988417	28.172261446956767	0.7316430968180946	20	c(-16.9578410862373, 66.3756020017419)	66.37560200174185	-16.95784108623733	170.28629290920753	23.840536780115826	0.07016928320543894
100	-168.58164166990792	40.76391484713419	13.315655679564525	19.646118193042284	0.7489123631875733	5	c(-16.9603118334585, 67.9237036897669)	67.92370368976691	-16.960311833458523	27.7617238702303	13.315655679564514	0.021889714342804775
100	-168.33164166990792	40.01391484713419	161.94939808682406	27.04911780833626	0.8023891168942398	12	c(-16.9644588069345, 67.1499116975495)	67.14991169754953	-16.964458806934466	176.22963711062502	18.05060191317594	0.040225213509623575
150	-167.08164166990792	36.01391484713419	12.752354073048492	34.07663213954349	0.9287958392864385	11	c(-16.9740187156138, 63.0305991063493)	63.03059910634933	-16.974018715613834	26.25361268873047	12.75235407304848	0.020076856099308166
100	-169.58164166990792	43.51391484713419	13.941561646909843	17.455139950224623	0.8633621190350236	10	c(-17.0071840525076, 70.7718099372669)	70.77180993726685	-17.00718405250762	29.01488917282228	13.941561646909832	0.023995943352418177
100	-167.33164166990792	36.76391484713419	18.340145423132302	32.274832153087104	0.8371968136216669	15	c(-17.0183931226241, 63.8068765688443)	63.8068765688443	-17.018393122624065	31.95003818492455	18.3401454231323	0.041526041252054384
50	-167.58164166990792	37.51391484713419	3.1283721783204967	37.399907784680664	0.4470355004413396	15	c(-17.0561235863902, 64.5827287643468)	64.5827287643468	-17.056123586390235	16.85523698168123	3.1283721783204896	0.0012082361093937882
100	-169.33164166990792	42.76391484713419	177.92994124497716	12.333776530581257	0.658575372240713	12	c(-17.0590528561698, 70.0001403806786)	70.0001403806786	-17.059052856169824	12.783462340176925	2.070058755022842	5.290300307711999e-4
200	-170.08164166990792	44.76391484713419	12.6479953630985	28.13925541477934	0.9244219619689941	10	c(-17.0639317943135, 72.0721599715586)	72.07215997155863	-17.06393179431351	28.015750813105115	12.647995363098488	0.01974960329690875
50	-167.83164166990792	38.26391484713419	166.335422240206	15.609075124800855	0.7027002994325745	18	c(-17.0864813141228, 65.3581390167941)	65.35813901679411	-17.086481314122786	0.18831616364573733	13.664577759794014	0.023051936463389773
100	-169.08164166990792	42.01391484713419	3.3619051807244644	23.617274191033225	0.7049931168784552	9	c(-17.094714128286, 69.2278461880108)	69.22784618801077	-17.094714128286014	18.013454181797385	3.3619051807244773	0.001395358820269393
150	-167.08164166990792	35.76391484713419	5.135592383721322	29.395451824288255	0.9677993191247896	5	c(-17.1016536852113, 62.7874500096747)	62.78745000967474	-17.101653685211325	18.523219292935494	5.135592383721331	0.0032560875471279688
50	-168.08164166990792	39.01391484713419	157.6092682291178	29.030591292476863	0.4849996572033411	19	c(-17.108644652496, 66.1330890194352)	66.13308901943525	-17.10864465249597	171.5980607551046	22.390731770882212	0.061894428300690627
100	-168.83164166990792	41.26391484713419	23.2877025977259	18.91280888831507	0.5845053047052778	5	c(-17.1160127561377, 68.4549638023285)	68.45496380232846	-17.116012756137728	37.75327617396238	23.28770259772591	0.06695272744199136
50	-168.33164166990792	39.76391484713419	148.59163985697737	8.747137316630864	0.8683521669067937	5	c(-17.1216836922973, 66.9075585591618)	66.90755855916181	-17.12168369229726	162.72712148147534	31.408360143022634	0.12178828233010032
100	-168.58164166990792	40.51391484713419	13.315655679564525	19.64611819304229	0.695770961058588	5	c(-17.1245417223602, 67.681525184367)	67.68152518436696	-17.12454172236022	27.609665061164378	13.315655679564514	0.021889714342804782
150	-169.83164166990792	44.01391484713419	10.735437316891641	23.3975165427239	0.8339623709022835	11	c(-17.1429044088864, 71.3015762455391)	71.30157624553905	-17.142904408886395	25.85333298189994	10.735437316891648	0.01422834745492713
100	-167.33164166990792	36.51391484713419	20.177463145075272	12.375678970248327	0.9000491844997996	7	c(-17.1505298884088, 63.563835645853)	63.56383564585304	-17.1505298884088	33.668911779965526	20.17746314507528	0.05026296530504582
100	-167.58164166990792	37.26391484713419	168.20662335260008	26.199327424600135	0.6633023199128492	34	c(-17.1931184272229, 64.3398052594658)	64.33980525946583	-17.19311842722293	1.809878238211212	11.793376647399924	0.01717083120338739
100	-169.58164166990792	43.26391484713419	0.07774186958104808	18.213218306349393	0.8508633545660284	13	c(-17.2022397938871, 70.5303070473755)	70.53030704737553	-17.20223979388713	14.967030308670871	0.07774186958104679	7.461479365378376e-7
300	-167.08164166990792	35.51391484713419	16.105461944389056	33.627046813704624	0.8067399592684841	156	c(-17.2271986606884, 62.5441871771017)	62.54418717710174	-17.227198660688444	29.38156153571117	16.10546194438905	0.03202295116569924
50	-167.83164166990792	38.01391484713419	160.88666504225384	17.982704251307332	0.7476543252245216	16	c(-17.2287302478616, 65.1153431082501)	65.11534310825007	-17.228730247861606	174.6103900509091	19.11333495774616	0.04510118187740758
100	-169.33164166990792	42.51391484713419	3.010662628220499	18.571351519948834	0.7642354259708752	12	c(-17.2442866388256, 69.7583969953738)	69.75839699537376	-17.2442866388256	17.69025438239254	3.0106626282205013	0.001119023390242417
50	-168.08164166990792	38.76391484713419	160.75946005511403	25.671171448111714	0.6836500361488765	29	c(-17.2565894012839, 65.8904319557601)	65.89043195576006	-17.25658940128391	174.61308566386177	19.240539944885967	0.04570350337910524
50	-169.08164166990792	41.76391484713419	32.876441004388504	3.1987047335273053	0.4279864018532301	3	c(-17.2710533351907, 68.9858847546323)	68.98588475463225	-17.27105333519068	47.3632452089376	32.87644100438851	0.13343955223642445
50	-168.33164166990792	39.51391484713419	147.13310228010633	8.591531139082477	0.5068647942726723	6	c(-17.2758187767624, 66.6650528208608)	66.66505282086078	-17.27581877676239	161.12692708781802	32.86689771989367	0.133362094534562
200	-170.08164166990792	44.51391484713419	14.065953942839114	26.577165316242972	0.8774801727704677	14	c(-17.2764039459689, 71.8309819693692)	71.83098196936919	-17.276403945968912	29.23169146774967	14.065953942839116	0.024426056829885336
100	-167.33164166990792	36.26391484713419	19.552716996983015	10.485457142344417	0.9578053883613725	3	c(-17.2804304811885, 63.3206752963948)	63.320675296394796	-17.28043048118855	32.92797133060799	19.55271699698301	0.04719861011902571
100	-168.83164166990792	41.01391484713419	25.159076353591296	16.87035744751638	0.7353521701081855	7	c(-17.2842674067227, 68.2128040849811)	68.21280408498107	-17.284267406722712	39.46828192542711	25.159076353591303	0.07814557073652308
100	-168.58164166990792	40.26391484713419	170.59004103210054	27.38920593385849	0.7709264520598311	9	c(-17.2854229451575, 67.4391846764541)	67.43918467645415	-17.285422945157453	4.735350426750529	9.409958967899456	0.0109317688614261
50	-167.58164166990792	37.01391484713419	8.188738716910205	39.05957684508988	0.8196913281769157	5	c(-17.3277157349422, 64.0967561380817)	64.09675613808174	-17.327715734942156	21.670794152070414	8.188738716910194	0.008278449601706669
150	-169.83164166990792	43.76391484713419	4.94605460856469	23.377398505150055	0.8118134909640222	15	c(-17.343786390267, 71.0601202252457)	71.06012022524574	-17.343786390267034	19.87380670197848	4.94605460856468	0.0030201797766548034
300	-167.08164166990792	35.26391484713419	25.174237330015618	33.68250496708801	0.8172765941673547	120	c(-17.3507080480922, 62.3008136204651)	62.3008136204651	-17.35070804809219	38.34085974140572	25.174237330015615	0.07823978088246317
50	-167.83164166990792	37.76391484713419	3.72741000835091	33.08721850149115	0.5882459852789732	14	c(-17.3684029694625, 64.872414829703)	64.87241482970299	-17.368402969462537	17.324554552980032	3.7274100083509154	0.001715257453130194
100	-169.58164166990792	43.01391484713419	177.92994124497716	12.33377653058125	0.798540059406564	12	c(-17.3926971474254, 70.2886004019326)	70.28860040193261	-17.39269714742544	12.639796957806425	2.070058755022842	5.290300307711999e-4
50	-168.08164166990792	38.51391484713419	156.7405727879319	28.61932011347453	0.7385173133676315	23	c(-17.401759419938, 65.6476351304033)	65.64763513040327	-17.401759419938017	170.4618177750367	23.25942721206809	0.06679024126339425
250	-170.33164166990792	45.01391484713419	16.837995293396993	27.263352413120263	0.8980838022899057	15	c(-17.4074221182303, 72.3600232245949)	72.36002322459485	-17.407422118230347	32.05510709773449	16.837995293397	0.03500223277783451
250	-167.33164166990792	36.01391484713419	16.020766375790238	35.326641574292935	0.7619288059422903	144	c(-17.4081547097109, 63.0773987709543)	63.07739877095432	-17.408154709710946	29.282016575746297	16.02076637579023	0.031687031514524795
100	-169.33164166990792	42.26391484713419	3.3619051807244658	23.61727419103323	0.7409518902808078	9	c(-17.4253278911639, 69.5164636151342)	69.51646361513419	-17.42532789116387	17.871768644596557	3.3619051807244773	0.0013953588202693927
50	-168.33164166990792	39.26391484713419	156.0936829337767	28.715557896230575	0.6687486192190396	19	c(-17.4269577879387, 66.4223992033451)	66.42239920334511	-17.426957787938672	169.94885791224434	23.906317066223295	0.0705570365025678
100	-168.58164166990792	40.01391484713419	160.0800851928913	27.861420511491325	0.7196207426309755	12	c(-17.4430603683635, 67.1966873424925)	67.1966873424925	-17.443060368363547	174.07994868473887	19.91991480710871	0.04898802542252701
50	-169.08164166990792	41.51391484713419	23.29347567197914	21.465782057178043	0.7924925999452396	4	c(-17.4435562061509, 68.7437455987468)	68.74374559874678	-17.443556206150856	37.619380503978334	23.293475671979138	0.06698592702235603
100	-168.83164166990792	40.76391484713419	13.315655679564529	19.64611819304229	0.5888297107512911	5	c(-17.4489998842008, 67.9704776426852)	67.97047764268518	-17.448999884200813	27.47202509605586	13.315655679564543	0.021889714342804872
250	-167.58164166990792	36.76391484713419	6.669662734476099	34.485931479997376	0.6977054657789027	235	c(-17.4599814472656, 63.8535849171832)	63.85358491718322	-17.459981447265562	20.032863394880906	6.6696627344761055	0.005491901356994972
200	-167.08164166990792	35.01391484713419	179.91688846227657	31.697630177281027	0.972702143619625	3	c(-17.4722344265362, 62.0573322481824)	62.05733224818236	-17.472234426536158	12.976031408610652	0.0831115377234255	8.52781197870664e-7
150	-170.08164166990792	44.26391484713419	21.63741356680123	39.250010555708855	0.9722406594264454	3	c(-17.4834921814329, 71.5895764414352)	71.58957644143521	-17.483492181432883	36.60652412488923	21.63741356680123	0.05779971183466592
50	-167.83164166990792	37.51391484713419	3.128372178320495	37.39990778468065	0.446509694940626	15	c(-17.5055723961627, 64.6293579968241)	64.62935799682414	-17.50557239616269	16.60145193409295	3.1283721783204896	0.0012082361093937882
250	-167.33164166990792	35.76391484713419	27.57600661982612	39.60259119492533	0.7551488581748221	109	c(-17.5337603188464, 62.8340092052674)	62.834009205267435	-17.53376031884642	40.72538526011124	27.57600661982613	0.09388100507366601
100	-169.83164166990792	43.51391484713419	7.345107783308253	6.653642096182622	0.9477810604316994	3	c(-17.5397921326735, 70.8184532294887)	70.81845322948865	-17.5397921326735	22.08760009859958	7.345107783308265	0.006660568931903169
50	-168.08164166990792	38.26391484713419	161.80361277755097	31.619179328476882	0.7057626836437162	13	c(-17.5442356061314, 65.4047026950695)	65.40470269506953	-17.544235606131416	175.3951826782385	18.196387222449033	0.04087759357398845
50	-168.33164166990792	39.01391484713419	148.6694498863159	26.002236411985788	0.5875018628598889	25	c(-17.5751907878493, 66.1796022379238)	66.17960223792377	-17.57519078784926	162.38889209413279	31.330550113684097	0.12118560128716925
100	-169.58164166990792	42.76391484713419	177.44295788841427	12.808593590073208	0.821091171378482	11	c(-17.5787197638445, 70.0466974149322)	70.04669741493215	-17.578719763844504	11.977823698338483	2.55704211158573	8.072178222744209e-4
100	-167.58164166990792	36.51391484713419	14.515023782629054	36.216360019059316	0.8480571392422493	19	c(-17.589979161999, 63.6102949860185)	63.61029498601851	-17.58997916199895	27.76165089281568	14.515023782629044	0.026010606840776142
50	-168.58164166990792	39.76391484713419	151.63664089158837	4.287126613901386	0.7386517991161373	5	c(-17.5975546263589, 66.9540381444935)	66.95403814449347	-17.59755462635892	165.49421205935695	28.36335910841163	0.09931853579169343
100	-169.33164166990792	42.01391484713419	8.57278258045719	22.431185718854728	0.7529480829685284	7	c(-17.6023205275992, 69.2743469033241)	69.27434690332406	-17.602320527599225	22.91697500757232	8.572782580457186	0.009073160638492613
50	-168.83164166990792	40.51391484713419	27.117603533861644	8.2611808324111209	0.7675680505511511	3	c(-17.6103230795486, 67.727989928422)	67.72798992842202	-17.61032307954863	41.12455587803453	27.117603533861654	0.09078573103946988
100	-169.08164166990792	41.26391484713419	23.2877025977259	18.91280888831507	0.5637500865327643	5	c(-17.612349915874, 68.5014347358198)	68.50143473581983	-17.612349915874027	37.45642642748078	23.28770259772591	0.06695272744199136
200	-170.33164166990792	44.76391484713419	5.399545569441216	36.6262847161431	0.9391031868715765	4	c(-17.6211333667697, 72.1186721152492)	72.11867211524918	-17.621133366769683	20.413131321590413	5.399545569441216	0.0035993941180829958
50	-167.83164166990792	37.26391484713419	9.674004659767725	36.24137768829579	0.6282571470113179	14	c(-17.6403087822525, 64.3861762825862)	64.3861762825862	-17.640308782252454	23.02546518971286	9.674004659767718	0.011553872365087346
150	-167.33164166990792	35.51391484713419	0.9530599462987951	29.34842114086337	0.947060832584524	4	c(-17.6573030763255, 62.590509625283)	62.590509625283	-17.65730307632547	13.992643985025211	0.9530599462987936	1.1213867422704437e-4
50	-168.08164166990792	38.01391484713419	133.69073619562923	37.06193284324755	0.8556827316343701	10	c(-17.6840958147351, 65.161638641462)	65.16163864146203	-17.684095814735063	147.1552588280301	46.30926380437077	0.26475900174108696
150	-170.08164166990792	44.01391484713419	10.989244028944524	24.763598837276884	0.941626666981585	10	c(-17.6854009591053, 71.3479522304586)	71.34795223045862	-17.68540095910532	25.766914226712288	10.989244028944512	0.014909072139221309
100	-167.58164166990792	36.26391484713419	13.848667829348095	36.89192735330647	0.8906443597383665	12	c(-17.717770238074, 63.3668896117749)	63.36688961177494	-17.717770238074014	26.980941402109806	13.848667829348102	0.023677234647854453
50	-168.33164166990792	38.76391484713419	144.3684648079756	29.437487222622504	0.6137495719694457	27	c(-17.7206043467649, 65.9366662757914)	65.93666627579138	-17.720604346764873	157.95500486698296	35.63153519202439	0.15674151853586077
100	-169.83164166990792	43.26391484713419	5.7713107467144455	5.51775029991128	0.9479879905056922	6	c(-17.7310998285977, 70.5765831420386)	70.57658314203863	-17.73109982859771	20.333248995051576	5.771310746714448	0.004112102189523664
50	-168.58164166990792	39.51391484713419	147.3805433302142	7.9633847395707855	0.4775774930767961	7	c(-17.7490023282803, 66.7112418408527)	66.71124184085274	-17.749002328280252	161.09887927286513	32.61945666978579	0.13136159918913984
100	-169.58164166990792	42.51391484713419	179.3532550927221	22.383044557773662	0.8331952289634598	8	c(-17.7604638048235, 69.8046051511533)	69.80460515115327	-17.760463804823498	13.717417775252699	0.6467449072779061	5.1639379640729286e-5
50	-168.83164166990792	40.26391484713419	27.11760353386164	8.2611808324111209	0.8597375362112979	3	c(-17.7683452208863, 67.4853461639427)	67.48534616394268	-17.768345220886328	40.978449785960436	27.117603533861654	0.09078573103946988
50	-167.83164166990792	37.01391484713419	20.423496428544095	27.30115188378983	0.7643050433304127	8	c(-17.7726798373037, 64.1428732237905)	64.1428732237905	-17.772679837303688	33.65571572877906	20.423496428544098	0.05149619831688315
100	-169.33164166990792	41.76391484713419	23.29347567197914	21.465782057178043	0.49361174037973393	4	c(-17.7754021048361, 69.0320532206054)	69.03205322060536	-17.77540210483612	37.47591687674907	23.293475671979138	0.06698592702235603
100	-169.08164166990792	41.01391484713419	25.159076353591296	16.87035744751638	0.6877451983867162	7	c(-17.777556209463, 68.2589579174455)	68.25895791744547	-17.77755620946298	39.17421592771058	25.159076353591303	0.07814557073652308
300	-167.33164166990792	35.26391484713419	22.741601130327787	32.470497651777805	0.810635298742043	151	c(-17.7788368552281, 62.3469029518732)	62.34690295187319	-17.778836855228143	35.67341380495145	22.74160113032778	0.0638494348112254
50	-168.08164166990792	37.76391484713419	178.50921058547368	32.754626286615476	0.7264587784334993	9	c(-17.821414996823, 64.918446808819)	64.91844680881897	-17.821414996823016	11.849238954899818	1.4907894145263185	2.743769232671263e-4
200	-170.33164166990792	44.51391484713419	8.071667954891883	24.80514628492758	0.932289717420592	11	c(-17.8293334053118, 71.8770940772011)	71.87709407720105	-17.829333405311818	22.887245620076726	8.071667954891893	0.008043435009139342
100	-167.58164166990792	36.01391484713419	5.135592383721322	29.395451824288255	0.9343050487646478	5	c(-17.8434138915059, 63.1233719449614)	63.12337194496145	-17.843413891505907	18.155673363570656	5.135592383721331	0.0032560875471279688
50	-168.33164166990792	38.51391484713419	148.360255745669	29.066745714122057	0.7277179117252804	25	c(-17.8632817074677, 65.6935954967718)	65.69359549677185	-17.863281707467728	161.8166411688955	31.639744254330992	0.12358931067647791
150	-170.08164166990792	43.76391484713419	10.735437316891637	23.397516542723885	0.8847713266358456	11	c(-17.8823247667678, 71.1061177347324)	71.1061177347324	-17.882324766767777	25.326659379970124	10.735437316891648	0.01422834745492713
50	-168.58164166990792	39.26391484713419	152.5411285231044	26.35533191009508	0.7202966995198204	17	c(-17.8974962531813, 66.4683029965464)	66.46830299654641	-17.897496253181316	166.12319369034324	27.45887147689561	0.09308513861539153
300	-167.33164166990792	35.01391484713419	24.849489292302092	31.864535623475383	0.8360385744684499	119	c(-17.8984137124611, 62.1031920053064)	62.10319200530642	-17.89841371246111	37.675501936382375	24.84948929230208	0.07623421210965874
50	-167.83164166990792	36.76391484713419	22.946279116644988	10.866190358599995	0.7515088495416455	4	c(-17.9027508382898, 63.8994522272447)	63.899452227244744	-17.90275083828983	36.061570049488864	22.946279116644973	0.06500391670357743
100	-169.83164166990792	43.01391484713419	178.8516333985836	15.273070525341454	0.9636516947840282	7	c(-17.9178792996421, 70.3345174653984)	70.33451746539845	-17.917879299642106	13.237553580023643	1.1483666014163987	1.6280812978378397e-4
100	-168.83164166990792	40.01391484713419	158.03646679380753	27.11927383186711	0.6960641643380889	13	c(-17.9231701066802, 67.2425513517235)	67.24255135172355	-17.923170106680175	171.7544142613459	21.963533206192466	0.059555159370310994
100	-169.58164166990792	42.26391484713419	179.3532550927221	22.383044557773662	0.876571092485525	8	c(-17.9380783564547, 69.5623303461602)	69.56233034616021	-17.9380783564547	13.550852451438033	0.6467449072779061	5.1639379640729286e-5
50	-169.08164166990792	40.76391484713419	16.8870005500884	23.908278811014494	0.7439238025566439	3	c(-17.9392916827842, 68.0163206454473)	68.01632064544734	-17.93929168278415	30.75203614109273	16.887000550088402	0.03520627007144272
100	-169.33164166990792	41.51391484713419	23.29347567197914	21.465782057178043	0.49273153150392973	4	c(-17.9447041611515, 68.7895886416746)	68.78958864167461	-17.944704161151456	37.31795404845951	23.293475671979138	0.06698592702235603
100	-168.08164166990792	37.51391484713419	161.579937090894	30.91690473506067	0.6610277056593772	34	c(-17.9562653312944, 64.6751308910342)	64.67513089103417	-17.95626533129443	174.79795216249912	18.420062909106008	0.04188873056486702
250	-167.58164166990792	35.76391484713419	22.4515011049701	32.63282293508734	0.7582836842344131	143	c(-17.9669672865588, 62.8797450245134)	62.879745024513355	-17.96696728655876	35.36149342044388	22.451501104970106	0.06223085208228074
50	-168.33164166990792	38.26391484713419	124.27799796226198	14.075355674568886	0.6572980668676057	11	c(-18.0033029405392, 65.4503939175648)	65.45039391756481	-18.003302940539182	137.60689632658165	55.72200203773802	0.38332611248070125
100	-167.83164166990792	36.51391484713419	21.822931627341013	39.44739738669708	0.7736466688226216	33	c(-18.0305847359548, 63.6559165756116)	63.65591657561163	-18.030584735954772	34.82354424806664	21.822931627341006	0.05879510429772843
200	-170.33164166990792	44.26391484713419	8.178636067866293	23.54409231317514	0.8704184679218184	12	c(-18.0322350412142, 71.635298073807)	71.63529807380701	-18.032235041214193	22.801510907632007	8.178636067866307	0.008258035546988104
50	-168.58164166990792	39.01391484713419	143.18845118393276	23.216617093976605	0.7204283016198325	27	c(-18.0431255342134, 66.2252259927297)	66.22522599272968	-18.043125534213356	156.63712102254155	36.811548816067244	0.16729507731329651
150	-170.08164166990792	43.51391484713419	4.535103203954684	20.44013403416807	0.8712293072123299	15	c(-18.0744487070181, 70.8640809352558)	70.86408093525577	-18.074448707018146	18.944684362572957	4.535103203954691	0.002539155687718531
50	-168.83164166990792	39.76391484713419	151.63664089158837	4.287126613901386	0.7198337459878433	5	c(-18.0748973254248, 66.9996102861989)	66.99961028619889	-18.074897325424807	165.21479741972402	28.36335910841163	0.09931853579169343
250	-167.58164166990792	35.51391484713419	24.997828794926342	32.21849754019295	0.7883937678731483	119	c(-18.0884856223903, 62.6360117826345)	62.63601178263451	-18.088485622390287	37.79978132425208	24.997828794926335	0.07714709190869731
100	-168.08164166990792	37.26391484713419	16.520675298560207	30.000187585855816	0.6510541908530341	36	c(-18.088716349555, 64.4316944433882)	64.43169444338824	-18.088716349554975	29.61908864532535	16.520675298560207	0.03369539658277251
50	-169.08164166990792	40.51391484713419	27.11760353386164	8.2611808324111209	0.4194813552409674	3	c(-18.0976680460723, 67.773528185099)	67.77352818509895	-18.097668046072304	40.83590382619258	27.117603533861654	0.09078573103946988
100	-169.83164166990792	42.76391484713419	169.52124076870635	11.916943556469516	0.9501591472000005	6	c(-18.1002924706881, 70.0922633432126)	70.09226334321264	-18.10029247068808	3.7355170692235617	10.478759231293651	0.013556098151533568
100	-169.33164166990792	41.26391484713419	23.2877025977259	18.91280888831508	0.6084451418079909	5	c(-18.1103525347378, 68.5469589709189)	68.54695897091888	-18.11035253473784	37.15788082005429	23.28770259772591	0.06695272744199138
100	-169.58164166990792	42.01391484713419	32.876441004388504	3.198704733527334	0.6813167204515937	3	c(-18.1117058163385, 69.3198794249669)	69.31987942496693	-18.111705816338535	46.91146855975836	32.87644100438851	0.13343955223642448
50	-168.33164166990792	38.01391484713419	116.49055120721769	14.929686796989976	0.8256535004238913	5	c(-18.1407450912236, 65.2070653995278)	65.2070653995278	-18.14074509122361	129.69455317914995	63.50944879278231	0.49795680073617754
100	-167.83164166990792	36.26391484713419	23.35006020244963	38.349896318680486	0.8331919381373241	29	c(-18.1562422557631, 63.4122694329491)	63.4122694329491	-18.156242255763075	36.23818398509138	23.35006020244964	0.06731176684666944
250	-170.58164166990792	44.76391484713419	14.065953942839112	26.57716531624297	0.8858666280225111	14	c(-18.1806525166037, 72.164120973487)	72.16412097348704	-18.18065251660373	28.723026787087747	14.065953942839116	0.024426056829885346
50	-168.58164166990792	38.76391484713419	135.7006603146746	23.117305628493252	0.5834377876480333	23	c(-18.1859758325194, 65.982015035778)	65.98201503577799	-18.1859758325194	149.0187247409547	44.29933968532541	0.24227549340195642
150	-167.58164166990792	35.26391484713419	179.91688846227657	31.69763017728103	0.9617226593635199	3	c(-18.2080222154283, 62.392175049393)	62.39217504939298	-18.208022215428336	12.612796916670504	0.0831115377234255	8.527811978706644e-7
50	-168.08164166990792	37.01391484713419	30.193220922511813	29.712659980947176	0.6124615518307176	7	c(-18.2188350536703, 64.1881408889135)	64.18814088891354	-18.21883505367032	43.17437725508387	30.193220922511813	0.11254698637970434
50	-168.83164166990792	39.51391484713419	150.6142123011143	7.105331153370127	0.5935934898553729	8	c(-18.2236224626852, 66.7565275643205)	66.75652756432054	-18.223622462685196	164.05559027598733	29.385787698885707	0.10660796526962749
200	-170.33164166990792	44.01391484713419	2.499835626980432	22.49481380195082	0.8595493752164561	17	c(-18.2300405254338, 71.3932926105021)	71.39329261050207	-18.230040525433807	16.93511075586406	2.4998356269804276	7.715034767803242e-4
50	-169.08164166990792	40.26391484713419	20.28412643811299	14.330521312540974	0.5637297920375286	4	c(-18.2527923718961, 67.5305855775263)	67.53058557752632	-18.25279237189608	33.85895316618161	20.28412643811299	0.050795775970043776
150	-170.08164166990792	43.26391484713419	4.364507164450251	19.714651196244304	0.8441503950119689	16	c(-18.2619490430894, 70.6218494209229)	70.62184942092287	-18.2619490430894	18.597078493091033	4.364507164450259	0.0023517188627824245
100	-169.33164166990792	41.01391484713419	21.671859876712965	18.175811709048933	0.7346239530502983	8	c(-18.2724676625558, 68.3041697570712)	68.30416975707115	-18.272467662555766	35.391280300698384	21.671859876712972	0.05798389018714587
100	-168.33164166990792	37.76391484713419	158.79525900958413	27.75430812464763	0.7817992469125699	40	c(-18.2756823183834, 64.9636136560227)	64.96361365602267	-18.275682318383353	171.8768812321449	21.20474099041587	0.05551123956427445
100	-169.83164166990792	42.51391484713419	176.36100330972235	7.637894000522685	0.9695820602082941	4	c(-18.2784938130598, 69.8498275811415)	69.84982758114154	-18.278493813059775	10.407855555077134	3.6389966902776507	0.0016348514705989748
200	-167.83164166990792	36.01391484713419	28.156857484190333	38.48783521601438	0.6963161047690835	103	c(-18.2797819937442, 63.1685138499602)	63.16851384996021	-18.27978199374419	40.93462345151505	28.15685748419034	0.09787760782530931
100	-169.58164166990792	41.76391484713419	23.293475671979138	21.46578205717804	0.6563439949656891	4	c(-18.2814822561972, 69.0772585194663)	69.07725851946626	-18.28148225619718	37.16979298757366	23.293475671979138	0.06698592702235603
300	-167.58164166990792	35.01391484713419	22.695770027667372	31.64237566959345	0.824883592730272	146	c(-18.3256285777182, 62.1482375570841)	62.14823755708413	-18.325628577718213	35.28757875629111	22.69577002766738	0.0635923428578722
50	-168.58164166990792	38.51391484713419	128.9769012219742	16.17595795435789	0.38280379426646227	11	c(-18.32612950149, 65.7386741658074)	65.73867416580738	-18.326129501490033	142.1670679299402	51.0230987780258	0.32140205048298487
50	-168.08164166990792	36.76391484713419	24.483553307888922	27.321509873144702	0.6872805280257858	12	c(-18.3466860283776, 63.9444735244171)	63.94447352441713	-18.346686028377626	37.34973289241378	24.48355330788891	0.07400547933089358
50	-168.83164166990792	39.26391484713419	145.55992737258362	12.836476146381765	0.7010941773346443	12	c(-18.3694372963169, 66.5133075954901)	66.51330759549008	-18.369437296316928	158.86744752943946	34.440072627416384	0.1464343953804587
200	-170.58164166990792	44.51391484713419	17.21394434954225	32.00375920893223	0.9697492673970448	4	c(-18.3845081451338, 71.9221494951288)	71.92214949512876	-18.38450814513384	31.677091147261706	17.21394434954226	0.03658270124310344
100	-167.83164166990792	35.76391484713419	179.91688846227657	31.697630177281027	0.8778118749941829	3	c(-18.401260507522, 62.9246527689703)	62.92465276897029	-18.401260507522046	12.586371224731465	0.0831115377234255	8.52781197870664e-7
50	-169.08164166990792	40.01391484713419	7.773048141468897	27.18453837623912	0.8039712213705481	4	c(-18.4047673285266, 67.28749765135)	67.28749765134998	-18.40476732852656	21.207560494342317	7.773048141468905	0.007459293507357186
50	-168.33164166990792	37.51391484713419	111.87866656294909	16.855481080357734	0.8824950513248815	3	c(-18.4081860260255, 64.7200422593551)	64.72004225935507	-18.40818602602554	124.84035441098126	68.12133343705091	0.5729032184249222
150	-170.33164166990792	43.76391484713419	5.115895866242792	5.836224534960656	0.9627279725662679	5	c(-18.4229421832922, 71.1510857632064)	71.15108576320638	-18.422942183292164	19.368482177682722	5.115895866242795	0.0032311593227456934
50	-169.33164166990792	40.76391484713419	17.779489505970133	20.26524713177387	0.7819289499236668	4	c(-18.431164861033, 68.061226306937)	68.061226306937	-18.431164861033043	31.351579289990013	17.779489505970133	0.03902595643122249
250	-167.58164166990792	34.76391484713419	24.99046724386588	36.04900500462671	0.9016000414554682	47	c(-18.4413544914631, 61.904201944375)	61.90420194437497	-18.44135449146311	37.48007096425022	24.99046724386588	0.07710166087243624
150	-170.08164166990792	43.01391484713419	0.27560703319686836	17.495344990149622	0.8166105951844367	14	c(-18.4449937080429, 70.3794304119394)	70.37943041193938	-18.444993708042865	14.335631781063455	0.2756070331968772	9.377683549084514e-6
100	-169.58164166990792	41.51391484713419	23.293475671979138	21.46578205717804	0.6391264840855055	4	c(-18.4475377617408, 68.8344734847174)	68.83447348471739	-18.447537761740815	37.0148123408232	23.293475671979138	0.06698592702235603
150	-169.83164166990792	42.26391484713419	3.1109866122623666	18.91845645863811	0.8041947260447591	15	c(-18.4526307589496, 69.6072166663189)	69.60721666631888	-18.452630758949596	16.99448730745047	3.1109866122623657	0.0011948441607007002
50	-168.58164166990792	38.26391484713419	128.9769012219742	16.17595795435789	0.735370218152827	11	c(-18.4636657419821, 65.495207264708)	65.49520726470803	-18.463665741982094	142.04179883633444	51.0230987780258	0.32140205048298487
50	-168.08164166990792	36.51391484713419	29.236890932215015	32.18243600412307	0.777204709165227	10	c(-18.4723315473162, 63.7006955261812)	63.70069552618118	-18.472331547316237	41.990311901946484	29.236890932215005	0.10553034461509087
50	-168.83164166990792	39.01391484713419	135.25930483891716	14.758388418734592	0.7614772736637393	21	c(-18.5124299806246, 66.2699546109061)	66.26995461090613	-18.512429980624603	148.43579988607758	44.74069516108284	0.24712713623419025
250	-167.83164166990792	35.51391484713419	22.693279071436347	31.60357273286987	0.7745346328614234	146	c(-18.5207324028046, 62.6806890286474)	62.68068902864744	-18.52073240280459	35.256498779613366	22.693279071436336	0.06357838456964081
50	-168.33164166990792	37.26391484713419	30.429036848664666	26.129160260255258	0.736470373763926	4	c(-18.5383249878489, 64.4763546473324)	64.47635464733243	-18.53832498784894	43.27316705962761	30.42903684866468	0.11431188685646829
50	-169.08164166990792	39.76391484713419	157.2127242707202	15.263629767370398	0.6487983227192022	3	c(-18.553691399675, 67.0442690336192)	67.04426903361924	-18.553691399674996	170.5099830770744	22.7872757292798	0.0641061648348425
200	-170.58164166990792	44.26391484713419	10.989244028944524	24.76359883727689	0.9417206930714221	10	c(-18.5831540145832, 71.6799695244589)	71.67996952445885	-18.58315401458319	25.263681215377346	10.989244028944512	0.01490907213922131
50	-169.33164166990792	40.51391484713419	20.28412643811299	14.330521312540974	0.49401355010110537	4	c(-18.5865545898494, 67.8181336982592)	67.81813369825925	-18.58655458984939	33.71220240022927	20.28412643811299	0.050795775970043776
50	-168.08164166990792	36.26391484713419	0.9530599462987976	29.34842114086338	0.8417245785693823	4	c(-18.5958316738145, 63.4568099553616)	63.45680995536163	-18.595831673814494	13.595880512427243	0.9530599462987936	1.1213867422704438e-4
50	-168.58164166990792	38.01391484713419	114.95996623579242	12.948488480800588	0.8284425110346677	3	c(-18.5986607490617, 65.2516180637231)	65.2516180637231	-18.59866074906173	127.90214731819219	65.04003376420758	0.522247653339415
100	-169.58164166990792	41.26391484713419	23.2877025977259	18.91280888831507	0.728629154839767	5	c(-18.6099967513861, 68.5915299141756)	68.59152991417561	-18.609996751386067	36.85766390993649	23.28770259772591	0.06695272744199136
150	-170.33164166990792	43.51391484713419	5.7713107467144455	5.517750299911298	0.919626798724366	6	c(-18.6111230017763, 70.9086852046785)	70.90868520467855	-18.611123001776278	19.845936251663602	5.771310746714448	0.004112102189523664
150	-169.83164166990792	42.01391484713419	0.898229449130813	23.130544166882864	0.7485264014737824	10	c(-18.6228440891913, 69.364436785502)	69.36443678550197	-18.62284408919126	14.62231043006335	0.8982294491308096	9.96069312698565e-5
150	-170.08164166990792	42.76391484713419	2.5606660180763483	17.116210622832593	0.8309030895941093	14	c(-18.6237427800826, 70.1368307816086)	70.13683078160857	-18.623742780082637	16.452447464249246	2.560666018076347	8.095074637198735e-4
250	-167.83164166990792	35.26391484713419	23.679043768138584	31.6629363603083	0.8050602030949001	115	c(-18.6382504155888, 62.4366253684816)	62.436625368481636	-18.638250415588843	36.137967983041506	23.67904376813857	0.06922186589795333
50	-168.83164166990792	38.76391484713419	134.76379639712133	14.735434444128053	0.6464570364779136	18	c(-18.6526852201642, 66.0264726723661)	66.02647267236614	-18.652685220164194	147.81201446615825	45.236203602878675	0.2526313723951968
50	-168.33164166990792	37.01391484713419	27.650995936384547	30.620648566097383	0.6821328542405282	12	c(-18.6661654652297, 64.2325541294638)	64.23255412946381	-18.666165465229668	40.379879123164415	27.65099593638456	0.094392293367155
50	-169.08164166990792	39.51391484713419	150.5269559626209	7.600484028380486	0.6793843115583161	7	c(-18.6996590914957, 66.8009041600883)	66.8009041600883	-18.699659091495736	163.68992766869684	29.47304403737911	0.10724201541102324
200	-168.08164166990792	36.01391484713419	22.676925246133187	31.325321579601138	0.6952235518645995	135	c(-18.7172443565487, 63.2128197631027)	63.2128197631027	-18.717244356548676	35.21124581296186	22.67692524613318	0.06348678254552002
100	-168.58164166990792	37.76391484713419	138.86821053309777	37.71923553632025	0.829684232180068	29	c(-18.7311878507937, 65.0079101506017)	65.00791015060172	-18.731187850793738	151.6901544495798	41.131789466902234	0.20886717342587283
50	-169.33164166990792	40.26391484713419	20.284126438112995	14.330521312540974	0.3875881457519409	4	c(-18.7387426999523, 67.5748967917827)	67.57489679178275	-18.738742699952347	33.571399665178376	20.28412643811299	0.050795775970043776
250	-167.83164166990792	35.01391484713419	30.692420664105278	38.223644692995244	0.8325294681287488	82	c(-18.7538654903227, 62.1924644330361)	62.192464433036065	-18.753865490322728	43.04896614926156	30.69242066410527	0.11629934397807362
100	-169.58164166990792	41.01391484713419	17.893799424678473	20.200002566049186	0.7267775969944208	6	c(-18.7689782753043, 68.3484331539431)	68.3484331539431	-18.768978275304292	31.315871736059535	17.893799424678463	0.03952938985810165
200	-170.58164166990792	44.01391484713419	10.134624886702754	22.294230644005683	0.9008123716949534	12	c(-18.7767899992408, 71.4375892295437)	71.43758922954368	-18.776789999240847	24.225369124070937	10.134624886702767	0.012680323653601857
100	-169.83164166990792	41.76391484713419	23.29347567197914	21.465782057178043	0.8325608973298165	4	c(-18.7892682963014, 69.121493842014)	69.121493842014	-18.789268296301422	36.86193439412631	23.293475671979138	0.06698592702235603
50	-168.83164166990792	38.51391484713419	129.99029875240853	13.154832829732044	0.6797332754957592	14	c(-18.7902844338467, 65.7828656805584)	65.78286568055843	-18.790284433846672	142.91290668422016	50.009701247591465	0.30876175541646317
50	-168.33164166990792	36.76391484713419	33.175760208999435	24.222540945452465	0.6098106372132255	20	c(-18.791771319036, 63.9886438928249)	63.988643892824946	-18.791771319036027	45.79164326091109	33.175760208999435	0.13588037845000375
150	-170.33164166990792	43.26391484713419	178.38040426928876	13.179443405937043	0.9263585981260716	10	c(-18.7947571767205, 70.6660982289847)	70.6660982289847	-18.79475717672053	12.28162288764986	1.6195957307112394	3.238383124614906e-4
150	-170.08164166990792	42.51391484713419	2.5382833525920874	17.827455540909497	0.8510384327095224	13	c(-18.798348926512, 69.8940570766151)	69.89405707661506	-18.79834892651205	16.265972217234093	2.5382833525920887	7.954175775365597e-4
200	-168.08164166990792	35.76391484713419	24.18692989668618	31.793471084867605	0.7454614184414882	119	c(-18.8366255203695, 62.9687277953845)	62.968727795384545	-18.83662552036952	36.614795085987396	24.186929896686195	0.07222315775644599
50	-169.08164166990792	39.26391484713419	137.674056053507	10.080674847238006	0.6581676978508173	10	c(-18.8427611276858, 66.5574072848783)	66.55740728487825	-18.842761127685836	150.70561650597278	42.325943946493	0.22117105320514402
150	-168.58164166990792	37.51391484713419	3.4116387201298606	39.78566824828715	0.7705955145516944	143	c(-18.8613176395646, 64.7640869763534)	64.7640869763534	-18.86131763956465	16.115754377277085	3.411638720129872	0.0014369479946530113
300	-167.83164166990792	34.76391484713419	24.45831302356919	30.602253671452097	0.8348102105503789	130	c(-18.8676268542487, 61.9482087759847)	61.948208775984696	-18.867626854248694	36.71434746280465	24.45831302356919	0.07385297234060423
50	-169.33164166990792	40.01391484713419	7.773048141468897	27.18453837623912	0.6971317961451063	4	c(-18.8878306668647, 67.3315202425753)	67.33152024257531	-18.887830666864676	20.92262836493063	7.773048141468905	0.007459293507357186
50	-168.33164166990792	36.51391484713419	24.097416740472003	37.57470923653627	0.7377818287551279	26	c(-18.9152041156384, 63.7446270076078)	63.744627007607804	-18.915204115638364	36.60248511825682	24.097416740472	0.07168956710666423
100	-169.58164166990792	40.76391484713419	13.315655679564525	19.646118193042284	0.5232505141933339	5	c(-18.9245962961631, 68.1051883161117)	68.10518831611165	-18.92459629616315	26.593211499465724	13.315655679564514	0.021889714342804775
50	-168.83164166990792	38.26391484713419	129.42082468814402	16.14945313064341	0.8873940442449161	10	c(-18.9253059099534, 65.5391373828786)	65.5391373828786	-18.92530590995339	142.2204111640214	50.57917531185598	0.3158337006453656
100	-169.83164166990792	41.51391484713419	19.603956615803074	24.61067256989802	0.7455699472903075	3	c(-18.9520319245598, 68.8783934715698)	68.87839347156977	-18.952031924559773	33.02046210276205	19.60395661580307	0.0474463104931221
150	-168.08164166990792	35.51391484713419	24.77345263006042	38.20735937985257	0.8432362315136541	38	c(-18.9540291525726, 62.72453679762)	62.72453679762004	-18.954029152572627	37.09685321916834	24.773452630060433	0.07576838953257384
200	-170.58164166990792	43.76391484713419	2.076619267994064	23.264298428753666	0.8849165113523715	16	c(-18.9656061034509, 71.1950163640272)	71.19501636402721	-18.965606103450945	15.988497315710504	2.0766192679940616	5.323885906424928e-4
150	-170.08164166990792	42.26391484713419	0.8982294491308125	23.130544166882864	0.8398322839068373	10	c(-18.9689578186505, 69.651115535924)	69.65111553592399	-18.968957818650516	14.465830889779966	0.8982294491308096	9.96069312698565e-5
150	-170.33164166990792	43.01391484713419	177.92994124497716	12.33377653058125	0.9227331058698612	12	c(-18.9740106229336, 70.4233317742351)	70.42333177423507	-18.974010622933587	11.662141086916336	2.070058755022842	5.290300307711999e-4
50	-169.08164166990792	39.01391484713419	135.22999327044502	8.47291977849107	0.4614907087694535	9	c(-18.983084633453, 66.3137824895679)	66.31378248956788	-18.983084633453032	148.13293131529454	44.77000672955498	0.24745104969930842
100	-168.58164166990792	37.26391484713419	27.67774627445564	36.93717370499506	0.7648671197028116	60	c(-18.9891180963933, 64.5201518616299)	64.52015186162994	-18.989118096393288	40.266374731229746	27.677746274455643	0.09457501713989423
50	-169.33164166990792	39.76391484713419	157.2127242707202	15.263629767370398	0.774347649748655	3	c(-19.0339158102658, 67.0880085106571)	67.0880085106571	-19.033915810265768	170.227624022848	22.7872757292798	0.0641061648348425
150	-168.33164166990792	36.26391484713419	30.05292037743648	36.61232194780696	0.5737047581231881	92	c(-19.0365232274545, 63.5005064323755)	63.50050643237545	-19.036523227454524	42.44930030772156	30.052920377436465	0.11150345965586861
100	-168.83164166990792	38.01391484713419	134.54012553731846	22.76875161063405	0.7407647175467317	21	c(-19.0578249526319, 65.2952913808012)	65.2952913808012	-19.057824952631933	147.21920406352174	45.45987446268154	0.2551358254521932
250	-168.08164166990792	35.26391484713419	23.612234005302028	30.43056603604958	0.7816333421749599	134	c(-19.0695073848723, 62.4802494190154)	62.48024941901536	-19.0695073848723	35.83310878323749	23.612234005302014	0.06883180181742479
50	-169.58164166990792	40.51391484713419	20.28412643811299	14.330521312540974	0.71229091351849	4	c(-19.0769599528225, 67.8618002912631)	67.86180029126314	-19.0769599528225	33.42042925359664	20.28412643811299	0.050795775970043776
100	-169.83164166990792	41.26391484713419	20.795766962664082	20.857001842618452	0.8316400619614559	4	c(-19.1112578887589, 68.6351410570679)	68.63514105706786	-19.11125788875895	34.06386543598251	20.79576696266409	0.0533906078475841
50	-168.58164166990792	37.01391484713419	22.745383256982823	23.00759680251501	0.781552712102275	20	c(-19.1146547086527, 64.276108002757)	64.27610800275703	-19.114654708652736	35.22080021884693	22.74538325698282	0.06387067401321411
50	-169.08164166990792	38.76391484713419	136.120939361977	9.613013522056617	0.7056716426333474	15	c(-19.1207133090687, 66.0700336917508)	66.07003369175077	-19.120713309068748	148.8979602698826	43.87906063802299	0.23770024228090106
150	-170.08164166990792	42.01391484713419	0.8982294491308123	23.130544166882864	0.8596072652767345	10	c(-19.1357085198412, 69.4080121084027)	69.40801210840266	-19.135708519841238	14.309609668989822	0.8982294491308096	9.96069312698565e-5
250	-170.83164166990792	44.26391484713419	3.366913521146464	24.968508993229044	0.885048474731038	19	c(-19.1362140490058, 71.7235825324183)	71.72358253241829	-19.136214049005805	17.29074683967599	3.366913521146472	0.0013995193406023377
150	-170.33164166990792	42.76391484713419	177.44295788841427	12.808593590073201	0.932484484754583	11	c(-19.1490414500809, 70.1803924437275)	70.18039244372746	-19.14904145008086	11.010369059796034	2.55704211158573	8.07217822274421e-4
200	-170.58164166990792	43.51391484713419	2.490881779446318	21.758135488742653	0.8628682364434712	18	c(-19.1497830500215, 70.9522582926987)	70.95225829269872	-19.149783050021487	16.228539775921945	2.490881779446312	7.659866715034104e-4
100	-168.33164166990792	36.01391484713419	25.775876092726318	37.071169971635214	0.7500643478439513	47	c(-19.1557859283507, 63.2562850190388)	63.2562850190388	-19.15578592835066	38.06563666708894	25.77587609272632	0.08202417140093585
50	-169.33164166990792	39.51391484713419	149.73828559735682	8.02215911530995	0.7724813671166794	4	c(-19.1770915007574, 66.8443658709866)	66.84436587098664	-19.17709150075737	162.62142416070958	30.26171440264318	0.11305819241816564
200	-168.08164166990792	35.01391484713419	24.595404297685473	36.96449510630482	0.8854686411765029	40	c(-19.1831105713213, 62.2358682167081)	62.23586821670808	-19.183110571321293	36.71564184336876	24.595404297685462	0.07468319908229686
300	-168.83164166990792	37.76391484713419	0.6132283715755817	38.853437252568504	0.5544586414793533	308	c(-19.1879140204014, 65.0513311368352)	65.05133113683524	-19.187914020401372	13.174240125410961	0.6132283715755875	4.6425806877190974e-5
50	-169.58164166990792	40.26391484713419	19.108959723644677	16.584783051952417	0.4673284878299529	3	c(-19.2261738081498, 67.6182737601886)	67.6182737601886	-19.22617380814979	32.107168575843446	19.108959723644688	0.045080536014799374
50	-168.58164166990792	36.76391484713419	23.83896839883191	25.43849222077863	0.6233849565093162	38	c(-19.2379905815989, 64.0319584774386)	64.03195847743862	-19.23799058159889	36.2033866003506	23.838968398831923	0.07016005115067987
50	-169.08164166990792	38.51391484713419	135.3167764915304	8.786078369122098	0.8465173687189989	11	c(-19.255727593672, 65.8261646530949)	65.8261646530949	-19.255727593671978	147.9705052193956	44.68322350846961	0.24649264976640142
100	-169.83164166990792	41.01391484713419	17.77948950597014	20.265247131773876	0.7275097510782558	4	c(-19.2670637731287, 68.3917417424272)	68.39174174242716	-19.267063773128736	30.902609716049994	17.779489505970133	0.039025956431222475
200	-168.33164166990792	35.76391484713419	23.59177072965538	30.49874632347804	0.702809701733119	133	c(-19.2730474841951, 63.0119655175729)	63.01196551757289	-19.27304748419506	35.77692591314013	23.591770729655366	0.06871254890871897
250	-168.08164166990792	34.76391484713419	28.500877561343803	38.60988313617604	0.8750255916479646	74	c(-19.2948873624039, 61.9913956596964)	61.99139565969641	-19.294887362403934	40.52231794772035	28.5008775613438	0.10028395330453216
100	-170.08164166990792	41.76391484713419	19.60395661580307	24.61067256989802	0.9560919397632628	3	c(-19.2987338485089, 69.1647524692628)	69.1647524692628	-19.298733848508935	32.86284910897609	19.60395661580307	0.0474463104931221
100	-168.83164166990792	37.51391484713419	18.442372816819315	30.954277203239737	0.9004804691281132	40	c(-19.3156428571606, 64.8072599810909)	64.80725998109088	-19.315642857160594	30.88768936171357	18.44237281681933	0.041990261125253885
50	-169.33164166990792	39.26391484713419	143.5574774470113	10.583384227053815	0.6772099848741305	7	c(-19.3174473546576, 66.6005964228474)	66.60059642284737	-19.3174473546576	156.3116846091164	36.44252255298869	0.1639577098796407
150	-170.33164166990792	42.51391484713419	179.3532550927221	22.38304455777366	0.9255444441643793	8	c(-19.3200004068994, 69.9372865256241)	69.93728652562412	-19.32000040689942	12.759957056333889	0.6467449072779061	5.163937964072931e-5
200	-170.83164166990792	44.01391484713419	12.602591400598973	13.34871861084367	0.9670560852188812	7	c(-19.3256149643545, 71.4808340435608)	71.48083404356082	-19.325614964354514	26.3467040103543	12.602591400598982	0.019608062964253263
200	-170.58164166990792	43.26391484713419	4.5864204337757695	19.07078452878049	0.8362456785546758	17	c(-19.3294928280683, 70.7093220152193)	70.70932201521934	-19.329492828068346	18.15433263038733	4.586420433775771	0.0025969447401673986
50	-168.58164166990792	36.51391484713419	23.72029741358867	33.588975607798126	0.6531537681997907	45	c(-19.3591865440747, 63.7877062501535)	63.78770625015349	-19.35918654407467	35.97586889533011	23.720297413588668	0.06946327276408658
50	-169.58164166990792	40.01391484713419	19.108959723644674	16.584783051952417	0.7230401601338408	3	c(-19.3723380820325, 67.3746132048812)	67.3746132048812	-19.37233808203246	31.972133551111312	19.10895972364466	0.04508053601479924
50	-169.08164166990792	38.26391484713419	151.04750332457934	12.682509979749677	0.657012264506704	3	c(-19.3882048199433, 65.5821789869376)	65.58217898693758	-19.38820481994327	163.58048762242515	28.95249667542066	0.10348729181978326
200	-168.33164166990792	35.51391484713419	24.229890079244605	30.991365219991152	0.7719874231021526	117	c(-19.3883612388451, 62.767550580488)	62.76755058048799	-19.38836123884515	36.312400632900165	24.229890079244598	0.07247994731509579
250	-168.08164166990792	34.51391484713419	22.96759177206475	37.10492881798344	0.910515776928202	37	c(-19.4048847755165, 61.7468341325707)	61.74683413257071	-19.404884775516493	34.892028199757476	22.967591772064736	0.06512472491459455
100	-169.83164166990792	40.76391484713419	13.315655679564529	19.64611819304229	0.6525554625798773	5	c(-19.4195621118223, 68.1482004455365)	68.14820044553647	-19.419562111822334	26.29711395608433	13.315655679564543	0.021889714342804872
100	-168.83164166990792	37.26391484713419	25.936262323968773	36.64019529017804	0.7725002946226865	64	c(-19.4410786161583, 64.5630811174817)	64.56308111748166	-19.441078616158272	38.268188200579516	25.936262323968776	0.08304811152317558
50	-169.33164166990792	39.01391484713419	135.22999327044502	8.472919778491093	0.5287933004144069	9	c(-19.4550694176057, 66.3567040986766)	66.35670409867657	-19.455069417605664	147.85801289487725	44.77000672955498	0.2474510496993084
150	-170.08164166990792	41.51391484713419	25.159076353591296	16.87035744751638	0.7800724078261114	7	c(-19.4581607180719, 68.9213420354131)	68.92134203541308	-19.458160718071934	38.269087810413396	25.159076353591303	0.07814557073652308
150	-168.58164166990792	36.26391484713419	23.146250704106116	30.98331134528956	0.5920478228117476	126	c(-19.478301248735, 63.5433541772638)	63.54335417726379	-19.478301248734983	35.295068989325614	23.14625070410611	0.06614184217991759
150	-170.33164166990792	42.26391484713419	2.8040928492727843	22.46486793968875	0.933833076938466	7	c(-19.4870312961112, 69.6940200112773)	69.6940200112773	-19.487031296111166	16.054021371141346	2.8040928492727915	9.707329268324448e-4
200	-168.33164166990792	35.26391484713419	29.073814294442894	34.77655460768184	0.8256920983618447	87	c(-19.5017786958284, 62.5230427670701)	62.52304276707008	-19.50177869582836	41.05558961618402	29.073814294442883	0.10435637995404339
200	-170.58164166990792	43.01391484713419	7.876806332988194	20.367306445928413	0.8505941878842274	19	c(-19.5048992034286, 70.4662141881595)	70.46621418815948	-19.50489920342857	21.279283317637237	7.876806332988195	0.007659762716963323
200	-170.83164166990792	43.76391484713419	13.030994517238316	16.77901227086381	0.9485143727457617	11	c(-19.5102827425595, 71.2379017017566)	71.23790170175657	-19.510282742559525	26.600126246637444	13.030994517238327	0.020963804704727813
100	-169.58164166990792	39.76391484713419	154.24315404593895	24.389435497490133	0.7719283682396534	13	c(-19.5155488705853, 67.1308229188539)	67.13082291885385	-19.51554887058528	166.97425580879408	25.75684595406105	0.08190310043225074
100	-169.08164166990792	38.01391484713419	132.12836716020126	20.87479466999674	0.7721997587617	19	c(-19.5182193602238, 65.3380801654462)	65.33808016544624	-19.518219360223835	144.54308053193688	47.871632839798735	0.28292509021586376
50	-168.83164166990792	37.01391484713419	27.886530754369954	27.437032337015562	0.8126316912664041	30	c(-19.5642859773533, 64.3187976295853)	64.31879762958532	-19.564285977353286	40.107305954341484	27.886530754369943	0.09600723426103958
100	-169.83164166990792	40.51391484713419	13.315655679564525	19.64611819304229	0.5812573818781315	5	c(-19.5688606522465, 67.9045218703829)	67.90452187038288	-19.5688606522465	26.15866071857704	13.315655679564514	0.021889714342804782
50	-169.33164166990792	38.76391484713419	134.33841082197063	8.625829500091026	0.5447723898219984	7	c(-19.5900403377037, 66.1126926723734)	66.11269267237336	-19.59004033770367	146.8429042462953	45.661589178029374	0.25740502793371967
150	-168.58164166990792	36.01391484713419	24.18118681126765	31.456265512425446	0.6562574159035222	112	c(-19.5953912671139, 63.2989050118521)	63.2989050118521	-19.595391267113946	36.22528898752961	24.18118681126765	0.07218886365449687
250	-168.33164166990792	35.01391484713419	24.551377379335428	29.975038468820646	0.8167596932466711	129	c(-19.6133495959622, 62.2784445474042)	62.278444547404206	-19.613349595962248	36.434277267192044	24.551377379335435	0.07441606558303009
150	-170.08164166990792	41.26391484713419	21.671859876712965	18.17581170904894	0.7571554248528986	8	c(-19.6141104553684, 68.6777859798038)	68.67778597980376	-19.614110455368404	34.63647577065791	21.671859876712972	0.057983890187145865
300	-169.08164166990792	37.76391484713419	0.7785425193250733	38.75451712521689	0.5636278152492203	311	c(-19.6458427646159, 65.0938715263736)	65.09387152637358	-19.645842764615875	13.07738704542561	0.7785425193250717	7.483067338234931e-5
150	-170.33164166990792	42.01391484713419	23.293475671979138	21.46578205717804	0.8542561878834327	4	c(-19.6502713622063, 69.4505986123092)	69.45059861230925	-19.650271362206325	36.3904293799074	23.293475671979138	0.06698592702235603
100	-169.58164166990792	39.51391484713419	142.00034473763026	20.117364934843607	0.7642642282992129	17	c(-19.6558983524754, 66.8869070168299)	66.88690701682994	-19.65589835247537	154.6022453353902	37.99965526236974	0.17826837037764745
200	-170.58164166990792	42.76391484713419	4.470965557437368	20.04649376484658	0.8322572979407031	16	c(-19.6761581945127, 70.2229411454822)	70.22294114548217	-19.67615819451267	17.712162002260243	4.470965557437381	0.0024678435821964637
100	-168.83164166990792	36.76391484713419	27.665010759007433	36.80018773251883	0.49449814947435294	88	c(-19.6853272585649, 64.0744124861853)	64.07441248618531	-19.68532725856494	39.77681308758298	27.66501075900743	0.09448800250567863
200	-170.83164166990792	43.51391484713419	4.5351032039546855	20.440134034168075	0.9396604481799419	15	c(-19.6903956925231, 70.9947925645017)	70.9947925645017	-19.690395692523065	17.933815671623847	4.535103203954691	0.002539155687718531
150	-168.58164166990792	35.76391484713419	28.611706490332825	35.04797273344537	0.7217946219221542	88	c(-19.7105111798364, 63.0543614083046)	63.05436140830459	-19.71051117983643	40.55307520092833	28.611706490332836	0.10106540102332769
50	-169.83164166990792	40.26391484713419	19.108959723644677	16.584783051952417	0.857784792030064	3	c(-19.7150626024184, 67.6607105184176)	67.66071051841764	-19.715062602418364	31.81661712732199	19.108959723644688	0.045080536014799374
50	-169.33164166990792	38.51391484713419	135.85632405095924	10.410454454256755	0.8721033639899306	7	c(-19.7224395288699, 65.8685657671217)	65.86856576712172	-19.722439528869852	148.23987332132714	44.143675949040755	0.24057581806097766
250	-168.33164166990792	34.76391484713419	26.090331841999983	29.897981473664707	0.8816395822532306	106	c(-19.7231219911428, 62.0337583061938)	62.033758306193754	-19.723121991142765	37.876168183584355	26.090331841999983	0.08403770563279979
100	-170.08164166990792	41.01391484713419	17.77948950597014	20.26524713177387	0.8847123077190528	4	c(-19.7666990991269, 68.434089244839)	68.43408924483904	-19.76669909912689	30.602079382092427	17.779489505970133	0.03902595643122249
100	-169.08164166990792	37.51391484713419	19.86519277805763	24.539118888130556	0.8837220629144086	38	c(-19.7711438915621, 64.8495562794327)	64.84955627943272	-19.77114389156208	32.050501807667445	19.865192778057633	0.04871924495177693
50	-169.58164166990792	39.26391484713419	142.76996636233775	12.321266052353497	0.8620806577854243	5	c(-19.7934749832208, 66.642869443849)	66.64286944384898	-19.793474983220783	155.2454483574495	37.230033637662245	0.17112042032857558
100	-168.83164166990792	36.51391484713419	30.559210816848235	36.23569436850838	0.4483265512224903	86	c(-19.8042625207854, 63.8299285465118)	63.82992854651178	-19.804262520785397	42.56415815017476	30.559210816848235	0.11529202046278697
150	-170.33164166990792	41.76391484713419	23.29347567197914	21.465782057178043	0.8074067393678689	4	c(-19.8098516540926, 69.2070277765422)	69.20702777654219	-19.809851654092608	36.24112225143875	23.293475671979138	0.06698592702235603
200	-168.58164166990792	35.51391484713419	23.915239526353073	30.16884233107307	0.7370542724416407	129	c(-19.8237136622548, 62.8097259266546)	62.809725926654586	-19.823713662254754	35.75580487608647	23.915239526353076	0.07060971377812847
300	-168.33164166990792	34.51391484713419	23.966943820938045	29.921197736641588	0.8446437306561898	137	c(-19.8311423145164, 61.7889863463871)	61.78898634638715	-19.831142314516377	35.657482212746174	23.96694382093804	0.0709153575451852
200	-170.58164166990792	42.51391484713419	3.087209474257235	18.25124109405361	0.8434902817252962	16	c(-19.8434185162249, 69.9795089175971)	69.97950891759709	-19.843418516224933	16.171131439420435	3.087209474257236	0.0011766496713510664
50	-169.33164166990792	38.26391484713419	151.04750332457934	12.682509979749685	0.5960779870208317	3	c(-19.8523433250295, 65.62432686276)	65.62432686276003	-19.852343325029523	163.31261427613651	28.95249667542066	0.10348729181978328
100	-169.83164166990792	40.01391484713419	3.8691623643294646	29.45849449927962	0.6994786680811557	6	c(-19.8582668634431, 67.4167706992147)	67.41677069921468	-19.858266863443067	16.44447894823611	3.869162364329469	0.0018481996792029142
200	-170.83164166990792	43.26391484713419	0.27560703319686874	17.495344990149622	0.9140597260832395	14	c(-19.8661234563462, 70.7515133378584)	70.75151333785844	-19.866123456346212	13.508292315039682	0.2756070331968772	9.377683549084514e-6
100	-169.08164166990792	37.26391484713419	26.587207564695184	33.78761749029801	0.815399458745611	95	c(-19.8941890313687, 64.6051375123177)	64.60513751231773	-19.89418903136865	38.6612482842138	26.587207564695177	0.08726908717138081
100	-170.08164166990792	40.76391484713419	13.315655679564525	19.64611819304229	0.8148040068617044	5	c(-19.9160376798912, 68.1902565549257)	68.1902565549257	-19.916037679891158	25.999478163020967	13.315655679564514	0.021889714342804782
50	-168.83164166990792	36.26391484713419	25.056152219934965	36.44981005700791	0.648469012554334	38	c(-19.9211496680027, 63.5853485652018)	63.58534856520181	-19.92114966800266	36.95630466255142	25.056152219934972	0.0775075017368583
50	-169.58164166990792	39.01391484713419	143.00160517882972	13.849998250249314	0.5478749753339816	4	c(-19.9283636782546, 66.398713983829)	66.39871398382901	-19.92836367825463	155.35336633714616	36.99839482117028	0.168997681400395
200	-168.58164166990792	35.26391484713419	24.024462263907026	31.220012421839165	0.8206265099063679	110	c(-19.9350495657746, 62.5650010367015)	62.565001036701496	-19.93504956577457	35.766103643563156	24.024462263907026	0.07125614655183862
150	-170.33164166990792	41.51391484713419	23.2877025977259	18.91280888831507	0.8313416383420195	5	c(-19.965897364445, 68.9633127028672)	68.96331270286724	-19.965897364444967	36.0895846484043	23.28770259772591	0.06695272744199136
100	-169.33164166990792	38.01391484713419	132.0367389454241	21.31271044249236	0.8477345272634765	23	c(-19.9798251257253, 65.379979302728)	65.37997930272799	-19.979825125725316	144.18584413711667	47.963261054575895	0.2840091865419008
100	-169.83164166990792	39.76391484713419	157.60603725442232	29.785835814899244	0.8318539834410572	9	c(-19.9985682481229, 67.1727065404708)	67.17270654047081	-19.998568248122897	170.05192513618388	22.39396274557768	0.06191229227781743
200	-170.58164166990792	42.26391484713419	3.1109866122623666	18.91845645863811	0.8575604777984814	15	c(-20.0068219943616, 69.735923249099)	69.73592324909905	-20.006821994361594	16.041498435363053	3.1109866122623657	0.0011948441607007002
50	-169.08164166990792	37.01391484713419	34.69910129294718	38.266289299752074	0.7776493677171809	25	c(-20.0150420231043, 64.3606181963909)	64.36061819639086	-20.01504202310433	46.664077177722334	34.69910129294718	0.1486453864861986
150	-168.83164166990792	36.01391484713419	23.896460623707547	30.237333704700472	0.6223417896567579	128	c(-20.0360445418586, 63.3406751969952)	63.34067519699517	-20.036044541858562	35.693822571381816	23.896460623707554	0.07049886794325995
200	-170.83164166990792	43.01391484713419	177.92994124497716	12.333776530581241	0.8917362884394519	12	c(-20.0376275193581, 70.5080703977744)	70.50807039777445	-20.037627519358125	11.000830031218698	2.070058755022842	5.290300307711998e-4
250	-168.58164166990792	35.01391484713419	23.09546874896749	29.896417986132715	0.7933735351934146	142	c(-20.0445679951165, 62.320189121918)	62.32018912191799	-20.044567995116523	34.74001658252382	23.095468748967505	0.06585193539932527
250	-171.08164166990792	43.76391484713419	2.490881779446317	21.758135488742653	0.8684239848792372	18	c(-20.0569370694256, 71.2797340578171)	71.2797340578171	-20.056937069425604	15.71526483991181	2.490881779446312	7.659866715034104e-4
50	-169.58164166990792	38.76391484713419	132.66169733092855	4.827669697771659	0.7439601734897705	6	c(-20.0606459854905, 66.1544442676213)	66.15444426762127	-20.06064598549052	144.89235398962435	47.33830266907145	0.2766561604430392
100	-170.08164166990792	40.51391484713419	13.315655679564525	19.64611819304229	0.7610518501376684	5	c(-20.0622324826996, 67.9462924282216)	67.94629242822162	-20.0622324826996	25.863863221462225	13.315655679564514	0.021889714342804782
50	-169.33164166990792	37.76391484713419	171.69208314391597	19.766437562951403	0.8105535110911177	3	c(-20.1049555336884, 65.1355263006177)	65.13552630061767	-20.104955533688422	3.7275446557296164	8.307916856084034	0.008521170677482126
150	-170.33164166990792	41.26391484713419	21.671859876712965	18.17581170904894	0.8634415178053896	8	c(-20.1185281474431, 68.7194583551315)	68.71945835513152	-20.118528147443136	34.33140045132842	21.671859876712972	0.057983890187145865
50	-169.08164166990792	36.76391484713419	29.412303367328985	37.938583692477565	0.5698226644733597	49	c(-20.1337643652784, 64.1160011920588)	64.11600119205883	-20.133764365278427	41.27035652267722	29.412303367328974	0.10680044313231993
100	-169.83164166990792	39.51391484713419	147.22328074386112	14.394389831071049	0.7666985232322412	9	c(-20.1360576866333, 66.9285219973956)	66.92852199739562	-20.136057686633336	159.54256122616178	32.776719256138875	0.13263127471552405
100	-168.83164166990792	35.76391484713419	22.06158178915884	37.57828557661151	0.725185926455874	28	c(-20.1490010114458, 63.0959110011822)	63.095911001182245	-20.149001011445787	33.75810390193328	22.06158178915885	0.06008807296786982
250	-168.58164166990792	34.76391484713419	22.991744363381912	31.057380561475632	0.8685265464644056	125	c(-20.1523163817444, 62.0752924831582)	62.07529248315818	-20.152316381744413	34.54098178179902	22.991744363381912	0.0652617665272968
150	-170.58164166990792	42.01391484713419	19.60395661580307	24.610672569898014	0.9381056418856972	3	c(-20.1665039526972, 69.4921896152936)	69.49218961529355	-20.166503952697173	32.384787414188395	19.60395661580307	0.0474463104931221
100	-169.58164166990792	38.51391484713419	133.15387753295727	17.03140862767454	0.7453652378044658	25	c(-20.1904002480702, 65.9100637805928)	65.91006378059284	-20.190400248070155	145.26596780570208	46.84612246704273	0.2709332333576748
200	-170.83164166990792	42.76391484713419	2.560666018076348	17.116210622832593	0.9092852857105175	14	c(-20.2050616853204, 70.2644698098897)	70.26446980988972	-20.205061685320352	15.473835295107335	2.560666018076347	8.095074637198735e-4
100	-170.08164166990792	40.26391484713419	20.28412643811299	14.330521312540974	0.701207114581612	4	c(-20.2053852937191, 67.7022011876421)	67.70220118764209	-20.20538529371912	32.69976981472729	20.28412643811299	0.050795775970043776
100	-169.33164166990792	37.51391484713419	12.43861204118318	28.080107758855096	0.8344376838397757	42	c(-20.2278024848735, 64.8909709463551)	64.8909709463551	-20.227802484873525	24.362724141353056	12.438612041183177	0.01910111969272434
200	-171.08164166990792	43.51391484713419	7.345107783308253	6.653642096182622	0.96909191451266	3	c(-20.2329265800873, 71.0362805009458)	71.03628050094576	-20.232926580087252	20.40293172624814	7.345107783308265	0.006660568931903169
100	-169.08164166990792	36.51391484713419	23.61159661963966	30.936068709850435	0.5419012748871548	121	c(-20.2504153206735, 63.8712892538564)	63.87128925385638	-20.250415320673547	35.364810017040384	23.61159661963967	0.0688280857936518
250	-168.58164166990792	34.51391484713419	28.41573695077197	31.248700495559014	0.9315728999069753	84	c(-20.2583405536766, 61.8303133421781)	61.830313342178144	-20.25834055367662	39.87140139597847	28.415736950771958	0.0996856921549959
150	-168.83164166990792	35.51391484713419	26.955948924566016	32.2817838671327	0.8364871179011043	89	c(-20.2600710585271, 62.8510584458189)	62.85105844581893	-20.26007105852708	38.55353001458974	26.95594892456603	0.08970656573133487
150	-170.33164166990792	41.01391484713419	17.893799424678473	20.200002566049186	0.7666391382564401	6	c(-20.2678584164497, 68.4754694751183)	68.47546947511827	-20.267858416449684	30.41430727012039	17.893799424678463	0.03952938985810165
100	-169.83164166990792	39.26391484713419	132.74538350977673	13.549129637524757	0.7634333251724486	13	c(-20.2708224201316, 66.6842208615315)	66.68422086153151	-20.27082242013161	144.94079076975402	47.25461649022327	0.27567886168371375
100	-169.58164166990792	38.26391484713419	132.9564534679903	19.646969811833188	0.7857103928650321	23	c(-20.3177017579269, 65.6655758697674)	65.66557586976742	-20.31770175792687	144.95244029656385	47.043546532009714	0.2732216383097979
150	-170.58164166990792	41.76391484713419	19.603956615803074	24.61067256989802	0.8914050366486066	3	c(-20.3225935747876, 69.2483132376039)	69.24831323760394	-20.322593574787557	32.23870642709039	19.60395661580307	0.0474463104931221
100	-170.08164166990792	40.01391484713419	7.773048141468896	27.18453837623912	0.7622186633772593	4	c(-20.3455936319414, 67.4579869711775)	67.45798697117748	-20.345593631941444	20.059080721770613	7.773048141468905	0.007459293507357186
50	-169.33164166990792	37.26391484713419	31.20253657660112	7.354543651019872	0.8267449512631698	4	c(-20.3484313714261, 64.646316212036)	64.64631621203598	-20.348431371426052	43.01752826585982	31.20253657660112	0.12019731960668283
300	-168.58164166990792	34.26391484713419	22.566773492523406	30.552431914474965	0.890687112235074	130	c(-20.3626848018834, 61.5852538449798)	61.58525384497984	-20.362684801883415	33.93055825501136	22.566773492523396	0.06287151430405635
100	-169.08164166990792	36.26391484713419	24.199890758746093	31.682836131148452	0.6109064140603786	110	c(-20.3650520156839, 63.6264850352563)	63.62648503525633	-20.365052015683883	35.85029037270289	24.199890758746108	0.07230058181916608
200	-170.83164166990792	42.51391484713419	1.0536928862195916	17.852956365294403	0.9251409495935312	14	c(-20.3685725194819, 70.020717347954)	70.02071734795402	-20.368572519481887	13.81307317538932	1.0536928862195793	1.3707020968762315e-4
150	-168.83164166990792	35.26391484713419	21.1648855011678	38.09322939240828	0.8346126627389427	26	c(-20.3693048584427, 62.6061199117225)	62.60611991172248	-20.369304858442728	32.66537433962827	21.164885501167788	0.05530276275031387
100	-169.83164166990792	39.01391484713419	128.4499038007956	16.134839407986235	0.6687533146122968	13	c(-20.4029461830993, 66.4398067690453)	66.43980676904535	-20.402946183099264	140.52408839709676	51.550096199204404	0.3280756071786702
200	-171.08164166990792	43.26391484713419	6.207714428220446	5.365140919533063	0.9757022265396833	6	c(-20.4046153842244, 70.7926648695808)	70.7926648695808	-20.40461538422437	19.103286657241483	6.2077144282204415	0.004757496101522993
100	-170.33164166990792	40.76391484713419	15.227657092154319	23.524862242169956	0.9580472422095481	3	c(-20.4139976230587, 68.2313505946866)	68.23135059468659	-20.413997623058684	27.612331611580544	15.227657092154317	0.028627350681016996
100	-169.58164166990792	38.01391484713419	131.47795200688594	33.95654011007697	0.7108856721897567	15	c(-20.442622900752, 65.4209837505552)	65.42098375055518	-20.442622900751978	143.36022606783214	48.52204799311406	0.29066532610445234
300	-168.58164166990792	34.01391484713419	25.84817468393123	29.10579396306006	0.9499836247089504	95	c(-20.4653919434601, 61.3401160649884)	61.34011606498844	-20.465391943460116	37.121730377183894	25.848174683931234	0.08248495487543499
100	-169.33164166990792	37.01391484713419	23.974931283522125	31.137047774346172	0.647642556556563	119	c(-20.466905158018, 64.4015649574375)	64.40156495743746	-20.466905158017997	35.68296872301846	23.974931283522125	0.07096263333945775
150	-170.58164166990792	41.51391484713419	19.603956615803074	24.61067256989802	0.8788424970833478	3	c(-20.4752142423523, 69.0042990979465)	69.00429909794649	-20.47521424235232	32.096102200022415	19.60395661580307	0.0474463104931221
200	-168.83164166990792	35.01391484713419	27.461323314708576	30.477778196449407	0.8927704026219905	98	c(-20.4767508569538, 62.3610976962612)	62.361097696261204	-20.476750856953842	38.866520361926064	27.46132331470858	0.09310176274011812
100	-169.08164166990792	36.01391484713419	26.699347364313102	32.24246717619435	0.726097114731978	89	c(-20.4777295344864, 63.3815910932222)	63.38159109322217	-20.477729534486414	38.24890421505006	26.6993473643131	0.08800680860250035
100	-170.08164166990792	39.76391484713419	7.7730481414689	27.18453837623912	0.8547696442308489	4	c(-20.4829509669651, 67.2136537415711)	67.2136537415711	-20.482950966965145	19.932329936873828	7.773048141468905	0.007459293507357186
200	-170.83164166990792	42.26391484713419	0.8982294491308136	23.130544166882864	0.9062953816672121	10	c(-20.5282997619356, 69.776818510965)	69.77681851096496	-20.52829976193565	13.50761163218857	0.8982294491308096	9.96069312698565e-5
100	-169.83164166990792	38.76391484713419	131.3085912420041	17.30697731954151	0.6702524765550507	15	c(-20.5325093751617, 66.1952832085261)	66.19528320852613	-20.532509375161684	143.2641234500289	48.6914087579959	0.29269793664669636
100	-170.33164166990792	40.51391484713419	19.108959723644677	16.584783051952417	0.8819085893489411	3	c(-20.5570505188327, 67.9871060471335)	67.98710604713347	-20.557050518832696	31.36089567684627	19.108959723644688	0.045080536014799374
50	-169.58164166990792	37.76391484713419	171.69208314391597	19.766437562951403	0.8301241213773257	3	c(-20.5652332929104, 65.1762905130971)	65.17629051309709	-20.56523329291038	3.462965618286944	8.307916856084034	0.008521170677482126
350	-168.58164166990792	33.76391484713419	22.20255944573613	30.944862748259673	0.9032376238492569	130	c(-20.5665033817548, 61.0949020060728)	61.09490200607277	-20.566503381754835	33.38749542053529	22.202559445736142	0.06085847480758608
200	-171.08164166990792	43.01391484713419	177.39251210668758	14.679262584533708	0.983203797370847	8	c(-20.5721625545032, 70.5488932603322)	70.54889326033224	-20.572162554503212	10.129981049669453	2.607487893312424	8.393818658976373e-4
250	-168.83164166990792	34.76391484713419	23.42792434946212	30.594817133810384	0.8469349206865129	134	c(-20.5824558432544, 62.1159940169504)	62.11599401695044	-20.582455843254436	34.739583411978344	23.42792434946213	0.06776143695359514
50	-169.33164166990792	36.76391484713419	30.901017113684272	34.17520902295237	0.6903882444587061	55	c(-20.5832844919581, 64.156719935227)	64.15671993522702	-20.58328449195812	42.50420594279649	30.901017113684276	0.11788553810619855
150	-169.08164166990792	35.76391484713419	23.92665336348971	30.362263316534456	0.7133036773779681	127	c(-20.5885010083504, 63.1366098925195)	63.13660989251954	-20.5885010083504	35.377285470344475	23.92665336348972	0.07067712854032024
100	-170.08164166990792	39.51391484713419	148.38998880988382	16.278907028891673	0.9039714438936645	7	c(-20.6175469238092, 66.9692052954029)	66.96920529540292	-20.61754692380916	160.42529031919403	31.610011190116182	0.12335713672089757
150	-170.58164166990792	41.26391484713419	22.394187246888393	19.76987239858532	0.9194304159218475	5	c(-20.6244838519483, 68.7601519521513)	68.76015195215132	-20.624483851948344	34.747087571956456	22.394187246888407	0.061913533635641914
50	-169.83164166990792	38.51391484713419	103.49674376106759	1.1718014877698055	0.8133116871818138	3	c(-20.6595892230725, 65.9506535283234)	65.95065352832344	-20.65958922307247	115.33611674623126	76.50325623893241	0.7225615080444134
350	-168.58164166990792	33.51391484713419	23.550181258868474	29.251940360726678	0.9452293651003005	81	c(-20.6660591636178, 60.8496136054175)	60.84961360541752	-20.666059163617835	34.648066960358904	23.550181258868463	0.06847049843525425
200	-170.83164166990792	42.01391484713419	3.811680285629024	23.107954160443175	0.9086035064886224	9	c(-20.6843767135213, 69.5327785391281)	69.53277853912806	-20.684376713521274	16.27472204426607	3.8116802856290235	0.0017936921728213522
50	-169.58164166990792	37.51391484713419	12.099839192793453	11.257639913838059	0.5528706784476435	3	c(-20.6855999108128, 64.9314991282503)	64.93149912825027	-20.68559991081276	23.76158440652688	12.099839192793468	0.018074828208822325
250	-168.83164166990792	34.51391484713419	26.12733268665944	30.318356728846997	0.9232135984092769	110	c(-20.6864650193691, 61.870811014866)	61.870811014865986	-20.686465019369148	37.347162504934886	26.12733268665943	0.08427623621226941
100	-170.33164166990792	40.26391484713419	19.108959723644677	16.584783051952417	0.8444561529530684	3	c(-20.6971174009424, 67.7427399778342)	67.74273997783419	-20.697117400942414	31.231151681775543	19.108959723644688	0.045080536014799374
150	-169.08164166990792	35.51391484713419	24.51075601377297	31.800334897843683	0.8261230434260978	102	c(-20.6974177003708, 62.8915438098009)	62.8915438098009	-20.697417700370814	35.864330263861916	24.510756013772976	0.07417001979835904
50	-169.33164166990792	36.51391484713419	31.923187595431187	36.4368716338839	0.640751999763268	55	c(-20.6976278074556, 63.9117837958868)	63.911783795886755	-20.69762780745555	43.4235751453233	31.923187595431187	0.12581356867322122
200	-171.08164166990792	42.76391484713419	172.768560552885	13.638064432358588	0.9853935525359586	7	c(-20.7357195561489, 70.3049714718765)	70.30497147187651	-20.73571955614892	5.351923269690587	7.231439447115008	0.00645601437991247
100	-170.08164166990792	39.26391484713419	124.5254841712923	22.312256655718688	0.8605641032322126	10	c(-20.7494674756329, 66.7246452716203)	66.7246452716203	-20.749467475632933	136.43949003292244	55.474515828707695	0.37992863042340014
150	-170.58164166990792	41.01391484713419	13.315655679564525	19.646118193042284	0.8492046685678164	5	c(-20.7705151115077, 68.5158763425027)	68.51587634250268	-20.770515111507684	25.532557110224047	13.315655679564514	0.021889714342804775
50	-169.83164166990792	38.26391484713419	111.11711277629485	15.222982691069332	0.8666572216738615	4	c(-20.784259933502, 65.7059209434568)	65.70592094345682	-20.784259933502035	122.84274561450871	68.88288722370515	0.5857842163300843
300	-168.83164166990792	34.26391484713419	22.931347241922598	30.55117567245677	0.8728658454817291	137	c(-20.7888220661411, 61.6255507578854)	61.62555075788545	-20.788822066141112	34.06101301205217	22.931347241922595	0.06491934399131247
50	-169.58164166990792	37.26391484713419	23.889458070009994	16.914436962557765	0.77173252754041	13	c(-20.8037872132164, 64.6866124532369)	64.68661245323689	-20.803787213216363	35.44425601201084	23.889458070009994	0.07045755640478586
150	-169.08164166990792	35.26391484713419	24.677675567866785	35.49499483918648	0.8645400265565674	32	c(-20.8045290858927, 62.646395137477)	62.646395137477036	-20.80452908589266	35.93600950433256	24.6776755678668	0.07518366313986294
100	-169.33164166990792	36.26391484713419	23.8553166542746	30.570916010374265	0.6197740948595496	124	c(-20.8099914243895, 63.6667590923716)	63.66675909237159	-20.80999142438947	35.25489406268764	23.85531665427459	0.07025631267601366
100	-170.33164166990792	40.01391484713419	19.108959723644674	16.584783051952407	0.8946553195957735	3	c(-20.8342943428299, 67.498256354214)	67.49825635421402	-20.83429434282986	31.10430629329295	19.10895972364466	0.04508053601479925
200	-170.83164166990792	41.76391484713419	23.2877025977259	18.91280888831507	0.8368576141231885	5	c(-20.8369305963323, 69.2886024287309)	69.28860242873087	-20.836930596332348	35.60793449261553	23.28770259772591	0.06695272744199136
100	-170.08164166990792	39.01391484713419	127.5280560520927	15.8666467456434	0.7824201962647999	12	c(-20.8787951251721, 66.4799771595546)	66.479977159554565	-20.878795125172072	139.32336851486517	52.471943947907306	0.3399141853916452
300	-168.83164166990792	34.01391484713419	25.711244331867437	28.519322270098357	0.9360060493229669	112	c(-20.8895692060004, 61.380215243768)	61.380215243767985	-20.889569206000377	36.752369164534684	25.711244331867448	0.08161334383864026
200	-171.08164166990792	42.51391484713419	12.543439967387636	18.77211151231732	0.9790149409055664	5	c(-20.8954306885483, 70.0609050227239)	70.06090502272392	-20.895430688548302	24.976549315973386	12.543439967387627	0.019424430396970033
50	-169.83164166990792	38.01391484713419	150.14720990248264	9.889026826579641	0.9190467189673197	3	c(-20.9065928372223, 65.4610885421254)	65.46108854212537	-20.906592837222277	161.7614504564537	29.852790097517357	0.11002334279091736
200	-169.08164166990792	35.01391484713419	24.075049448206624	32.05005330809979	0.8808225075622201	112	c(-20.9098829288757, 62.4011660873883)	62.401166087388326	-20.909882928875692	35.23991298210649	24.075049448206613	0.07155654394241895
150	-170.58164166990792	40.76391484713419	13.315655679564525	19.64611819304229	0.7898295387090574	5	c(-20.9134158181883, 68.2714766094628)	68.27147660946277	-20.913415818188316	25.399696888478502	13.315655679564514	0.021889714342804782
50	-169.58164166990792	37.01391484713419	21.605296392119445	29.75331404318092	0.8199493072796207	37	c(-20.919857256894, 64.4416332369783)	64.44163323697826	-20.919857256893952	33.05527511667884	21.605296392119442	0.05762825088781845
100	-169.33164166990792	36.01391484713419	23.784907033533372	31.18210144470885	0.7613267499240796	109	c(-20.9204296419144, 63.4216482845174)	63.421648284517374	-20.920429641914392	35.085611265978855	23.784907033533386	0.06984219785108961
150	-170.33164166990792	39.76391484713419	133.5074422238651	37.566903651873574	0.8369455150927666	15	c(-20.9686734109288, 67.2536589750987)	67.2536589750987	-20.968673410928847	145.37875005440895	46.4925577761349	0.26685900352682
200	-170.83164166990792	41.51391484713419	21.671859876712972	18.175811709048933	0.8582800328752405	8	c(-20.9860828907161, 69.0442949460154)	69.04429494601544	-20.986082890716066	33.85269108955475	21.671859876712972	0.05798389018714587
300	-168.83164166990792	33.76391484713419	12.019051027713035	39.085060769416856	0.9287643874160643	32	c(-20.9887472626925, 61.1348064030808)	61.13480640308084	-20.988747262692495	22.97321734742178	12.019051027713033	0.01783427007490984
50	-170.08164166990792	38.76391484713419	103.49674376106759	1.1718014877698055	0.8036900182440374	3	c(-21.0056090756394, 66.2352043064585)	66.2352043064585	-21.005609075639423	115.1758859841118	76.50325623893241	0.7225615080444134
200	-169.08164166990792	34.76391484713419	24.435503276710104	36.14592562694691	0.9112763355683107	33	c(-21.0135253544328, 62.1558587942875)	62.15585879428746	-21.013525354432755	35.50862032637252	24.435503276710108	0.07371528646742105
50	-169.83164166990792	37.76391484713419	169.27942188410222	24.58161172676307	0.8720251567119355	4	c(-21.026656525238, 65.2161592918433)	65.21615929184331	-21.026656525237968	0.7845495435085184	10.72057811589778	0.014188987054205727
50	-169.33164166990792	35.76391484713419	129.59195557546914	34.42113918498309	0.9404379061461104	3	c(-21.0289948272083, 63.1764537432144)	63.17645374321442	-21.02899482720831	140.79567135767834	50.40804442453086	0.3137001163833921
50	-169.58164166990792	36.76391484713419	25.13524836678851	35.7256515628749	0.6724772655269944	61	c(-21.0338698060791, 64.1965641251347)	64.19656412513466	-21.03386980607914	36.48247628656253	25.135248366788517	0.07799761857532653
200	-171.08164166990792	42.26391484713419	19.603956615803074	24.61067256989802	0.9401787067553111	3	c(-21.0514334970236, 69.8166991677446)	69.81669916774464	-21.051433497023606	31.890528006561226	19.60395661580307	0.0474463104931221
150	-170.58164166990792	40.51391484713419	13.315655679564525	19.64611819304229	0.7671835720138023	5	c(-21.0532891188695, 68.0269569026411)	68.02695690264106	-21.053289118869532	25.26987229791939	13.315655679564514	0.021889714342804782
350	-168.83164166990792	33.51391484713419	24.98264546851757	27.806800534011593	0.9339536888749572	97	c(-21.0863957181346, 60.8893261019823)	60.8893261019823	-21.086395718134597	35.85139635597449	24.982645468517575	0.07705340427230145
150	-170.33164166990792	39.51391484713419	132.1421618501243	21.962808579492094	0.82800501153087	24	c(-21.1003428683985, 67.008951479488)	67.00895147948803	-21.10034286839846	143.89214943735857	47.857838149875704	0.2827620583184812
250	-169.08164166990792	34.51391484713419	24.150909125160656	31.64570786284871	0.9041553430872821	114	c(-21.1155009177607, 61.9104753191448)	61.91047531914483	-21.11550091776071	35.133959186617176	24.150909125160666	0.07200819895947763
50	-170.08164166990792	38.51391484713419	111.11711277629485	15.222982691069332	0.5265836616919755	4	c(-21.1299853917856, 65.9903299245976)	65.99032992459756	-21.12998539178556	122.68253196789163	68.88288722370515	0.5857842163300843
200	-170.83164166990792	41.26391484713419	21.671859876712965	18.17581170904894	0.8226789325355606	8	c(-21.1319496504982, 68.7998606401255)	68.79986064012546	-21.131949650498168	33.71658363705643	21.671859876712972	0.057983890187145865
150	-169.33164166990792	35.51391484713419	23.68845941138074	31.525443777385995	0.82510602029364	115	c(-21.1357374996506, 62.9311777543608)	62.93117775436078	-21.13573749965058	34.797021077583565	23.688459411380734	0.06927692707217685
50	-169.83164166990792	37.51391484713419	14.698475187580897	29.675657108424552	0.6451279156997871	7	c(-21.1445169773758, 64.9711360452266)	64.97113604522659	-21.14451697737583	26.096703480661517	14.698475187580897	0.02667224356048534
50	-169.58164166990792	36.51391484713419	24.611005977720442	30.418831775018358	0.6459102099549381	64	c(-21.1458824360698, 63.9514076648685)	63.951407664868526	-21.14588243606978	35.85749405311071	24.611005977720453	0.07477797718955455
300	-168.83164166990792	33.26391484713419	21.38953009779836	28.534489272543677	0.8726044451528124	4	c(-21.1825527665572, 60.6437761448684)	60.64377614486841	-21.182552766557233	32.17437057816005	21.38953009779837	0.05648296269192868
150	-170.58164166990792	40.26391484713419	6.246220471203432	25.05449417541461	0.8161275235555684	6	c(-21.1902337545206, 67.7823211910636)	67.7823211910636	-21.19023375452058	18.073549494947713	6.246220471203429	0.004816700021590222
200	-171.08164166990792	42.01391484713419	19.603956615803074	24.61067256989802	0.8939534097063354	3	c(-21.2038591570527, 69.5723589135536)	69.57235891355357	-21.203859157052683	31.747574381687173	19.60395661580307	0.0474463104931221
250	-169.08164166990792	34.26391484713419	16.95288787093329	38.27172806290129	0.9201929095265443	37	c(-21.2158526696681, 61.6650176522867)	61.66501765228665	-21.215852669668067	27.847507522829233	16.952887870933296	0.035481531748695956
100	-170.33164166990792	39.26391484713419	110.02228034697393	13.149713128892113	0.8901251973782699	5	c(-21.2293873667518, 66.7641373547929)	66.76413735479292	-21.229387366751844	121.65358164511346	69.97771965302607	0.6045532404737669
150	-169.33164166990792	35.26391484713419	24.443274504239092	23.51037804732384	0.9131862471280345	60	c(-21.240706410698, 62.6858225226085)	62.68582252260849	-21.24070641069805	35.45846776557232	24.4432745042391	0.07376218129501051
50	-170.08164166990792	38.26391484713419	116.41842141385223	21.59086995970455	0.6943307746167886	7	c(-21.251997151762, 65.745357097925)	65.74535709792495	-21.251997151762033	127.87249181841923	63.58157858614777	0.4990885352477142
50	-169.58164166990792	36.26391484713419	25.956478417786627	21.40632762757413	0.7755077913846151	37	c(-21.2559506313438, 63.7061663093498)	63.70616630934982	-21.255950631343758	37.104182248212	25.956478417786627	0.0831776261546942
50	-169.83164166990792	37.26391484713419	10.295988799387194	28.275672144702813	0.6375539433515454	19	c(-21.2602376838064, 64.7260215454531)	64.7260215454531	-21.260237683806402	21.589467883016994	10.295988799387203	0.013087331525568735
150	-170.83164166990792	41.01391484713419	15.227657092154317	23.52486224216996	0.9367989589455767	3	c(-21.2746417980254, 68.5553038551992)	68.55530385519921	-21.274641798025424	27.139455809184597	15.227657092154317	0.028627350681017
350	-168.83164166990792	33.01391484713419	8.883081735367647	31.195831380428515	0.9187549631379216	16	c(-21.2772553660793, 60.3981582768917)	60.398158276891664	-21.277255366079284	19.585480014919597	8.883081735367654	0.009741869273731158
300	-169.08164166990792	34.01391484713419	25.53773698774485	29.089131927862603	0.9156441095994461	112	c(-21.3146222188911, 61.4194877163761)	61.41948771637607	-21.31462221889107	36.34552133393953	25.537736987744836	0.08051555684632476
150	-170.58164166990792	40.01391484713419	12.070338873165392	24.71920105416338	0.8050110596308319	5	c(-21.324344289573, 67.5375732727939)	67.53757327279392	-21.324344289572988	23.773622839881227	12.070338873165383	0.017986800063339182
200	-169.33164166990792	35.01391484713419	23.81662935624517	31.583856595854954	0.8682697029583629	121	c(-21.3439486197093, 62.4403901749153)	62.4403901749153	-21.343948619709284	34.740192993341964	23.81662935624516	0.07002862146824182
200	-171.08164166990792	41.76391484713419	19.603956615803074	24.61067256989802	0.8668248101712283	3	c(-21.3528328330195, 69.3278890328419)	69.32788903284192	-21.352832833019505	31.60808002370686	19.60395661580307	0.0474463104931221
100	-170.33164166990792	39.01391484713419	126.74251807802497	19.046179192975398	0.8392618731784145	13	c(-21.3558881261965, 66.5192199445741)	66.51921994457413	-21.35588812619652	138.2576859313725	53.25748192197503	0.3501678247740119
100	-169.58164166990792	36.01391484713419	24.91913838077716	31.358006478400632	0.7400506036845944	105	c(-21.3641278785184, 63.4608424220178)	63.46084242201785	-21.364127878518364	35.969960202990194	24.919138380777156	0.07666215526423718
50	-170.08164166990792	38.01391484713419	132.0665597441762	22.658036225133507	0.6612199054987805	4	c(-21.3717145903845, 65.5002887883688)	65.5002887883688	-21.37171459038446	143.41158548599586	47.9334402558238	0.28365613515538624
50	-169.83164166990792	37.01391484713419	19.216099935396052	32.73114017134937	0.6285526645154975	40	c(-21.3738797599406, 64.4808184314174)	64.48081843141736	-21.37387975994058	30.406918970268293	19.216099935396045	0.04558746873174418
300	-169.08164166990792	33.76391484713419	12.642982789690372	36.240629893440584	0.9143689714023819	40	c(-21.4118497913782, 61.1738873692456)	61.17388736924562	-21.411849791378184	23.36548684258031	12.642982789690365	0.01973395232350701
150	-170.83164166990792	40.76391484713419	13.315655679564525	19.646118193042284	0.9204846451462223	5	c(-21.4142654004887, 68.3106287416719)	68.3106287416719	-21.414265400488663	25.097605797569486	13.315655679564514	0.021889714342804775
150	-169.33164166990792	34.76391484713419	129.59195557546914	34.42113918498309	0.9968526199328479	3	c(-21.445509565952, 62.1948827639133)	62.194882763913334	-21.44550956595204	140.4255830590479	50.40804442453086	0.3137001163833921
150	-170.58164166990792	39.76391484713419	127.93048900601892	28.029023824028393	0.9341232168715818	17	c(-21.4557113273412, 67.2927167839515)	67.29271678395148	-21.455711327341188	139.5124799563777	52.06951099398108	0.33472024384596505
100	-169.58164166990792	35.76391484713419	28.172369576952885	29.03234825223719	0.8663823235973537	64	c(-21.4704657544619, 63.215438280616)	63.21543828061603	-21.470465754461916	39.128160175251764	28.17236957695289	0.09798548241733589
50	-170.33164166990792	38.76391484713419	103.49674376106759	1.1718014877698055	0.721955995971402	3	c(-21.4799231054413, 66.274202455816)	66.27420245581602	-21.47992310544128	114.89825316587871	76.50325623893241	0.7225615080444134
50	-169.83164166990792	36.76391484713419	22.11671209757304	26.158733926677833	0.591009610442166	66	c(-21.4855020551119, 64.2355292425997)	64.23552924259965	-21.48550205511185	33.206901514705976	22.116712097573043	0.06038875975394244
50	-170.08164166990792	37.76391484713419	137.87865133406672	32.846010896280056	0.8322791576073905	7	c(-21.4892052343488, 65.2551278417566)	65.2551278417566	-21.489205234348763	149.11686912580285	42.12134866593328	0.21903802635026162
200	-171.08164166990792	41.51391484713419	23.97380955146091	18.13410719946488	0.9191351278396711	6	c(-21.4984740134059, 69.0832940777396)	69.0832940777396	-21.498474013405918	35.84177847841022	23.973809551460903	0.07095599313700224
300	-169.08164166990792	33.51391484713419	7.1095829808999484	29.427447110036805	0.9157289518438766	18	c(-21.5075742867108, 60.9282184065901)	60.928218406590105	-21.50757428671078	17.748322988327004	7.109582980899944	0.006240267921271868
250	-169.33164166990792	34.51391484713419	23.30822999802488	31.43997815914397	0.8889889740268541	117	c(-21.5454331370125, 61.9493022711057)	61.9493022711057	-21.54543313701251	34.05357104107418	23.30822999802487	0.06707081304207733
150	-170.83164166990792	40.51391484713419	13.315655679564525	19.646118193042284	0.9017851238160827	5	c(-21.550921928872, 68.0658392668465)	68.0658392668465	-21.550921928872025	24.970732274456964	13.315655679564514	0.021889714342804775
150	-169.58164166990792	35.51391484713419	23.978683598637357	30.941397100510287	0.8086755233226803	116	c(-21.5750140098458, 62.9699560810127)	62.96995608101272	-21.575014009845813	34.8412441315308	23.97868359863736	0.07098484779303213
150	-170.58164166990792	39.51391484713419	130.85629960886604	26.00460366106368	0.8521362030433757	19	c(-21.5844217124536, 67.0477552071718)	67.04775520717179	-21.58442171245357	142.31966284565704	49.14370039113396	0.29816089976957294
50	-169.83164166990792	36.51391484713419	21.149043003823067	24.808520829423255	0.5127572926698594	62	c(-21.5951612554269, 63.9901564236671)	63.9901564236671	-21.595161255426866	32.14057666822123	21.149043003823067	0.05522000246636512
50	-170.33164166990792	38.51391484713419	111.11711277629485	15.222982691069332	0.35534781416320327	4	c(-21.6015671616689, 66.0290879657683)	66.0290879657683	-21.601567161668935	122.40736398267637	68.88288722370515	0.5857842163300843
300	-169.08164166990792	33.26391484713419	8.563206215978935	20.94846978555227	0.9045934436747458	9	c(-21.6018333318184, 60.6824825645272)	60.68248256452718	-21.60183333181844	19.119660934429533	8.563206215978937	0.009052901320664237
50	-170.08164166990792	37.51391484713419	18.678104084575892	36.35647978227571	0.6511744237221194	8	c(-21.6045340299149, 65.0098769934012)	65.00987699340124	-21.604534029914916	29.81168580811243	18.678104084575892	0.043070564468426005
200	-171.08164166990792	41.26391484713419	20.03236519817704	19.11147688556897	0.8964408922639815	7	c(-21.6408968241752, 68.8385783922813)	68.8385783922813	-21.640896824175208	31.767405494142565	20.032365198177047	0.04954267351026357
250	-169.33164166990792	34.26391484713419	21.697532048377173	23.589192055309002	0.9285836061134569	63	c(-21.6437617338117, 61.7036506099007)	61.703650609900706	-21.64376173381171	32.35619409333117	21.697532048377184	0.05812134530745122
150	-169.58164166990792	35.26391484713419	24.481373785274762	24.574269680688296	0.9007871212036961	72	c(-21.677820648406, 62.7243979408213)	62.72439794082127	-21.677820648406	35.2524575328913	24.48137378527477	0.0739923040017702
150	-170.83164166990792	40.26391484713419	19.108959723644674	16.584783051952407	0.8438739888139626	3	c(-21.6847085007674, 67.8209392247873)	67.82093922478734	-21.684708500767357	30.640040856674716	19.10895972364466	0.04508053601479925
300	-169.08164166990792	33.01391484713419	17.23685670021846	25.29447081517541	0.8826265609305184	5	c(-21.6946633321369, 60.4366815220339)	60.436681522033865	-21.694663332136944	27.712468616872115	17.236856700218453	0.03668015171652663
50	-169.83164166990792	36.26391484713419	23.929261269754242	24.364098750992248	0.6964347674128318	47	c(-21.7029119811409, 63.7447023288243)	63.74470232882425	-21.702911981140925	34.824058546699405	23.92926126975425	0.07069253640940255
100	-170.58164166990792	39.26391484713419	120.09823806238725	19.917410130256318	0.9603328232822989	8	c(-21.7105587211838, 66.8026918795465)	66.80269187954649	-21.710558721183794	131.4455557192202	59.90176193761275	0.442990257188942
50	-170.08164166990792	37.26391484713419	11.262165389164485	31.063680234774537	0.6249086012157211	20	c(-21.7177634635357, 64.764538873371)	64.764538873371	-21.7177634635357	22.293220555819744	11.262165389164494	0.01565881101887588
50	-170.33164166990792	38.26391484713419	116.41842141385223	21.59086995970455	0.49850476132722604	7	c(-21.720892201322, 65.7838794283843)	65.78387942838431	-21.720892201322002	127.5997428768793	63.58157858614777	0.4990885352477142
250	-171.33164166990792	42.01391484713419	5.179980714015019	22.48091578471885	0.9041962370615465	12	c(-21.7249198912877, 69.6109243805397)	69.6109243805397	-21.724919891287712	17.002571615680665	5.1799807140150165	0.00331261730834167
250	-169.33164166990792	34.01391484713419	10.519906360602656	28.64658356638702	0.9158070850753446	20	c(-21.7405363324213, 61.4579296284939)	61.45792962849387	-21.7405363324213	21.093456004706525	10.519906360602647	0.013662769115536794
150	-169.58164166990792	35.01391484713419	13.788201990852052	34.664711037519915	0.9309212400690273	12	c(-21.7789320021648, 62.4787659028313)	62.47876590283132	-21.778932002164833	24.469516027133636	13.788201990852059	0.023470927671671193
200	-171.08164166990792	41.01391484713419	17.893799424678473	20.200002566049186	0.8492883998914681	6	c(-21.7802103219558, 68.5937461240465)	68.59374612404648	-21.780210321955753	29.49902798220853	17.893799424678463	0.03952938985810165
350	-169.08164166990792	32.76391484713419	9.138261858441497	19.737682295871828	0.8701925524120849	10	c(-21.7860995203478, 60.1908169032651)	60.190816903265116	-21.78609952034782	19.53443836448571	9.138261858441496	0.010309608616474892
50	-169.83164166990792	36.01391484713419	24.460631752744657	14.716871672590093	0.9516888302114326	18	c(-21.8088068788904, 63.4991692259283)	63.49916922592828	-21.808806878890415	35.26055948186041	24.46063175274466	0.07386697601770127
150	-170.83164166990792	40.01391484713419	19.108959723644677	16.584783051952417	0.8677245863232252	3	c(-21.8157181081943, 67.575932245586)	67.57593224558599	-21.815718108194282	30.518830567296675	19.108959723644688	0.045080536014799374
50	-170.08164166990792	37.01391484713419	11.678489117474948	30.8164399669963	0.5413906172111382	33	c(-21.8289536758741, 64.5191160114631)	64.5191160114631	-21.82895367587405	22.609067214204345	11.678489117474953	0.016837914576170485
100	-170.58164166990792	39.01391484713419	124.96788461622751	19.829043687694444	0.7563665996766159	10	c(-21.8342022405037, 66.5575300000809)	66.55753000008089	-21.83420224050374	136.20165904718684	55.03211538377249	0.37389305229788267
250	-169.33164166990792	33.76391484713419	13.496943892897095	21.091930374173753	0.8791495847653953	7	c(-21.8357965428583, 61.2121411126056)	61.21214111260561	-21.83579654285833	23.98690825478377	13.496943892897093	0.022489814129384215
50	-170.33164166990792	38.01391484713419	112.92974216070682	22.647352684188103	0.6350189526614739	8	c(-21.8379673223014, 65.5385796803837)	65.53857968038366	-21.83796732230145	124.00439334934595	67.07025783929318	0.5553604304480577
250	-171.33164166990792	41.76391484713419	7.148101174309925	22.755417447918678	0.9150577845757264	14	c(-21.870269533274, 69.3661668435888)	69.36616684358881	-21.87026953327402	18.834556968102163	7.1481011743099145	0.0063080679503914544
200	-169.58164166990792	34.76391484713419	23.15808880111058	24.882532631917105	0.9058205892876113	66	c(-21.878392802849, 62.2330619382629)	62.233061938262935	-21.878392802849014	33.75129559459424	23.15808880111058	0.06620951566915101
100	-169.83164166990792	35.76391484713419	23.632454115474935	25.482765580398947	0.8197915233522753	55	c(-21.912896709092, 63.2535593003837)	63.25355930038366	-21.91289670909203	34.33932849739722	23.63245411547493	0.06894973920000344
200	-171.08164166990792	40.76391484713419	13.315655679564529	19.64611819304229	0.7902669133726679	5	c(-21.9165187685006, 68.3488012350343)	68.34880123503427	-21.91651876850059	24.7940852289629	13.315655679564543	0.021889714342804872
250	-169.33164166990792	33.51391484713419	21.38953009779836	28.534489272543677	0.8330748295382158	4	c(-21.929580665028, 60.9662867880835)	60.966286788083536	-21.929580665027984	31.797398128129316	21.38953009779837	0.05648296269192868
50	-170.08164166990792	36.76391484713419	21.90015652668999	24.635618198633683	0.6206984403079147	61	c(-21.9381625696222, 64.2736108419011)	64.27361084190106	-21.938162569622172	32.732249254475164	21.900156526689983	0.05921195751771876
150	-170.83164166990792	39.76391484713419	134.47209629455577	29.192810056649854	0.9492204801604578	10	c(-21.9440398314772, 67.3308218040442)	67.33082180404419	-21.94403983147717	145.76345304457269	45.52790370544423	0.25590000195212376
50	-170.33164166990792	37.76391484713419	130.90224325370482	35.72485288863492	0.6728874967179513	7	c(-21.9528589481355, 65.2931914469637)	65.29319144696373	-21.95285894813545	141.8724173255737	49.097756746295175	0.29760366882942874
50	-170.58164166990792	38.76391484713419	103.49674376106762	1.1718014877698835	0.8795742021796308	3	c(-21.955428936618, 66.312272636702)	66.31227263670199	-21.955428936617956	114.61940076183683	76.50325623893238	0.7225615080444131
200	-169.58164166990792	34.51391484713419	13.171901228688935	30.222151090129863	0.9092500132802261	20	c(-21.9762462497222, 61.9872879498536)	61.98728794985362	-21.97624624972224	23.678620175460935	13.171901228688938	0.021419627404732983
250	-171.33164166990792	41.51391484713419	21.671859876712965	18.17581170904894	0.8317947184003421	8	c(-22.0123574849122, 69.1212904330256)	69.12129043302556	-22.01235748491216	33.225449422993904	21.671859876712972	0.057983890187145865
100	-169.83164166990792	35.51391484713419	31.583474888612812	18.399092189032142	0.962872710971919	19	c(-22.0152304287974, 63.0078746588297)	63.00787465882969	-22.01523042879742	42.19906328881211	31.583474888612812	0.12315010938760938
300	-169.33164166990792	33.26391484713419	11.68217974961748	18.463682058464613	0.8734664678692875	12	c(-22.0219257419722, 60.7203683233768)	60.720368323376846	-22.02192574197217	22.009403488480757	11.68217974961749	0.01684855848177444
50	-170.08164166990792	36.51391484713419	22.87821177683927	24.544770283866857	0.56202280068979	62	c(-22.0454459115059, 64.0280257077722)	64.02802570777224	-22.045445911505936	33.61375518707757	22.878211776839265	0.06461883630937122
200	-171.08164166990792	40.51391484713419	6.246220471203431	25.0544941754146	0.8124262915903979	6	c(-22.0499218877798, 68.1037475118318)	68.10374751183183	-22.049921887779828	17.600764118618997	6.246220471203429	0.004816700021590221
100	-170.33164166990792	37.51391484713419	15.658778722746664	39.12687782444431	0.6697334474510659	39	c(-22.0656309546337, 65.0477173471837)	65.04771734718373	-22.065630954633715	26.526605072224697	15.65877872274666	0.030271277912091794
150	-170.83164166990792	39.51391484713419	127.1402491735518	21.46715601655361	0.8464015672656141	13	c(-22.0697590401483, 67.085611227817)	67.08561122781704	-22.069759040148284	138.31570276006067	52.859750826448206	0.3449571922758262
200	-169.58164166990792	34.26391484713419	15.969662040399554	23.512379456108235	0.8961589676699495	7	c(-22.072534074039, 61.7414457747883)	61.741445774788254	-22.072534074039034	26.391470932603	15.969662040399555	0.03148519823266402
50	-170.58164166990792	38.51391484713419	129.31387771071175	18.358003068414916	0.7239200421643076	6	c(-22.0743124136822, 66.0669227328481)	66.06692273284814	-22.074312413682232	140.32776958098455	50.68612228928825	0.3171707398425534
300	-169.33164166990792	33.01391484713419	9.138261858441497	19.737682295871824	0.898317228855893	10	c(-22.1128676105722, 60.47438733189)	60.474387331889965	-22.112867610572213	19.386257642053693	9.138261858441496	0.010309608616474892
150	-169.83164166990792	35.26391484713419	25.876283264794413	23.59995480341826	0.8664892631036296	65	c(-22.1158552702731, 62.7621173326338)	62.7621173326338	-22.115855270273073	36.40230593882279	25.87628326479441	0.08266444883949126
50	-170.08164166990792	36.26391484713419	23.23180685113366	21.57776214704646	0.5959005918243521	42	c(-22.1508574288324, 63.7823628652232)	63.78236286522319	-22.15085742883243	33.87268338548586	23.231806851133655	0.06663170982325689
200	-171.33164166990792	41.26391484713419	15.227657092154319	23.524862242169956	0.9396102639017735	3	c(-22.1512958592722, 68.8762992896029)	68.87629928960288	-22.151295859272167	26.651537234355715	15.227657092154317	0.028627350681016996
200	-169.58164166990792	34.01391484713419	21.389530097798357	28.534489272543677	0.8466010175965283	4	c(-22.167296600311, 61.4955371874814)	61.49553718748139	-22.16729660031101	31.72796653087903	21.389530097798342	0.056482962691928526
50	-170.33164166990792	37.26391484713419	19.94392220890513	38.48950291882936	0.7254022593903909	16	c(-22.1763447895072, 64.8021598990428)	64.80215989904279	-22.176344789507223	30.71146889562914	19.94392220890512	0.04910617692282209
200	-171.08164166990792	40.26391484713419	137.98747003519517	33.08543520538217	0.8854117235442268	11	c(-22.1805151069532, 67.8585885751279)	67.85858857512785	-22.18051510695322	149.22094555974374	42.01252996480483	0.21790773753624976
50	-170.58164166990792	38.26391484713419	129.1101024390716	20.861201552306447	0.6821475560120729	9	c(-22.1909233633569, 65.8214831136686)	65.8214831136686	-22.190923363356877	140.017510895414	50.889897560928404	0.31972613256318355
100	-170.83164166990792	39.26391484713419	128.0742961593288	19.3696515898339	0.8780844621583759	5	c(-22.1929575817721, 66.8403037050534)	66.8403037050534	-22.19295758177208	139.13637576914687	51.92570384067119	0.33287391596902405
300	-169.33164166990792	32.76391484713419	17.23685670021846	25.29447081517541	0.8779328872544173	5	c(-22.2024409498452, 60.2283453742222)	60.22834537422216	-22.202440949845172	27.407006319336574	17.236856700218453	0.03668015171652663
150	-169.83164166990792	35.01391484713419	21.535041223563386	25.387669400980826	0.9163891261332617	24	c(-22.2148168155574, 62.5162892812018)	62.51628928120177	-22.214816815557377	31.97317296775094	21.535041223563383	0.05725407413587338
50	-170.08164166990792	36.01391484713419	24.07473992399412	14.875349507546883	0.8048752694905594	23	c(-22.2544489009136, 63.5366244874267)	63.536624487426685	-22.25444890091361	34.62278036281407	24.074739923994116	0.07155470400098227
250	-169.58164166990792	33.76391484713419	9.706448412868252	18.7900858937092	0.8711440232426662	13	c(-22.2605728045668, 61.2495639022198)	61.24956390221984	-22.260572804566763	19.963011134568376	9.706448412868241	0.011631498863169427
50	-170.33164166990792	37.01391484713419	20.613060169498556	29.127889292761438	0.7663309352103397	27	c(-22.2850595853985, 64.5565215242715)	64.5565215242715	-22.28505958539851	31.282336233833348	20.613060169498567	0.05245657401868743
200	-171.33164166990792	41.01391484713419	13.315655679564525	19.64611819304229	0.9215840104926343	5	c(-22.2871917672681, 68.6311973661642)	68.63119736616422	-22.28719176726808	24.612876246633277	13.315655679564514	0.021889714342804782
350	-169.33164166990792	32.51391484713419	9.138261858441497	19.737682295871824	0.8711026847927512	10	c(-22.290679326964, 59.9822439602997)	59.98224396029972	-22.29067932696405	19.231913670761514	9.138261858441496	0.010309608616474892
50	-170.58164166990792	38.01391484713419	132.0665597441762	22.658036225133507	0.25019673697009576	4	c(-22.3053297057973, 65.5759564918602)	65.5759564918602	-22.305329705797313	142.86969869190332	47.9334402558238	0.28365613515538624
200	-171.08164166990792	40.01391484713419	132.86624836592938	28.223920932501688	0.8914542475195917	21	c(-22.3083897823711, 67.6133278886198)	67.61332788861978	-22.308389782371062	143.98138229081843	47.13375163407062	0.27427043742003154
150	-169.83164166990792	34.76391484713419	8.387237406248337	22.148524583470024	0.9330785446666248	7	c(-22.3121590672294, 62.2703923951167)	62.27039239511666	-22.312159067229445	18.73910913763632	8.387237406248346	0.008684660655403888
100	-170.83164166990792	39.01391484713419	124.21804403647155	19.956295770225307	0.6942816948583571	9	c(-22.313713959516, 66.5949022915701)	66.59490229157008	-22.313713959516008	135.16920045784678	55.781955963528446	0.3841514334712379
250	-169.58164166990792	33.51391484713419	8.563206215978935	20.948469785552266	0.8713920429951383	9	c(-22.3524003697732, 61.0035275756742)	61.00352757567423	-22.352400369773203	18.739356419914145	8.563206215978937	0.009052901320664233
100	-170.08164166990792	35.76391484713419	22.381970609567386	22.590470771219316	0.7913407473135199	57	c(-22.3562702456759, 63.290812668336)	63.290812668336045	-22.35627024567591	32.83895593372699	22.38197060956739	0.06184600103302944
50	-170.33164166990792	36.76391484713419	17.96384272907076	23.600014417573377	0.8002898822294812	42	c(-22.3918322667364, 64.3108045528562)	64.31080455285615	-22.391832266736376	28.536800400730385	17.963842729070763	0.0398394624191097
200	-169.83164166990792	34.51391484713419	14.205816007788	26.673324130688293	0.8807640075939825	26	c(-22.4079245156102, 62.0244284991159)	62.0244284991159	-22.407924515610244	24.47301627686676	14.205816007788002	0.024914223265077272
50	-170.58164166990792	37.76391484713419	130.90224325370482	35.72485288863492	0.6796844099227733	7	c(-22.4175967226403, 65.3303454731642)	65.3303454731642	-22.417596722640283	141.60326142577608	49.097756746295175	0.29760366882942874
200	-171.33164166990792	40.76391484713419	13.315655679564525	19.64611819304229	0.8914485778394067	5	c(-22.4201475899125, 68.3859884380871)	68.38598843808707	-22.420147589912542	24.489164216158315	13.315655679564514	0.021889714342804782
50	-170.83164166990792	38.76391484713419	128.0742961593288	19.3696515898339	0.7820093195709074	5	c(-22.4321034992313, 66.3494099175916)	66.34940991759156	-22.43210349923126	138.9169049596029	51.92570384067119	0.33287391596902405
150	-171.08164166990792	39.76391484713419	130.44933099721092	22.42111382749385	0.9389650448822914	6	c(-22.4336334116609, 67.3679687673586)	67.36796876735859	-22.433633411660864	141.4487624487824	49.55066900278908	0.3031196047683904
250	-169.58164166990792	33.26391484713419	17.23685670021846	25.29447081517541	0.8441874890391119	5	c(-22.4428157385768, 60.7574298092866)	60.75742980928656	-22.44281573857682	27.334019266720702	17.236856700218453	0.03668015171652663
100	-170.08164166990792	35.51391484713419	20.480608899983928	15.19950833431058	0.8925531650324404	32	c(-22.4563696017458, 63.0449294262386)	63.044929426238646	-22.456369601745752	30.84827207061852	20.480608899983935	0.0517846099893952
50	-170.33164166990792	36.51391484713419	21.34069828630594	21.90805299510093	0.6615010916412655	41	c(-22.4967176507997, 64.0650112273121)	64.06501122731213	-22.496717650799674	31.819235091916198	21.34069828630595	0.056225358437918725
200	-169.83164166990792	34.26391484713419	9.284985447763097	17.03101707413574	0.8834061851829605	14	c(-22.5021542026011, 61.7783993549165)	61.77839935491649	-22.502154202601147	19.469061887377165	9.284985447763091	0.01064332774878671
250	-171.58164166990792	41.51391484713419	21.671859876712965	18.175811709048933	0.907029892892679	8	c(-22.5277023570052, 69.1582780649459)	69.1582780649459	-22.52770235700517	32.90958458996539	21.671859876712972	0.05798389018714587
50	-170.58164166990792	37.51391484713419	108.29590348176332	38.73242917793107	0.6029822411842841	6	c(-22.5277871825036, 65.0846525615472)	65.08465256154716	-22.527787182503612	118.89688695218302	71.70409651823668	0.6347503033946422
250	-169.58164166990792	33.01391484713419	31.540903326956638	31.62440664178054	0.8397690427434679	3	c(-22.5318541635132, 60.511272151541)	60.51127215154097	-22.531854163513156	41.560468013713546	31.540903326956652	0.12281834354079324
50	-170.83164166990792	38.51391484713419	124.21804403647155	19.956295770225307	0.6835415683133083	9	c(-22.5481985067488, 66.1038293940861)	66.10382939408608	-22.548198506748843	134.9544085824529	55.781955963528446	0.3841514334712379
200	-171.33164166990792	40.51391484713419	13.315655679564525	19.64611819304229	0.8814577382554863	5	c(-22.5502612332361, 68.1406761130445)	68.14067611304455	-22.550261233236064	24.368301921331522	13.315655679564514	0.021889714342804782
100	-170.08164166990792	35.26391484713419	11.929399143402634	15.642974616368136	0.9329269164600404	9	c(-22.5547934062805, 62.7989767071217)	62.798976707121675	-22.554793406280485	22.209426803831093	11.929399143402634	0.017569205422545125
150	-171.08164166990792	39.51391484713419	124.21804403647155	19.956295770225307	0.8149009498068847	9	c(-22.5563298328734, 67.122514385572)	67.12251438557198	-22.556329832873416	135.1043284041029	55.781955963528446	0.3841514334712379
200	-169.83164166990792	34.01391484713419	13.496943892897097	21.091930374173742	0.8436700616562873	7	c(-22.5948877823523, 61.5323066638973)	61.53230666389728	-22.594887782352284	23.599404606487838	13.496943892897093	0.022489814129384212
50	-170.33164166990792	36.26391484713419	21.20083235808784	19.956283503520556	0.5105650925015557	29	c(-22.5997685433485, 63.8191437067229)	63.81914370672286	-22.5997685433485	31.586793133122455	21.200832358087837	0.055490776873548656
300	-169.58164166990792	32.76391484713419	9.138261858441497	19.737682295871828	0.896605285775747	10	c(-22.6195497548234, 60.2650561001243)	60.265056100124276	-22.6195497548234	19.08158444332514	9.138261858441496	0.010309608616474892
150	-170.58164166990792	37.26391484713419	19.937225292203024	39.62400515484573	0.6656835133786327	116	c(-22.6359614594799, 64.838880164086)	64.83888016408605	-22.635961459479926	30.440199870932133	19.93722529220304	0.04907320399408155
150	-170.08164166990792	35.01391484713419	19.997547055919892	17.985859579411713	0.8415831295645962	22	c(-22.6515864687965, 62.5529563878611)	62.55295638786112	-22.651586468796513	30.191581159741304	19.99754705591988	0.049370603488114784
50	-170.83164166990792	38.26391484713419	127.3519588400647	21.0029309574725	0.7685553467621291	10	c(-22.6620684160438, 65.8581634187249)	65.8581634187249	-22.662068416043827	137.98431317024102	52.6480411599353	0.3421995355528694
250	-171.58164166990792	41.26391484713419	20.03236519817704	19.111476885568976	0.8690537182610595	7	c(-22.6631164539674, 68.9130175246056)	68.91301752460562	-22.663116453967437	31.14363949556349	20.032365198177047	0.04954267351026357
100	-171.08164166990792	39.26391484713419	128.0742961593288	19.369651589833897	0.8369544216193102	5	c(-22.6765594115875, 66.8769677840032)	66.87696778400316	-22.67655941158751	138.84990856823424	51.92570384067119	0.33287391596902405
250	-171.33164166990792	40.26391484713419	133.23951085341838	27.807833383444322	0.8261736481682769	22	c(-22.6776263671258, 67.8952638401355)	67.89526384013553	-22.677626367125846	144.17405096344322	46.76048914658162	0.26994362286760215
200	-169.83164166990792	33.76391484713419	21.389530097798357	28.534489272543677	0.777944872989589	4	c(-22.686163578941, 61.2861520696462)	61.2861520696462	-22.686163578940956	31.41184498997393	21.389530097798342	0.056482962691928526
50	-170.33164166990792	36.01391484713419	23.690851853562272	15.472010846877009	0.7397872553392127	21	c(-22.7010358291559, 63.5732040705586)	63.57320407055863	-22.701035829155856	33.986030663753866	23.690851853562265	0.06929092117869562
300	-169.58164166990792	32.51391484713419	14.557027931999874	23.00593840921948	0.9066176369595168	6	c(-22.7059355260088, 60.0187831039823)	60.01878310398234	-22.705935526008755	24.42543131034813	14.557027931999869	0.02616136570531165
100	-170.58164166990792	37.01391484713419	22.415461482809935	27.29811031619476	0.7295995974936348	78	c(-22.7421776450704, 64.5930305955769)	64.59303059557688	-22.742177645070424	32.82239499874919	22.415461482809945	0.06203122388732545
150	-170.08164166990792	34.76391484713419	12.265562180972	20.458827062286584	0.8825432352256242	13	c(-22.7467920412303, 62.3068702792449)	62.30687027924493	-22.746792041230314	22.375201550108386	12.265562180972012	0.018573335261147017
50	-170.83164166990792	38.01391484713419	135.71565201925955	19.95922186141605	0.6270073351590406	4	c(-22.7737799288715, 65.6124145814914)	65.61241458149142	-22.77377992887152	146.24616357637956	44.28434798074045	0.2421115402567051
200	-169.83164166990792	33.51391484713419	31.540903326956638	31.62440664178054	0.7871632073169167	3	c(-22.7760186412282, 61.0399371603808)	61.03993716038077	-22.776018641228234	41.48450537921207	31.540903326956652	0.12281834354079324
350	-169.58164166990792	32.26391484713419	9.138261858441497	19.737682295871824	0.8841036434951554	10	c(-22.791043437245, 59.7724545652781)	59.77245456527808	-22.791043437245033	18.933037096930434	9.138261858441496	0.010309608616474892
100	-171.08164166990792	39.01391484713419	124.21804403647155	19.956295770225307	0.7066127844208054	9	c(-22.7943992168011, 66.6313318767995)	66.63133187679949	-22.794399216801082	134.88538264461573	55.781955963528446	0.3841514334712379
250	-171.58164166990792	41.01391484713419	20.03236519817704	19.111476885568976	0.8543823028114427	7	c(-22.7955564626213, 68.6676519085856)	68.66765190858561	-22.79555646262129	31.02017031399572	20.032365198177047	0.04954267351026357
50	-170.33164166990792	35.76391484713419	33.830713859140346	5.229790083525616	0.7725546698714371	3	c(-22.8005685577508, 63.3271943222894)	63.32719432228943	-22.800568557750783	44.03685583615231	33.83071385914036	0.14129841978012736
200	-171.33164166990792	40.01391484713419	128.81933043498628	29.449487311423812	0.9081478580758565	15	c(-22.8023326492372, 67.6497549184307)	67.64975491843074	-22.802332649237155	139.63843101632818	51.180669565013716	0.3233902391510027
150	-170.08164166990792	34.51391484713419	17.161167609325616	22.66927565412268	0.8590319338104607	5	c(-22.8404518844516, 62.06072012884)	62.06072012884	-22.84045188445158	27.187969425555934	17.161167609325616	0.036358725150045276
100	-170.58164166990792	36.76391484713419	22.953617700194933	27.857208443217566	0.6728869866122542	84	c(-22.846491653973, 64.3471060828851)	64.34710608288513	-22.846491653973004	33.26642217838463	22.95361770019494	0.06504550191687687
250	-169.83164166990792	33.26391484713419	9.138261858441497	19.737682295871824	0.863508160071367	10	c(-22.8644887950522, 60.7936634712487)	60.79366347124872	-22.86448879505225	19.004548352690676	9.138261858441496	0.010309608616474892
100	-170.83164166990792	37.76391484713419	125.58774429698522	27.4098158715707	0.6668555040637066	26	c(-22.8833971464354, 65.3665853699626)	65.36658536996265	-22.883397146435406	136.01851652897656	54.41225570301478	0.36551772477657585
100	-170.33164166990792	35.51391484713419	20.98886004818064	13.619670459988324	0.7681656554947048	25	c(-22.8984140246615, 63.0811163928042)	63.08111639280425	-22.898414024661527	31.107663144041908	20.98886004818064	0.05438669705211277
50	-171.08164166990792	38.76391484713419	131.51098804317786	17.92614715064651	0.6333110214601294	6	c(-22.9099231863752, 66.3856094579827)	66.38560945798265	-22.909923186375188	142.07237717275103	48.48901195682214	0.29026966426528894
150	-171.33164166990792	39.76391484713419	128.0742961593288	19.3696515898339	0.9334381484151064	5	c(-22.924465935039, 67.4041525049765)	67.40415250497647	-22.924465935038977	138.78053805751904	51.92570384067119	0.33287391596902405
200	-171.58164166990792	40.76391484713419	10.090522098495013	21.335489205037845	0.9805891056964794	4	c(-22.925122808214, 68.4221848076807)	68.42218480768065	-22.925122808214006	20.957738935734085	10.090522098495	0.0125702020024958
150	-170.08164166990792	34.26391484713419	11.076200769893042	31.445827210118377	0.7675687631325504	3	c(-22.9326063314343, 61.8145076237122)	61.814507623712224	-22.932606331434254	21.02168200322228	11.076200769893035	0.015145953517898653
50	-170.58164166990792	36.51391484713419	19.042396238847804	13.349317142417092	0.8472059346219659	21	c(-22.9489573241102, 64.1011087690542)	64.10110876905418	-22.94895732411017	29.262929977645058	19.0423962388478	0.04476701907620801
250	-169.83164166990792	33.01391484713419	14.557027931999874	23.005938409219485	0.8662498964287937	6	c(-22.9516086929056, 60.5473324865158)	60.54733248651577	-22.951608692905587	24.347361624436644	14.557027931999869	0.026161365705311655
50	-170.83164166990792	37.51391484713419	91.5413656779538	30.663144080111973	0.5844151472136594	5	c(-22.9909816936054, 65.1206781742856)	65.12067817428563	-22.99098169360545	101.87444051462825	88.4586343220462	0.9660407390273443
100	-170.33164166990792	35.26391484713419	11.839725847931751	16.447661192132962	0.789427297695959	11	c(-22.9946178484295, 62.8349721436491)	62.83497214364907	-22.99461784842948	21.87284251246274	11.83972584793176	0.017306062735084376
50	-171.08164166990792	38.51391484713419	131.51098804317786	17.92614715064651	0.17609022618430925	6	c(-23.0232022827372, 66.1398032075294)	66.13980320752944	-23.023202282737174	141.96868115637204	48.48901195682214	0.29026966426528894
200	-170.08164166990792	34.01391484713419	11.682179749617482	18.463682058464613	0.8262148076007886	12	c(-23.0232943472774, 61.5682343930087)	61.568234393008666	-23.023294347277403	21.547818526630977	11.68217974961749	0.01684855848177444
300	-169.83164166990792	32.76391484713419	9.138261858441497	19.737682295871817	0.8418460795169441	10	c(-23.0374118612362, 60.3009456416469)	60.300945641646905	-23.03741186123623	18.85397210610597	9.138261858441496	0.01030960861647489
150	-171.33164166990792	39.51391484713419	124.21804403647155	19.956295770225307	0.8468300479198	9	c(-23.0441084749714, 67.1584596222962)	67.15845962229619	-23.04410847497139	134.81392594485698	55.781955963528446	0.3841514334712379
50	-170.58164166990792	36.26391484713419	22.300064099670976	10.8936404237016	0.679815431268277	21	c(-23.0496265112544, 63.8550407171874)	63.85504071718743	-23.04962651125441	32.4301336533066	22.300064099670976	0.06139418010486843
200	-171.58164166990792	40.51391484713419	19.108959723644677	16.584783051952417	0.9571701415740114	3	c(-23.0519115082069, 68.176619652664)	68.17661965266396	-23.051911508206906	29.85837326205791	19.108959723644688	0.045080536014799374
100	-170.33164166990792	35.01391484713419	10.90933656267523	15.033062380160723	0.9267791318695768	7	c(-23.0892240436448, 62.5887633700941)	62.588763370094085	-23.08922404364479	20.858375347884134	10.909336562675236	0.014693040029348488
50	-170.83164166990792	37.26391484713419	93.44003178213144	34.1343232405091	0.23335732822679844	4	c(-23.0965928361676, 64.8746952918691)	64.8746952918691	-23.096592836167595	103.67739199464484	86.55996821786856	0.9250158145528907
200	-170.08164166990792	33.76391484713419	9.138261858441497	19.737682295871824	0.8415983658468211	10	c(-23.1125535862559, 61.3219020104093)	61.321902010409275	-23.112553586255927	18.92549877361364	9.138261858441496	0.010309608616474892
300	-169.83164166990792	32.51391484713419	9.68991070220787	22.467308461325025	0.8858350545512919	8	c(-23.1219307455016, 60.0545043252869)	60.05450432528689	-23.121930745501597	19.33229454450469	9.689910702207868	0.011591897458859577
50	-171.08164166990792	38.26391484713419	130.41887556490138	16.59119251926618	0.626863241359497	8	c(-23.1343046394972, 65.8939156970898)	65.89391569708975	-23.13430463949719	140.7750580930744	49.581124435098616	0.3034923333640412
50	-170.58164166990792	36.01391484713419	22.879541894406803	17.699291195099114	0.6639147295841437	16	c(-23.1485491785847, 63.6089039141184)	63.608903914118436	-23.148549178584734	32.92090396599059	22.8795418944068	0.0646263502836933
100	-171.33164166990792	39.26391484713419	128.0742961593288	19.369651589833897	0.850588861666151	5	c(-23.1613390996151, 66.9126791654258)	66.91267916542577	-23.161339099615113	138.56223803925116	51.92570384067119	0.33287391596902405
200	-171.58164166990792	40.26391484713419	123.04531834139416	36.557842936938435	0.9697497616873427	7	c(-23.1760144086839, 67.9309597230316)	67.93095972303162	-23.176014408683923	133.67962180917144	56.954681658605836	0.4004735509670533
150	-170.33164166990792	34.76391484713419	12.755264797188087	18.85195773225093	0.8224284657615436	17	c(-23.1822750902393, 62.342491804041)	62.34249180404098	-23.182275090239255	22.621791892379008	12.75526479718809	0.02008602222794885
50	-170.83164166990792	37.01391484713419	104.57809564241488	26.46885530983379	0.5318713680538029	3	c(-23.2002875915507, 64.6286389318082)	64.62863893180824	-23.20028759155065	114.72166709200548	75.42190435758512	0.7022794638178663
200	-170.08164166990792	33.51391484713419	17.23685670021846	25.29447081517541	0.7884099355127436	5	c(-23.2004204460686, 61.0755119964562)	61.07551199645621	-23.200420446068634	26.94709607297989	17.236856700218453	0.03668015171652663
300	-169.83164166990792	32.26391484713419	8.971129552499008	22.649776317223065	0.9105423058903392	5	c(-23.2051967530985, 59.808009881146)	59.80800988114602	-23.205196753098523	18.541452749791745	8.971129552499008	0.0099359463515705
50	-171.08164166990792	38.01391484713419	137.19860037727153	13.506141150022508	0.7554432042204495	8	c(-23.2432956995828, 65.6479493953673)	65.64794939536726	-23.243295699582752	147.45539241198128	42.80139962272847	0.22616787773635808
50	-170.58164166990792	35.76391484713419	12.450894720731194	15.71952312404192	0.7402095224600569	13	c(-23.2457734814847, 63.362700273882)	63.36270027388205	-23.245773481484665	22.405257970464618	12.450894720731185	0.019138861647744657
150	-170.33164166990792	34.51391484713419	10.34382644928847	18.332365853778953	0.8576136962285191	12	c(-23.2738119992555, 62.0961591167796)	62.09615911677963	-23.273811999255457	20.129367150406438	10.343826449288457	0.01320922785345672
100	-171.33164166990792	39.01391484713419	131.51098804317786	17.92614715064651	0.614388310191079	6	c(-23.276233393704, 66.6668139085153)	66.66681390851527	-23.27623339370396	141.8933343701446	48.48901195682214	0.29026966426528894
200	-170.08164166990792	33.26391484713419	11.801476586855786	32.19074545156756	0.7882921763043861	3	c(-23.2869301194425, 60.8290658207675)	60.82906582076753	-23.286930119442474	21.4360876670616	11.801476586855784	0.017194425880259913
200	-171.58164166990792	40.01391484713419	135.14576852545767	27.28230095698125	0.9025474625723423	9	c(-23.2975194058999, 67.6852081551851)	67.68520815518505	-23.297519405899934	145.66756734935163	44.85423147454233	0.2483829729841758
100	-170.83164166990792	36.76391484713419	21.87898640790366	26.851560223803215	0.7979413450885776	70	c(-23.3021208334451, 64.3825112190611)	64.3825112190611	-23.302120833445105	31.93064019001622	21.878986407903653	0.059097536572497875
50	-170.58164166990792	35.51391484713419	5.997036709599572	11.44732643444914	0.8148282772161625	7	c(-23.3413458478703, 63.1164316409992)	63.116431640999224	-23.341345847870308	15.866063482665822	5.99703670959957	0.0044400554686771405
50	-171.08164166990792	37.76391484713419	127.98334119730185	29.15815862844553	0.7230640935156255	6	c(-23.3502383454511, 65.4019066731846)	65.4019066731846	-23.35023834545111	138.14280005113318	52.016658802698146	0.3340410855551005
150	-170.33164166990792	34.26391484713419	14.852394635269006	22.99796664236534	0.7784085915930965	6	c(-23.3638743752974, 61.8497669216029)	61.84976692160291	-23.36387437529736	24.55843475179961	14.852394635269007	0.02723378103725526
250	-170.08164166990792	33.01391484713419	9.138261858441497	19.737682295871824	0.866737655885398	10	c(-23.3721166432392, 60.5825649041419)	60.58256490414191	-23.372116643239163	18.698579982739375	9.138261858441496	0.010309608616474892
50	-171.33164166990792	38.76391484713419	128.0742961593288	19.3696515898339	0.6463305591713283	5	c(-23.3888638597465, 66.4208665110283)	66.42086651102828	-23.388863859746476	138.35331900556628	51.92570384067119	0.33287391596902405
50	-170.83164166990792	36.51391484713419	27.40319730364435	10.412803934584934	0.912896470266342	4	c(-23.4021453906986, 64.1363141983914)	64.13631419839139	-23.402145390698603	37.364751793163805	27.40319730364436	0.09270805215585944
150	-171.58164166990792	39.76391484713419	128.0742961593288	19.369651589833897	0.9606461691665872	5	c(-23.4165106540321, 67.4393679500921)	67.4393679500921	-23.4165106540321	138.48611170703452	51.92570384067119	0.33287391596902405
100	-170.58164166990792	35.26391484713419	14.158064431843567	16.293890158006402	0.7204129039952839	14	c(-23.4353110543185, 62.8700997935869)	62.87009979358688	-23.43531105431848	23.943372410174163	14.15806443184357	0.02474701092052272
150	-170.33164166990792	34.01391484713419	21.389530097798357	28.534489272543677	0.7101672252868235	4	c(-23.4525004758542, 61.6033167762888)	61.603316776288764	-23.45250047585419	31.01751730034971	21.389530097798342	0.056482962691928526
50	-171.08164166990792	37.51391484713419	106.6606889741844	38.11240190718246	0.75244207644022	5	c(-23.4551930218982, 65.155789808255)	65.15578980825497	-23.455193021898236	116.72481161877113	73.3393110258156	0.6640314249063356
250	-170.08164166990792	32.76391484713419	8.985804332967183	24.36619430792161	0.9008253015779519	7	c(-23.4560129452039, 60.3360106205606)	60.33601062056062	-23.456012945203852	18.47313203442218	8.985804332967177	0.00996847895189774
50	-171.33164166990792	38.51391484713419	131.51098804317786	17.92614715064651	0.37675769899385697	6	c(-23.4993000719642, 66.1748395235667)	66.17483952356666	-23.499300071964218	141.68889000625092	48.48901195682214	0.29026966426528894
50	-170.83164166990792	36.26391484713419	29.20102572744103	13.13869989270923	0.7894389744431873	12	c(-23.5004121408459, 63.890049838094)	63.89004983809398	-23.500412140845892	39.07424853040135	29.20102572744102	0.1052715930289719
100	-170.58164166990792	35.01391484713419	9.81261902047898	15.641330336299683	0.8439821351800495	10	c(-23.5277122982456, 62.6237064463034)	62.623706446303444	-23.527712298245625	19.51578280234736	9.81261902047899	0.011887344696427908
150	-171.58164166990792	39.51391484713419	131.51098804317786	17.92614715064651	0.8062455620686334	6	c(-23.5330687601137, 67.1934419804658)	67.1934419804658	-23.53306876011372	141.8152611707822	48.48901195682214	0.29026966426528894
300	-170.08164166990792	32.51391484713419	9.138261858441497	19.737682295871824	0.8641952995017703	10	c(-23.5386508884849, 60.0894042990923)	60.089404299092315	-23.538650888484888	18.553869931647682	9.138261858441496	0.010309608616474892
150	-170.33164166990792	33.76391484713419	21.389530097798357	28.53448927254367	0.7702220349703401	4	c(-23.5397272676764, 61.3568101854562)	61.35681018545622	-23.539727267676398	30.940875209312253	21.389530097798342	0.05648296269192855
50	-171.08164166990792	37.26391484713419	93.44003178213144	34.13432324050911	0.471584125188529	4	c(-23.5582178519448, 64.9096009896796)	64.9096009896796	-23.558217851944786	103.41075717029753	86.55996821786856	0.925015814552891
50	-170.83164166990792	36.01391484713419	13.864720359424053	17.594706596649786	0.6289511052052923	13	c(-23.596970098606, 63.6437200335155)	63.64372003351553	-23.59697009860601	23.651330176224747	13.864720359424041	0.023732156869756483
50	-171.33164166990792	38.26391484713419	131.26216297615	15.988843331136588	0.7236634959977427	11	c(-23.6076088212009, 65.9287353933466)	65.92873539334659	-23.607608821200863	141.3410799626777	48.737837023850005	0.29325638984732894
100	-170.58164166990792	34.76391484713419	25.98666828077535	6.393646442833073	0.861510935271253	3	c(-23.6185912663724, 62.3772532531402)	62.377253253140175	-23.618591266372377	35.609220891931045	25.986668280775348	0.08337122572037724
300	-170.08164166990792	32.26391484713419	8.98580433296718	24.366194307921607	0.8997808355699604	7	c(-23.6200613140465, 59.8427472257064)	59.842747225706425	-23.62006131404646	18.330932856752156	8.985804332967177	0.009968478951897739
200	-170.33164166990792	33.51391484713419	9.138261858441497	19.737682295871824	0.8137661815461439	10	c(-23.6255904803719, 61.1102486028037)	61.110248602803715	-23.625590480371944	18.6143400918138	9.138261858441496	0.010309608616474892
100	-171.58164166990792	39.26391484713419	128.0742961593288	19.369651589833897	0.916613906057047	5	c(-23.6472709670518, 66.9474329974946)	66.94743299749456	-23.647270967051824	138.27339057574716	51.92570384067119	0.33287391596902405
50	-171.08164166990792	37.01391484713419	104.57809564241488	26.46885530983378	0.6388623831558817	3	c(-23.6593687462453, 64.6633423221886)	64.66334232218864	-23.659368746245274	114.45730692091075	75.42190435758512	0.7022794638178665
50	-170.83164166990792	35.76391484713419	10.253559077772698	14.079839829922996	0.44736724378142256	12	c(-23.6918664996567, 63.3973266103842)	63.39732661038424	-23.69186649965667	19.955227482626128	10.253559077772707	0.01297968811868828
150	-170.58164166990792	34.51391484713419	7.693894219403197	16.678485460762072	0.8178530898736719	17	c(-23.707988199692, 62.1307418100674)	62.130741810067434	-23.70798819969195	17.23732855924277	7.693894219403205	0.007308149167822969
200	-170.33164166990792	33.26391484713419	8.98580433296718	24.36619430792161	0.8465876892403482	7	c(-23.7101246573796, 60.8636334332358)	60.863633433235826	-23.710124657379566	18.387956477701096	8.985804332967177	0.00996847895189774
50	-171.33164166990792	38.01391484713419	134.76769083329367	9.35930443171516	0.4125818578679745	6	c(-23.7138542514063, 65.68255646935)	65.68255646935002	-23.713854251406257	144.7496947061839	45.23230916670633	0.2525878756237661
100	-171.08164166990792	36.76391484713419	18.732654096556445	28.79215738454078	0.9052221382113333	40	c(-23.7586995064336, 64.417015830143)	64.41701583014304	-23.758699506433583	28.522180715455193	18.732654096556445	0.043322509814967027
100	-171.58164166990792	39.01391484713419	131.51098804317786	17.92614715064651	0.7073418934490568	6	c(-23.7591913255591, 66.7013436371566)	66.70134363715655	-23.759191325559115	141.60719350266248	48.48901195682214	0.29026966426528894
50	-170.83164166990792	35.51391484713419	7.052500971287314	13.788029367131186	0.5414560140475027	9	c(-23.7851468799735, 63.15087132796)	63.15087132795997	-23.785146879973468	16.670854112331597	7.052500971287316	0.006140465425926978
200	-170.33164166990792	33.01391484713419	12.781041540074948	32.03513559932791	0.8129398710774953	3	c(-23.7933632044663, 60.616966034885)	60.616966034885	-23.79336320446632	22.110575100442702	12.781041540074938	0.02016728677149644
200	-171.83164166990792	40.01391484713419	131.51098804317786	17.92614715064651	0.9023386446695363	6	c(-23.7939221166762, 67.7196825257805)	67.71968252578053	-23.79392211667624	141.73424533933945	48.48901195682214	0.29026966426528894
150	-170.58164166990792	34.26391484713419	9.138261858441497	19.737682295871828	0.7584210657005832	10	c(-23.7959419551475, 61.8841736575445)	61.884173657544544	-23.79594195514749	18.604032084507594	9.138261858441496	0.010309608616474892
50	-171.33164166990792	37.76391484713419	130.69418008061876	9.721601484555697	0.337130571349823	5	c(-23.8180979882551, 65.4363050071734)	65.43630500717344	-23.818097988255108	140.58128117769007	49.305819919381236	0.30013134295338906
100	-171.08164166990792	36.51391484713419	18.90529421185419	24.735564177425175	0.8428354088388369	41	c(-23.8562619227894, 64.1706234613119)	64.1706234613119	-23.856261922789407	28.606913936285537	18.905294211854198	0.044124709782317015
50	-171.58164166990792	38.76391484713419	118.84522419595048	18.796390944695368	0.9035608284180419	4	c(-23.8689008557667, 66.4551764261475)	66.45517642614746	-23.86890085576673	128.8407595289911	61.15477580404952	0.4617168646473532
250	-170.33164166990792	32.76391484713419	9.689910702207873	22.467308461325025	0.8632434163518066	8	c(-23.8753384358872, 60.3702477210343)	60.37024772103434	-23.875338435887162	18.94810098925808	9.689910702207868	0.011591897458859577
50	-170.83164166990792	35.26391484713419	11.368818354871282	15.408505178375322	0.8243789327307247	3	c(-23.8768551510035, 62.904355882016)	62.90435588201603	-23.876855151003472	20.905438579115355	11.36881835487128	0.015956793924204706
150	-170.58164166990792	34.01391484713419	9.138261858441497	19.737682295871824	0.7900493794466346	10	c(-23.8824900642088, 61.6375502829015)	61.637550282901486	-23.882490064208824	18.527784712351036	9.138261858441496	0.010309608616474892
150	-171.83164166990792	39.76391484713419	117.61005434537276	18.918929275196266	0.9922381981397274	3	c(-23.9097402134676, 67.4736101410004)	67.47361014100045	-23.90974021346756	127.72623481085691	62.38994565462724	0.48055621219596795
50	-171.33164166990792	37.51391484713419	121.2406338741868	14.820765239203126	0.8544699414663978	6	c(-23.9203992604178, 65.1899831735943)	65.18998317359427	-23.920399260417774	131.03478340552334	58.7593661258132	0.42625470463053877
50	-171.08164166990792	36.26391484713419	13.628689349005489	15.827687418381528	0.8477761018170278	4	c(-23.9521058665824, 63.9241670904409)	63.92416709044094	-23.952105866582365	23.24413017855096	13.628689349005498	0.02293100905823406
250	-170.33164166990792	32.51391484713419	9.98515958379511	26.166294927609705	0.8716841953041196	4	c(-23.9560816183357, 60.1234797619469)	60.123479761946854	-23.956081618335745	19.17325076341507	9.98515958379511	0.0123090631992414
100	-170.83164166990792	35.01391484713419	9.149346655997917	13.70224028757638	0.8079058628970607	13	c(-23.9670336709228, 62.6577819076631)	62.65778190766311	-23.967033670922753	18.605774063013257	9.149346655997931	0.01033463509032352
150	-170.58164166990792	33.76391484713419	8.98580433296718	24.366194307921607	0.7832481718026957	7	c(-23.9676687885272, 61.3908731225997)	61.39087312259966	-23.967668788527188	18.300460410689766	8.985804332967177	0.009968478951897739
50	-171.58164166990792	38.51391484713419	131.51098804317786	17.92614715064651	0.8010129224961554	6	c(-23.9764676992242, 66.2089337874488)	66.20893378744877	-23.976467699224244	141.4080040354059	48.48901195682214	0.29026966426528894
50	-171.33164166990792	37.26391484713419	104.57809564241488	26.46885530983379	0.8031062457751013	3	c(-24.020815013963, 64.9435930508741)	64.94359305087413	-24.02081501396304	114.28118797332314	75.42190435758512	0.7022794638178663
150	-171.83164166990792	39.51391484713419	131.51098804317786	17.92614715064651	0.8635673129594417	6	c(-24.0231838983258, 67.227456606054)	67.22745660605403	-24.023183898325758	141.52247357088328	48.48901195682214	0.29026966426528894
300	-170.33164166990792	32.26391484713419	9.689910702207873	22.467308461325032	0.8749746954711528	8	c(-24.0356230128078, 59.8766633866066)	59.87666338660662	-24.03562301280779	18.80911680132948	9.689910702207868	0.011591897458859583
50	-171.08164166990792	36.01391484713419	10.253559077772696	14.079839829922996	0.7125703403128867	12	c(-24.0462793774254, 63.677648522624)	63.67764852262402	-24.046279377425382	19.784501078511767	10.253559077772707	0.01297968811868828
150	-170.58164166990792	33.51391484713419	10.190494523464638	26.13637155849579	0.7792055032877669	4	c(-24.0515131728353, 61.1441435643792)	61.1441435643792	-24.051513172835293	19.43162949270686	10.19049452346465	0.012820515880588029
100	-170.83164166990792	34.76391484713419	19.402631290820405	12.15342663767082	0.8207732446979429	7	c(-24.0557233122121, 62.4111509820247)	62.41115098202468	-24.055723312212066	28.78036521886338	19.40263129082041	0.046476802593521396
50	-171.58164166990792	38.26391484713419	128.00367661237894	16.402897099549943	0.8980653891166906	10	c(-24.0819572619403, 65.9626180455614)	65.96261804556137	-24.08195726194031	137.80425874043576	51.99632338762106	0.33377995627531715
300	-170.33164166990792	32.01391484713419	2.389355283154001	25.780233305681918	0.9080677625203657	5	c(-24.1139919144905, 59.6297997843763)	59.62979978437631	-24.11399191449052	11.440861156074845	2.3893552831540035	7.048171196464133e-4
100	-171.33164166990792	37.01391484713419	116.40966723846013	30.934546607272775	0.7607646773729192	8	c(-24.1194000203375, 64.6971366408157)	64.69713664081569	-24.119400020337455	126.0235420644513	63.59033276153987	0.49922597786708284
200	-170.58164166990792	33.26391484713419	9.138261858441497	19.737682295871824	0.8305473540516494	10	c(-24.1340570952486, 60.8973629492988)	60.89736294929881	-24.134057095248643	18.30718762573531	9.138261858441496	0.010309608616474892
150	-171.83164166990792	39.26391484713419	131.51098804317786	17.92614715064651	0.7056734827535205	6	c(-24.1343287742182, 66.981224530304)	66.981224530304	-24.134328774218165	141.42008501593142	48.48901195682214	0.29026966426528894
50	-171.08164166990792	35.76391484713419	9.144888922209873	14.450450934895793	0.3545779975601765	10	c(-24.1388287459463, 63.4310694964914)	63.43106949649143	-24.138828745946324	18.592965976099947	9.144888922209873	0.010324567086365042
100	-170.83164166990792	34.51391484713419	14.852394635269007	22.997966642365352	0.7856570825977546	6	c(-24.142963525768, 62.1644646267732)	62.16446462677319	-24.142963525768014	24.152895083296357	14.852394635269007	0.027233781037255253
50	-171.58164166990792	38.01391484713419	130.69418008061876	9.721601484555709	0.3787095494557498	5	c(-24.1854323490668, 65.7162314314281)	65.71623143142811	-24.18543234906682	140.40035111334402	49.305819919381236	0.3001313429533891
200	-170.58164166990792	33.01391484713419	3.4056467730310755	22.98392705671769	0.8571868636930577	6	c(-24.2153333151148, 60.6505325736749)	60.65053257367493	-24.21533331511479	12.503642602978289	3.4056467730310658	0.0014319049311922113
150	-171.33164166990792	36.76391484713419	20.666161842374883	29.195588752359857	0.8078100815820891	93	c(-24.2162069783337, 64.4506158685901)	64.45061586859015	-24.216206978333688	30.19260626218295	20.66616184237489	0.05272719077718912
100	-170.83164166990792	34.26391484713419	18.041303423775492	25.018656890778274	0.7736402975311375	5	c(-24.2287924017536, 61.9177243105348)	61.91772431053483	-24.228792401753598	27.26599241261522	18.041303423775503	0.040183781386263426
50	-171.08164166990792	35.51391484713419	7.052500971287314	13.78802936713118	0.5095214074073322	9	c(-24.2297985920647, 63.1844316872254)	63.18443168722538	-24.229798592064718	16.41930244727149	7.052500971287316	0.006140465425926978
100	-171.83164166990792	39.01391484713419	128.0742961593288	19.3696515898339	0.8154997668842131	5	c(-24.2432473084857, 66.7349164135355)	66.73491641353546	-24.243247308485696	137.88323858581623	51.92570384067119	0.33287391596902405
50	-171.58164166990792	37.76391484713419	130.69418008061876	9.721601484555688	0.39982308700378616	5	c(-24.2869532917846, 65.4697760870657)	65.4697760870657	-24.286953291784574	140.3079025533578	49.305819919381236	0.30013134295338895
200	-172.08164166990792	40.01391484713419	128.0742961593288	19.3696515898339	0.9267349160324667	5	c(-24.2915122210527, 67.7531730669193)	67.75317306691932	-24.291512221052663	137.9978014258644	51.92570384067119	0.33287391596902405
250	-170.58164166990792	32.76391484713419	9.138261858441497	19.737682295871824	0.8457783328143392	10	c(-24.2953735185473, 60.4036536909254)	60.4036536909254	-24.295373518547343	18.166575447430773	9.138261858441496	0.010309608616474892
100	-171.33164166990792	36.51391484713419	22.11329699843218	35.45669689643498	0.8820018951171511	20	c(-24.3112866104307, 64.2040325863494)	64.20403258634941	-24.311286610430663	31.554047490697087	22.11329699843219	0.06037011162232963
100	-170.83164166990792	34.01391484713419	21.38953009779836	28.534489272543677	0.7668915832566559	4	c(-24.313246727378, 61.6709314511714)	61.670931451171434	-24.313246727378022	30.53979297354533	21.38953009779837	0.05648296269192868
50	-171.08164166990792	35.26391484713419	10.293664920460172	13.333333551514988	0.8509799349618754	4	c(-24.3192319391414, 62.9377367094142)	62.9377367094142	-24.31923193914144	19.58073727143085	10.293664920460174	0.013081424382063256
100	-171.83164166990792	38.76391484713419	131.57532681044535	17.61588355781883	0.7306035496863086	7	c(-24.3500089922585, 66.4885346516117)	66.4885346516117	-24.350008992258477	141.2862793017311	48.42467318955465	0.28949987327347815
250	-170.58164166990792	32.51391484713419	3.4056467730310764	22.98392705671769	0.8712551984110732	6	c(-24.3742083617733, 60.1567275133234)	60.15672751332343	-24.374208361773295	12.365495279612105	3.4056467730310658	0.0014319049311922113
50	-171.58164166990792	37.51391484713419	130.69418008061876	9.721601484555697	0.8891891798020286	5	c(-24.3865780669067, 65.2232540699262)	65.22325406992624	-24.386578066906722	140.21735864993008	49.305819919381236	0.30013134295338906
150	-170.83164166990792	33.76391484713419	9.138261858441497	19.737682295871828	0.7545971999616559	10	c(-24.3963620417833, 61.4240874179461)	61.42408741794607	-24.396362041783252	18.215448540972943	9.138261858441496	0.010309608616474892
200	-172.08164166990792	39.76391484713419	131.51098804317786	17.92614715064651	0.8212503149448992	6	c(-24.4041266583991, 67.5068742240571)	67.50687422405707	-24.404126658399132	141.33035335978462	48.48901195682214	0.29026966426528894
100	-171.33164166990792	36.26391484713419	21.224872807291284	16.61908153229661	0.7399763244187247	20	c(-24.4046877538609, 63.9573885766375)	63.95738857663755	-24.404687753860863	30.58161711617913	21.22487280729129	0.05561669452909793
100	-171.08164166990792	35.01391484713419	11.072266819045259	15.041235993699965	0.7595727172619672	14	c(-24.4071702842503, 62.6909861197547)	62.690986119754655	-24.40717028425028	20.28111510854012	11.072266819045268	0.015135196606435905
300	-170.58164166990792	32.26391484713419	8.070589861229239	17.67646192202365	0.9008258528392283	14	c(-24.4518675124145, 59.9097552136667)	59.909755213666685	-24.45186751241449	16.963160895212354	8.070589861229251	0.00804128650718227
100	-171.83164166990792	38.51391484713419	131.26216297615	15.988843331136588	0.6877183305668084	11	c(-24.4546804903435, 66.2420815417862)	66.24208154178622	-24.45468049034348	140.87722357231385	48.737837023850005	0.29325638984732894
150	-170.83164166990792	33.51391484713419	8.98580433296718	24.366194307921607	0.8060245079173685	7	c(-24.4781726882039, 61.1771935335795)	61.17719353357948	-24.47817268820387	17.991230512302877	8.985804332967177	0.009968478951897739
100	-171.58164166990792	37.26391484713419	117.51497134473624	30.396474997570692	0.6940491368259294	9	c(-24.4843624096778, 64.9766673570064)	64.97666735700643	-24.484362409677782	126.94945503030561	62.48502865526376	0.48202207482088066
100	-171.08164166990792	34.76391484713419	18.534428576010544	11.548476682999475	0.7043159579095924	8	c(-24.4936536648041, 62.4441814196119)	62.44418141961185	-24.493653664804064	27.666517938289076	18.534428576010555	0.042410499091263786
50	-171.33164166990792	36.01391484713419	5.3328547127997306	11.470776377817343	0.8240358528256674	7	c(-24.4964574467354, 63.7106855556136)	63.710685555613644	-24.49645744673543	14.607233647503222	5.33285471279973	0.0035110295540531217
150	-172.08164166990792	39.51391484713419	128.0742961593288	19.3696515898339	0.917421774369779	5	c(-24.5144265236622, 67.2604987513837)	67.26049875138365	-24.514426523662166	137.791843346345	51.92570384067119	0.33287391596902405
300	-170.58164166990792	32.01391484713419	4.066511750245296	17.867185898755167	0.93119594168352815	11	c(-24.5283796888156, 59.6627379268662)	59.66273792686619	-24.52837968881558	12.892964322478349	4.066511750245297	0.0020415454092448234
100	-171.83164166990792	38.26391484713419	131.26216297615	15.988843331136588	0.6088650185161437	11	c(-24.5573257822348, 65.9955592876941)	65.99555928769406	-24.557325782234784	140.78336583191745	48.737837023850005	0.29325638984732894
150	-170.83164166990792	33.26391484713419	12.781041540074948	32.03513559932791	0.786085103183002	3	c(-24.5587118635549, 60.9302510762036)	60.93025107620361	-24.558711863554887	21.71598982315527	12.781041540074938	0.02016728677149644
100	-171.08164166990792	34.51391484713419	9.605195560911705	20.96907160680997	0.7307890564186437	9	c(-24.5787207217515, 62.1973240574456)	62.19732405744556	-24.57872072175152	18.661952597838365	9.60519556091171	0.011390096513994816
100	-171.58164166990792	37.01391484713419	116.40966723846013	30.934546607272775	0.8602266701569234	8	c(-24.5803599202111, 64.7300178487207)	64.73001784872073	-24.5803599202111	125.75725155858078	63.59033276153987	0.49922597786708284
50	-171.33164166990792	35.76391484713419	7.059066660096142	13.041363723013122	0.6820498504434314	10	c(-24.5866410095337, 63.4639251760987)	63.46392517609873	-24.58664100953372	16.252675812849134	7.059066660096136	0.006151903964405039
150	-172.08164166990792	39.26391484713419	131.51098804317786	17.926147150646504	0.7974212156154843	6	c(-24.6224857280875, 67.0140491186198)	67.01404911861977	-24.62248572808754	141.1289650997506	48.48901195682214	0.290269664265289
200	-170.83164166990792	33.01391484713419	9.689910702207873	22.467308461325025	0.8460605214141222	8	c(-24.6380116655937, 60.6832612812182)	60.683261281218215	-24.6380116655937	18.555631712515094	9.689910702207868	0.011591897458859577
50	-171.83164166990792	38.01391484713419	130.69418008061876	9.721601484555697	0.7560468710051463	5	c(-24.6580062948475, 65.7489700040456)	65.74897000404563	-24.658006294847542	140.12349801826116	49.305819919381236	0.30013134295338906
100	-171.08164166990792	34.26391484713419	9.1382618584415	19.737682295871824	0.7740692669754543	10	c(-24.662408759548, 61.9504154311104)	61.9504154311104	-24.662408759548033	18.121075976404313	9.138261858441496	0.010309608616474892
100	-171.58164166990792	36.76391484713419	104.57809564241488	26.46885530983379	0.8222370280348332	3	c(-24.6746221639754, 64.4833073725548)	64.48330737255485	-24.674622163975354	113.84052464898633	75.42190435758512	0.7022794638178663
50	-171.33164166990792	35.51391484713419	8.781386886246317	12.690843868554559	0.8044612218762262	9	c(-24.6752821222436, 63.2171090304574)	63.2171090304574	-24.675282122243562	17.895778273204087	8.78138688624631	0.009520093289622056
200	-170.83164166990792	32.76391484713419	9.985159583795113	26.16629492760969	0.8669366769430912	4	c(-24.716103137792, 60.436225343056)	60.43622534305595	-24.716103137791983	18.78287301610925	9.98515958379511	0.012309063199241398
100	-172.08164166990792	39.01391484713419	118.84522419595048	18.796390944695364	0.9656123009706296	4	c(-24.7283751067689, 66.7675276914892)	66.76752769148919	-24.728375106768933	128.36580837648313	61.15477580404952	0.4617168646473532
100	-171.08164166990792	34.01391484713419	9.270282849163777	22.42451131602736	0.8199242871763214	8	c(-24.7447538030883, 61.7034568900381)	61.70345689003813	-24.744753803088305	18.18050753906482	9.270282849163777	0.010609647420185195
50	-171.83164166990792	37.76391484713419	130.69418008061876	9.721601484555688	0.7671601462636615	5	c(-24.7567810275313, 65.5023157210423)	65.50231572104227	-24.756781027531268	140.03352701784507	49.305819919381236	0.30013134295338895
100	-171.33164166990792	35.26391484713419	8.98766835016563	13.187419455791463	0.6537841052970262	14	c(-24.7624228974177, 62.9702386533244)	62.970238653324394	-24.762422897417697	18.02435197923279	8.98766835016562	0.009972615107724543
150	-171.58164166990792	36.51391484713419	19.770903176857463	26.71416146462599	0.8425431958261155	60	c(-24.767198766711, 64.2365376865129)	64.23653768651295	-24.767198766711026	28.949871395471632	19.770903176857473	0.04825785338625592
200	-172.33164166990792	40.01391484713419	118.84522419595048	18.796390944695368	0.9695881425508663	4	c(-24.7902605423715, 67.7856749281486)	67.78567492814862	-24.790260542371538	128.46779681544746	61.15477580404952	0.4617168646473532
250	-170.83164166990792	32.51391484713419	5.267653437783865	21.24103283346867	0.8530324329277876	7	c(-24.7930163120451, 60.1891444168612)	60.18914441686119	-24.79301631204511	13.998549070233423	5.267653437783878	0.0034257003383452228
100	-171.08164166990792	33.76391484713419	10.190494523464638	26.13637155849579	0.7971249371947519	4	c(-24.8257906517779, 61.4564497373084)	61.456449737308446	-24.82579065177792	19.029448586644776	10.19049452346465	0.012820515880588029
100	-172.08164166990792	38.76391484713419	128.0742961593288	19.369651589833897	0.8606034233941259	5	c(-24.8321625756779, 66.5209367371036)	66.52093673710357	-24.832162575677938	137.49959689290256	51.92570384067119	0.33287391596902405
100	-171.33164166990792	35.01391484713419	12.215438782729104	13.598613339442336	0.7603059156735409	15	c(-24.8481039493946, 62.7233155241859)	62.72331552418594	-24.848103949394616	21.175884152171932	12.215438782729109	0.01842184501908672
100	-171.83164166990792	37.51391484713419	120.76880047246163	22.886451277521893	0.6807809724474617	8	c(-24.8537066698759, 65.2555983885333)	65.25559838853333	-24.853706669875912	130.02003373250818	59.231199527538365	0.4331277774655631
100	-171.58164166990792	36.26391484713419	9.983928401265546	13.52360960286666	0.7984845255351566	13	c(-24.85813750413, 63.9897104823727)	63.98971048237272	-24.858137504130045	19.081082681598673	9.983928401265558	0.012306027940937906
250	-170.83164166990792	32.26391484713419	9.985159583795111	26.16629492760969	0.8948918475636367	4	c(-24.8687802493389, 59.9420196200876)	59.942019620087564	-24.86878024933894	18.650398249247758	9.98515958379511	0.012309063199241398
200	-172.33164166990792	39.76391484713419	131.51098804317786	17.92614715064651	0.8801507377975976	6	c(-24.8996414426136, 67.5391554566062)	67.53915545660622	-24.899641442613632	141.0323874005431	48.48901195682214	0.29026966426528894
150	-171.08164166990792	33.51391484713419	9.138261858441497	19.737682295871828	0.8052105549988101	10	c(-24.9055529309086, 61.2093952316151)	61.20939523161514	-24.905552930908584	17.907230581234558	9.138261858441496	0.010309608616474892
50	-171.33164166990792	34.76391484713419	13.772589656356132	12.295393664590467	0.6871617718963534	4	c(-24.9323644599143, 62.4763410698247)	62.47634106982472	-24.9323644599143	22.65822718780396	13.772589656356132	0.02341780565955159
100	-172.08164166990792	38.51391484713419	131.26216297615	15.988843331136588	0.8606646819651604	11	c(-24.933913279264, 66.2742784290183)	66.27427842901834	-24.933913279264026	140.5942246383493	48.737837023850005	0.29325638984732894
300	-170.83164166990792	32.01391484713419	7.526603792374816	16.368327615259194	0.9093699486634733	15	c(-24.9434230784861, 59.6948520340184)	59.69485203401839	-24.943423078486113	16.127318311096644	7.526603792374829	0.0069937981046161914
100	-171.58164166990792	36.01391484713419	9.983928401265544	13.52360960286666	0.6539224060615324	13	c(-24.9474843867275, 63.7428273887601)	63.742827388760105	-24.947484386727485	19.00086968266271	9.98392840126553	0.012306027940937837
100	-171.83164166990792	37.26391484713419	120.76880047246163	22.886451277521893	0.8077615056278772	8	c(-24.9488377127864, 65.0088198799319)	65.00881987993186	-24.948837712786407	129.9337229831117	59.231199527538365	0.4331277774655631
150	-171.08164166990792	33.26391484713419	3.405646773031077	22.98392705671769	0.8468515256789891	6	c(-24.9840731404914, 60.9622945891336)	60.962294589133556	-24.984073140491432	12.105883052490071	3.4056467730310658	0.0014319049311922113
150	-172.33164166990792	39.51391484713419	117.61005434537276	18.918929275196266	0.9923668420225196	3	c(-25.0067687025336, 67.292563777948)	67.29256377794798	-25.00676870253363	127.03254109682132	62.38994565462724	0.48055621219596795
50	-171.33164166990792	34.51391484713419	18.4431938630188	14.414213182671244	0.7769626081090987	5	c(-25.0152422403443, 62.2293166666366)	62.22931666663656	-25.01524224034425	27.25541627224436	18.44319386301879	0.041993999983814076
100	-172.08164166990792	38.26391484713419	131.26216297615	15.988843331136588	0.7943397696438957	11	c(-25.0336897292723, 66.0275548519826)	66.02755485198261	-25.03368972927231	140.50296752207467	48.737837023850005	0.29325638984732894
100	-171.58164166990792	35.76391484713419	9.983928401265544	13.52360960286666	0.6070228731863028	13	c(-25.03528374001, 63.4958899740554)	63.49588997405543	-25.035283740010033	18.922213398100894	9.98392840126553	0.012306027940937837
100	-171.83164166990792	37.01391484713419	104.57809564241488	26.468855309833796	0.882711345555926	3	c(-25.0422265532661, 64.7619819959047)	64.76198199590473	-25.04222655326608	113.65845803023882	75.42190435758512	0.7022794638178662
200	-171.08164166990792	33.01391484713419	9.825139083766116	20.922519415076916	0.822536260568673	9	c(-25.0613827016925, 60.7151489852951)	60.715148985295144	-25.061382701692484	18.457864506959822	9.825139083766118	0.011917698520413396
100	-171.33164166990792	34.26391484713419	9.138261858441497	19.737682295871824	0.6215584657168276	10	c(-25.0967737907167, 61.9822436428266)	61.98224364282664	-25.09677379071666	17.878425467108855	9.138261858441496	0.010309608616474892
150	-172.33164166990792	39.26391484713419	128.0742961593288	19.3696515898339	0.8825688510333203	5	c(-25.1117144904327, 67.0459022245972)	67.04590222459719	-25.111714490432675	137.40005887998825	51.92570384067119	0.33287391596902405
100	-171.58164166990792	35.51391484713419	10.543889585837968	14.008666267908122	0.6797659432050989	14	c(-25.1215782804255, 63.2488997491415)	63.24889974914154	-25.12157828042548	19.40503239695056	10.543889585837974	0.013725136740536107
100	-172.08164166990792	38.01391484713419	126.66996185641577	17.34418200538607	0.7594099653733103	9	c(-25.1315519353768, 65.7807680064049)	65.78076800640486	-25.131551935376823	135.82143132306365	53.33003814358423	0.3511225886908826
200	-171.83164166990792	36.76391484713419	19.53820311963996	31.0400617528384	0.8011160328952696	99	c(-25.1339235933165, 64.5150864678527)	64.51508646785273	-25.133923593316474	28.535705705340376	19.538203119639945	0.04712856557337137
200	-171.08164166990792	32.76391484713419	3.4056467730310764	22.983927056717683	0.877262036487073	6	c(-25.1375120010059, 60.4679595564742)	60.46795955647421	-25.137512001005867	11.972052652172465	3.4056467730310658	0.001431904931192211
100	-171.33164166990792	34.01391484713419	9.138261858441497	19.737682295871828	0.7349298989289723	10	c(-25.1769943557643, 61.7351232804928)	61.735123280492815	-25.176994355764336	17.80768784982331	9.138261858441496	0.010309608616474892
100	-171.58164166990792	35.26391484713419	10.772914489865194	14.534233829548647	0.7494833195550444	15	c(-25.2064091872568, 63.0018581700036)	63.00185817000364	-25.206409187256767	19.558388136105748	10.772914489865201	0.014327862543944152
250	-171.08164166990792	32.51391484713419	2.1930826850860674	20.88197699274069	0.8379000213270863	8	c(-25.2124904322908, 60.2207274015923)	60.22072740159232	-25.21249043229082	10.694331050628591	2.1930826850860683	5.937792177313975e-4
150	-172.33164166990792	39.01391484713419	130.2034244856641	16.229858739080388	0.868459438541747	10	c(-25.2145479608271, 66.799173030501)	66.79917303050097	-25.214547960827094	139.43458268364523	49.7965755143359	0.30613567073517994
150	-171.83164166990792	36.51391484713419	20.002457286080006	28.943493459461404	0.8264750471375008	26	c(-25.2239773333325, 64.2681349611935)	64.26813496119345	-25.223977333332495	28.918751986446182	20.002457286080016	0.04939485154092044
100	-172.08164166990792	37.76391484713419	130.69418008061876	9.721601484555697	0.5922227321832684	5	c(-25.2275575281813, 65.533919812553)	65.53391981255298	-25.227557528181272	139.75817896627171	49.305819919381236	0.30013134295338906
100	-171.33164166990792	33.76391484713419	3.4056467730310773	22.98392705671769	0.7841151347499143	6	c(-25.2559379781301, 61.4879568176019)	61.48795681760195	-25.255937978130074	12.005622394521652	3.4056467730310658	0.0014319049311922113
250	-171.08164166990792	32.26391484713419	178.4363942179005	23.991378946041145	0.8979750480406932	6	c(-25.2863464367916, 59.9734535836445)	59.97345358364447	-25.28634643679159	6.873618771621011	1.5636057820995006	3.0183494343394946e-4
50	-171.58164166990792	35.01391484713419	16.432993996500343	13.350811475950316	0.7863342918118426	3	c(-25.2898161707272, 62.7547666401901)	62.754766640190105	-25.289816170727228	25.144231890176854	16.43299399650033	0.03333867798629825
100	-171.83164166990792	36.26391484713419	5.3328547127997306	11.470776377817351	0.8807944361788311	7	c(-25.3124344603437, 64.021129078461)	64.02112907846103	-25.312434460343674	14.169546854424766	5.33285471279973	0.0035110295540531225
150	-172.33164166990792	38.76391484713419	131.26216297615	15.988843331136588	0.7747323111754534	11	c(-25.3153354089032, 66.5523783362445)	66.55237833624452	-25.315335408903234	140.40076995216705	48.737837023850005	0.29325638984732894
100	-172.08164166990792	37.51391484713419	121.2406338741868	14.820765239203135	0.7612743991205555	6	c(-25.3217618750982, 65.2870121145077)	65.28701211450772	-25.321761875098165	130.21897140192203	58.7593661258132	0.42625470463053877
150	-171.33164166990792	33.51391484713419	9.138261858441497	19.737682295871824	0.750652968225881	10	c(-25.3336375489135, 61.2407454498664)	61.240745449866424	-25.333637548913543	17.670041573527897	9.138261858441496	0.010309608616474892
50	-171.58164166990792	34.76391484713419	18.4431938630188	14.41421318267124	0.594368686424776	5	c(-25.3718375365454, 62.5076265131431)	62.507626513143094	-25.37183753654539	27.08159121280255	18.44319386301879	0.04199399998381408
200	-172.58164166990792	39.76391484713419	128.0742961593288	19.3696515898339	0.9314194614562337	5	c(-25.3962554378273, 67.5704492098732)	67.57044920987325	-25.396255437827268	137.29660858539592	51.92570384067119	0.33287391596902405
100	-171.83164166990792	36.01391484713419	7.059066660096142	13.041363723013118	0.7864688443691509	10	c(-25.3993399314274, 63.774070362233)	63.77407036223303	-25.399339931427427	15.817716709685556	7.059066660096136	0.006151903964405037
150	-171.33164166990792	33.26391484713419	5.267653437783866	21.24103283346867	0.8253798278097828	7	c(-25.4101248557085, 60.9934903325259)	60.99349033252585	-25.41012485570847	13.73246002998468	5.267653437783878	0.0034257003383452228
150	-172.33164166990792	38.51391484713419	131.26216297615	15.988843331136588	0.6989715362411612	11	c(-25.4141404156548, 66.3055201938522)	66.30552019385222	-25.41414041565479	140.31020853800672	48.737837023850005	0.29325638984732894
100	-172.08164166990792	37.26391484713419	121.2406338741868	14.820765239203135	0.9162019021313493	6	c(-25.414218189578, 65.0400466838859)	65.04004668388592	-25.414218189577962	130.13506614616284	58.7593661258132	0.42625470463053877
50	-171.58164166990792	34.51391484713419	17.429347999965653	13.259672183502209	0.5828932725933683	6	c(-25.4525102471031, 62.2604390944065)	62.26043909440646	-25.45251024710314	25.996263154603753	17.429347999965643	0.037503971815297084
100	-171.83164166990792	35.76391484713419	7.059066660096142	13.041363723013118	0.7249484049246506	10	c(-25.4847370525973, 63.526960297897)	63.52696029789697	-25.484737052597286	15.74119187589315	7.059066660096136	0.006151903964405037
150	-171.33164166990792	33.01391484713419	177.9312056564773	21.878615123569347	0.8697510527151087	3	c(-25.4854306282729, 60.7461925820404)	60.74619258204039	-25.485430628272866	6.3302312876172095	2.068794343522711	5.283839550359956e-4
200	-172.58164166990792	39.51391484713419	131.51098804317786	17.92614715064651	0.8492871088720044	6	c(-25.5001819426865, 67.3236471591961)	67.323647159196085	-25.500181942686506	140.63732146869967	48.48901195682214	0.29026966426528894
150	-172.08164166990792	37.01391484713419	119.79127951029072	34.12726707277877	0.7759373369108133	10	c(-25.5049776341258, 64.7930252233482)	64.79302522334821	-25.50497763412579	128.60351155902111	60.20872048970928	0.4475419781491282
100	-172.33164166990792	38.26391484713419	130.69418008061876	9.721601484555697	0.8910539397733384	5	c(-25.5110239843455, 66.058600571297)	66.05860057129698	-25.511023984345456	139.65359312123616	49.305819919381236	0.30013134295338906
50	-171.58164166990792	34.26391484713419	9.330489297467448	17.2236859488395	0.7163083276339388	5	c(-25.5318699795264, 62.0132056437185)	62.01320564371853	-25.531869979526444	17.827245031449593	9.330489297467437	0.010747905003722764
200	-171.33164166990792	32.76391484713419	5.267653437783865	21.24103283346867	0.8698997303884535	7	c(-25.5595845819671, 60.4988532776996)	60.49885327769963	-25.55958458196705	13.602060662834504	5.267653437783878	0.0034257003383452228
100	-171.83164166990792	35.51391484713419	9.197917349671272	13.69390856490398	0.8099983603753766	13	c(-25.5686675534475, 63.2798003162654)	63.27980031626543	-25.568667553447465	17.80499335824112	9.197917349671286	0.010444652292763463
200	-172.08164166990792	36.76391484713419	17.034487423432655	31.12365966841882	0.8643820842862531	81	c(-25.5940894175102, 64.5459493699069)	64.5459493699069	-25.594089417510215	25.766175165855202	17.034487423432665	0.03582392120729453
150	-172.58164166990792	39.26391484713419	118.84522419595048	18.796390944695368	0.9857149659634514	4	c(-25.601987186591, 67.0767794204649)	67.0767794204649	-25.60198718659096	127.8777067501232	61.15477580404952	0.4617168646473532
100	-172.33164166990792	38.01391484713419	130.69418008061876	9.721601484555697	0.8031686316989056	5	c(-25.6060446688909, 65.811621356739)	65.81162135673902	-25.606044668890867	139.56683102768494	49.305819919381236	0.30013134295338906
100	-171.58164166990792	34.01391484713419	9.138261858441497	19.737682295871828	0.6417156870447565	10	c(-25.6099511807643, 61.7659273769969)	61.76592737699692	-25.609951180764302	17.566146602582307	9.138261858441496	0.010309608616474892
200	-171.33164166990792	32.51391484713419	177.9312056564773	21.878615123569347	0.9028147729666317	3	c(-25.6326154590839, 60.2514734631528)	60.25147346315285	-25.63261545908385	6.202128397073409	2.068794343522711	5.283839550359956e-4
100	-171.83164166990792	35.26391484713419	10.866906502120926	13.096712465277383	0.8470583702852654	14	c(-25.6511716578156, 63.0325917960502)	63.03259179605018	-25.65117165781561	19.400368804477978	10.866906502120912	0.01457896999084417
200	-172.08164166990792	36.51391484713419	19.059446960431888	29.094149814741982	0.8500677800702118	74	c(-25.6816008865397, 64.2988206980456)	64.2988206980456	-25.68160088653969	27.71219906020525	19.0594469604319	0.04484722449845886
100	-171.58164166990792	33.76391484713419	5.267653437783866	21.24103283346867	0.7349666923002338	7	c(-25.6867871198894, 61.5186054682214)	61.51860546822138	-25.686787119889352	13.627922457509897	5.267653437783878	0.0034257003383452228
100	-172.33164166990792	37.76391484713419	130.69418008061876	9.721601484555697	0.8067041420822397	5	c(-25.6992586947071, 65.5645843625117)	65.5645843625117	-25.699258694707105	139.48188322539414	49.305819919381236	0.30013134295338906
150	-172.58164166990792	39.01391484713419	128.0742961593288	19.3696515898339	0.9099300719392694	5	c(-25.7017385957647, 66.8298480982865)	66.82984809828652	-25.70173859576474	137.01498862977394	51.92570384067119	0.33287391596902405
250	-171.33164166990792	32.26391484713419	4.066511750245296	17.867185898755167	0.8970860457271771	11	c(-25.7045510681893, 60.0040541478646)	60.00405414786461	-25.70455106818932	12.275056228865935	4.066511750245297	0.0020415454092448234
100	-171.83164166990792	35.01391484713419	12.81287507303952	13.8678388028494	0.7580022229176887	12	c(-25.7322881507076, 62.7853360662033)	62.78533606620325	-25.732288150707596	21.274120483853437	12.812875073039521	0.02026787254781697
100	-171.58164166990792	33.51391484713419	2.389355283154001	25.780233305681914	0.8952413388064397	5	c(-25.7624099377725, 61.271241051221)	61.27124105122104	-25.762409937772514	10.68323180712133	2.3893552831540035	7.048171196464133e-4
150	-172.08164166990792	36.26391484713419	7.26284119165258	36.69283673310612	0.7841481705327545	14	c(-25.7675576127542, 64.0516407226643)	64.0516407226643	-25.76755761275425	15.838220834766275	7.262841191652569	0.0065122052068105315
100	-172.33164166990792	37.51391484713419	130.69418008061876	9.721601484555697	0.9005072510827817	5	c(-25.7907200725328, 65.3174913288723)	65.31749132887232	-25.79072007253285	139.3986957929231	49.305819919381236	0.30013134295338906
150	-172.58164166990792	38.76391484713419	131.26216297615	15.988843331136588	0.8957704820800744	11	c(-25.7995007995789, 66.5828552090888)	66.58285520908879	-25.799500799578933	140.1130616060474	48.737837023850005	0.29325638984732894
50	-171.83164166990792	34.76391484713419	13.836022272803051	11.54874607779095	0.5558384509052127	5	c(-25.8120544417109, 62.5380344081339)	62.53803440813393	-25.81205444171088	22.22641029619689	13.836022272803064	0.023634013868333633
150	-171.58164166990792	33.26391484713419	5.267653437783864	21.24103283346867	0.7944091597902055	7	c(-25.8368506942825, 61.0238352213714)	61.02383522137136	-25.836850694282525	13.496329739299938	5.267653437783878	0.0034257003383452228
150	-172.08164166990792	36.01391484713419	9.633462921135992	12.622708429465202	0.7433802752265031	15	c(-25.852003474356, 63.8044109018599)	63.80441090185985	-25.852003474355993	18.132989509593585	9.633462921135987	0.011457235537395296
150	-172.33164166990792	37.26391484713419	117.51497134473624	30.396474997570696	0.7866746304997184	9	c(-25.8804807056926, 65.0703439275341)	65.0703439275341	-25.8804807056926	126.13800818067665	62.48502865526376	0.48202207482088083
50	-171.83164166990792	34.51391484713419	8.387601538575197	13.528089634276425	0.5796081238376469	8	c(-25.8905066251083, 62.2906880578087)	62.29068805780869	-25.890506625108312	16.708455683813497	8.387601538575211	0.008685414761717192
200	-172.83164166990792	39.76391484713419	117.61005434537276	18.918929275196266	0.9940076614267792	3	c(-25.89393894357, 67.6007509718171)	67.6007509718171	-25.893938943570035	126.53218927852515	62.38994565462724	0.48055621219596795
150	-172.58164166990792	38.51391484713419	131.26216297615	15.988843331136588	0.8303406617933825	11	c(-25.8953357730506, 66.3358026856682)	66.33580268566816	-25.895335773050604	140.02520211887602	48.737837023850005	0.29325638984732894
150	-171.58164166990792	33.01391484713419	172.94331726079403	19.55144103556626	0.8890956337502227	4	c(-25.9101394131528, 60.7763890372064)	60.77638903720638	-25.910139413152763	1.107955694379342	7.056682739205968	0.006147749540963883
100	-172.08164166990792	35.76391484713419	5.393108827957719	2.8675357986291075	0.8336441554779721	4	c(-25.9349807336777, 63.5571326395534)	63.55713263955337	-25.934980733677747	13.818259595995698	5.393108827957718	0.0035908176333574655
50	-171.83164166990792	34.26391484713419	9.003001578966556	14.428307386312122	0.5544393713369016	7	c(-25.9676795368892, 62.0432982077414)	62.04329820774136	-25.96767953688918	17.255610619138054	9.003001578966547	0.01000667128776224
150	-172.33164166990792	37.01391484713419	122.969632751587	27.280136317635446	0.865268199178281	9	c(-25.9685904912345, 64.8231437649932)	64.82314376499316	-25.968590491234494	131.51284946015195	57.030367248413	0.401538615862822
200	-171.58164166990792	32.76391484713419	2.1930826850860674	20.881976992740682	0.8695059442828886	8	c(-25.9823051246471, 60.5289035219508)	60.528903521950795	-25.9823051246471	10.294816680373685	2.1930826850860683	5.937792177313974e-4
150	-172.58164166990792	38.26391484713419	131.26216297615	15.988843331136573	0.8000828853071054	11	c(-25.9893029707885, 66.0886923814602)	66.08869238146016	-25.989302970788543	139.9392176159736	48.737837023850005	0.2932563898473289
200	-172.83164166990792	39.51391484713419	128.0742961593288	19.3696515898339	0.9169080911195718	5	c(-25.994637202834, 67.3537444832794)	67.35374448327944	-25.994637202833974	136.90341312206135	51.92570384067119	0.33287391596902405
100	-172.08164166990792	35.51391484713419	12.100899692561454	6.8834987232095814	0.8980934056658973	6	c(-26.0165301104692, 63.309807287974)	63.30980728797395	-26.016530110469166	20.453111249586925	12.100899692561455	0.018077996712275793
50	-171.83164166990792	34.01391484713419	8.042547879624205	19.37009785678832	0.6402496745573937	4	c(-26.0436068088416, 61.7958660088804)	61.795866008880374	-26.04360680884156	16.22816705623609	8.042547879624209	0.007985503258771343
200	-171.58164166990792	32.51391484713419	171.12622273734243	17.35780788380934	0.928178411206042	5	c(-26.0533759061496, 60.2813796649765)	60.28137966497646	-26.053375906149615	179.1661577523939	8.873777262657569	0.00972147196385907
150	-172.33164166990792	36.76391484713419	120.70133225642466	33.123379014892556	0.9345557001419629	7	c(-26.0550974153437, 64.575892385665)	64.57589238566497	-26.05509741534371	129.16633969066908	59.298667743575336	0.4341150612546842
150	-172.58164166990792	38.01391484713419	131.26216297615	15.988843331136588	0.8088869119856877	11	c(-26.0814594529729, 65.8415260745529)	65.84152607455287	-26.08145945297292	139.85505112295314	48.737837023850005	0.29325638984732894
200	-172.83164166990792	39.26391484713419	130.2034244856641	16.229858739080388	0.9006832304608768	10	c(-26.0932754148464, 67.1066763911701)	67.10667639117005	-26.093275414846417	138.94159015893163	49.7965755143359	0.30613567073517994
100	-172.08164166990792	35.26391484713419	12.45198141720825	10.268288322656518	0.8195107515182015	6	c(-26.0966908512592, 63.0624361500075)	63.062436150007514	-26.096690851259197	20.732651221378205	12.451981417208259	0.019142202619074046
100	-171.83164166990792	33.76391484713419	8.697353697267536	15.652950785788175	0.6329592696611971	6	c(-26.1183209198978, 61.5483925723987)	61.54839257239873	-26.118320919897762	16.817205873499915	8.697353697267545	0.009338760658688078
250	-171.58164166990792	32.26391484713419	7.366453605286917	15.802538626413426	0.8852547416720069	16	c(-26.1233789207936, 60.0338184231882)	60.03381842318822	-26.12337892079356	15.345668041283375	7.366453605286921	0.006699338113437614
200	-172.33164166990792	36.51391484713419	14.208594231177717	36.134064243800125	0.8276668389533128	33	c(-26.1400476434028, 64.3285912748422)	64.3285912748422	-26.140047643402838	22.596957169351413	14.208594231177727	0.024923969139044065
150	-172.58164166990792	37.76391484713419	126.66996185641577	17.34418200538607	0.8208502454976462	9	c(-26.1718600039126, 65.5943054714599)	65.59430547145986	-26.171860003912567	135.18044682186044	53.33003814358423	0.3511225886908826
100	-172.08164166990792	35.01391484713419	11.33958437376018	15.360924378860162	0.7331737825017348	9	c(-26.1755007950357, 62.8150204814195)	62.81502048141948	-26.17550079503574	19.5500721398854	11.339584373760175	0.015874836267855054
200	-172.83164166990792	39.01391484713419	131.26216297615	15.988843331136588	0.8300677706722016	11	c(-26.1899192305107, 66.8595486733428)	66.85954867334284	-26.189919230510736	139.91137847180246	48.737837023850005	0.29325638984732894
100	-171.83164166990792	33.51391484713419	8.042547879624205	19.370097856788323	0.8204997215167734	4	c(-26.1918532448925, 61.3008789713928)	61.30087897139285	-26.191853244892506	16.09782464483021	8.042547879624209	0.007985503258771343
250	-171.58164166990792	32.01391484713419	6.623994293385057	14.320780077508445	0.8718084963735186	12	c(-26.192340454239, 59.7862207223419)	59.78622072234187	-26.192340454238998	14.543540372547113	6.623994293385067	0.005416950666518262
150	-172.33164166990792	36.26391484713419	8.497549797135264	13.057977912789264	0.8917889605858195	12	c(-26.2234856050437, 64.0812418614863)	64.08124186148633	-26.223485605043695	16.81078867876414	8.497549797135264	0.008914611426517722
50	-172.08164166990792	34.76391484713419	8.663957943500966	3.2877541545987	0.7068215491247415	4	c(-26.2529964354677, 62.567561492959)	62.56756149295903	-26.252996435467715	16.80558698873307	8.663957943500975	0.009267181141574524
250	-171.58164166990792	31.76391484713419	6.5340249992325745	15.838512480385637	0.8549264164798998	10	c(-26.2602859497011, 59.5385874582994)	59.53858745829939	-26.260285949701085	14.394929607716051	6.534024999232571	0.00527080033217237
150	-172.58164166990792	37.51391484713419	121.2406338741868	14.820765239203126	0.7693692771640557	6	c(-26.2605572436803, 65.3470322106703)	65.34703221067032	-26.260557243680317	129.67042643625035	58.7593661258132	0.42625470463053877
150	-171.83164166990792	33.26391484713419	5.2676534377838635	21.24103283346867	0.787535112316409	7	c(-26.2642341008845, 61.0533262424955)	61.053326242495466	-26.264234100884465	13.259516165673688	5.267653437783849	0.003425700338345186
150	-172.83164166990792	38.76391484713419	118.84522419595048	18.796390944695368	0.9825113729767315	4	c(-26.2846315690147, 66.6123632245801)	66.6123632245801	-26.284631569014678	127.4074277887193	61.15477580404952	0.4617168646473532
150	-172.33164166990792	36.01391484713419	8.497549797135262	13.057977912789264	0.837443785190309	12	c(-26.3054540745104, 63.833845520863)	63.83384552086299	-26.30545407451043	16.737142378743386	8.497549797135264	0.008914611426517722
250	-171.58164166990792	31.51391484713419	8.621922363091262	10.562291738862127	0.8472250481628267	9	c(-26.3272400413243, 59.2909194982238)	59.29091949822376	-26.327240041324277	16.425187860514143	8.621922363091272	0.009177474720391775
50	-172.08164166990792	34.51391484713419	8.3876015385752	13.52808963427644	0.6611339683716809	8	c(-26.3292129798778, 62.3200603523521)	62.32006035235205	-26.32921297987781	16.46166006912432	8.387601538575211	0.008685414761717192
150	-171.83164166990792	33.01391484713419	172.94331726079403	19.55144103556626	0.889229806783419	4	c(-26.3354927911806, 60.8057353874077)	60.80573538740773	-26.33549279118056	0.8728981235993558	7.056682739205968	0.006147749540963883
150	-172.58164166990792	37.26391484713419	121.2406338741868	14.820765239203126	0.8418411049317013	6	c(-26.3476017332901, 65.0997078659913)	65.09970786599126	-26.34760173329011	129.59139433652416	58.7593661258132	0.42625470463053877
150	-172.83164166990792	38.51391484713419	124.29431171277984	16.56234715848285	0.9510410200471235	9	c(-26.3774727575168, 66.3651218608886)	66.36512186088859	-26.37747275751685	132.7713814325815	55.705688287220156	0.383101692290486
150	-172.33164166990792	35.76391484713419	9.494768507531978	13.206819479234042	0.8206649861508506	14	c(-26.3859942466302, 63.5864035770317)	63.58640357703169	-26.38599424663016	17.662151442397032	9.494768507531973	0.0111297072853853
50	-172.08164166990792	34.26391484713419	8.697353697267536	15.652950785788175	0.4321442918424541	6	c(-26.4041844051613, 62.0725181861897)	62.07251818618966	-26.404184405161285	16.705096039206865	8.697353697267545	0.009338760658688078
200	-171.83164166990792	32.76391484713419	2.1930826850860674	20.881976992740682	0.8535354089694751	8	c(-26.405657647194, 60.5581073743549)	60.55810737435495	-26.405657647193962	10.061485625871512	2.1930826850860683	5.937792177313974e-4
150	-172.58164166990792	37.01391484713419	121.2406338741868	14.820765239203126	0.943902337299746	6	c(-26.4330420738443, 64.852333949695)	64.852333949695	-26.43304207384429	129.51397402634956	58.7593661258132	0.42625470463053877
150	-172.33164166990792	35.51391484713419	9.320502653220629	15.189199014358472	0.8108154370427837	17	c(-26.465145808667, 63.3389173051989)	63.33891730519895	-26.465145808667014	17.417072999279867	9.320502653220615	0.010724909840579323
150	-172.83164166990792	38.26391484713419	121.78498220890538	17.22227576305038	0.9087428811496507	8	c(-26.4685006624133, 66.1178263235334)	66.1178263235334	-26.468500662413287	130.17873830188205	58.215017791094624	0.41839361684166215
200	-171.83164166990792	32.51391484713419	0.20776090757614032	15.883566524149208	0.9323783125670623	9	c(-26.4747560682589, 60.3104431394704)	60.310443139470436	-26.474756068258912	8.01606257274102	0.2077609075761302	5.3289623107231264e-6
50	-172.08164166990792	34.01391484713419	2.811291577639036	11.578682332796639	0.5201199948754434	4	c(-26.4779435108323, 61.8249360817188)	61.824936081718754	-26.47794351083231	10.753939354667068	2.8112915776390253	9.757234980869281e-4
200	-173.08164166990792	39.51391484713419	117.61005434537276	18.918929275196266	0.9928396042212831	3	c(-26.4901049029361, 67.3828514557553)	67.38285145575533	-26.490104902936075	126.14092200064954	62.38994565462724	0.48055621219596795
250	-172.58164166990792	36.76391484713419	14.672107509678822	34.18671438788593	0.8611789446311742	90	c(-26.5169250000474, 64.6049119154863)	64.60491191548628	-26.51692500004741	22.869592493824427	14.672107509678824	0.026576634416737504
200	-171.83164166990792	32.26391484713419	4.643213343253167	10.55304256017849	0.9004403129690433	5	c(-26.5428145595162, 60.0627435881119)	60.062743588111886	-26.54281455951622	12.392463977151976	4.643213343253166	0.002661658043328919
100	-172.33164166990792	35.26391484713419	8.80582915770643	3.204338298221815	0.8588332424198103	4	c(-26.5429470083156, 63.0913879339435)	63.091387933943516	-26.5429470083156	16.832945817473785	8.805829157706427	0.009573163846260821
100	-172.08164166990792	33.76391484713419	8.697353697267534	15.652950785788168	0.627017548908041	6	c(-26.5505219693674, 61.5773150885401)	61.57731508854013	-26.55052196936745	16.576096958131302	8.697353697267545	0.009338760658688078
150	-172.83164166990792	38.01391484713419	130.69418008061876	9.721601484555688	0.8250288876829978	5	c(-26.5577708127655, 65.8704782828276)	65.87047828282765	-26.557770812765547	139.0063873467546	49.305819919381236	0.30013134295338895
200	-173.08164166990792	39.26391484713419	128.0742961593288	19.369651589833897	0.9364837385129451	5	c(-26.5855502564263, 67.1355889369814)	67.13558893698145	-26.58555025642633	136.51713787042775	51.92570384067119	0.33287391596902405
250	-172.58164166990792	36.51391484713419	16.936785534527477	30.29305622589549	0.8596068389082887	87	c(-26.5992954684541, 64.3574431612996)	64.3574431612996	-26.599295468454063	25.059935623883973	16.936785534527473	0.03541416101760236
200	-171.83164166990792	32.01391484713419	4.643213343253167	10.55304256017849	0.8814875703979875	5	c(-26.6098587679778, 59.8150095961133)	59.815009596113306	-26.609858767977798	12.334437646757408	4.643213343253166	0.002661658043328919
100	-172.33164166990792	35.01391484713419	8.460292769436265	14.521171445062507	0.7875488782437149	7	c(-26.6194347180719, 62.8438166473215)	62.84381664732146	-26.61943471807187	16.41927786555175	8.46029276943625	0.008836611573404362
100	-172.08164166990792	33.51391484713419	179.21908864110065	11.443779983209833	0.7410259934647678	3	c(-26.6219503740048, 61.3296562202198)	61.32965622021984	-26.621950374004758	7.035086939225096	0.7809113588993455	7.528673462444722e-5
150	-172.83164166990792	37.76391484713419	130.69418008061876	9.721601484555697	0.8273486056863183	5	c(-26.6453365164272, 65.6230793416951)	65.62307934169509	-26.645336516427225	138.92655009523315	49.305819919381236	0.30013134295338906
200	-171.83164166990792	31.76391484713419	6.4852334799235605	9.317043306277691	0.9137072429084205	7	c(-26.6759135168703, 59.5672420109771)	59.56724201097713	-26.67591351687033	14.11943143464481	6.485233479923551	0.0051923769492742385
200	-173.08164166990792	39.01391484713419	131.26216297615	15.988843331136588	0.9215683670334437	11	c(-26.6790615875378, 66.8882706474557)	66.88827064745571	-26.67906158753783	139.61891924387854	48.737837023850005	0.29325638984732894
200	-172.58164166990792	36.26391484713419	18.80071268013397	33.11183893515293	0.860070812127138	23	c(-26.6801967407906, 64.109929031939)	64.10992903193898	-26.68019674079063	26.851004974148168	18.800712680133984	0.04363787620752478
150	-172.08164166990792	33.26391484713419	5.267653437783865	21.24103283346867	0.806949291749592	7	c(-26.6922582841459, 61.0819604558189)	61.08196045581887	-26.692258284145886	13.022036865503367	5.267653437783878	0.0034257003383452228
100	-172.33164166990792	34.76391484713419	11.339584373760179	15.360924378860162	0.6550549520825862	9	c(-26.6946444962036, 62.5962045868591)	62.596204586859095	-26.694644496203562	19.23172456357463	11.339584373760175	0.015874836267855054
150	-172.83164166990792	37.51391484713419	130.69418008061876	9.721601484555697	0.8700607454695046	5	c(-26.7312489693641, 65.3756310390212)	65.37563103902116	-26.731248969364053	138.84837330654392	49.305819919381236	0.30013134295338906
200	-171.83164166990792	31.51391484713419	9.058781175219718	11.155470752372137	0.9343746545089499	8	c(-26.7410028383527, 59.3194416530088)	59.319441653008845	-26.74100283835275	16.63692883501966	9.058781175219707	0.010131051405001845
150	-172.58164166990792	36.01391484713419	7.092115351862631	11.56405676495771	0.909335184300659	6	c(-26.7596704626673, 63.8623708215695)	63.86237082156949	-26.759670462667255	15.0709853926395	7.092115351862617	0.00620964199557104
150	-172.08164166990792	33.01391484713419	179.21908864110065	11.443779983209833	0.8641550223500989	3	c(-26.7614742684997, 60.834228741346)	60.83422874134601	-26.761474268499747	6.9129588207514985	0.7809113588993455	7.528673462444722e-5
50	-172.33164166990792	34.51391484713419	0.9261730056964692	12.961872211081461	0.7111542864955419	3	c(-26.7686106445262, 62.34855285344)	62.34855285344005	-26.768610644526163	8.752720738083326	0.9261730056964552	1.0590079462726001e-4
200	-173.08164166990792	38.76391484713419	131.26216297615	15.988843331136588	0.8651187908293666	11	c(-26.7707000616351, 66.640898362968)	66.640898362968	-26.77070006163511	139.53471321515966	48.737837023850005	0.29325638984732894
150	-172.83164166990792	37.26391484713419	130.69418008061876	9.721601484555697	0.9477150623334183	5	c(-26.8155573586251, 65.1281348528074)	65.1281348528074	-26.81555735862515	138.77180787740878	49.305819919381236	0.30013134295338906
200	-172.08164166990792	32.76391484713419	4.967040814435229	17.21718738934332	0.8766580374533368	12	c(-26.8296259460971, 60.5864619911381)	60.58646199113814	-26.829625946097085	12.601471848438564	4.967040814435222	0.003045863512625347
150	-172.58164166990792	35.76391484713419	8.784481550948268	11.082824089535135	0.9218861799118842	11	c(-26.837756737972, 63.614769776071)	63.61476977607102	-26.837756737972008	16.69332486530027	8.784481550948271	0.009526804459129698
50	-172.33164166990792	34.26391484713419	2.8112915776390364	11.578682332796639	0.5459772634894632	4	c(-26.8413662631769, 62.1008625090932)	62.1008625090932	-26.841366263176873	10.573466295038202	2.8112915776390253	9.757234980869281e-4
200	-173.08164166990792	38.51391484713419	131.26216297615	15.988843331136593	0.8275555249224861	11	c(-26.8605243168364, 66.3934737853076)	66.39347378530763	-26.860524316836443	139.4523280424476	48.737837023850005	0.29325638984732894
200	-172.08164166990792	32.51391484713419	0.20776090757614032	15.883566524149208	0.8785436083732618	9	c(-26.8967400252962, 60.3386610891722)	60.338661089172206	-26.896740025296214	7.783800289520059	0.2077609075761302	5.3289623107231264e-6
200	-172.83164166990792	37.01391484713419	119.79127951029072	34.12726707277877	0.8380802266160842	10	c(-26.8983089593886, 64.8805922031416)	64.88059220314165	-26.89830895938858	127.79390604638985	60.20872048970928	0.4475419781491282
50	-172.33164166990792	34.01391484713419	179.21908864110065	11.443779983209842	0.6195463269294091	3	c(-26.9129433025659, 61.8531345786878)	61.85313457868777	-26.912943302565875	6.918077929613503	0.7809113588993455	7.528673462444721e-5
150	-172.58164166990792	35.51391484713419	13.177814419907833	14.11149588184349	0.9091224960351059	14	c(-26.9144941992201, 63.3671270952622)	63.367127095262155	-26.914494199220062	21.017987991059726	13.177814419907833	0.02143886331920133
200	-173.08164166990792	38.26391484713419	131.26216297615	15.988843331136588	0.8112967368265634	11	c(-26.9485905924404, 66.1459985460626)	66.14599854606263	-26.948590592440368	139.37170756618585	48.737837023850005	0.29325638984732894
200	-172.08164166990792	32.26391484713419	9.058781175219718	11.155470752372146	0.8574651271386642	8	c(-26.9628423408937, 60.090826890313)	60.090826890312954	-26.962842340893676	16.577450663835236	9.058781175219707	0.010131051405001841
200	-172.83164166990792	36.76391484713419	129.9274876693887	35.881735828883954	0.9019424564033295	12	c(-26.9795492264724, 64.6330044549972)	64.63300445499722	-26.979549226472415	137.85663174279216	50.07251233061129	0.3095378384073111
100	-172.33164166990792	33.76391484713419	8.697353697267536	15.652950785788175	0.7043286430926301	6	c(-26.9833726126722, 61.6053700515404)	61.60537005154039	-26.98337261267216	16.334314387462314	8.697353697267545	0.009338760658688078
150	-172.58164166990792	35.26391484713419	12.812875073039521	13.8678388028494	0.8140301434660522	12	c(-26.98992007411, 63.1194439350031)	63.11944393500313	-26.989920074109968	20.585698745780746	12.812875073039521	0.02026787254781697
200	-172.08164166990792	32.01391484713419	8.621922363091262	10.562291738862136	0.836246276392536	9	c(-27.0279578894455, 59.8429602214997)	59.84296022149974	-27.02795788944554	16.084218820912042	8.621922363091272	0.009177474720391777
150	-173.08164166990792	38.01391484713419	130.69418008061876	9.721601484555697	0.970416619222648	5	c(-27.0349528496533, 65.8984742101886)	65.89847421018861	-27.034952849653287	138.72481500965029	49.305819919381236	0.30013134295338906
100	-172.33164166990792	33.51391484713419	179.21908864110065	11.443779983209833	0.7801863474698009	3	c(-27.0526839898399, 61.3575698829403)	61.35756988294032	-27.05268398983991	6.795147862025317	0.7809113588993455	7.528673462444722e-5
250	-172.83164166990792	36.51391484713419	16.654454072672245	27.65998936793777	0.8704051793897152	50	c(-27.0593218806738, 64.385372920872)	64.38537292087199	-27.05932188067382	24.511590845251476	16.65445407267225	0.03424331363688264
100	-172.58164166990792	35.01391484713419	3.1142371480740927	11.881264449957254	0.8385080565637163	4	c(-27.0640702485222, 62.8717214091849)	62.87172140918494	-27.064070248522242	10.82099497091616	3.1142371480740962	0.0011973423474623062
200	-172.08164166990792	31.76391484713419	8.621922363091263	10.562291738862127	0.8202737100375701	9	c(-27.0921108628987, 59.5950618828761)	59.595061882876124	-27.0921108628987	16.028818561487014	8.621922363091272	0.009177474720391775
150	-173.08164166990792	37.76391484713419	130.69418008061876	9.721601484555709	0.9728407900647962	5	c(-27.1196628851473, 65.6509022793631)	65.65090227936305	-27.119662885147253	138.64756444752044	49.305819919381236	0.3001313429533891
150	-172.33164166990792	33.26391484713419	8.697353697267536	15.652950785788175	0.8102172392255166	6	c(-27.1209062212211, 61.1097349955967)	61.109734995596746	-27.1209062212211	16.213609886024187	8.697353697267545	0.009338760658688078
100	-172.58164166990792	34.76391484713419	8.3876015385752	13.52808963427644	0.7812504753878042	8	c(-27.1369793261787, 62.623960591612)	62.623960591612	-27.13697932617871	16.029543046255128	8.387601538575211	0.008685414761717192
200	-172.83164166990792	36.26391484713419	7.329474228346881	33.820628986046785	0.9054563979853129	16	c(-27.1376689902715, 64.1376988632778)	64.13769886327778	-27.137668990271457	15.116036878676312	7.329474228346868	0.0066322459832099875
200	-172.08164166990792	31.51391484713419	8.621922363091263	10.562291738862127	0.8270196408145146	9	c(-27.155324680625, 59.3471326488652)	59.347132648865156	-27.15532468062501	15.974367755271714	8.621922363091272	0.009177474720391775
200	-173.33164166990792	39.01391484713419	118.84522419595048	18.796390944695368	0.9788789519713612	4	c(-27.1691369031615, 66.9160100281628)	66.9160100281628	-27.16913690316146	126.90856846284993	61.15477580404952	0.4617168646473532
150	-172.33164166990792	33.01391484713419	175.72607438146818	11.489118598624193	0.9024217602056065	4	c(-27.1880671270008, 60.8618662810135)	60.86186628101348	-27.18806712700085	3.183598250567485	4.27392561853182	0.002255116073178098
200	-173.08164166990792	37.51391484713419	121.2406338741868	14.820765239203126	0.7863729975971379	6	c(-27.2027704379367, 65.4032841951399)	65.40328419513989	-27.202770437936653	129.11837711938682	58.7593661258132	0.42625470463053877
100	-172.58164166990792	34.51391484713419	8.387601538575199	13.528089634276434	0.6784718558122581	8	c(-27.208680685166, 62.3761625177847)	62.37616251778475	-27.208680685166016	15.965942978038754	8.387601538575211	0.008685414761717192
200	-172.83164166990792	36.01391484713419	11.305603947180199	13.29852028608212	0.8721697362117596	17	c(-27.2146310480029, 63.8899834970903)	63.889983497090284	-27.214631048002868	19.02298524639116	11.305603947180202	0.015779837112406984
200	-172.33164166990792	32.76391484713419	4.9670408144352285	17.217187389343312	0.8517417822905086	12	c(-27.2541936005322, 60.6139646007946)	60.61396460079464	-27.254193600532208	12.366876279020062	4.967040814435222	0.0030458635126253478
200	-173.33164166990792	38.76391484713419	129.03358315093922	16.71711949695245	0.9603297504920703	10	c(-27.2576781549782, 66.6684567181809)	66.66845671818093	-27.257678154978162	137.01555056076543	50.96641684906078	0.320688351411386
50	-172.58164166990792	34.26391484713419	0.926173005696469	12.961872211081461	0.9287497465898208	3	c(-27.2792065315129, 62.1283281865884)	62.12832818658843	-27.279206531512898	8.442098508508707	0.9261730056964552	1.0590079462726001e-4
200	-173.08164166990792	37.26391484713419	121.2406338741868	14.820765239203126	0.8274440003431327	6	c(-27.2843232900251, 65.1556213419183)	65.15562134191833	-27.28432329002509	129.0442977369607	58.7593661258132	0.42625470463053877
200	-172.83164166990792	35.76391484713419	10.527927350068946	14.311990386927782	0.8620324599165076	22	c(-27.2902470438048, 63.642227991768)	63.64222799176802	-27.29024704380483	18.177481164966593	10.52792735006895	0.013683611640534544
200	-172.33164166990792	32.51391484713419	6.307966889792634	11.527651659785764	0.8567085823532475	12	c(-27.3193116465001, 60.3660307878859)	60.3660307878859	-27.319311646500132	13.651131956702784	6.307966889792624	0.004912400775644447
200	-173.33164166990792	38.51391484713419	131.26216297615	15.988843331136588	0.9321955328099917	11	c(-27.3444629502167, 66.420854636378)	66.42085463637795	-27.34446295021673	139.1645163800927	48.737837023850005	0.29325638984732894
100	-172.58164166990792	34.01391484713419	8.697353697267536	15.652950785788175	0.675279517091459	6	c(-27.3485879499977, 61.8804585618937)	61.88045856189368	-27.348587949997704	16.15201640122018	8.697353697267545	0.009338760658688078
200	-173.08164166990792	37.01391484713419	123.51001702071969	21.531842044847306	0.8909326460156545	7	c(-27.3643673612387, 64.9079150497379)	64.90791504973794	-27.364367361238717	131.241117401654	56.48998297928031	0.3939652070369605
150	-172.83164166990792	35.51391484713419	8.80582915770643	3.204338298221815	0.8541837461995511	4	c(-27.3645545335851, 63.394433473449)	63.394433473449	-27.364554533585064	16.38887188511916	8.805829157706427	0.009573163846260821
150	-172.33164166990792	32.26391484713419	4.643213343253165	10.553042560178483	0.8991733419339039	5	c(-27.3834464172255, 60.1180656477543)	60.11806564775434	-27.383446417225507	11.930700963790287	4.643213343253166	0.0026616580433289185
100	-172.58164166990792	33.76391484713419	2.8112915776390355	11.57868233279663	0.7167953251542319	4	c(-27.416854952351, 61.6325545740741)	61.632554574074106	-27.416854952350995	10.205814700159294	2.8112915776390253	9.757234980869282e-4
200	-173.33164166990792	38.26391484713419	131.26216297615	15.988843331136588	0.9182014266059377	11	c(-27.4295458629235, 66.1732053072835)	66.17320530728352	-27.429545862923497	139.0866107282143	48.737837023850005	0.29325638984732894
150	-172.83164166990792	35.26391484713419	8.231197334373183	12.720565277661764	0.8627665113706452	9	c(-27.4375897042741, 63.1466010269329)	63.14660102693295	-27.43758970427407	15.74900927045394	8.231197334373178	0.00836451969844347
200	-173.08164166990792	36.76391484713419	123.51001702071969	21.531842044847306	0.9432456560042788	7	c(-27.4429467986323, 64.6601665969124)	64.66016659691243	-27.442946798632338	131.17002575477372	56.48998297928031	0.3939652070369605
150	-172.33164166990792	32.01391484713419	4.6432133432531675	10.55304256017849	0.864556355262515	5	c(-27.4466222472138, 59.870069959511)	59.87006995951102	-27.446622247213753	11.875992231402336	4.643213343253166	0.002661658043328919
100	-172.58164166990792	33.51391484713419	179.21908864110065	11.443779983209824	0.880144314956159	3	c(-27.4840365230065, 61.3846171214462)	61.3846171214462	-27.48403652300647	6.554566506913773	0.7809113588993455	7.528673462444722e-5
150	-172.33164166990792	31.76391484713419	5.807675921052748	9.933041105709927	0.8889751342807302	6	c(-27.5088626860459, 59.622044476979)	59.622044476979006	-27.508862686045898	12.986691338817025	5.807675921052748	0.00416408637086122
150	-172.83164166990792	35.01391484713419	10.860059474553971	14.57999082865827	0.785845679453099	10	c(-27.5093874353882, 62.8987316975559)	62.898731697555895	-27.509387435388202	18.313886122522717	10.860059474553964	0.014560603924796214
200	-173.33164166990792	38.01391484713419	124.29431171277984	16.56234715848285	0.9041175708490468	9	c(-27.512979250413, 65.9255101930316)	65.92551019303164	-27.512979250412975	132.0425098867803	55.705688287220156	0.383101692290486
300	-173.08164166990792	36.51391484713419	16.293500652168504	33.70619255784834	0.8694326395042808	105	c(-27.5201040608244, 64.412377212512)	64.41237721251196	-27.520104060824366	23.883847197404293	16.293500652168518	0.03277508191385382
150	-172.58164166990792	33.26391484713419	4.954984524567781	18.122432179620887	0.8564597464991486	6	c(-27.5501606625442, 61.1366470716356)	61.13664707163562	-27.550160662544233	12.2324835499208	4.954984524567777	0.0030310952640377974
150	-172.33164166990792	31.51391484713419	6.485233479923561	9.317043306277691	0.9301803439648666	7	c(-27.5701905297034, 59.3739899297101)	59.37398992971009	-27.57019052970337	13.611407991339945	6.485233479923551	0.0051923769492742385
100	-172.83164166990792	34.76391484713419	3.74266690365733	10.648728068153186	0.9054701631287047	5	c(-27.5799813573191, 62.6508264929643)	62.65082649296429	-27.579981357319074	11.133720223258592	3.742666903657323	0.0017293278458928257
200	-173.33164166990792	37.76391484713419	130.69418008061876	9.721601484555688	0.8389212081343094	5	c(-27.5948133641202, 65.6777706965094)	65.67777069650944	-27.594813364120242	138.36773457632336	49.305819919381236	0.30013134295338895
200	-173.08164166990792	36.26391484713419	7.092115351862631	11.564056764957718	0.9323561921863376	6	c(-27.5958799975915, 64.164548078705)	64.16454807870497	-27.59587999759149	14.614188398584247	7.092115351862617	0.006209641995571038
150	-172.58164166990792	33.01391484713419	175.72607438146818	11.4891185986242	0.9032721527283273	4	c(-27.6152544289599, 60.8886452628747)	60.888645262874704	-27.615254428959908	2.9466340170886554	4.27392561853182	0.0022551160731780983
100	-172.83164166990792	34.51391484713419	4.482030918619123	9.823634026234354	0.8394897197392117	6	c(-27.6494039065498, 62.4028863847946)	62.4028863847946	-27.64940390654983	11.811490520366533	4.482030918619131	0.0024800742167231916
200	-173.08164166990792	36.01391484713419	7.633664734906453	11.546753698238298	0.9386672638276867	13	c(-27.6703139250287, 63.9166803329679)	63.916680332967864	-27.670313925028708	15.088813739643342	7.633664734906461	0.007194177442586978
200	-173.33164166990792	37.51391484713419	130.69418008061876	9.721601484555697	0.8635051466280339	5	c(-27.6750964539075, 65.4299881643179)	65.42998816431792	-27.675096453907475	138.29464862559172	49.305819919381236	0.30013134295338906
150	-172.58164166990792	32.76391484713419	0.023002863388443703	11.631855838302888	0.9014091534403038	3	c(-27.6793439768849, 60.6406125052349)	60.64061250523486	-27.67934397688491	7.1876364982276755	0.023002863388455808	6.532490420592106e-8
100	-172.83164166990792	34.26391484713419	2.8112915776390355	11.57868233279663	0.7113725137026727	4	c(-27.717686377984, 62.154912310264)	62.154912310264045	-27.71768637798403	10.080305864735578	2.8112915776390253	9.757234980869282e-4
150	-172.58164166990792	32.51391484713419	4.643213343253166	10.55304256017849	0.8334769860837954	5	c(-27.7424545948752, 60.3925495817977)	60.39254958179769	-27.742454594875237	11.752909170944804	4.643213343253166	0.002661658043328919
200	-173.08164166990792	35.76391484713419	9.320502653220629	15.189199014358472	0.9214063168165788	17	c(-27.7434436965593, 63.6687750701715)	63.668775070171456	-27.743443696559293	16.710039301704114	9.320502653220615	0.010724909840579323
200	-173.33164166990792	37.26391484713419	130.69418008061876	9.721601484555697	0.9089093705202752	5	c(-27.7538748662685, 65.1821638895581)	65.18216388955807	-27.753874866268472	138.22307413386062	49.305819919381236	0.30013134295338906
100	-172.83164166990792	34.01391484713419	2.811291577639036	11.57868233279663	0.7549691775662538	4	c(-27.7848589745615, 61.9069051736786)	61.90690517367857	-27.78485897456147	10.020978838285828	2.8112915776390253	9.757234980869282e-4
150	-172.58164166990792	32.26391484713419	4.643213343253167	10.55304256017849	0.7521702214857396	5	c(-27.8046107408778, 60.1444572497684)	60.144457249768415	-27.804610740877834	11.698935193110458	4.643213343253166	0.002661658043328919
150	-173.08164166990792	35.51391484713419	7.4251237765942415	2.461208589604764	0.9563658398837401	3	c(-27.8153057700574, 63.4208333445523)	63.420833344552314	-27.81530577005744	14.750323379615963	7.4251237765942335	0.006806476925647533
250	-173.58164166990792	38.51391484713419	131.26216297615	15.988843331136588	0.8301905423441776	11	c(-27.82926071851, 66.4472607054523)	66.44726070545227	-27.82926071851005	138.87582636891162	48.737837023850005	0.29325638984732894
200	-173.33164166990792	37.01391484713419	134.70427233644457	19.56106985298921	0.9752129734931941	6	c(-27.8311931368412, 64.9342991144532)	64.93429911445324	-27.83119313684116	142.16305889952426	45.295727663555425	0.2532966598235778
100	-172.83164166990792	33.76391484713419	179.21908864110065	11.443779983209833	0.8437073781943506	3	c(-27.8509508543223, 61.658865847862)	61.65886584786196	-27.850950854322267	6.3705380937452105	0.7809113588993455	7.528673462444722e-5
150	-172.58164166990792	32.01391484713419	8.621922363091262	10.562291738862136	0.8154004612336337	9	c(-27.8658360759774, 59.8963362415349)	59.89633624153492	-27.86583607597744	15.62461049736146	8.621922363091272	0.009177474720391777
150	-173.08164166990792	35.26391484713419	3.9689070544124836	10.706658603656551	0.9135138430913179	5	c(-27.8859352713287, 63.1728561715759)	63.17285617157586	-27.885935271328695	11.231009880205761	3.968907054412483	0.0019447189143907621
300	-173.33164166990792	36.76391484713419	13.923755407316976	35.623642755938334	0.9070675143523459	81	c(-27.9070940776069, 64.68639503282)	64.68639503282	-27.90709407760689	21.313858748307894	13.923755407316975	0.023934686992936872
200	-173.58164166990792	38.26391484713419	130.69418008061876	9.721601484555697	0.964453986949227	5	c(-27.9113391546603, 66.199442977282)	66.19944297728203	-27.911339154660347	138.23267370193918	49.305819919381236	0.30013134295338906
150	-172.83164166990792	33.51391484713419	8.697353697267536	15.652950785788168	0.8014797704731068	6	c(-27.9159901750705, 61.4107951755118)	61.41079517551182	-27.915990175070466	15.791626491193483	8.697353697267545	0.009338760658688078
150	-172.58164166990792	31.76391484713419	8.621922363091262	10.562291738862118	0.7863825360771496	9	c(-27.92615349652, 59.6481872656752)	59.64818726567523	-27.92615349651995	15.572494242091807	8.621922363091272	0.009177474720391774
150	-173.08164166990792	35.01391484713419	8.3876015385752	13.52808963427644	0.8645397845874354	8	c(-27.9553660541753, 62.9248445296984)	62.92484452969837	-27.955366054175293	15.587814085135108	8.387601538575211	0.008685414761717192
150	-172.83164166990792	33.26391484713419	179.2952638561934	12.4285367193715	0.8716028663330934	5	c(-27.9800041367781, 61.1626939704862)	61.16269397048619	-27.980004136778106	6.333394029709211	0.7047361438065991	6.131518918362908e-5
300	-173.33164166990792	36.51391484713419	10.569589765149919	35.78108791354129	0.8951636706185898	73	c(-27.9816188591274, 64.4384527923963)	64.4384527923963	-27.981618859127437	17.89239306033261	10.569589765149914	0.013792126889328618
150	-172.58164166990792	31.51391484713419	8.621922363091263	10.562291738862127	0.7982365261412782	9	c(-27.9855851647019, 59.4000110079166)	59.40001100791664	-27.985585164701856	15.521273379760714	8.621922363091272	0.009177474720391775
200	-173.58164166990792	38.01391484713419	130.69418008061876	9.721601484555697	0.9462719447570238	5	c(-27.9918232968252, 65.9515826776068)	65.95158267760678	-27.99182329682524	138.15910452510417	49.305819919381236	0.30013134295338906
150	-173.08164166990792	34.76391484713419	8.387601538575199	13.528089634276434	0.7841870212758775	8	c(-28.0236307572577, 62.6767993620342)	62.67679936203423	-28.023630757257695	15.527097749121083	8.387601538575211	0.008685414761717192
150	-172.83164166990792	33.01391484713419	0.10352897930211422	10.059538613418498	0.892333915068713	3	c(-28.0430190218611, 60.914563019025)	60.914563019025024	-28.043019021861138	7.086524377659487	0.10352897930212634	1.323240685844457e-6
300	-173.33164166990792	36.26391484713419	17.457305881600256	29.222453218394307	0.8712001778001841	61	c(-28.0548070881439, 64.1904734970379)	64.19047349703794	-28.054807088143917	24.7141527795697	17.457305881600263	0.037624386252315456
200	-173.58164166990792	37.76391484713419	130.69418008061876	9.721601484555697	0.9483232469096265	5	c(-28.0707618178676, 65.7036811130898)	65.70368111308979	-28.070761817867567	138.08708734450153	49.305819919381236	0.30013134295338906
100	-173.08164166990792	34.51391484713419	0.9261730056964692	12.961872211081454	0.9504012516904058	3	c(-28.0907608579488, 62.4287215779341)	62.42872157793406	-28.09076085794876	8.006095430284176	0.9261730056964552	1.0590079462726e-4
150	-172.83164166990792	32.76391484713419	4.6432133432531675	10.55304256017849	0.8360416021239246	5	c(-28.1050602334504, 60.6664030809104)	60.66640308091038	-28.105060233450438	11.572056498297854	4.643213343253166	0.002661658043328919
250	-173.33164166990792	36.01391484713419	10.527927350068945	14.311990386927782	0.8764746080773606	22	c(-28.1266968808386, 63.9424582087901)	63.94245820879006	-28.12669688083856	17.72012346258407	10.52792735006895	0.013683611640534544
200	-173.58164166990792	37.51391484713419	130.69418008061876	9.721601484555697	0.9704779998332981	5	c(-28.1482014469853, 65.4557395378626)	65.45573953786256	-28.148201446985325	138.01657550568058	49.305819919381236	0.30013134295338906
100	-173.08164166990792	34.26391484713419	0.9261730056964692	12.961872211081467	0.9145676386355511	3	c(-28.156786723364, 62.1806120544793)	62.180612054479326	-28.156786723364	7.94763391180436	0.9261730056964552	1.0590079462726003e-4
150	-172.83164166990792	32.51391484713419	4.643213343253167	10.55304256017849	0.7073945451901587	5	c(-28.1661523317727, 60.4182148905688)	60.41821489056876	-28.166152331772672	11.518862316699654	4.643213343253166	0.002661658043328919
200	-173.33164166990792	35.76391484713419	8.80582915770643	3.204338298221815	0.8804490821842283	4	c(-28.1973249320378, 63.6944079498438)	63.69440794984378	-28.19732493203784	15.934643481339947	8.805829157706427	0.009573163846260821
150	-173.08164166990792	34.01391484713419	8.387601538575199	13.528089634276434	0.7853117201754047	8	c(-28.2217376587377, 61.9324716378988)	61.93247163789881	-28.22173765873768	15.35168397331796	8.387601538575211	0.008685414761717192
250	-173.58164166990792	37.26391484713419	122.969632751587	27.280136317635446	0.8720193960350371	9	c(-28.2241870653579, 65.2077591561313)	65.20775915613127	-28.22418706535787	130.22297687344016	57.030367248413	0.401538615862822
100	-172.83164166990792	32.26391484713419	4.643213343253167	10.553042560178483	0.9147837033558869	5	c(-28.2263190687483, 60.1699991581192)	60.16999915811916	-28.2263190687483	11.466602535365212	4.643213343253166	0.0026616580433289185
200	-173.33164166990792	35.51391484713419	8.231197334373181	12.720565277661755	0.8909194019694618	9	c(-28.2667265806156, 63.4463237043837)	63.446323704383694	-28.266726580615554	15.297863606761553	8.231197334373178	0.008364519698443469
100	-172.83164166990792	32.01391484713419	4.643213343253167	10.553042560178502	0.8370268616033324	5	c(-28.2855834209081, 59.9217565703695)	59.92175657036947	-28.28558342090808	11.415254268613182	4.643213343253166	0.0026616580433289194
150	-173.08164166990792	33.76391484713419	9.212483680879116	17.24411237088717	0.7669509297179079	5	c(-28.2856419533042, 61.684301144911)	61.68430114491098	-28.285641953304232	16.120242487344285	9.212483680879103	0.010477759946970836
200	-173.33164166990792	35.26391484713419	10.860059474553973	14.579990828658278	0.8346978785911534	10	c(-28.3349358713361, 63.1982064203344)	63.198206420334415	-28.334935871336125	17.865777468808574	10.860059474553964	0.014560603924796214
100	-172.83164166990792	31.76391484713419	4.643213343253167	10.553042560178502	0.8433040730784547	5	c(-28.3439676207212, 59.6734877917647)	59.67348779176473	-28.343967620721205	11.364795375207052	4.643213343253166	0.0026616580433289194
150	-173.08164166990792	33.51391484713419	179.2952638561934	12.4285367193715	0.8612729521665717	5	c(-28.3485269238327, 61.4361013639976)	61.43610136399755	-28.348526923832733	6.147726646247406	0.7047361438065991	6.131518918362908e-5
100	-172.83164166990792	31.51391484713419	9.546354468352916	5.009833628764948	0.9147944219830739	5	c(-28.4014931864244, 59.4251934652894)	59.42519346528942	-28.401493186424435	16.218345553630684	9.546354468352916	0.011250973288326136
150	-173.33164166990792	35.01391484713419	3.7426669036573306	10.648728068153195	0.9469328562176232	5	c(-28.4019856133605, 62.9500570110117)	62.950057011011666	-28.40198561336048	10.688603664273273	3.742666903657323	0.0017293278458928262
150	-173.08164166990792	33.26391484713419	175.72607438146818	11.4891185986242	0.8986067484284597	4	c(-28.4104189559528, 61.1878730566116)	61.18787305661158	-28.41041895595277	2.5242424672406116	4.27392561853182	0.0022551160731780983
250	-173.58164166990792	36.51391484713419	137.68405636118405	36.99506350563723	0.964594427282421	12	c(-28.4438428032806, 64.4635965156142)	64.46359651561416	-28.4438428032806	144.73858759390805	42.31594363881595	0.2210665538325244
150	-173.33164166990792	34.76391484713419	4.482030918619123	9.823634026234354	0.8905558261853139	6	c(-28.4679074356223, 62.7018763566846)	62.70187635668461	-28.46790743562226	11.369321942011311	4.482030918619131	0.0024800742167231916
150	-173.08164166990792	33.01391484713419	2.4151863084772494	10.790314281827703	0.8827362688382305	4	c(-28.4713435434007, 60.9396169583245)	60.93961695832449	-28.471343543400746	9.1600355946033	2.415186308477246	7.201388771180182e-4
250	-173.58164166990792	36.26391484713419	7.633664734906454	11.54675369823829	0.9487938582810562	13	c(-28.5144272763912, 64.2154720343412)	64.21547203434122	-28.5144272763912	14.624572664610355	7.633664734906461	0.007194177442586979
150	-173.08164166990792	32.76391484713419	4.643213343253167	10.55304256017849	0.7442649320472874	5	c(-28.5313253253071, 60.6913337799152)	60.691333779915205	-28.53132532530711	11.33569518183225	4.643213343253166	0.002661658043328919
150	-173.33164166990792	34.51391484713419	8.686347251566906	14.5004374806258	0.8724702048349087	7	c(-28.5327318392667, 62.4536653060543)	62.453665306054305	-28.532731839266695	15.516097614171429	8.6863472515669	0.009315139330222695
250	-173.58164166990792	36.01391484713419	7.6276019133235975	13.682938974588351	0.929513790906554	17	c(-28.5837574026627, 63.9673140997685)	63.96731409976846	-28.583757402662698	14.556147790813611	7.627601913323588	0.007182754438041685
100	-173.08164166990792	32.51391484713419	2.4151863084772494	10.790314281827694	0.8623260949080012	4	c(-28.5903881216371, 60.443024208405)	60.44302420840502	-28.59038812163712	9.056228318595913	2.415186308477246	7.201388771180181e-4
150	-173.33164166990792	34.26391484713419	8.686347251566906	14.5004374806258	0.8718014713326748	7	c(-28.5964882473315, 62.205424677654)	62.20542467765399	-28.596488247331493	15.459632688265117	8.6863472515669	0.009315139330222695
100	-173.08164166990792	32.26391484713419	4.643213343253167	10.55304256017849	0.7139846186045137	5	c(-28.6485549668906, 60.1946889080414)	60.194688908041364	-28.648554966890615	11.23372019681193	4.643213343253166	0.002661658043328919
250	-173.58164166990792	35.76391484713419	9.043610266847296	14.335802835579916	0.897704014282697	19	c(-28.6518686967492, 63.7191236633878)	63.71912366338782	-28.65186869674916	15.9110199049303	9.043610266847281	0.010097146501064884
150	-173.33164166990792	34.01391484713419	2.811291577639036	11.57868233279663	0.7964252625924726	4	c(-28.659205051837, 61.9571552611757)	61.95715526117567	-28.659205051837045	9.529159513095351	2.8112915776390253	9.757234980869282e-4
100	-173.08164166990792	32.01391484713419	5.807675921052749	9.933041105709936	0.6735520294573931	6	c(-28.7058481421591, 59.9463285212329)	59.946328521232935	-28.70584814215913	12.34853009654006	5.807675921052748	0.004164086370861221
200	-173.58164166990792	35.51391484713419	3.9689070544124836	10.706658603656551	0.9277351717200949	5	c(-28.7187953580434, 63.470901641251)	63.470901641251004	-28.718795358043426	10.77637214344395	3.968907054412483	0.0019447189143907621
150	-173.33164166990792	33.76391484713419	2.811291577639036	11.578682332796639	0.855842401805566	4	c(-28.7209096584409, 61.7088578187275)	61.708857818727544	-28.72090965844095	9.474762112988287	2.8112915776390253	9.757234980869281e-4
100	-173.08164166990792	31.76391484713419	8.621922363091263	10.562291738862127	0.7328078700115042	9	c(-28.7622892056329, 59.6979436694397)	59.69794366943966	-28.76228920563292	15.113984868855141	8.621922363091272	0.009177474720391775
150	-173.33164166990792	33.51391484713419	175.72607438146818	11.48911859862421	0.9318701739011352	4	c(-28.7816285288025, 61.4605330860265)	61.4605330860265	-28.78162852880247	2.3361412386418863	4.27392561853182	0.0022551160731780983
200	-173.58164166990792	35.26391484713419	8.231197334373183	12.720565277661764	0.9130669745915843	9	c(-28.7845703308182, 63.2226489156011)	63.222648915601134	-28.784570330818163	14.97987669766701	8.231197334373178	0.00836451969844347
100	-173.08164166990792	31.51391484713419	8.621922363091262	10.562291738862127	0.759832974742179	9	c(-28.817899021644, 59.4495349540193)	59.449534954019256	-28.81789902164403	15.066033431571668	8.621922363091272	0.009177474720391775
200	-173.33164166990792	33.26391484713419	6.79827320356423	14.385351863893332	0.8044755178088074	10	c(-28.8413872207917, 61.2121817735293)	61.212181773529274	-28.84138722079174	13.355904629412521	6.798273203564236	0.0057057430309011775
200	-173.58164166990792	35.01391484713419	8.231197334373181	12.720565277661755	0.8629323441616985	9	c(-28.8492253611121, 62.9743663364154)	62.97436633641542	-28.849225361112087	14.922218126729945	8.231197334373178	0.008364519698443469
150	-173.33164166990792	33.01391484713419	4.643213343253167	10.553042560178502	0.8540963893155613	5	c(-28.9002104266705, 60.9638045675065)	60.9638045675065	-28.900210426670494	11.149352975488966	4.643213343253166	0.0026616580433289194
200	-173.58164166990792	34.76391484713419	8.387601538575199	13.528089634276434	0.8023747646091814	8	c(-28.9127910505642, 62.7260547228644)	62.72605472286438	-28.912791050564152	15.022060390978538	8.387601538575211	0.008685414761717192
150	-173.33164166990792	32.76391484713419	4.643213343253167	10.55304256017849	0.6771000049492238	5	c(-28.9581220093617, 60.7154021310622)	60.715402131062184	-28.958122009361706	11.098781040131541	4.643213343253166	0.002661658043328919
150	-173.58164166990792	34.51391484713419	0.9261730056964685	12.961872211081454	0.9293326196349966	3	c(-28.9752969073842, 62.4777148646929)	62.47771486469292	-28.975296907384216	7.5051371190436384	0.9261730056964552	1.0590079462726e-4
100	-173.33164166990792	32.51391484713419	4.643213343253167	10.55304256017849	0.7603988240030116	5	c(-29.0151450369187, 60.4669751051025)	60.46697510510248	-29.01514503691867	11.049105978785121	4.643213343253166	0.002661658043328919
150	-173.58164166990792	34.26391484713419	2.811291577639036	11.578682332796639	0.9296756613155628	4	c(-29.0367713946358, 62.2293475235278)	62.229347523527835	-29.036771394635775	9.335799768191805	2.8112915776390253	9.757234980869281e-4
250	-173.83164166990792	36.01391484713419	8.80582915770643	3.204338298221815	0.9051680375142958	4	c(-29.0414726857253, 63.9912450782792)	63.99124507827921	-29.041472685725292	15.47005100424002	8.805829157706427	0.009573163846260821
100	-173.33164166990792	32.26391484713419	4.643213343253167	10.55304256017849	0.537818016940857	5	c(-29.0713018152966, 60.2185241092563)	60.218524109256336	-29.071301815296646	11.000305569651857	4.643213343253166	0.002661658043328919
150	-173.58164166990792	34.01391484713419	2.811291577639036	11.578682332796639	0.9461519257860864	4	c(-29.0972419759936, 61.9809534341167)	61.980953434116685	-29.09724197599361	9.28235527672075	2.8112915776390253	9.757234980869281e-4
250	-173.83164166990792	35.76391484713419	8.231197334373183	12.720565277661764	0.9151577676509116	9	c(-29.1070526555318, 63.7429193389374)	63.742919338937384	-29.107052655531827	14.836543005531098	8.231197334373178	0.00836451969844347
50	-173.33164166990792	32.01391484713419	4.643213343253167	10.55304256017849	0.8124364380098605	5	c(-29.1266139195231, 59.9700497427508)	59.97004974275079	-29.126613919523052	10.952358322214934	4.643213343253166	0.002661658043328919
200	-173.58164166990792	33.76391484713419	5.817732121623216	14.665716250906122	0.8533132907432155	9	c(-29.1567351591289, 61.7325333055018)	61.732533305501796	-29.15673515912886	12.236336331934524	5.817732121623209	0.004178519387526726
250	-173.83164166990792	35.51391484713419	10.860059474553971	14.57999082865827	0.8705575025541227	10	c(-29.1714902233285, 63.4945643374005)	63.49456433740048	-29.171490223328455	17.407678152738868	10.860059474553964	0.014560603924796214
50	-173.33164166990792	31.76391484713419	9.105130905721296	5.520279373410967	0.73449454107815	4	c(-29.1811022233567, 59.7215525852436)	59.72155258524364	-29.181102223356664	15.367161010049983	9.105130905721296	0.010234988742014955
200	-173.58164166990792	33.51391484713419	6.798273203564229	14.385351863893316	0.8712409778936635	10	c(-29.2152765368627, 61.4840878221334)	61.48408782213343	-29.215276536862707	13.165377414349337	6.798273203564236	0.0057057430309011775
50	-173.33164166990792	31.51391484713419	12.072388821946163	2.1594272994036983	0.9254845167198131	3	c(-29.2347869275202, 59.4730331976156)	59.47303319761565	-29.234786927520233	18.288116308950805	12.072388821946163	0.017992910107191437
200	-173.83164166990792	35.26391484713419	3.114237148074093	11.881264449957254	0.9645181074466188	4	c(-29.2348172139361, 63.2461808921542)	63.246180892154236	-29.234817213936147	9.605246265091125	3.1142371480740962	0.0011973423474623062
200	-173.58164166990792	33.26391484713419	3.8353125827244776	11.056398449024494	0.8160953061513532	9	c(-29.2728908262216, 61.2356176449259)	61.235617644925874	-29.27289082622161	10.151851645885188	3.8353125827244696	0.0018160027910129187
200	-173.83164166990792	35.01391484713419	4.482030918619124	9.823634026234364	0.9255294183656179	6	c(-29.2970642922599, 62.9977697917008)	62.997769791700776	-29.297064292259925	10.917517315873738	4.482030918619131	0.0024800742167231916
150	-173.58164166990792	33.01391484713419	4.643213343253166	10.55304256017849	0.8278895821228055	5	c(-29.3296019055166, 60.9871234122597)	60.9871234122597	-29.329601905516647	10.910098312387731	4.643213343253166	0.002661658043328919
200	-173.83164166990792	34.76391484713419	8.387601538575199	13.528089634276434	0.912190242217103	8	c(-29.3582610155256, 62.7493317959173)	62.749331795917314	-29.358261015525585	14.768622575038592	8.387601538575211	0.008685414761717192
150	-173.58164166990792	32.76391484713419	5.807675921052748	9.933041105709936	0.7018556431130217	6	c(-29.3854328495628, 60.7386057409334)	60.7386057409334	-29.38543284956278	12.025794855279912	5.807675921052748	0.004164086370861221
200	-173.83164166990792	34.51391484713419	8.3876015385752	13.52808963427644	0.8924970712367188	8	c(-29.4184358827306, 62.5008676373417)	62.500867637341685	-29.41843588273056	14.715186149301019	8.387601538575211	0.008685414761717192
100	-173.58164166990792	32.51391484713419	4.643213343253167	10.55304256017849	0.6893396739486017	5	c(-29.440405963145, 60.4900652270673)	60.49006522706727	-29.440405963145032	10.813432077572827	4.643213343253166	0.002661658043328919
200	-173.83164166990792	34.26391484713419	8.387601538575199	13.528089634276434	0.8939646804445869	8	c(-29.4776163814797, 62.2523780223894)	62.25237802238936	-29.477616381479685	14.662751246385653	8.387601538575211	0.008685414761717192
100	-173.58164166990792	32.26391484713419	6.485233479923561	9.317043306277702	0.5723420683523858	7	c(-29.4945428128328, 60.2415024469626)	60.24150244696261	-29.4945428128328	12.608396363767895	6.485233479923551	0.0051923769492742385
200	-173.83164166990792	34.01391484713419	4.954984524567779	18.122432179620887	0.8807308778284922	6	c(-29.5358290323655, 62.0038636325065)	62.00386363250648	-29.535829032365545	11.178674407361711	4.954984524567777	0.0030310952640377974
50	-173.58164166990792	32.01391484713419	4.643213343253167	10.55304256017849	0.5047109270908156	5	c(-29.5478642572357, 59.9929179579182)	59.99291795791818	-29.547864257235652	10.72014394878562	4.643213343253166	0.002661658043328919
200	-173.83164166990792	33.76391484713419	179.2952638561934	12.4285367193715	0.8568885922526437	5	c(-29.5930994310414, 61.7553251252622)	61.75532512526222	-29.593099431041423	5.468443472185413	0.7047361438065991	6.131518918362908e-5
50	-173.58164166990792	31.76391484713419	9.67770333224414	4.579692496615952	0.4991253339792678	6	c(-29.6003904757892, 59.7443122990072)	59.74431229900719	-29.60039047578918	15.709205133876594	9.677703332244135	0.011562708862583858
200	-173.83164166990792	33.51391484713419	3.8353125827244776	11.056398449024494	0.904370101983262	9	c(-29.6494522881251, 61.5067631353848)	61.50676313538475	-29.649452288125083	9.958906855784619	3.8353125827244696	0.0018160027910129187
50	-173.58164166990792	31.51391484713419	11.264569347882796	7.358932141799358	0.6886490100382594	8	c(-29.652140996153, 59.4956859918161)	59.49568599181613	-29.652140996153012	17.251426374398534	11.264569347882798	0.015665496616451932
200	-173.83164166990792	33.26391484713419	2.62626079591626	11.205798436222716	0.8365559079768178	8	c(-29.7049114670627, 61.2581782757437)	61.25817827574366	-29.70491146706266	8.701170863047935	2.6262607959162665	8.515118232304622e-4
150	-173.83164166990792	33.01391484713419	4.643213343253167	10.55304256017849	0.8316283227976772	5	c(-29.7595000200722, 61.0095711382824)	61.00957113828243	-29.759500020072213	10.670317366132906	4.643213343253166	0.002661658043328919
150	-173.83164166990792	32.76391484713419	6.485233479923561	9.317043306277702	0.7447465825215936	7	c(-29.8132402222799, 60.7609422949036)	60.760942294903586	-29.813240222279898	12.46538742230672	6.485233479923551	0.0051923769492742385
100	-173.83164166990792	32.51391484713419	4.643213343253167	10.55304256017849	0.7038001961760552	5	c(-29.866153604153, 60.5122922983094)	60.51229229830942	-29.86615360415298	10.577251715951718	4.643213343253166	0.002661658043328919
100	-173.83164166990792	32.26391484713419	8.621922363091262	10.562291738862127	0.6725191980787498	9	c(-29.9182609823281, 60.263621682801)	60.263621682801	-29.918260982328142	14.510658938126198	8.621922363091272	0.009177474720391775
50	-173.83164166990792	32.01391484713419	4.643213343253167	10.55304256017849	0.5288669143992503	5	c(-29.9695824889261, 60.0149309650375)	60.014930965037536	-29.969582488926108	10.487441838696498	4.643213343253166	0.002661658043328919
150	-164.08164166990792	45.51391484713419	22.215470098473148	28.479882359428885	0.8167996297838233	7	c(-3.53525962141073, 71.3487148967094)	71.34871489670935	-3.5352596214107335	46.17964503299697	22.215470098473133	0.060929273048907884
150	-164.08164166990792	45.26391484713419	26.27669200482004	27.626213244654153	0.7551599783246087	8	c(-3.84905926422217, 71.1200016555021)	71.12000165550208	-3.849059264222172	49.943747482160745	26.276692004820035	0.08524253613779914
50	-173.83164166990792	31.76391484713419	11.264569347882794	7.358932141799346	0.5383826197469439	8	c(-30.020137599439, 59.7662206447587)	59.7662206447587	-30.02013759943896	17.06506408481539	11.264569347882798	0.01566549661645194
50	-173.83164166990792	31.51391484713419	11.264569347882794	7.358932141799346	0.4920699824643324	8	c(-30.0699451592699, 59.5174912054717)	59.5174912054717	-30.069945159269864	17.022085880817485	11.264569347882798	0.01566549661645194
150	-164.33164166990792	45.51391484713419	26.27669200482004	27.626213244654156	0.7410724292244179	8	c(-4.0373156184889, 71.4194534477909)	71.41945344779091	-4.037315618488905	49.94343352739719	26.276692004820035	0.08524253613779914
100	-164.08164166990792	45.01391484713419	25.04312965483906	27.69128969426225	0.8657162569954366	4	c(-4.15560979969665, 70.8907743588522)	70.89077435885221	-4.155609799696647	48.42032586929088	25.04312965483905	0.0774269559147011
100	-164.33164166990792	45.26391484713419	25.04312965483906	27.691289694262245	0.8020138685589623	4	c(-4.34856171118164, 71.1902212559972)	71.19022125599719	-4.348561711181638	48.41504659116947	25.04312965483905	0.07742695591470111
100	-164.08164166990792	44.76391484713419	25.04312965483906	27.69128969426225	0.8485282957369941	4	c(-4.45515387015106, 70.6610513065946)	70.66105130659457	-4.455153870151057	48.137484327776974	25.04312965483905	0.0774269559147011
100	-164.58164166990792	45.51391484713419	14.04900683668281	32.09477285988565	0.8866396633391359	5	c(-4.54236153561675, 71.4893548231677)	71.48935482316767	-4.5423615356167515	37.415283949018544	14.049006836682821	0.024367233715698842
100	-164.33164166990792	45.01391484713419	28.89149945178328	23.21626158923157	0.7723687775646897	6	c(-4.65257312176116, 70.9604850168563)	70.96048501685632	-4.6525731217611614	51.97583738206265	28.89149945178329	0.10305169636696222
100	-164.08164166990792	44.51391484713419	36.75310984398451	22.28323601881387	0.8737577702312904	3	c(-4.7479241637338, 70.4308499782089)	70.43084997820887	-4.7479241637338045	59.57140817847386	36.753109843984504	0.16676433125975193
100	-164.58164166990792	45.26391484713419	22.215470098473148	28.479882359428885	0.7680104689101407	7	c(-4.85097662179281, 71.2596046629589)	71.2596046629589	-4.850976621792812	45.289294794839634	22.215470098473133	0.060929273048907884
100	-164.33164166990792	44.76391484713419	28.89149945178328	23.21626158923157	0.7479145746897121	6	c(-4.94959384240578, 70.7302627780522)	70.73026277805225	-4.9495938424057755	51.69526013078678	28.89149945178329	0.10305169636696222
150	-164.08164166990792	44.26391484713419	34.2522885023718	21.26012139888925	0.7870434871268824	8	c(-5.03414387443129, 70.2001870761076)	70.20018707610757	-5.034143874431286	56.80109267777789	34.25228850237181	0.14484188489502617
100	-164.83164166990792	45.51391484713419	22.21547009847315	28.479882359428885	0.8331572069243849	7	c(-5.0503954615034, 71.5584086062799)	71.55840860627985	-5.050395461503396	45.278254369072215	22.215470098473162	0.060929273048908036
100	-164.58164166990792	45.01391484713419	31.80837469038623	22.112986020981154	0.6336681712265573	7	c(-5.15237404218358, 71.0293605722387)	71.02936057223866	-5.1523740421835775	54.59697534646966	31.808374690386245	0.12491020993135855
100	-164.33164166990792	44.51391484713419	28.891499451783286	23.216261589231575	0.8247510243257047	6	c(-5.23985775595584, 70.4995717725419)	70.49957177254188	-5.239857755955839	51.42145091863688	28.89149945178329	0.10305169636696225
150	-164.08164166990792	44.01391484713419	34.2522885023718	21.26012139888925	0.8876406010922462	8	c(-5.31402714024668, 69.969078566367)	69.96907856636703	-5.314027140246681	56.53794673079915	34.25228850237181	0.14484188489502617
100	-164.83164166990792	45.26391484713419	26.27669200482004	27.626213244654153	0.6651107492909324	8	c(-5.35630127836673, 71.3281416668198)	71.32814166681979	-5.356301278366728	49.049474138054904	26.276692004820035	0.08524253613779914
50	-164.58164166990792	44.76391484713419	36.75310984398451	22.283236018813874	0.8410653992003418	3	c(-5.44679904325176, 70.7986403383734)	70.79864033837343	-5.446799043251759	59.26346975312555	36.753109843984504	0.16676433125975196
100	-164.33164166990792	44.26391484713419	36.75310984398451	22.28323601881387	0.8626421463487725	3	c(-5.52358910964286, 70.2684284619134)	70.26842846191342	-5.52358910964286	59.0157960582149	36.753109843984504	0.16676433125975193
100	-165.08164166990792	45.51391484713419	26.27669200482004	27.626213244654153	0.7863285839529819	8	c(-5.5614143020715, 71.6266043549133)	71.6266043549133	-5.561414302071505	49.03295875177497	26.276692004820035	0.08524253613779914
150	-164.08164166990792	43.76391484713419	40.040557078765936	19.54388744587563	0.9399519699482244	4	c(-5.58777946042769, 69.7375397170629)	69.73753971706294	-5.587779460427686	62.06921224427583	40.04055707876594	0.19793163100961902
50	-164.83164166990792	45.01391484713419	25.043129654839056	27.69128969426225	0.6578212565092965	4	c(-5.65500910462108, 71.0973910173502)	71.09739101735022	-5.655009104621079	47.53311816372093	25.04312965483905	0.0774269559147011
100	-164.58164166990792	44.51391484713419	34.2522885023718	21.26012139888925	0.7189311526003819	8	c(-5.73448660995602, 70.5674609401642)	70.56746094016422	-5.734486609956017	56.49115613749552	34.25228850237181	0.14484188489502617
150	-164.33164166990792	44.01391484713419	34.2522885023718	21.26012139888925	0.7906429031687213	8	c(-5.80100296581972, 70.0368485771557)	70.03684857715572	-5.801002965819716	56.25403852923239	34.25228850237181	0.14484188489502617
200	-164.08164166990792	43.51391484713419	34.2522885023718	21.26012139888925	0.8633488346596276	8	c(-5.8555980926194, 69.5055851343616)	69.50558513436161	-5.855598092619396	56.029886403055116	34.25228850237181	0.14484188489502617
100	-165.08164166990792	45.26391484713419	28.637790570377774	25.37149238661615	0.6443552512558461	10	c(-5.86453181399114, 71.3958220366153)	71.39582203661527	-5.864531813991135	51.1065843423205	28.637790570377774	0.1012497591052862
50	-164.83164166990792	44.76391484713419	25.04312965483906	27.69128969426225	0.5520272224725695	4	c(-5.94676534040364, 70.8661741768387)	70.86617417683874	-5.946765340403642	47.257286813717656	25.04312965483905	0.0774269559147011
100	-164.58164166990792	44.26391484713419	34.2522885023718	21.260121398889254	0.8640767622326578	8	c(-6.01566195322613, 70.3358385912406)	70.33583859124063	-6.015661953226131	56.22618729045007	34.25228850237181	0.1448418848950262
150	-164.33164166990792	43.76391484713419	36.282215860155226	22.4001530448603	0.915319634627862	7	c(-6.07230563066848, 69.804847157005)	69.80484715700499	-6.072305630668482	58.02915262725173	36.28221586015522	0.16251841823739496
100	-165.33164166990792	45.51391484713419	25.608797753285295	25.707910201593215	0.7708610758563769	9	c(-6.07541374655024, 71.6939316055748)	71.6939316055748	-6.075413746550235	48.05552726097079	25.6087977532853	0.0809642620208235
200	-164.08164166990792	43.26391484713419	40.040557078765936	19.543887445875633	0.9222522770387924	4	c(-6.11767243080914, 69.2732287965085)	69.27322879650852	-6.117672430809141	61.57285429087733	40.04055707876594	0.19793163100961902
50	-165.08164166990792	45.01391484713419	28.89149945178328	23.21626158923157	0.579234029179739	6	c(-6.16047373650951, 71.1645663271296)	71.16456632712958	-6.160473736509507	51.080006173691345	28.89149945178329	0.10305169636696222
50	-164.83164166990792	44.51391484713419	36.75310984398451	22.283236018813874	0.7948354974831919	3	c(-6.2318059755563, 70.6345078623878)	70.63450786238785	-6.231805975556303	58.69816209926199	36.753109843984504	0.16676433125975196
150	-164.58164166990792	44.01391484713419	34.49053823990459	19.831305902763972	0.7539623811411905	10	c(-6.29054097324623, 70.103788780837)	70.10378878083695	-6.290540973246235	56.205775873141306	34.490538239904595	0.14686385531831125
200	-164.33164166990792	43.51391484713419	34.49053823990459	19.831305902763987	0.8399411913054968	10	c(-6.33769506185309, 69.5724385840237)	69.57243858402366	-6.337695061853094	55.98858688617497	34.490538239904595	0.1468638553183113
250	-164.08164166990792	43.01391484713419	36.19498941742712	20.473155171885455	0.8881241579888192	9	c(-6.37418436491671, 69.0404840858468)	69.04048408584683	-6.374184364916708	57.48756079993723	36.19498941742711	0.16173793320094576
50	-165.33164166990792	45.26391484713419	172.76632191649819	10.645074929621419	0.853697909360983	3	c(-6.37566318088213, 71.4626355242822)	71.46263552428216	-6.375663180882126	14.928187234864566	7.233678083501815	0.0064600121747820346
50	-165.08164166990792	44.76391484713419	31.80837469038623	22.112986020981147	0.48357724432490407	7	c(-6.4494875177346, 70.9328544690448)	70.9328544690448	-6.449487517734597	53.723532997962366	31.808374690386245	0.12491020993135858
100	-164.83164166990792	44.26391484713419	34.2522885023718	21.26012139888925	0.7355588048688574	8	c(-6.51035709084434, 70.40240803263)	70.40240803262998	-6.51035709084434	55.93473638200476	34.25228850237181	0.14484188489502617
150	-164.58164166990792	43.76391484713419	34.2522885023718	21.26012139888925	0.8533337107938114	8	c(-6.5593306996259, 69.8713263121198)	69.87132631211982	-6.559330699625897	55.71496580922485	34.25228850237181	0.14484188489502617
100	-165.58164166990792	45.51391484713419	28.63779057037778	25.371492386616147	0.7809140020150421	10	c(-6.5923882338082, 71.7603798780411)	71.76037987804105	-6.592388233808197	50.77196933981293	28.637790570377774	0.10124975910528618
200	-164.33164166990792	43.26391484713419	34.2522885023718	21.26012139888925	0.9272613404600151	8	c(-6.59736125606694, 69.3396366185568)	69.33963661855677	-6.597361256066935	55.50718433952602	34.25228850237181	0.14484188489502617
50	-165.33164166990792	45.01391484713419	31.80837469038623	22.112986020981154	0.5688258314443729	7	c(-6.66876221952482, 71.2308764633222)	71.23087646332222	-6.668762219524818	53.69253636453482	31.808374690386245	0.12491020993135855
50	-165.08164166990792	44.51391484713419	28.891499451783286	23.216261589231575	0.8071142425817922	6	c(-6.73181005044771, 70.7007029103289)	70.70070291032893	-6.731810050447715	50.54001124719298	28.89149945178329	0.10305169636696225
100	-164.83164166990792	44.01391484713419	40.040557078765936	19.54388744587563	0.8642805487465415	4	c(-6.78263533376896, 70.1698899284769)	70.16988992847686	-6.782635333768958	61.46668462596199	40.04055707876594	0.19793163100961902
200	-164.58164166990792	43.51391484713419	35.40114385474788	18.97367743531892	0.8060691635344607	11	c(-6.82222970951943, 69.6384653382266)	69.63846533822664	-6.822229709519428	56.617163252838	35.401143854747886	0.1547211094104388
250	-164.33164166990792	43.01391484713419	34.49053823990459	19.83130590276398	0.8626043600907433	10	c(-6.85148661740485, 69.1064544307008)	69.10645443070084	-6.851486617404852	55.50783434549862	34.490538239904595	0.14686385531831125
50	-165.58164166990792	45.26391484713419	178.38350311537607	18.957212382839653	0.8121929676014211	3	c(-6.88968911901091, 71.5285718691208)	71.52857186912084	-6.889689119010907	20.235506806000387	1.6164968846239276	3.2260026888874865e-4
50	-165.33164166990792	44.76391484713419	31.80837469038623	22.112986020981147	0.3866301672610027	7	c(-6.95495924770938, 70.9986713810432)	70.99867138104317	-6.954959247709375	53.42174503637693	31.808374690386245	0.12491020993135858
100	-165.08164166990792	44.26391484713419	34.49053823990459	19.83130590276398	0.7006099968250646	10	c(-7.00766818703378, 70.4681273476886)	70.46812734768864	-7.007668187033777	55.87887873259126	34.490538239904595	0.14686385531831125
150	-164.83164166990792	43.76391484713419	36.19498941742712	20.47315517188546	0.812011139905767	9	c(-7.04884837016035, 69.9369681113975)	69.93696811139748	-7.048848370160352	57.37087317275507	36.19498941742711	0.16173793320094576
200	-164.58164166990792	43.26391484713419	36.19498941742712	20.473155171885455	0.8978235067829804	9	c(-7.07942852473101, 69.4052193961631)	69.40521939616312	-7.079428524731011	57.17006296934892	36.19498941742711	0.16173793320094576
250	-164.33164166990792	42.76391484713419	38.989999968766234	16.0288391761402	0.934359599098105	7	c(-7.10024630746508, 68.8729046304121)	68.87290463041212	-7.100246307465083	59.775074429183064	38.98999996876623	0.18768149352646799
100	-165.83164166990792	45.51391484713419	30.244455663839215	24.288892341584035	0.8089951994183043	11	c(-7.11233091900081, 71.8259386800819)	71.82593868008186	-7.11233091900081	52.06307769640074	30.244455663839204	0.11292927140764632
50	-165.58164166990792	45.01391484713419	27.301750834454722	21.02533666976747	0.6773981843523417	7	c(-7.17986766034984, 71.2963113788546)	71.29631137885455	-7.179867660349836	48.87871175403126	27.301750834454708	0.09202291341069734
50	-165.33164166990792	44.51391484713419	34.2522885023718	21.26012139888925	0.7697571072104844	8	c(-7.23449195446487, 70.7660364489647)	70.7660364489647	-7.234491954464874	55.60154230382909	34.25228850237181	0.14484188489502617
100	-165.08164166990792	44.01391484713419	38.989999968766234	16.0288391761402	0.8541533331322614	7	c(-7.27727922777253, 70.2351427672582)	70.23514276725821	-7.2772792277725324	60.124427227980505	38.98999996876623	0.18768149352646799
150	-164.83164166990792	43.51391484713419	48.13140663575556	3.0771547363652014	0.8945535117607619	4	c(-7.30919531270931, 69.7036564993869)	69.7036564993869	-7.3091953127093126	69.06292419073105	48.13140663575555	0.2860039882390683
250	-164.58164166990792	43.01391484713419	36.07850666922771	18.19044924910364	0.8545200091044043	12	c(-7.33110998881355, 69.171601438698)	69.17160143869799	-7.331109988813545	56.818163761269204	36.07850666922769	0.1606985979606799
100	-165.83164166990792	45.26391484713419	34.33716698512068	21.132905420721034	0.6747969352971336	15	c(-7.40660212507729, 71.5936208024217)	71.59362080242167	-7.406602125077294	55.87638403522362	34.33716698512069	0.14556062179803234
50	-165.58164166990792	44.76391484713419	32.7034602144464	20.409916861207392	0.5408592009911651	9	c(-7.46317306414685, 71.0636150736246)	71.0636150736246	-7.463173064146847	54.0122616179616	32.70346021444641	0.13203905061702212
100	-165.33164166990792	44.26391484713419	35.40114385474788	18.97367743531892	0.6599577486654458	11	c(-7.50758786119792, 70.5329870950645)	70.53298709506454	-7.507587861197917	56.49272853089377	35.401143854747886	0.1547211094104388
150	-165.08164166990792	43.76391484713419	35.40114385474787	18.97367743531892	0.8006280253932629	11	c(-7.54085138378783, 70.0017634827958)	70.00176348279577	-7.540851383787834	56.28770789913523	35.401143854747886	0.1547211094104388
200	-164.83164166990792	43.26391484713419	34.49053823990459	19.831305902763972	0.8752541940414885	10	c(-7.5638671275642, 69.469968400778)	69.46996840077801	-7.5638671275641975	55.18337638398509	34.490538239904595	0.14686385531831125
250	-164.58164166990792	42.76391484713419	36.19498941742712	20.473155171885455	0.9249848851334248	9	c(-7.57744962513828, 68.9376238643841)	68.93762386438414	-7.577449625138279	56.70458408022648	36.19498941742711	0.16173793320094576
100	-166.08164166990792	45.51391484713419	32.761006461332265	21.652771325534033	0.8394673650887984	11	c(-7.63523364061115, 71.8905975123574)	71.8905975123574	-7.635233640611155	54.261074575427074	32.76100646133227	0.13250414127894505
50	-165.83164166990792	45.01391484713419	32.841956675637576	18.139684405531444	0.7660017637063773	7	c(-7.69378196181372, 71.3608610223622)	71.36086102236217	-7.693781961813724	54.10886989164885	32.84195667563756	0.13315976768943882
50	-165.58164166990792	44.51391484713419	41.68525587007008	11.022139539059909	0.7579900034747316	8	c(-7.73984370420978, 70.8304988413277)	70.83049884132771	-7.739843704209784	62.732542792644665	41.68525587007008	0.2145259946855817
100	-165.33164166990792	44.01391484713419	44.38102972726231	8.758743430169208	0.8025152648198659	7	c(-7.77446482238388, 70.2995380443718)	70.29953804437181	-7.774464822383879	65.2211750002648	44.3810297272623	0.24316985180890624
150	-165.08164166990792	43.51391484713419	43.68623855449714	9.306522684650252	0.89660810645591	6	c(-7.79858421591409, 69.768003171553)	69.76800317155302	-7.798584215914089	64.33079000282572	43.68623855449715	0.23561573321486828
250	-164.83164166990792	43.01391484713419	37.43839019075367	16.339990473221203	0.853162819943555	15	c(-7.81304702008188, 69.2359165460366)	69.23591654603656	-7.81304702008188	57.89805267259055	37.438390190753665	0.17304111852779266
100	-166.08164166990792	45.26391484713419	35.37748687219055	20.68282583964974	0.7163125168339842	16	c(-7.92639342190361, 71.6577720522547)	71.6577720522547	-7.926393421903609	56.60100170425295	35.37748687219056	0.15451439227061922
50	-165.83164166990792	44.76391484713419	32.841956675637576	18.13968440553145	0.5402369923165462	7	c(-7.97412033537602, 71.1276757067488)	71.12767570674882	-7.974120335376025	53.843417450658876	32.84195667563756	0.1331597676894388
100	-165.58164166990792	44.26391484713419	37.21565597348128	16.947060295318515	0.6956766254668199	14	c(-8.01010766396715, 70.5969778345502)	70.59697783455023	-8.010107663967151	58.0078455211526	37.21565597348129	0.17098827772055725
350	-164.08164166990792	41.26391484713419	164.42497807219547	27.795982512209818	0.9223919882541384	12	c(-8.02787406194079, 67.4014088243785)	67.40140882437852	-8.027874061940793	4.18172583260889	15.575021927804528	0.029948309635998996
150	-165.33164166990792	43.76391484713419	36.96165568446601	17.628529266459697	0.7987250136168547	13	c(-8.03533149978042, 70.0657033570488)	70.06570335704883	-8.035331499780424	57.556382772580946	36.961655684465995	0.16866222110333548
200	-165.08164166990792	43.26391484713419	35.40114385474788	18.97367743531892	0.8598132629974754	11	c(-8.05066905069744, 69.5338749079731)	69.5338749079731	-8.050669050697438	55.809342160641506	35.401143854747886	0.1547211094104388
250	-164.83164166990792	42.76391484713419	34.49053823990459	19.831305902763972	0.9117390532041119	10	c(-8.05691080078462, 69.0015131176716)	69.0015131176716	-8.056910800784616	54.72235316264391	34.490538239904595	0.14686385531831125
100	-166.33164166990792	45.51391484713419	37.94961262726093	19.126872697306272	0.837982508205488	9	c(-8.16108688796725, 71.9543458734896)	71.95434587348956	-8.161086887967251	59.12813980748086	37.94961262726093	0.1777991479702669
50	-166.08164166990792	45.01391484713419	38.351153736687444	10.031729814948736	0.7999035575525791	7	c(-8.21049579447309, 71.4245153428716)	71.4245153428716	-8.210495794473092	59.30518229022533	38.35115373668745	0.18158160406605386
350	-164.08164166990792	41.01391484713419	166.0958839645955	32.930684195860046	0.9185828924483739	25	c(-8.24563983234956, 67.1659765922433)	67.16597659224331	-8.24563983234956	5.6517579736546395	13.904116035404513	0.02386721515135715
50	-165.83164166990792	44.51391484713419	39.292555696124964	10.455475886613382	0.7211362213402763	7	c(-8.24785618808545, 70.8940804528367)	70.89408045283675	-8.247856188085452	60.0351766322259	39.292555696124964	0.1906055473003806
100	-165.58164166990792	44.01391484713419	41.68525587007008	11.022139539059918	0.7976948562040311	8	c(-8.27418324945057, 70.3630665110299)	70.36306651102993	-8.274183249450568	62.228546997598926	41.68525587007008	0.21452599468558173
150	-165.33164166990792	43.51391484713419	44.38102972726231	8.758743430169208	0.8866460462018565	7	c(-8.29038781152656, 69.8314964641313)	69.83149646413135	-8.290387811526564	64.73616008888177	44.3810297272623	0.24316985180890624
200	-165.08164166990792	43.01391484713419	47.422722236797405	3.0940042802959167	0.9267249776023485	5	c(-8.29728937470515, 69.2993911953604)	69.29939119536041	-8.297289374705153	67.60004352916656	47.4227222367974	0.2776437758454862
100	-166.33164166990792	45.26391484713419	35.07611810612615	20.293008322675743	0.6858142761316398	13	c(-8.44905292832725, 71.7210153484229)	71.72101534842287	-8.449052928327248	55.981025881870096	35.07611810612616	0.1518930939993718
300	-164.08164166990792	40.76391484713419	174.51138794422423	13.54116300610287	0.9031259308775571	9	c(-8.45919380507706, 66.9302540669064)	66.93025406690639	-8.459193805077062	13.870614031237892	5.488612055775775	0.003719118802321874
50	-166.08164166990792	44.76391484713419	39.57046286116031	8.610855533502242	0.6402843161398217	10	c(-8.48779123785053, 71.1908434441184)	71.19084344411843	-8.48779123785053	60.26182180840499	39.57046286116031	0.19331130012919348
350	-164.33164166990792	41.26391484713419	156.5432140186176	29.400148540755588	0.920145485488814	17	c(-8.48910231002937, 67.4645283647274)	67.46452836472739	-8.489102310029368	176.03893106950247	23.45678598138241	0.06792849488597265
100	-165.83164166990792	44.26391484713419	37.43839019075367	16.339990473221203	0.6919958410917032	15	c(-8.51521805398015, 70.660090131315)	70.66009013131499	-8.515218053980147	57.92855550765137	37.438390190753665	0.17304111852779266
150	-165.58164166990792	43.76391484713419	37.43839019075367	16.339990473221203	0.7949242009063379	15	c(-8.53227947465344, 70.1287786715902)	70.1287786715902	-8.532279474653444	57.73877299407786	37.438390190753665	0.17304111852779266
250	-165.08164166990792	42.76391484713419	36.07850666922771	18.19044924910364	0.9097410129896661	12	c(-8.53862120826999, 69.064563995656)	69.064563995656	-8.538621208269994	56.03025121896252	36.07850666922769	0.1606985979606799
200	-165.33164166990792	43.26391484713419	37.43839019075367	16.339990473221203	0.8762215831626137	15	c(-8.53982535743923, 69.5969302010845)	69.59693020108448	-8.539825357439232	57.559553843165645	37.438390190753665	0.17304111852779266
300	-164.08164166990792	40.51391484713419	152.07609531474887	27.026703257141076	0.9032810796685131	19	c(-8.66865913432013, 66.6942500782239)	66.6942500782239	-8.668659134320126	171.24277633271882	27.92390468525113	0.09626474726802345
100	-166.58164166990792	45.51391484713419	37.94961262726093	19.126872697306272	0.8519496160647005	9	c(-8.68987976931956, 72.0171732653061)	72.01717326530611	-8.689879769319562	58.80362340545952	37.94961262726093	0.1777991479702669
300	-164.33164166990792	41.01391484713419	173.94532027771902	15.54959171475167	0.9149331916836883	7	c(-8.70466432268512, 67.2287168705169)	67.22871687051688	-8.704664322685122	13.242105080598094	6.05467972228098	0.004525820560419814
50	-166.33164166990792	45.01391484713419	40.30650986902778	7.802342319260403	0.7090716275471849	7	c(-8.72999856870894, 71.4872642946356)	71.48726429463564	-8.729998568708936	60.944828051436616	40.306509869027764	0.20056972071876938
50	-166.08164166990792	44.51391484713419	42.112924125748776	8.249571986662383	0.7530257573938897	7	c(-8.75851914180011, 70.9567716557632)	70.95677165576318	-8.758519141800106	62.548190897803806	42.112924125748776	0.21895041708902144
250	-165.08164166990792	42.51391484713419	46.456403651600645	1.1522488304616252	0.9210427818595588	3	c(-8.77483345974881, 68.8294047574429)	68.82940475744286	-8.774833459748812	66.1877029840129	46.45640365160065	0.26644412842474746
100	-165.83164166990792	44.01391484713419	40.533228919189646	9.537066980521054	0.8221652320350324	9	c(-8.7764245839493, 70.4257189266003)	70.42571892660027	-8.776424583949302	60.77710433779902	40.53322891918964	0.20283242550807792
200	-165.33164166990792	43.01391484713419	47.57763515488736	2.844787664347355	0.9262838873638688	6	c(-8.7838278217658, 69.3620168393205)	69.36201683932049	-8.783827821765797	67.47027859028901	47.57763515488736	0.27946066258414487
150	-165.58164166990792	43.51391484713419	41.79883359864167	10.37459183023613	0.9034611704419261	9	c(-8.78459652073567, 69.8941274957198)	69.89412749571976	-8.784596520735672	61.862098148132816	41.798833598641664	0.21569660372925123
250	-164.08164166990792	40.26391484713419	174.1980532984059	16.874179829360795	0.8590267892167754	6	c(-8.8741544352301, 66.4579731125704)	66.4579731125704	-8.874154435230102	13.176173663638963	5.80194670159409	0.004155874756560314
300	-164.33164166990792	40.76391484713419	157.89659030923386	28.33052812534146	0.9097848524810618	15	c(-8.91603787612695, 66.9926215640197)	66.99262156401969	-8.91603787612695	176.99864512010632	22.103409690766142	0.06031613826640181
350	-164.58164166990792	41.26391484713419	167.45737438009562	33.74419655832576	0.9302846894365961	28	c(-8.95229819712732, 67.5268377434532)	67.52683774345317	-8.952298197127325	6.690049427966159	12.542625619904385	0.019421908326059487
100	-166.58164166990792	45.26391484713419	37.946290142170945	16.457413721769363	0.7357746546524073	13	c(-8.9745692296706, 71.7833404275769)	71.78334042757692	-8.974569229670603	58.52969809607066	37.94629014217094	0.17776801673503936
50	-166.33164166990792	44.76391484713419	40.30650986902778	7.802342319260391	0.38323924524428143	7	c(-9.00417473029056, 71.2531084578967)	71.25310845789666	-9.004174730290561	60.68501749367135	40.306509869027764	0.20056972071876947
250	-165.33164166990792	42.76391484713419	36.97443653557827	17.795467338305425	0.9172127266914982	17	c(-9.02257135459771, 69.1267681158148)	69.12676811581483	-9.022571354597712	56.64383025568219	36.97443653557826	0.1687788835954944
100	-166.08164166990792	44.26391484713419	39.54329932384067	14.294405282734038	0.6874041577331224	14	c(-9.02290837514456, 70.7223145602644)	70.72231456026442	-9.022908375144564	59.728822632011315	39.54329932384067	0.19304599029813063
200	-165.58164166990792	43.26391484713419	38.793443325473866	16.583364470275015	0.8650921878882402	16	c(-9.03132617048244, 69.6591255749576)	69.6591255749576	-9.031326170482437	58.62518806474111	38.79344332547387	0.18579398086996957
150	-165.83164166990792	43.76391484713419	37.438390190753665	16.339990473221203	0.7828734864458685	15	c(-9.03168504208942, 70.1909803745898)	70.1909803745898	-9.03168504208942	57.44193232038913	37.438390190753665	0.17304111852779266
250	-164.08164166990792	40.01391484713419	173.49584342074823	12.934270440829286	0.8477494135947724	10	c(-9.07579398105224, 66.2214313288955)	66.22143132889549	-9.075793981052245	12.289273455338417	6.50415657925177	0.005222722568817788
250	-164.33164166990792	40.51391484713419	175.05276292190646	19.273364370317456	0.8403225935640908	4	c(-9.12334609910007, 66.756251114438)	66.756251114438	-9.12334609910007	13.964167043133187	4.947237078093536	0.0030216240378843793
300	-164.58164166990792	41.01391484713419	160.409796318977	31.296955399559316	0.9022220690887897	9	c(-9.16561204418484, 67.2906490002888)	67.29064900028882	-9.165612044184844	179.4455248846582	19.590203681023013	0.04737976299555156
100	-166.83164166990792	45.51391484713419	38.747263807288036	19.030875459966545	0.8753192369022246	8	c(-9.22159998056781, 72.0790691982568)	72.07906919825683	-9.221599980567806	59.273795674930284	38.74726380728805	0.18535190772241655
50	-166.58164166990792	45.01391484713419	38.93554516560326	7.630339081316061	0.6747904549628888	6	c(-9.25227840741222, 71.5490978421198)	71.54909784211978	-9.25227840741222	59.25533980596231	38.93554516560326	0.18715761448675697
250	-165.33164166990792	42.51391484713419	40.32830271829604	15.744716434945648	0.9418532772642241	5	c(-9.25622493309486, 68.8911952609461)	68.89119526094608	-9.256224933094863	59.779548407719915	40.328302718296044	0.20078666668376843
50	-166.33164166990792	44.51391484713419	40.30650986902778	7.802342319260403	0.6644245680730934	7	c(-9.2718211244069, 71.0185628338322)	71.01856283383218	-9.271821124406896	60.43174640612358	40.306509869027764	0.20056972071876938
200	-165.58164166990792	43.01391484713419	46.4633960807293	1.4838842464340884	0.904559275795139	5	c(-9.27265221936391, 69.4237849442321)	69.42378494423208	-9.272652219363911	66.06903581437012	46.4633960807293	0.26652434263638647
250	-164.08164166990792	39.76391484713419	175.07354156061743	22.471905130258026	0.9064276728014474	30	c(-9.2736878907159, 65.9846325739178)	65.98463257391785	-9.273687890715898	13.686041647344524	4.926458439382571	0.002996295401847378
100	-166.08164166990792	44.01391484713419	41.935098393537	6.990011911166992	0.8340627035494742	10	c(-9.28117782287945, 70.48748606286)	70.48748606286	-9.281177822879448	61.877008213552074	41.935098393537004	0.2171052441081025
150	-165.83164166990792	43.51391484713419	40.533228919189646	9.537066980521054	0.8995177237430328	9	c(-9.28119977486077, 69.9558873980483)	69.95588739804829	-9.281199774860768	60.302194175615966	40.53322891918964	0.20283242550807792
250	-164.33164166990792	40.26391484713419	173.49584342074823	12.934270440829286	0.8750864777168005	10	c(-9.32670755156366, 66.5196138520418)	66.51961385204176	-9.326707551563663	12.220557770396027	6.50415657925177	0.005222722568817788
300	-164.58164166990792	40.76391484713419	160.56815673273084	31.849760754541872	0.9117965558726009	23	c(-9.37476212615042, 67.0541829493109)	67.0541829493109	-9.374762126150419	179.41111614393824	19.43184326726916	0.04661685589675477
300	-164.83164166990792	41.26391484713419	155.19616335801854	33.90618238306639	0.936058982350952	7	c(-9.41745263263133, 67.5883294388232)	67.58832943882317	-9.417452632631333	174.1637948980866	24.803836641981462	0.07595435952618544
200	-164.08164166990792	39.51391484713419	0.5698019670533438	7.520276228509087	0.8042966866473279	5	c(-9.46794230736405, 65.7475843965084)	65.74758439650844	-9.467942307364048	19.00502652576057	0.569801967053337	4.008324464911754e-5
100	-166.83164166990792	45.26391484713419	37.99334721506428	18.038101075909506	0.6995505158952671	10	c(-9.50292954887122, 71.8447370384912)	71.84473703849125	-9.50292954887122	58.25237601672626	37.99334721506429	0.17820918921042386
250	-165.58164166990792	42.76391484713419	36.1547661465988	19.459703313505585	0.9064385678845757	19	c(-9.50875086447994, 69.1881171112923)	69.18811711129233	-9.508750864479941	55.539539639011764	36.1547661465988	0.16137865618706748
50	-166.58164166990792	44.76391484713419	40.30650986902778	7.802342319260403	0.38170525446381004	7	c(-9.52325852842125, 71.3144609335668)	71.31446093356678	-9.523258528421248	60.369429623687324	40.306509869027764	0.20056972071876938
200	-165.83164166990792	43.26391484713419	36.97443653557827	17.795467338305418	0.8589035886408561	17	c(-9.52516065455193, 69.720452339793)	69.720452339793	-9.525160654551934	56.514389615603534	36.97443653557826	0.16877888359549445
250	-164.33164166990792	40.01391484713419	169.85544352331587	29.018032826716805	0.9038511217893782	26	c(-9.52623642483228, 66.2827177841068)	66.28271778410681	-9.52623642483228	8.397315004367982	10.14455647668413	0.012705188408473327
100	-166.33164166990792	44.26391484713419	40.93522528230601	8.40088587433169	0.6689943562350384	12	c(-9.53316683443808, 70.7836417105267)	70.78364171052667	-9.533166834438079	60.813501265054185	40.93522528230602	0.2068756381374254
150	-166.08164166990792	43.76391484713419	40.80731020383407	14.538630986573764	0.7862798535496486	15	c(-9.53353689334891, 70.2522994291031)	70.25229942910309	-9.533536893348911	60.511527252898304	40.80731020383408	0.2055847612434495
250	-164.58164166990792	40.51391484713419	173.94532027771902	15.549591714751674	0.8755510881881587	7	c(-9.57987149626239, 66.8174480965058)	66.8174480965058	-9.579871496262394	12.599564981253934	6.05467972228098	0.0045258205604198146
300	-164.83164166990792	41.01391484713419	161.1968324159703	27.719339878111114	0.9054082859846379	13	c(-9.62847376568267, 67.3517655940477)	67.35176559404773	-9.628473765682667	179.96954764510733	18.803167584029694	0.04364927298680311
200	-164.08164166990792	39.26391484713419	173.49584342074823	12.934270440829286	0.8702076395503978	10	c(-9.65865956828668, 65.5102940613106)	65.51029406131063	-9.658659568286676	11.757344714794186	6.50415657925177	0.005222722568817788
200	-164.33164166990792	39.76391484713419	174.76715498738574	14.370894840864324	0.8667325178629052	8	c(-9.72204273191058, 66.0455706099906)	66.04557060999062	-9.72204273191058	13.129920666625338	5.232845012614263	0.0033805761637088847
250	-165.58164166990792	42.51391484713419	43.43975734277383	15.748530450727639	0.9264801112133423	6	c(-9.73979107261152, 68.95213308436)	68.95213308436	-9.739791072611522	62.608734548926634	43.43975734277382	0.23296450839494717
100	-167.08164166990792	45.51391484713419	42.29977664199964	3.3421236687822247	0.8834481837132644	6	c(-9.75623377472757, 72.1400231969999)	72.1400231969999	-9.75623377472757	62.495881493044976	42.29977664199964	0.22089766715593312
200	-165.83164166990792	43.01391484713419	41.16416618167998	13.67638769700734	0.9396082227731023	10	c(-9.76375149848795, 69.4846869938266)	69.48468699382664	-9.763751498487954	60.48048811854687	41.164166181679974	0.20919612067073642
50	-166.83164166990792	45.01391484713419	43.0236250002352	2.8281731963848418	0.7437173344691588	6	c(-9.77732211933665, 71.6100059651394)	71.61000596513942	-9.777322119336649	63.022096779488095	43.0236250002352	0.22852250718035352
150	-166.08164166990792	43.51391484713419	43.32174666314176	8.01120816285892	0.9106309628977347	11	c(-9.78018599717343, 70.0167673200252)	70.01676732002521	-9.780185997173428	62.79399139806628	43.32174666314177	0.23170046098091793
250	-164.58164166990792	40.26391484713419	152.07609531474887	27.026703257141076	0.8960346642577345	19	c(-9.78105861125461, 66.5804526136481)	66.58045261364809	-9.78105861125461	170.5455614735521	27.92390468525113	0.09626474726802345
50	-166.58164166990792	44.51391484713419	43.14164855234393	3.027949236716918	0.6245176871416649	6	c(-9.7877494949437, 71.0794443869568)	71.07944438695684	-9.787749494943704	62.954192090225945	43.14164855234392	0.22977800491530345
100	-166.33164166990792	44.01391484713419	41.62962706838689	7.312446632877008	0.8226717903411354	9	c(-9.78843086469827, 70.5483587083679)	70.5483587083679	-9.788430864698269	61.267034172423564	41.629627068386895	0.21395380862382354
250	-164.83164166990792	40.76391484713419	174.440072970114	16.895506457865416	0.9022003193615007	5	c(-9.8353572015512, 67.114930966126)	67.11493096612598	-9.8353572015512	13.022022914635158	5.559927029886012	0.003816393651562604
200	-164.08164166990792	39.01391484713419	169.7322851747508	21.511235446954295	0.9186345028044778	23	c(-9.84593836669853, 65.2727685616427)	65.27276856164268	-9.845938366698533	7.823516955691957	10.267714825249186	0.0130155515719311
300	-165.08164166990792	41.26391484713419	162.65102442457749	32.701986236580574	0.9338220866716409	10	c(-9.88455581743952, 67.6489959479864)	67.64899594798645	-9.884555817439516	1.3516214491813798	17.348975575422514	0.037158883150198385
200	-164.33164166990792	39.51391484713419	163.96005033214172	22.657164448721183	0.8556238504202156	12	c(-9.91423248853112, 65.8081797353981)	65.80817973539808	-9.914232488531123	2.147341438004588	16.03994966785828	0.03176296115400333
200	-164.58164166990792	40.01391484713419	174.1980532984059	16.874179829360795	0.8559355527414024	6	c(-9.97843753442175, 66.3432043541092)	66.34320435410922	-9.97843753442175	12.486563185552598	5.80194670159409	0.004155874756560314
250	-165.83164166990792	42.76391484713419	20.67472399519325	27.041779283286182	0.9111279532262332	34	c(-9.99714846534753, 69.2486026345592)	69.24860263455916	-9.997148465347525	39.772619817660086	20.67472399519326	0.05277089040461975
