# Supplementary material for: Analyzing the horizontal orientation of the crustal stress adjacent to plate boundaries
Source: Sci Rep. 2023 Sep 20;13:15590. doi: 10.1038/s41598-023-42433-2 (PMC10511519; doi:10.1038/s41598-023-42433-2)
Supplement: Supplementary file 2 — Supplementary Information 2. [file 41598_2023_42433_MOESM2_ESM.zip › san_andreas.csv]

id	lat	lon	azi	unc	regime	azi_PoR	azi_PoR_predicted	deviation	lat_PoR	lon_PoR	distance_pb_deg	distance_pb_km	beta	geometry
wsm07786	35.714	-119.966	36	1	S	161.99375151245192	135	26.993751512451922	52.762131767153285	-87.6762244951377	0.15956837642846722	17.743218340047175	77.48880162728562	c(-119.966, 35.714)
wsm11750	32.94	-115.627	7	1	S	136.44137554131112	135	1.4413755413111176	53.902659526921774	-80.32963694329295	0.08679791638488865	9.651501233194766	48.34088147582952	c(-115.627, 32.94)
wsm11759	33.017	-115.831	169	1	S	118.32223046517424	135	-16.677769534825757	53.8192418445403	-80.61466727297667	0.14991417008454988	16.669718095863242	38.05619663978109	c(-115.831, 33.017)
wsm11782	33.242	-116.209	1	1	S	130.0179017675041	135	-4.9820982324959004	53.71594109624154	-81.24806747945068	0.3829132111929212	42.57806504994005	47.36759190166231	c(-116.209, 33.242)
wsm11801	33.909	-116.35	23	1	S	151.28154548454177	135	16.281545484541766	54.040785701356526	-82.25618579864214	0.04409844489232739	4.903530095964011	77.04655615825061	c(-116.35, 33.909)
wsm11830	33.515	-116.471	160	1	S	108.68549579006833	135	-26.31450420993167	53.7168122934717	-81.83924778849148	0.33668291698291597	37.4374837991152	26.0272313011925	c(-116.471, 33.515)
wsm11842	34.132	-116.555	4	1	S	132.00979838404317	135	-2.9902016159568348	54.04489850802141	-82.73359512590623	0.12370337604716042	13.755206762974602	75.51212369618611	c(-116.555, 34.132)
wsm11854	34.108	-116.644	180	1	S	128.0232758764639	135	-6.976724123536087	53.97206967826442	-82.77863890181646	0.0749023887441922	8.328777088705134	71.51044046567904	c(-116.644, 34.108)
wsm11863	34.157	-116.704	176	1	S	123.9618266299874	135	-11.0381733700126	53.96309190292148	-82.89625681303488	0.11398029830928635	12.674048358648232	67.4187200261166	c(-116.704, 34.157)
wsm11892	33.911	-116.823	178	1	S	126.21018941106797	135	-8.789810588932028	53.73372875896752	-82.6711560092221	0.1874663730067283	20.84533829399607	69.71251472321092	c(-116.823, 33.911)
wsm11910	35.046	-116.939	25	1	S	151.95548503499867	135	16.955485034998674	54.35024908096633	-84.3022994132128	0.9354844395023605	104.02126684072624	89.92530809694767	c(-116.939, 35.046)
wsm11919	35.046	-116.999	28	1	S	154.9487983684735	135	19.94879836847349	54.31099424326608	-84.35294064742583	0.9100883506397679	101.19734671470914	87.089107928693693	c(-116.999, 35.046)
wsm11949	34.108	-117.415	4	1	S	131.92051664285486	135	-3.0794833571451363	53.46882499534998	-83.44241762788424	0.1872810880768938	20.824735521449544	63.75639226069711	c(-117.415, 34.108)
wsm11961	35.464	-117.571	179	1	S	125.42574271761146	135	-9.574257282388544	54.18615617984281	-85.40427312292884	1.1626706920869765	129.28326031142504	65.18818389244973	c(-117.571, 35.464)
wsm11963	36.08	-117.604	12	1	S	137.7287310691588	135	2.728731069158812	54.527272379479996	-86.28569194363912	1.7937126403146806	199.45202006033603	57.75157298476415	c(-117.604, 36.08)
wsm12001	34.279	-117.802	9	1	S	136.6919581690754	135	1.6919581690754057	53.32073377409978	-83.9980580088142	0.18586846358780917	20.667658628751052	74.22233315193478	c(-117.802, 34.279)
wsm12060	35.334	-118.503	177	1	S	123.49092249142245	135	-11.509077508577548	53.497875963486756	-85.99220879729893	0.6775666807607053	75.34208109253818	63.73386548161761	c(-118.503, 35.334)
wsm12066	35.333	-118.563	165	1	S	111.48740280555717	135	-23.512597194442833	53.45792861836029	-86.03976786243797	0.6563266954242764	72.98029922949715	51.719623155090744	c(-118.563, 35.333)
wsm12072	34.199	-118.543	28	1	T	155.69502215586328	135	20.695022155863285	52.787083138833175	-84.51589423443367	0.558387758442521	62.08997132271155	86.37374846262969	c(-118.543, 34.199)
wsm01011	35.09	-119.12	8	2	NA	134.7066678617216	135	-0.29333213827840154	52.94769289119103	-86.16702244686248	0.20221304762512204	22.48509595400515	54.73219944854327	c(-119.12, 35.09)
wsm01015	35.14	-119.33	18	2	NA	144.63882697272516	135	9.638826972725155	52.83977716526375	-86.4035524018386	0.11813753049902687	13.136312123460712	64.6589810746849	c(-119.33, 35.14)
wsm11739	33.972	-115.313	37	2	S	165.3787430049997	135	30.378743004999706	54.7547436289642	-81.42455434348598	0.6688490635239859	74.37272494880747	82.72615817141104	c(-115.313, 33.972)
wsm11745	33.162	-115.594	12	2	S	141.21126803608365	135	6.211268036083652	54.06474583400835	-80.59187280274676	0.09327943281015649	10.372213968902043	60.94576374693145	c(-115.594, 33.162)
wsm11751	32.842	-115.629	172	2	S	121.54459804878297	135	-13.455401951217027	53.83903707839907	-80.20318200170523	0.05273918268771638	5.864337624086063	44.66216939163701	c(-115.629, 32.842)
wsm11753	33.113	-115.654	17	2	S	146.25258118412148	135	11.252581184121482	53.994838443887055	-80.58135272774987	0.023372042688862393	2.598856150343124	65.98707689496928	c(-115.654, 33.113)
wsm11754	33.064	-115.655	20	2	S	149.30456326644628	135	14.30456326644628	53.96316841614986	-80.5177572199685	0.015229144768348135	1.6934059668027157	69.04064802167807	c(-115.655, 33.064)
wsm11757	33.04	-115.743	169	2	S	118.31390683266795	135	-16.686093167332047	53.89089375936068	-80.56557754813781	0.08288302841084771	9.216184952770162	38.048932152318685	c(-115.743, 33.04)
wsm11765	33.215	-115.945	166	2	S	115.0919382473603	135	-19.908061752639696	53.870416553404624	-80.97702324856479	0.24102388877167868	26.800670529854436	24.773832384056732	c(-115.945, 33.215)
wsm11766	33.141	-115.976	174	2	S	123.16503995026119	135	-11.834960049738811	53.80359066025266	-80.90748986871233	0.30760071042204373	34.20368552172762	32.846935951236446	c(-115.976, 33.141)
wsm11770	33.216	-116.063	174	2	S	123.07038039462338	135	-11.929619605376615	53.79441463024109	-81.08379596806856	0.31739941918760195	35.29325372420773	40.42234727391781	c(-116.063, 33.216)
wsm11791	33.909	-116.291	33	2	S	161.29048021021322	135	26.290480210213218	54.07922012240495	-82.20449642359341	0.06995084519242312	7.778189808657973	87.0600220093612	c(-116.291, 33.909)
wsm11799	33.046	-116.328	167	2	S	116.20405748592646	135	-18.795942514073545	53.51498722899292	-81.09765180931156	0.5968268204357727	66.36420588596552	33.55602436522088	c(-116.328, 33.046)
wsm11800	34.057	-116.348	23	2	S	151.12125065479324	135	16.121250654793243	54.13361634853515	-82.45272208601935	0.17467515431592773	19.42301771177275	76.87268751316913	c(-116.348, 34.057)
wsm11802	33.366	-116.355	178	2	S	126.86230219436038	135	-8.137697805639618	53.69896658330269	-81.54057836103932	0.380448111140403	42.30395805304709	44.208580542877826	c(-116.355, 33.366)
wsm11813	33.515	-116.412	175	2	S	123.69483426670286	135	-11.305165733297144	53.75520752178211	-81.787262638642	0.3047675596696209	33.88865309791248	41.03770482250752	c(-116.412, 33.515)
wsm11817	33.317	-116.414	5	2	S	133.90452204193377	135	-1.0954779580662262	53.62983952735749	-81.5284231131791	0.4495751670856052	49.990546550676015	51.25080039045122	c(-116.414, 33.317)
wsm11824	34.403	-116.464	35	2	S	162.72630044213906	135	27.726300442139063	54.27061920979419	-83.02011090204908	0.4695632900900506	52.2131274818957	73.84701048997022	c(-116.464, 34.403)
wsm11828	34.156	-116.466	55	2	S	2.9963462170512685	135	-132.00365378294873	54.11771707361853	-82.68852348200924	0.19652194164427783	21.852272970688432	53.50132847080579	c(-116.466, 34.156)
wsm11829	34.107	-116.467	8	2	S	136.0495318213152	135	1.0495318213152132	54.08688212699301	-82.62356018289985	0.153104974270434	17.024519821729385	61.79193573972361	c(-116.467, 34.107)
wsm11841	33.466	-116.53	1	2	S	129.7282117520141	135	-5.27178824798591	53.64777369703404	-81.82663855432818	0.4057215134205734	45.11423603474942	47.06994726313826	c(-116.53, 33.466)
wsm11843	33.836	-116.557	179	2	S	127.32925398047666	135	-7.670746019523335	53.86066860494713	-82.33987330364187	0.12343663076874378	13.725546000472301	53.089736790945494	c(-116.557, 33.836)
wsm11851	33.096	-116.621	8	2	S	137.10264790203541	135	2.1026479020354145	53.35615618183961	-81.42297182384353	0.7297383836006048	81.14331774969862	54.45006306844675	c(-116.621, 33.096)
wsm11857	33.96	-116.645	175	2	T	123.18299497782596	135	-11.817005022174044	53.88008976566702	-82.58172243116107	0.06626940780387969	7.3688320847018005	48.929913741221526	c(-116.645, 33.96)
wsm11862	34.256	-116.703	13	2	S	140.85447783984955	135	5.854477839849551	54.02456980187278	-83.02826261362203	0.2235138821686391	24.853643949480123	84.28116690774027	c(-116.703, 34.256)
wsm11866	33.911	-116.705	5	2	S	133.22705138324648	135	-1.7729486167535242	53.8106671289673	-82.56864281985571	0.13569204450359962	15.08828770789727	58.973970146642046	c(-116.705, 33.911)
wsm11867	33.664	-116.706	6	2	TS	134.49089663324446	135	-0.5091033667555394	53.65673001749029	-82.24209392379132	0.33995723897390917	37.80157229397968	60.255907306953304	c(-116.706, 33.664)
wsm11873	34.01	-116.763	174	2	TS	122.11236661528551	135	-12.88763338471449	53.834027867627334	-82.75086095429597	0.06313942189289179	7.02079305176205	65.59953120450064	c(-116.763, 34.01)
wsm11874	33.96	-116.764	4	2	TS	132.16599308702598	135	-2.8340069129740186	53.802497006621664	-82.68511408063891	0.11869812535258717	13.198647512901028	75.66831839916892	c(-116.764, 33.96)
wsm11875	33.911	-116.764	1	2	S	129.21858741838685	135	-5.781412581613154	53.772200172710306	-82.61992769036718	0.1615769800122706	17.966565175702936	54.960991336795246	c(-116.764, 33.911)
wsm11876	33.714	-116.765	169	2	S	117.42892040276752	135	-17.571079597232483	53.64938751062581	-82.35967222800178	0.3347177250900657	37.218964129896364	43.189403213236346	c(-116.765, 33.714)
wsm11883	33.344	-116.796	3	2	S	131.81522856998595	135	-3.1847714300140524	53.39824918332431	-81.90054836464627	0.6552460271303033	72.86013423238242	49.15696408111012	c(-116.796, 33.344)
wsm11886	34.256	-116.822	4	2	S	131.8384451431607	135	-3.1615548568393024	53.94690128095767	-83.13089555600395	0.19390104616156378	21.5608422885126	75.23499658157198	c(-116.822, 34.256)
wsm11887	34.207	-116.822	177	2	S	124.89155548345275	135	-10.108444516547252	53.91682492636083	-83.06519075353633	0.13979684911070933	15.544721783478838	68.30316740962564	c(-116.822, 34.207)
wsm11891	33.96	-116.823	178	2	S	126.1576630735517	135	-8.842336926448297	53.764019970720526	-82.73629016734252	0.13314731879970054	14.805326730350115	69.64482766276683	c(-116.823, 33.96)
wsm11893	33.714	-116.824	11	2	S	139.42025237048688	135	4.420252370486878	53.61093903914571	-82.41110731464121	0.36058417582183466	40.09518618146055	65.1762105768621	c(-116.824, 33.714)
wsm11899	34.306	-116.881	2	2	S	129.77637157961476	135	-5.223628420385239	53.93903489153619	-83.24878486061316	0.23409034164813391	26.029694204609868	73.14285192162424	c(-116.881, 34.306)
wsm11900	34.256	-116.881	172	2	S	119.83059480060251	135	-15.169405199397488	53.9083871324648	-83.18169631852956	0.17941474012272352	19.95003633346729	63.212102384514424	c(-116.881, 34.256)
wsm11904	34.01	-116.882	160	2	S	108.09577088402261	135	-26.904229115977387	53.75640586217674	-82.85391679743866	0.11673358488946661	12.980200279462943	51.567791508177606	c(-116.882, 34.01)
wsm11917	34.01	-116.941	173	2	S	121.08764160191367	135	-13.912358398086326	53.7179145000644	-82.9049270699825	0.13119710454778755	14.588472501109546	64.54453499804288	c(-116.941, 34.01)
wsm11922	34.059	-117	176	2	T	124.02706178815811	135	-10.972938211841893	53.70962221115785	-83.02104797089706	0.0914337085462904	10.166978512213795	67.45375085604883	c(-117, 34.059)
wsm11924	33.961	-117	17	2	S	145.13199779776107	135	10.131997797761073	53.64918021750441	-82.89080845921545	0.1999313871077817	22.231386530852724	88.58889119389028	c(-117, 33.961)
wsm11930	34.479	-117.089	169	2	S	116.56194209967293	135	-18.438057900327067	53.90889374532068	-83.65945670119284	0.30240890990812375	33.62638284961736	48.374564028849704	c(-117.089, 34.479)
wsm11933	34.01	-117.119	16	2	S	144.06351087301005	135	9.063510873010046	53.601762327194656	-83.0584848252988	0.17526575005546619	19.488689052121504	87.47512279918294	c(-117.119, 34.01)
wsm11937	34.059	-117.178	16	2	S	144.0033324831536	135	9.0033324831536	53.5934413365056	-83.17428033502543	0.13553105583648062	15.070386560220646	87.38484006706551	c(-117.178, 34.059)
wsm11938	34.01	-117.178	21	2	S	149.05564278094948	135	14.055642780949483	53.56325405174486	-83.10927191229993	0.18974618305124125	21.0988419536749	87.54780578063924	c(-117.178, 34.01)
wsm11940	34.01	-117.237	37	2	S	165.04783926540756	135	30.04783926540756	53.52474165326383	-83.16000391857489	0.2282585815322733	25.38123117353504	71.55560929618116	c(-117.237, 34.01)
wsm11947	34.232	-117.386	4	2	S	131.79175012065252	135	-3.208249879347477	53.563865947697515	-83.58231176584358	0.05502419971862338	6.1184202750321575	63.610179661481084	c(-117.386, 34.232)
wsm11958	35.612	-117.511	10	2	S	136.2654738958936	135	1.2654738958935923	54.313194622739076	-85.5587810735769	1.3351751581280311	148.4649081673948	76.001933682036	c(-117.511, 35.612)
wsm11959	34.059	-117.534	9	2	S	136.957630653053	135	1.9576306530530019	53.36096911930952	-83.47924785606178	0.2827316521137746	31.438368600220972	68.78768703496348	c(-117.534, 34.059)
wsm11965	35.735	-117.602	180	2	S	126.11950636013648	135	-8.880493639863516	54.32616652857677	-85.80381304994334	1.4497351664806217	161.2034174305311	66.39467462323069	c(-117.602, 35.735)
wsm11970	35.908	-117.634	15	2	S	140.9217455251137	135	5.921745525113693	54.40691785193787	-86.07017565342416	1.6240232887918893	180.58339908768588	81.14325277605042	c(-117.634, 35.908)
wsm11972	35.316	-117.63	19	2	S	145.5848289572748	135	10.584828957274794	54.059449656367526	-85.25010704278925	0.9904981454669013	110.13852026193646	85.37330839523281	c(-117.63, 35.316)
wsm11977	36.08	-117.665	5	2	S	130.72428605194978	135	-4.275713948050225	54.48725003367042	-86.33527352967506	1.7536902945051054	195.0017321268838	50.747127967555116	c(-117.665, 36.08)
wsm11979	36.08	-117.726	180	2	S	125.7199049463884	135	-9.280095053611603	54.44722547073768	-86.38480130181317	1.7255858359729572	191.87665461951033	45.740059048348144	c(-117.726, 36.08)
wsm11982	35.932	-117.725	21	2	S	146.8876632576621	135	11.887663257662098	54.36129976616894	-86.17777024887388	1.6158199226030305	179.6712251302255	66.91319484448377	c(-117.725, 35.932)
wsm11985	35.784	-117.724	7	2	S	133.054541367605	135	-1.9454586323950025	54.275023750755885	-85.97160222873023	1.4547144680298345	161.75709126331725	73.29748435780016	c(-117.724, 35.784)
wsm12011	36.004	-117.998	26	2	S	151.78681644105927	135	16.786816441059273	54.22433263807925	-86.49942701269195	1.514613107715121	168.41752527910293	71.80428458523568	c(-117.998, 36.004)
wsm12021	34.056	-118.067	177	2	T	124.89665688763898	135	-10.103343112361017	53.01080980224593	-83.92825271199318	0.5158969753259157	57.36520530608487	62.43817459244826	c(-118.067, 34.056)
wsm12024	34.055	-118.126	2	2	T	129.89091459523547	135	-5.109085404764528	52.97162093866313	-83.97681869543611	0.5450335689665877	60.60505115914729	67.42685953811065	c(-118.126, 34.055)
wsm12040	35.78	-118.329	1	2	S	127.01425147176747	135	-7.985748528232534	53.875771999127046	-86.45819032830194	1.1541323643623258	128.33384027928432	47.03440557372721	c(-118.329, 35.78)
wsm12042	35.582	-118.326	4	2	S	130.23313517413726	135	-4.76686482586274	53.7610130268706	-86.1848417534584	1.0155331833046901	112.92229329046233	50.25866676095893	c(-118.326, 35.582)
wsm12048	35.73	-118.388	177	2	S	123.06550364713212	135	-11.934496352867882	53.807638570584984	-86.43741070705275	1.085998935820264	120.75773825997385	43.085657749091865	c(-118.388, 35.73)
wsm12049	35.68	-118.388	16	2	S	142.1206930813014	135	7.120693081301397	53.77818361466665	-86.36901276025964	1.0565439799019316	117.48249208806257	62.140847183261144	c(-118.388, 35.68)
wsm12050	35.582	-118.386	177	2	S	123.2287254743519	135	-11.771274525648096	53.72165133275543	-86.23360655530166	0.9761714891895181	108.54546657484595	43.254257061173575	c(-118.386, 35.582)
wsm12053	35.483	-118.445	179	2	S	125.33291088442274	135	-9.667089115577255	53.62436387033882	-86.1468483945434	0.8601766669828734	95.64741307080416	65.54371456896695	c(-118.445, 35.483)
wsm12070	34.298	-118.545	15	2	T	142.5914778823235	135	7.591477882323488	52.846237676604616	-84.64727249779402	0.4557287387547575	50.67479344307857	86.13756812500515	c(-118.545, 34.298)
wsm12077	35.283	-118.622	161	2	S	107.53705396428086	135	-27.462946035719142	53.389481433046825	-86.02040349518197	0.5878795101108096	65.36930900097312	47.769274313814435	c(-118.622, 35.283)
wsm12079	34.396	-118.606	20	2	T	147.48279777671064	135	12.48279777671064	52.86601029687064	-84.82678897221993	0.3570211972836361	39.69900049881371	89.01978264457375	c(-118.606, 34.396)
wsm12080	34.347	-118.605	24	2	T	151.53420129637334	135	16.53420129637334	52.83682997111865	-84.76159027025291	0.41777549151767346	46.454579090372796	84.94893184960517	c(-118.605, 34.347)
wsm12082	34.248	-118.604	19	2	T	146.6376839870402	135	11.637683987040191	52.77709946418972	-84.63097803641607	0.5248669511696562	58.36262248524494	89.81622577027815	c(-118.604, 34.248)
wsm12083	34.199	-118.603	21	2	TS	148.6888196333024	135	13.688819633302387	52.74781405474977	-84.56604161575105	0.5837980936882801	64.91547557644077	86.61234619143636	c(-118.603, 34.199)
wsm12089	34.394	-118.725	3	2	T	130.4733239217735	135	-4.526676078226501	52.786867644845834	-84.92304336703681	0.404589880826407	44.98840405821108	73.95132415983653	c(-118.725, 34.394)
wsm12093	34.862	-118.764	27	2	S	153.97678249683133	135	18.976782496831333	53.04443321698165	-85.57324798610952	0.08914676394299903	9.912681524702727	86.29972712877372	c(-118.764, 34.862)
wsm12112	33.882	-118.272	26	2	T	154.0542174644163	135	19.054217464416297	52.76972530273819	-83.8743107815462	0.7770860147179235	86.40814136702234	88.3931108943608	c(-118.272, 33.882)
wsm12113	34.076	-118.512	35	2	T	162.82621810471574	135	27.826218104715736	52.73204731809115	-84.32924440137641	0.6688585745351645	74.37378252645384	79.21168819245145	c(-118.512, 34.076)
wsm18858	33.545	-120.505	9	2	T	137.1682790781433	135	2.168279078143314	51.100198971683	-85.30362577079843	1.946019527645234	216.38779654115038	76.94373226615949	c(-120.505, 33.545)
wsm01103	35.12	-119.11	4	3	NA	130.6755173948593	135	-4.324482605140702	52.97217798966788	-86.19884309115035	0.2266981461019668	25.207718431441776	50.70104898168097	c(-119.11, 35.12)
wsm07784	35.649	-119.933	53	3	S	179.06437869868182	135	44.06437869868182	52.745576733134534	-87.56332178020634	0.13708449020093383	15.243120818238127	85.43982975045526	c(-119.933, 35.649)
wsm07787	35.506	-119.922	21	3	S	147.2165387269606	135	12.216538726960607	52.66846504210987	-87.36401283583363	0.048115094758699684	5.350161798120318	62.71381392725539	c(-119.922, 35.506)
wsm07790	35.386	-119.868	13	3	S	139.3460892594801	135	4.346089259480095	52.6329176742669	-87.1616521144348	0.005281229693650857	0.5872467568810229	59.34748053615624	c(-119.868, 35.386)
wsm11741	33.086	-115.449	9	3	S	138.31940911154697	135	3.3194091115469746	54.11066318632405	-80.36051951767676	0.121569410236404	13.517920264497128	50.218898439757936	c(-115.449, 33.086)
wsm11742	32.84	-115.512	9	3	S	138.56903514966825	135	3.5690351496682524	53.91355277878002	-80.0943763830654	0.020705770542789992	2.302379806467077	49.4900280284005	c(-115.512, 32.84)
wsm11747	33.063	-115.596	20	3	S	149.31652583486516	135	14.31652583486516	54.000792372861234	-80.46317099607622	0.015463652223012048	1.7194820419223733	69.05420028845492	c(-115.596, 33.063)
wsm11752	33.163	-115.653	22	3	S	151.199430941821	135	16.199430941820992	54.02710616181464	-80.64636528512432	0.060260533763127455	6.700674856626577	70.93286765286985	c(-115.653, 33.163)
wsm11755	33.336	-115.738	20	3	S	148.99905133866628	135	13.999051338666277	54.081045782029456	-80.95144491327018	0.030270124396047038	3.365888895787711	58.680946407517126	c(-115.738, 33.336)
wsm11761	33.017	-115.89	168	3	T	117.31154991464746	135	-17.688450085352542	53.78096763639412	-80.66774159924357	0.21277429517256508	23.659454717137486	55.310771270510486	c(-115.89, 33.017)
wsm11767	32.747	-115.981	175	3	S	124.57842835474628	135	-10.42157164525372	53.55041113581603	-80.39778136269393	0.4379553058335759	48.698475152254325	36.477884471422726	c(-115.981, 32.747)
wsm11769	33.266	-116.062	172	3	S	121.0174731747162	135	-13.982526825283799	53.82656001533447	-81.14867157693853	0.2787741630971041	30.99831529346441	38.368301459139275	c(-116.062, 33.266)
wsm11771	34.03	-116.082	40	3	S	168.19067689849862	135	33.19067689849862	54.29025221800724	-82.18356201501146	0.28098294079471486	31.24392050566573	86.03978130235339	c(-116.082, 34.03)
wsm11772	33.932	-116.083	31	3	S	159.29747472489908	135	24.297474724899075	54.22893767737532	-82.05267305739815	0.19450435866615123	21.627927670564944	85.07608857388425	c(-116.083, 33.932)
wsm11778	33.908	-116.172	45	3	S	173.30979270533498	135	38.309792705334985	54.1561060019486	-82.09872446817106	0.1342547039877573	14.928462514632745	80.91613110477329	c(-116.172, 33.908)
wsm11779	33.858	-116.173	39	3	S	167.36389680141133	135	32.36389680141133	54.124440646221515	-82.03265456243979	0.09000732751234608	10.008371959412765	86.8574893496035	c(-116.173, 33.858)
wsm11781	33.316	-116.179	1	3	S	129.9445067599744	135	-5.055493240025612	53.781988144534	-81.31866656672409	0.31038629190333467	34.513428476646354	47.29305918820614	c(-116.179, 33.316)
wsm11783	33.045	-116.211	6	3	S	135.22526209095304	135	0.22526209095303784	53.59034093142965	-80.99197687225899	0.5210995107466516	57.94370164701447	44.907156227649466	c(-116.211, 33.045)
wsm11789	33.316	-116.238	177	3	T	125.93463167280868	135	-9.065368327191322	53.7436393540195	-81.371087117497	0.34873508241783213	38.7776252956225	43.28318410104043	c(-116.238, 33.316)
wsm11793	33.317	-116.296	3	3	S	131.92393118720383	135	-3.0760688127961657	53.70656365086555	-81.4238760320779	0.37933091457466617	42.17973129184102	49.27134635361517	c(-116.296, 33.317)
wsm11796	33.835	-116.321	27	3	S	155.36593921930012	135	20.365939219300117	54.0137878429062	-82.13193402690929	0.00806345505464634	0.8966165277358984	81.14001540919185	c(-116.321, 33.835)
wsm11797	33.44	-116.325	175	3	TS	123.78861347619784	135	-11.211386523802162	53.76487210696913	-81.61148986985903	0.30806271647684724	34.25505832182926	41.13375545044448	c(-116.325, 33.44)
wsm11798	33.243	-116.327	9	3	S	137.99703564193328	135	2.99703564193328	53.63988187229661	-81.3542506719533	0.45249256414071937	50.31494674883626	55.345588070165036	c(-116.327, 33.243)
wsm11803	33.317	-116.355	4	3	S	132.91419265959485	135	-2.085807340405154	53.668204211905454	-81.47617885153986	0.41769035353475914	46.445112165574216	50.261607826006184	c(-116.355, 33.317)
wsm11806	34.353	-116.405	48	3	S	175.78940252737357	135	40.78940252737357	54.27850107744821	-82.90134575681896	0.42938947283602147	47.745996669099966	60.75370407649723	c(-116.405, 34.353)
wsm11807	34.304	-116.406	41	3	S	168.84305914021684	135	33.84305914021684	54.24780527986412	-82.8359371782532	0.3746658327979091	41.66099715170718	67.68492023562817	c(-116.406, 34.304)
wsm11810	34.107	-116.407	11	3	S	139.05820082355933	135	4.058200823559332	54.126001345812696	-82.57132834068003	0.17964217234179358	19.97532567720095	64.8051195869549	c(-116.407, 34.107)
wsm11811	34.057	-116.408	17	3	S	145.11244199460884	135	10.112441994608844	54.09450772946728	-82.50506775299172	0.13556653524805995	15.074331696220137	70.86387885298473	c(-116.408, 34.057)
wsm11815	33.416	-116.413	11	3	TS	139.79987689797906	135	4.799876897979061	53.69259400832909	-81.65764916360251	0.37386094411976956	41.571497490964155	57.143882941422476	c(-116.413, 33.416)
wsm11820	33.244	-116.444	1	3	S	129.97661150113208	135	-5.0233884988679165	53.5644509547544	-81.45930922751671	0.5214436106858145	57.981963867186266	47.32402666754342	c(-116.444, 33.244)
wsm11826	34.255	-116.465	20	3	S	147.88843996882224	135	12.88843996882224	54.179241346129864	-82.82095912419446	0.3061018990636555	34.03702507322486	88.63953940702277	c(-116.465, 34.255)
wsm11833	34.65	-116.522	31	3	S	158.44591063770895	135	23.44591063770895	54.38341219419671	-83.40573247488192	0.7273061107698311	80.87286097834499	89.7182137444488	c(-116.522, 34.65)
wsm11834	34.551	-116.523	42	3	S	169.5552951063844	135	34.55529510638439	54.32249092055218	-83.27182455518552	0.6175463706641224	68.66811792566713	67.07822455160613	c(-116.523, 34.551)
wsm11837	34.403	-116.524	44	3	S	171.71812557450232	135	36.718125574502324	54.23146139792026	-83.0719545165814	0.45443332067014097	50.53074932587029	64.87026249932478	c(-116.524, 34.403)
wsm11839	33.959	-116.527	172	3	T	120.20120008085735	135	-14.798799919142652	53.95639404849725	-82.47763552431361	0.002547145721969457	0.28323007164945	45.95263693923323	c(-116.527, 33.959)
wsm11844	34.65	-116.582	34	3	S	161.43816565736108	135	26.438165657361083	54.344223138321425	-83.45723609381453	0.7005223668981273	77.89464044294597	86.73177796072844	c(-116.582, 34.65)
wsm11848	33.96	-116.586	172	3	TS	120.19152434992202	135	-14.80847565007798	53.91855337668149	-82.53037531004611	0.027805796789415638	3.091867791076726	45.93844311331759	c(-116.586, 33.96)
wsm11850	33.294	-116.62	12	3	S	140.89547221546013	135	5.895472215460131	53.48140970741782	-81.68028767967223	0.5850452450310399	65.05415266943979	58.239478258903546	c(-116.62, 33.294)
wsm11855	34.058	-116.645	175	3	T	123.07724102568318	135	-11.922758974316821	53.94059984654515	-82.71259040803538	0.01940471457089643	2.1577087839334954	66.57956633782612	c(-116.645, 34.058)
wsm11859	34.33	-116.673	10	3	S	137.77790490990674	135	2.777904909906738	54.08952116711307	-83.1019657098889	0.3124930898629472	34.747694043749675	81.18951683607963	c(-116.673, 34.33)
wsm11860	33.738	-116.676	2	3	S	130.41651283293345	135	-4.583487167066551	53.72229444561254	-82.3137451895868	0.26181079010333264	29.11207168085815	56.17699564340228	c(-116.676, 33.738)
wsm11870	34.306	-116.762	12	3	S	139.79212922480906	135	4.7921292248090595	54.01672266271413	-83.14637566999433	0.2637224279180259	29.324636400086202	83.18868066322034	c(-116.762, 34.306)
wsm11871	34.256	-116.762	10	3	S	137.8464955437903	135	2.8464955437902972	53.98606399044018	-83.0791763963811	0.209035913190057	23.243765034514972	81.25810746996319	c(-116.762, 34.256)
wsm11877	33.664	-116.765	9	3	S	137.48209409261608	135	2.48209409261608	53.61829217014111	-82.29363798673374	0.3658130655747627	40.676612994459596	63.24257690308491	c(-116.765, 33.664)
wsm11878	33.566	-116.765	37	3	S	165.58602583609786	135	30.58602583609786	53.557240119961556	-82.16449290004171	0.45202915725096915	50.263418182781024	88.64443236475415	c(-116.765, 33.566)
wsm11881	33.837	-116.794	176	3	S	124.29350275419506	135	-10.70649724580494	53.70682206305522	-82.54775648249618	0.23953711041568226	26.635348092012077	50.04042151759063	c(-116.794, 33.837)
wsm11885	34.306	-116.822	2	3	S	129.7841510091415	135	-5.21584899085849	53.977554428178465	-83.19803896576849	0.24858203583638527	27.64109929535857	73.16565859305342	c(-116.822, 34.306)
wsm11888	34.158	-116.822	163	3	S	110.94456902574643	135	-24.055430974253568	53.88671275967002	-82.99958059417435	0.08565683996587836	9.524619149799907	54.37125809363715	c(-116.822, 34.158)
wsm11889	34.108	-116.822	177	3	S	124.99856482393898	135	-10.001435176061023	53.855949237612286	-82.93272887874834	0.030865475454120883	3.432089004160173	68.44034770824533	c(-116.822, 34.108)
wsm11894	33.566	-116.824	26	3	S	154.5771564260467	135	19.577156426046713	53.51880937432424	-82.21608167012921	0.47787788213995697	53.137669207843786	80.34216709975556	c(-116.824, 33.566)
wsm11895	33.517	-116.825	33	3	S	161.62876206920305	135	26.62876206920305	53.487585932638666	-82.15257410695475	0.5216833445738587	58.00862109598238	87.39830386835104	c(-116.825, 33.517)
wsm11897	34.947	-116.879	20	3	S	147.07248529024366	135	12.072485290243662	54.32989677575181	-84.11594446212702	0.8534513478906192	94.89959067810187	84.58616718762198	c(-116.879, 34.947)
wsm11898	34.355	-116.881	1	3	S	128.72313501271128	135	-6.276864987288718	53.969033375815215	-83.31462727037265	0.28811666838117844	32.037155913445815	60.570660749509216	c(-116.881, 34.355)
wsm11901	34.207	-116.881	173	3	S	120.88363587130573	135	-14.116364128694272	53.878316101739145	-83.11604505639463	0.12531586694304053	13.934507816712937	64.28018730971701	c(-116.881, 34.207)
wsm11903	34.108	-116.882	178	3	S	125.99036990950367	135	-9.00963009049633	53.81679875602058	-82.9845539386902	0.015742836316441355	1.7505259394518125	69.41705897739439	c(-116.882, 34.108)
wsm11905	33.961	-116.882	177	3	S	125.14832719675928	135	-9.851672803240717	53.72615626330096	-82.78873913480295	0.17101102621926856	19.01558469590779	68.63549178597441	c(-116.882, 33.961)
wsm11906	33.837	-116.912	1	3	S	129.2766350112446	135	-5.723364988755407	53.6298873320718	-82.65025623715377	0.30388982065077386	33.79105283772582	55.01903892965299	c(-116.912, 33.837)
wsm11908	33.443	-116.913	11	3	S	139.6933917534268	135	4.693391753426795	53.38404332840026	-82.13254793126417	0.6378079695605834	70.92110803050491	65.46746794331852	c(-116.913, 33.443)
wsm11912	34.947	-116.939	29	3	S	156.06558321649504	135	21.065583216495043	54.29065482122689	-84.16675926264723	0.834313933249959	92.771604331224	85.94137370522071	c(-116.939, 34.947)
wsm11914	34.355	-116.94	2	3	S	129.71549031685845	135	-5.28450968314155	53.9305046092898	-83.3652635516872	0.26199321385934127	29.132356304952978	61.557189051918385	c(-116.94, 34.355)
wsm11915	34.306	-116.94	176	3	S	123.76865723105652	135	-11.231342768943477	53.90051131825077	-83.29947507865013	0.21959461081673481	24.4178402590045	55.616182967854456	c(-116.94, 34.306)
wsm11916	34.109	-116.941	5	3	S	132.98130137230487	135	-2.01869862769513	53.77891194662123	-83.03679273941806	0.022143973082911828	2.4623008525900953	76.40799044019559	c(-116.941, 34.109)
wsm11918	33.961	-116.941	6	3	S	134.14012982036138	135	-0.8598701796386194	53.68767039373213	-82.83980175202899	0.18546905333408148	20.623246173741084	77.61215044451637	c(-116.941, 33.961)
wsm11921	34.109	-117	168	3	S	115.97337550213524	135	-19.02662449786476	53.74040543987086	-83.08764083883874	0.03662263737925997	4.072257083469686	59.384987428308136	c(-117, 34.109)
wsm11923	34.01	-117	0	3	S	128.07957761109412	135	-6.920422388905877	53.67941887463758	-82.95588149138543	0.1456648875205886	16.197218782349704	71.52136049540047	c(-117, 34.01)
wsm11926	33.837	-117.03	178	3	S	126.26002965615442	135	-8.739970343845584	53.5529348657135	-82.75253138812154	0.3442324238067229	38.276951812343576	69.74719424536954	c(-117.03, 33.837)
wsm11928	34.01	-117.06	5	3	S	133.07144371847903	135	-1.9285562815209687	53.64026644485873	-83.00764246682085	0.16078947484540862	17.878998475882486	76.49813278636975	c(-117.06, 34.01)
wsm11929	33.911	-117.06	13	3	S	141.17711601212181	135	6.1771160121218145	53.57914684934074	-82.87637164925918	0.26996475527145236	30.018752487878487	84.63400940825102	c(-117.06, 33.911)
wsm11934	34.331	-117.148	167	3	S	114.71498840713684	135	-20.285011592863157	53.779965713253745	-83.51119536739589	0.14867025383402677	16.531400729203447	46.53922943113514	c(-117.148, 34.331)
wsm11935	34.232	-117.148	163	3	S	110.82171867809848	135	-24.178281321901522	53.719331095055544	-83.37884812482503	0.05081969962508737	5.65090055188826	42.66341741315841	c(-117.148, 34.232)
wsm11936	33.936	-117.148	14	3	S	142.13850670082206	135	7.138506700822063	53.53717532283437	-82.98541473381124	0.26388059686976817	29.34222400928669	85.56519576871278	c(-117.148, 33.936)
wsm11939	34.059	-117.237	31	3	S	158.99559696361712	135	23.995596963617118	53.55492370384435	-83.22496007186571	0.17404868849772726	19.353357795167092	77.62289545247097	c(-117.237, 34.059)
wsm11943	34.059	-117.297	36	3	S	163.98779631421348	135	28.987796314213483	53.51574908114501	-83.27644255578547	0.18919546874304416	21.037605232264067	72.64572334377704	c(-117.297, 34.059)
wsm11945	33.887	-117.326	3	3	S	131.16665551714755	135	-3.8333444828524534	53.39074107208469	-83.07397853350906	0.38628700516543546	42.95321433972111	74.57826744332044	c(-117.326, 33.887)
wsm11946	34.158	-117.356	8	3	S	135.8746279869723	135	0.8746279869723139	53.53807495793021	-83.45831877337244	0.10562581349308431	11.74507075337107	67.7046843688828	c(-117.356, 34.158)
wsm11957	35.711	-117.511	9	3	S	135.1541364488669	135	0.15413644886689326	54.37167829167428	-85.69580912225486	1.4578322099980596	162.10376883006523	75.45083611848509	c(-117.511, 35.711)
wsm11971	35.612	-117.632	11	3	S	137.25504199504746	135	2.2550419950474634	54.23387470775118	-85.65842136746373	1.3013212662849227	144.70052196458167	77.56252176502005	c(-117.632, 35.612)
wsm11973	34.33	-117.624	8	3	T	135.65827882195003	135	0.6582788219500344	53.46828278108178	-83.91504463383538	0.06847626643219229	7.614223905839499	73.20537209230713	c(-117.624, 34.33)
wsm11974	34.231	-117.624	6	3	S	133.76388232033685	135	-1.2361176796631526	53.40772642144276	-83.7835683051168	0.16154247795905974	17.96272871714515	65.5591046110593	c(-117.624, 34.231)
wsm11975	34.133	-117.623	0	3	S	127.86816336441666	135	-7.1318366355833405	53.34829336326215	-83.65293744456709	0.2581914721504077	28.70962133249863	59.68078529359343	c(-117.623, 34.133)
wsm11980	36.031	-117.725	7	3	S	132.77559275062526	135	-2.2244072493747353	54.41925492840538	-86.31561797723013	1.6856951892400645	187.44101097539078	52.798434666230605	c(-117.725, 36.031)
wsm11981	35.981	-117.725	6	3	S	131.8322437307479	135	-3.167756269252095	54.39000426665026	-86.24594924509373	1.6445244230843485	182.8630243499809	51.857775317569576	c(-117.725, 35.981)
wsm11984	35.833	-117.724	15	3	S	140.99941424869985	135	5.99941424869985	54.3038438948282	-86.03949477947327	1.5022419718921824	167.04191584486657	81.23163459823343	c(-117.724, 35.833)
wsm11986	35.735	-117.723	7	3	S	133.10965184020108	135	-1.8903481597989185	54.246821312133186	-85.9029859191634	1.4078046696171	156.54095248849006	73.36332702296966	c(-117.723, 35.735)
wsm11987	35.685	-117.723	13	3	S	139.16570637345558	135	4.165706373455578	54.21733492819326	-85.83390145081886	1.3409035660971114	149.10187894826768	79.44087463654978	c(-117.723, 35.685)
wsm11988	34.157	-117.712	1	3	S	128.83197452291643	135	-6.1680254770835745	53.30485779054998	-83.76034131622707	0.27681642085541824	30.780623988800805	60.632992830285275	c(-117.712, 34.157)
wsm11989	34.107	-117.712	4	3	S	131.88491605370768	135	-3.115083946292316	53.27417214894593	-83.69430195668862	0.3199073744630496	35.57212601103136	63.69173423948018	c(-117.712, 34.107)
wsm11993	35.981	-117.786	20	3	S	145.82776594320853	135	10.827765943208533	54.349983720134894	-86.29555127340484	1.6164239809695786	179.73839344845805	65.85060785881387	c(-117.786, 35.981)
wsm11994	35.932	-117.785	17	3	S	142.8831811249629	135	7.883181124962903	54.321938392278604	-86.22662103168173	1.5764585487126936	175.29443402203518	62.908712711784574	c(-117.785, 35.932)
wsm11997	36.252	-117.818	12	3	S	137.51784444179498	135	2.5178444417949777	54.4870199308318	-86.69981434451113	1.801140609268863	200.27797366046073	57.52994623128586	c(-117.818, 36.252)
wsm12002	36.129	-117.848	13	3	S	138.65577923255114	135	3.65577923255114	54.39575192518554	-86.55203627902364	1.6860323948214173	187.47850657689617	58.673247376727545	c(-117.848, 36.129)
wsm12003	36.079	-117.847	23	3	S	148.71253572211094	135	13.712535722110943	54.36724234039556	-86.4814927433933	1.6575228100314376	184.30838102298063	68.73000386628735	c(-117.847, 36.079)
wsm12007	36.079	-117.908	21	3	S	146.70834257917204	135	11.70834257917204	54.327211413360565	-86.53086244285028	1.6174918829964398	179.85713889948335	66.72581072334845	c(-117.908, 36.079)
wsm12008	35.98	-117.907	29	3	S	154.82019942490467	135	19.820199424904672	54.27000686284374	-86.39239518820136	1.548367228079023	172.1708173843305	74.84035352686442	c(-117.907, 35.98)
wsm12009	36.547	-117.943	51	3	T	176.17258981695784	135	41.17258981695784	54.57561088181561	-87.2148111676171	1.9374119778550565	215.43067935591404	83.82601890636602	c(-117.943, 36.547)
wsm12019	35.732	-118.086	11	3	S	137.08494155723224	135	2.0849415572322414	54.00696084544448	-86.19510358065658	1.2614810018785718	140.27048058727917	57.11047314405391	c(-118.086, 35.732)
wsm12023	35.683	-118.146	20	3	S	146.13491197832377	135	11.134911978323771	53.93872272766794	-86.1766160640642	1.1932428841020268	132.682737640193	66.16044356514544	c(-118.146, 35.683)
wsm12028	35.608	-118.235	7	3	S	133.2112521282479	135	-1.7887478717520935	53.83607243972635	-86.1463215598609	1.071885236370406	119.18836432429997	73.42205581279211	c(-118.235, 35.608)
wsm12031	36.248	-118.305	174	3	S	119.49261793243181	135	-15.507382067568187	54.1649818568014	-87.08535563818222	1.5148628484402522	168.4452952189468	39.49668406693718	c(-118.305, 36.248)
wsm12047	35.779	-118.389	9	3	T	135.0112546754615	135	0.01125467546148684	53.83581037927844	-86.50534226702568	1.1260908489143162	125.21576173317038	55.02872281963789	c(-118.389, 35.779)
wsm12058	35.408	-118.474	173	3	S	119.41261674350517	135	-15.587383256494832	53.560863575400916	-86.06870901789239	0.7779690122549354	86.50632634855563	59.63412399444189	c(-118.474, 35.408)
wsm12059	34.422	-118.458	3	3	T	130.47017042196785	135	-4.52982957803215	52.978731486615104	-84.7377877043587	0.2916609602622344	32.43126373176171	73.99677140316328	c(-118.458, 34.422)
wsm12065	34.668	-118.521	162	3	TS	109.2042140126589	135	-25.795785987341105	53.08667387818349	-85.11537005804487	0.02774365586192573	3.084958025689718	49.018788733706856	c(-118.521, 34.668)
wsm12071	34.249	-118.544	24	3	T	151.6427732183604	135	16.64277321836039	52.8169835217609	-84.58219424360088	0.5007698778394882	55.68314649493199	84.80138139333758	c(-118.544, 34.249)
wsm12073	35.604	-118.598	172	3	S	118.18955979412817	135	-16.810440205871828	53.595549719475954	-86.43541234643826	0.873910084711234	97.17450155013461	38.20971389608792	c(-118.598, 35.604)
wsm12084	34.395	-118.666	13	3	T	140.4779832527122	135	5.4779832527121926	52.8261129865034	-84.87535596289186	0.3811315234098629	42.379950134841124	83.96568967208736	c(-118.666, 34.395)
wsm12085	34.346	-118.665	20	3	T	147.52931494180234	135	12.52931494180234	52.79693600180111	-84.81021301545721	0.4418824765941949	49.13515721811183	88.96354533644853	c(-118.665, 34.346)
wsm12087	34.247	-118.663	14	3	T	141.6327548584827	135	6.632754858482713	52.73786696921188	-84.67887829759945	0.5483124619064768	60.969647921038714	85.16909696735547	c(-118.663, 34.247)
wsm12091	34.296	-118.723	13	3	T	140.57575814288543	135	5.575758142885434	52.7284853383032	-84.79295325192248	0.5103331400921007	56.74653420363192	84.08289786463456	c(-118.723, 34.296)
wsm12096	35.008	-118.947	9	3	T	135.80682643745058	135	0.8068264374505816	53.0120930186201	-85.91714478562727	0.17307637610401372	19.2452414410214	76.06050162021916	c(-118.947, 35.008)
wsm12098	34.465	-118.994	177	3	T	124.37421510387833	135	-10.625784896121672	52.65380761876406	-85.23874355268491	0.41514389213656244	46.161958187361236	64.16269454183634	c(-118.994, 34.465)
wsm12114	33.879	-118.509	24	3	T	152.03032235941464	135	17.03032235941464	52.61291848918059	-84.07046021430932	0.8735792086227292	97.13770975709112	89.54956582120678	c(-118.509, 33.879)
wsm12116	33.876	-118.745	25	3	T	153.00748551846277	135	18.007485518462772	52.45671182131107	-84.2649709740772	0.9719115689905564	108.07178440866035	89.01495674024557	c(-118.745, 33.876)
wsm12117	34.07	-118.986	17	3	T	144.78347150919853	135	9.783471509198534	52.41815331571484	-84.71746288101703	0.8522391311624986	94.76479814236318	88.31007249039396	c(-118.986, 34.07)
wsm12127	32.588	-115.109	13	3	T	142.91555631600386	135	7.915556316003858	54.01316733840866	-79.3965148537822	0.11548670426876839	12.841553289425164	53.412101348281794	c(-115.109, 32.588)
wsm12128	32.494	-115.46	9	3	S	138.94294802795412	135	3.9429480279541167	53.7259304880379	-79.59636235541873	0.17058253815950764	18.967938931937454	49.43947895299448	c(-115.46, 32.494)
wsm07785	35.682	-119.944	54	4	S	0.02878574600117645	135	-134.97121425399882	52.75776961082133	-87.616092491899	0.14927736788772705	16.598908824812504	84.4754227031359	c(-119.944, 35.682)
wsm07788	35.539	-119.955	16	4	S	142.17999922471176	135	7.179999224711764	52.66628017439765	-87.434081086803	0.04593022704647609	5.107215258650569	57.677274425006544	c(-119.955, 35.539)
wsm07789	35.572	-119.977	40	4	S	166.14401022982872	135	31.144010229828723	52.67130238817777	-87.4954307868475	0.056881293035381475	6.324919914463237	81.64054347581316	c(-119.977, 35.572)
wsm11740	32.74	-115.397	5	4	S	134.69706671700555	135	-0.3029332829944451	53.924220595891214	-79.85889650469467	0.029232093353094513	3.250464951199855	45.618107142677445	c(-115.397, 32.74)
wsm11744	32.915	-115.54	20	4	S	149.4842757114643	135	14.484275711464306	53.94314753275636	-80.21804505331485	0.02152141617508363	2.393075587584957	16.731972562422925	c(-115.54, 32.915)
wsm11746	33.113	-115.595	19	4	S	148.2634148447862	135	13.263414844786212	54.033103089366996	-80.52813102535046	0.0547055284487854	6.082985597773471	67.999499600018	c(-115.595, 33.113)
wsm11756	33.238	-115.74	19	4	S	148.10363685025618	135	13.10363685025618	54.0180057857206	-80.82360717602995	0.09293651345250709	10.334083023585759	57.785534715520726	c(-115.74, 33.238)
wsm11758	32.967	-115.773	169	4	S	118.38569865609793	135	-16.61430134390207	53.82515258085917	-80.49691238684284	0.15555536663237746	17.296991395796177	38.12231323809965	c(-115.773, 32.967)
wsm11760	32.967	-115.832	153	4	T	102.374883475567	135	-32.625116524433	53.78689141166395	-80.55009601395665	0.1891957626809173	21.037637916709308	22.110438476743184	c(-115.832, 32.967)
wsm11762	33.881	-115.907	26	4	S	154.38086303991213	135	19.38086303991213	54.31187292369105	-81.82900714504463	0.25837771323643466	28.730330424909216	71.7225985510363	c(-115.907, 33.881)
wsm11764	33.264	-115.945	164	4	S	113.03979300932224	135	-21.96020699067776	53.9012970123923	-81.04157185844825	0.21039250128559672	23.39461095596521	22.721685281641726	c(-115.945, 33.264)
wsm11768	33.216	-116.004	169	4	S	118.08059315145715	135	-16.91940684854285	53.83273365417278	-81.03109771553609	0.27883132375431785	31.00467127730096	27.76248635595323	c(-116.004, 33.216)
wsm11774	33.759	-116.115	31	4	S	159.4802138260443	135	24.48021382604429	54.1006736121017	-81.84924952021946	0.04717840164708775	5.246006132887997	76.82194933716846	c(-116.115, 33.759)
wsm11775	33.266	-116.121	174	4	S	123.00739504526359	135	-11.992604954736407	53.788228704396246	-81.20126052984783	0.31710547403532985	35.2605684695633	40.358223329686666	c(-116.121, 33.266)
wsm11784	34.056	-116.23	177	4	S	125.13986781899735	135	-9.860132181002655	54.20989853742511	-82.34825622065898	0.2257933017092384	25.107104187045145	50.900350629466175	c(-116.23, 34.056)
wsm11790	34.056	-116.289	47	4	S	175.13106966527675	135	40.131069665276755	54.17145108386978	-82.39984678135893	0.19992786890223613	22.230995323706566	79.11297212834802	c(-116.289, 34.056)
wsm11795	34.131	-116.318	21	4	S	149.04499373950716	135	14.044993739507163	54.19881465030264	-82.52604015133616	0.2524554768317344	28.071806875682793	74.79191250290273	c(-116.318, 34.131)
wsm11809	34.205	-116.406	22	4	S	149.95144770412946	135	14.951447704129464	54.186994753292986	-82.70232894722676	0.2657996213187346	29.555610085901712	86.54622698372759	c(-116.406, 34.205)
wsm11816	33.367	-116.414	8	4	S	136.8516386486507	135	1.8516386486506917	53.661222795861825	-81.5940869820374	0.4117120275841515	45.78035173481835	54.196780622897336	c(-116.414, 33.367)
wsm11822	33.046	-116.446	174	4	S	123.18400291460478	135	-11.815997085395225	53.438329771236546	-81.20267903461459	0.6670044071950301	74.16760824122673	40.53483119902785	c(-116.446, 33.046)
wsm11823	34.452	-116.464	52	4	S	179.6723744580571	135	44.67237445805711	54.30058359089933	-83.08652737250252	0.5235555136492067	58.21679708559193	56.91601361577	c(-116.464, 34.452)
wsm11831	33.466	-116.472	178	4	S	126.73739035681274	135	-8.262609643187261	53.685517005038825	-81.77554237110809	0.37445807641290685	41.63789566391152	44.080260912617405	c(-116.472, 33.466)
wsm11832	34.97	-116.49	36	4	S	163.09304868562867	135	28.093048685628673	54.598102526900334	-83.81676984021183	1.0412389395020938	115.78064690046487	79.34869849531856	c(-116.49, 34.97)
wsm11836	34.452	-116.523	47	4	S	174.66440586104193	135	39.66440586104193	54.26207302829939	-83.13745255740024	0.5090727935032859	56.60638986419571	61.93904270054679	c(-116.523, 34.452)
wsm11840	33.515	-116.53	18	4	S	146.67622464621036	135	11.676224646210358	53.67841207196095	-81.89117497107264	0.3750831384936646	41.70739949182031	64.01796015733453	c(-116.53, 33.515)
wsm11849	33.466	-116.589	2	4	S	130.71894152841776	135	-4.2810584715822415	53.60937468477433	-81.87855837664355	0.44412052568028315	49.38401726468885	48.06067703954193	c(-116.589, 33.466)
wsm11853	34.601	-116.642	155	4	T	102.48459884153658	135	-32.51540115846342	54.27522954391931	-83.44204175810333	0.6191234604924318	68.84348255487426	34.32047445937883	c(-116.642, 34.601)
wsm11858	33.565	-116.648	18	4	S	146.6048720485893	135	11.6048720485893	53.63281217711365	-82.06070322092607	0.40162114159551976	44.65829486272202	72.38348589757447	c(-116.648, 33.565)
wsm11864	34.059	-116.704	175	4	TS	123.06783509944557	135	-11.932164900554426	53.902737055895805	-82.76511152380183	0.005569766375579377	0.6193306162343548	66.5549996886607	c(-116.704, 34.059)
wsm11865	33.96	-116.705	1	4	TS	129.17438899652564	135	-5.825611003474364	53.840969628698645	-82.63388150021746	0.09280752402393233	10.319740033790499	54.916792914934035	c(-116.705, 33.96)
wsm11868	33.615	-116.706	6	4	S	134.5429769787645	135	-0.4570230212355	53.62621546161205	-82.17742380547865	0.38305381560047636	42.59369956824915	60.31251877791249	c(-116.706, 33.615)
wsm11882	33.442	-116.795	16	4	S	144.71238155819628	135	9.712381558196284	53.460259142093236	-82.02792207551575	0.5741741766159336	63.845343350224255	70.49099540718146	c(-116.795, 33.442)
wsm11890	34.01	-116.823	164	4	S	112.10396563711356	135	-22.89603436288644	53.79489292576985	-82.80285048022303	0.07824652129635723	8.700628174485423	55.575986261268554	c(-116.823, 34.01)
wsm11896	34.478	-116.851	5	4	S	132.59289557299746	135	-2.407104427002537	54.063772630723605	-83.4546239343993	0.42007185930030744	46.70992388906222	64.42295195490794	c(-116.851, 34.478)
wsm11902	34.158	-116.881	173	4	S	120.93658036643637	135	-14.063419633563626	53.8482093017483	-83.05048821016942	0.07118122449817577	7.915001933664656	64.34819229260927	c(-116.881, 34.158)
wsm11907	33.739	-116.912	2	4	T	130.3809073472528	135	-4.619092652747213	53.56911034080166	-82.52070749608804	0.37724883266924536	41.94821402835427	56.12782611064836	c(-116.912, 33.739)
wsm11909	33.344	-116.913	0	4	S	128.79718233568565	135	-6.202817664314352	53.32208322098449	-82.00318631019613	0.7123500977246806	79.20982591528123	54.57579618467082	c(-116.913, 33.344)
wsm11911	34.996	-116.939	22	4	S	149.01114032113378	135	14.01114032113378	54.32016995639722	-84.23379571220951	0.8915465660955988	99.13559150390276	86.98869806242544	c(-116.939, 34.996)
wsm11913	34.898	-116.939	16	4	TS	143.11992794697198	135	8.119927946971984	54.26110256703239	-84.09981888677454	0.7846571391711947	87.25001315428267	80.6336098443503	c(-116.939, 34.898)
wsm11920	34.996	-116.999	18	4	S	145.0043781498864	135	10.004378149886406	54.280919806465555	-84.28449621547881	0.8661551650015866	96.31219263468675	82.9742012118354	c(-116.999, 34.996)
wsm11932	34.059	-117.119	22	4	S	150.01113251568495	135	15.011132515684949	53.63195488905613	-83.12354557733141	0.12104534573997228	13.45964687103045	86.59231604590377	c(-117.119, 34.059)
wsm11941	34.158	-117.297	167	4	N	114.88209614560924	135	-20.11790385439076	53.57661098701869	-83.40785546573169	0.07949509640818775	8.839463583599766	46.71797176345149	c(-117.297, 34.158)
wsm11942	34.109	-117.297	30	4	S	157.93446075183488	135	22.934460751834877	53.546505421666694	-83.34276547533108	0.1344112857673423	14.945873638098648	89.78198648863281	c(-117.297, 34.109)
wsm11948	34.158	-117.415	9	4	S	136.86722368070753	135	1.867223680707525	53.499535038672065	-83.50872775515464	0.13176042074765348	14.651110490869305	68.69146470470582	c(-117.415, 34.158)
wsm11950	34.971	-117.448	24	4	S	150.98332371031347	135	15.98332371031347	53.97205514518321	-84.62817088136867	0.6700887298238385	74.5105697418636	85.47058604700487	c(-117.448, 34.971)
wsm11952	34.256	-117.475	0	4	T	127.75515880806756	135	-7.244841191932437	53.52041295162148	-83.69007488099719	0.07366657178749847	8.19136032366849	59.56197699384006	c(-117.475, 34.256)
wsm11954	34.158	-117.475	8	4	S	135.8597591828668	135	0.8597591828668101	53.46033794587703	-83.55993560569136	0.1585522015391092	17.63022469220095	67.67818872369537	c(-117.475, 34.158)
wsm11955	34.108	-117.475	3	4	S	130.91298140532365	135	-4.087018594676351	53.4296330677096	-83.49367992408393	0.21406770371369532	23.803275382997576	62.74303778723413	c(-117.475, 34.108)
wsm11964	35.785	-117.602	13	4	S	139.06319354999152	135	4.063193549991524	54.35562025170284	-85.87312113522185	1.4978962493967245	166.55869288548067	79.32761048706891	c(-117.602, 35.785)
wsm11967	34.059	-117.593	15	4	S	142.9502806823217	135	7.950280682321704	53.32242759673812	-83.52959961298015	0.30886786268159483	34.344586618263996	74.77452170632	c(-117.593, 34.059)
wsm11969	36.006	-117.634	8	4	S	133.81066979513878	135	-1.1893302048612213	54.4643355493275	-86.2067224379648	1.718855705761591	191.12829725403478	53.83620138196045	c(-117.634, 36.006)
wsm11996	35.734	-117.784	9	4	S	135.10590057010188	135	0.10590057010188048	54.20622781728224	-85.9515196658214	1.3672111747661546	152.02715559184253	75.35957575287046	c(-117.784, 35.734)
wsm11999	35.266	-117.81	8	4	N	134.623520853399	135	-0.3764791466010138	53.91169105071859	-85.33083632416691	0.8654725513903543	96.23628935975799	74.39897404141516	c(-117.81, 35.266)
wsm12000	34.477	-117.804	175	4	T	122.48061374585359	135	-12.519386254146411	53.44019720251506	-84.26278480817417	0.011573812213434564	1.2869509719034673	60.45817148714525	c(-117.804, 34.477)
wsm12004	36.03	-117.847	27	4	S	152.7679923475846	135	17.767992347584595	54.338620860106374	-86.41324871006886	1.6169812253416538	179.80035628084246	72.78814644954434	c(-117.847, 36.03)
wsm12005	35.906	-117.876	13	4	S	138.90576499217036	135	3.9057649921703614	54.246993674255314	-86.26455612368741	1.5134339350899992	168.28640708503193	58.9286069077757	c(-117.876, 35.906)
wsm12010	36.103	-117.999	26	4	S	151.67510298794548	135	16.67510298794548	54.281490400092665	-86.63779745791591	1.5836909741291336	176.09864414288913	71.68988702852846	c(-117.999, 36.103)
wsm12012	35.906	-117.997	29	4	S	154.89701956472572	135	19.897019564725724	54.16760480643417	-86.36282140659499	1.4459651716694495	160.78421255690463	74.91717366668547	c(-117.997, 35.906)
wsm12014	35.733	-118.026	8	4	S	134.08831236214917	135	-0.9116876378508323	54.04690981574745	-86.14764129133792	1.2827226123915025	142.63244316195087	74.29911604669337	c(-118.026, 35.733)
wsm12017	34.475	-118.042	13	4	T	140.45698535724136	135	5.456985357241365	53.28326063821764	-84.46012662104046	0.07606900789571114	8.458499398277926	78.395922860577	c(-118.042, 34.475)
wsm12020	35.683	-118.085	180	4	S	126.13948670088485	135	-8.860513299115155	53.97873777175109	-86.12695447210703	1.214550568395147	135.05204729412125	66.35029038542905	c(-118.085, 35.683)
wsm12022	34.13	-118.097	8	4	T	135.81562113098767	135	0.8156211309876653	53.03660662862091	-84.05073835730607	0.45994333912454266	51.14343626724532	73.34042895404036	c(-118.097, 34.13)
wsm12027	35.904	-118.24	18	4	S	143.88243779609707	135	8.882437796097065	54.00697288448846	-86.5567776056948	1.2972533541243365	144.24819014753288	63.89990594027347	c(-118.24, 35.904)
wsm12032	35.262	-118.291	156	4	S	102.58618022080395	135	-32.41381977919605	53.59402847672271	-85.72147860855455	0.6801823950464936	75.63293565110875	42.882879890422146	c(-118.291, 35.262)
wsm12033	35.065	-118.288	171	4	S	117.80019369093839	135	-17.199806309061614	53.47828138437566	-85.45322150649596	0.4775289081922267	53.0988650219007	57.54963707119498	c(-118.288, 35.065)
wsm12035	34.276	-118.277	25	4	T	152.64245203585006	135	17.642452035850056	53.00820522685143	-84.3941627682149	0.37884191693723324	42.12535716055675	89.4031783045167	c(-118.277, 34.276)
wsm12036	35.977	-118.332	46	4	NS	171.79496719345877	135	36.794967193458774	53.98933155349309	-86.73164762524013	1.3034522319301516	144.9374748594141	88.19293101705034	c(-118.332, 35.977)
wsm12038	35.878	-118.33	15	4	S	140.90538656783974	135	5.9053865678397415	53.93266311503896	-86.593642973009	1.234863689075432	137.3107663678194	60.92017060842272	c(-118.33, 35.878)
wsm12054	34.349	-118.427	17	4	T	144.55006209514204	135	9.550062095142039	52.954575236660745	-84.61577720559902	0.3631781629396471	40.38362478585562	88.10590748344407	c(-118.427, 34.349)
wsm12055	34.299	-118.426	29	4	T	156.60263692948706	135	21.602636929487062	52.924738858667865	-84.54918745684695	0.4068732897701821	45.242307897780314	85.47383651237897	c(-118.426, 34.299)
wsm12057	35.605	-118.477	165	4	S	111.19691864208073	135	-23.803081357919268	53.67553558619876	-86.33879352030031	0.9419758470334472	104.7430794187337	31.219760557686072	c(-118.477, 35.605)
wsm12061	34.348	-118.486	14	4	T	141.54509949034014	135	6.545099490340135	52.91534491254841	-84.66371479325944	0.3708345185699429	41.23497386064104	85.0814415992129	c(-118.486, 34.348)
wsm12064	35.063	-118.528	6	4	TS	132.78181910515093	135	-2.2181808948490698	53.319767203793546	-85.64785398294062	0.387213762327292	43.05626517622814	73.08929887512352	c(-118.528, 35.063)
wsm12067	35.284	-118.562	172	4	S	118.54059195699426	135	-16.459408043005737	53.429428545945505	-85.97283269965126	0.6091192632194549	67.73106504142723	58.78353494718942	c(-118.562, 35.284)
wsm12088	34.518	-118.698	12	4	T	139.3459690822889	135	4.345969082288889	52.87988278701282	-85.06369016491294	0.2572677586049963	28.60690893116489	79.17361287294523	c(-118.698, 34.518)
wsm12090	34.345	-118.724	9	4	T	136.5245850279133	135	1.5245850279133037	52.75769389431553	-84.85795519726815	0.46533759983874745	51.7432515174693	80.02200460662891	c(-118.724, 34.345)
wsm12095	35.354	-118.894	171	4	T	117.44046002987534	135	-17.55953997012466	53.25326932694883	-86.3369161572765	0.5197095877835167	57.789149052304055	37.46330194548068	c(-118.894, 35.354)
wsm12100	34.907	-119.064	166	4	T	112.90471987020896	135	-22.095280129791036	52.87478633709937	-85.87848006284078	0.017062334793259026	1.8972476777909315	53.16913680728635	c(-119.064, 34.907)
wsm12104	36.695	-120.638	57	4	T	1.9221001876178434	135	-133.07789981238216	52.88953491889774	-89.51928021568655	0.40012832549262356	44.492301057131726	80.93726701926357	c(-120.638, 36.695)
wsm12110	32.647	-115.866	2	4	S	131.70419402753373	135	-3.295805972466269	53.56113670528584	-80.16421610164156	0.33099647151776423	36.80517904221251	42.62517105867664	c(-115.866, 32.647)
wsm12118	33.676	-118.977	174	4	T	122.18619832842614	135	-12.813801671573856	52.181552406164045	-84.2021319671148	1.260929732975228	140.20918219761677	60.171496073689696	c(-118.977, 33.676)
wsm11749	33.236	-115.622	13	5	S	142.12697783732415	135	7.126977837324148	54.093320433857265	-80.7148886396804	0.01737279381424628	1.9317691933838632	51.80887756686468	c(-115.622, 33.236)
wsm11773	33.142	-116.093	4	5	S	133.1435347730478	135	-1.8564652269521957	53.728253850033404	-81.01345209027934	0.38331112789369115	42.6223114292098	42.82542797754388	c(-116.093, 33.142)
wsm11776	32.896	-116.154	178	5	S	127.39142891916185	135	-7.608571080838146	53.53295107241739	-80.74687131547405	0.5777421552541213	64.24208501938807	37.073328648702386	c(-116.154, 32.896)
wsm11785	34.007	-116.231	27	5	S	155.19312243372167	135	20.19312243372167	54.17896748177901	-82.28328148732365	0.18228022531481258	20.268664187879285	80.95813310743051	c(-116.231, 34.007)
wsm11787	33.908	-116.232	37	5	TS	165.30056718903097	135	30.30056718903097	54.11703001477728	-82.15140998956548	0.10776073756475313	11.982463805747111	88.92989101182104	c(-116.232, 33.908)
wsm11788	33.859	-116.232	42	5	S	170.3536730892099	135	35.353673089209906	54.086642639547286	-82.08585204581108	0.06479134158644229	7.204478393801171	83.87225072089836	c(-116.232, 33.859)
wsm11792	33.366	-116.296	173	5	S	121.87197494978648	135	-13.128025050213523	53.73733248260869	-81.48832546601659	0.342082211834402	38.03785882063555	39.21825329830392	c(-116.296, 33.366)
wsm11794	34.229	-116.317	25	5	S	152.9379355670394	135	17.937935567039403	54.25978998435236	-82.65729627626679	0.32601283162978234	36.25102280750097	78.6803394854478	c(-116.317, 34.229)
wsm11804	34.674	-116.373	29	5	S	156.43873924225704	135	21.438739242257043	54.49530833037939	-83.31037914153048	0.814391622945351	90.55634144841027	88.28626497905498	c(-116.373, 34.674)
wsm11805	32.898	-116.388	171	5	S	120.3482668727006	135	-14.651733127299394	53.382328996052976	-80.95878432617705	0.7291114461233263	81.07360538692417	30.030161009397034	c(-116.388, 32.898)
wsm11812	34.008	-116.408	23	5	S	151.16564149920555	135	16.16564149920555	54.0642466992749	-82.43937561290753	0.09272348430734922	10.310395230804186	76.92159970558077	c(-116.408, 34.008)
wsm11819	33.934	-116.438	19	5	S	147.24133214566587	135	12.241332145665865	53.99893004676894	-82.36656645217595	0.02740683180139314	3.047504847422343	72.99729035204109	c(-116.438, 33.934)
wsm11821	33.145	-116.445	15	5	S	144.08050417231766	135	9.08050417231766	53.501459794669515	-81.330802259148	0.5909146417678173	65.7068007075784	61.429056600549416	c(-116.445, 33.145)
wsm11827	34.206	-116.466	47	5	S	174.94182729034924	135	39.94182729034924	54.14847888951559	-82.75579921293465	0.25131159999536123	27.944613399655974	61.571008120435636	c(-116.466, 34.206)
wsm11847	34.009	-116.586	167	5	T	115.13862745298184	135	-19.861372547018163	53.94883191522414	-82.59581453176163	0.015054762501563346	1.6740155167433208	40.881031371390236	c(-116.586, 34.009)
wsm11856	34.009	-116.645	171	5	T	119.13016648304858	135	-15.869833516951417	53.910362591749276	-82.64710901840039	0.023414560973300524	2.60358397437139	44.87257040145698	c(-116.645, 34.009)
wsm11861	34.651	-116.701	150	5	S	97.42190117844984	135	-37.57809882155016	54.26709395268413	-83.56057303563634	0.6482038052679897	72.07707381089534	29.240330719278404	c(-116.701, 34.651)
wsm11869	33.566	-116.707	20	5	S	148.5948096051343	135	13.594809605134287	53.59501485348539	-82.11372302066324	0.4268364444754553	47.46211247698271	74.36888579502602	c(-116.707, 33.566)
wsm11879	33.516	-116.766	30	5	S	158.6387531833816	135	23.638753183381596	53.52538640907262	-82.09962189784221	0.4964648888882266	55.20445290524088	84.41282937327333	c(-116.766, 33.516)
wsm11925	34.331	-117.03	169	5	S	116.72995473158926	135	-18.27004526841074	53.857042033029316	-83.41020420286168	0.20093594960243877	22.343088937544277	48.56583034943151	c(-117.03, 34.331)
wsm11927	34.257	-117.059	174	5	S	121.80622553993749	135	-13.193774460062514	53.792780317751905	-83.3359601715112	0.11186361031786873	12.438683068669768	53.65375127673542	c(-117.059, 34.257)
wsm11931	33.492	-117.09	1	5	S	129.615664913518	135	-5.384335086481997	53.29934344294142	-82.35111391600562	0.6847617927744523	76.14214214660451	55.37614772398683	c(-117.09, 33.492)
wsm11944	35.465	-117.329	29	5	S	155.44692463404022	135	20.446924634040215	54.345323050305545	-85.20520572777585	1.2536385278325284	139.39843606041464	84.75155542306493	c(-117.329, 35.465)
wsm11960	34.009	-117.533	178	5	S	126.0107161567405	135	-8.9892838432595	53.330850095507515	-83.4123797969583	0.3252559879193626	36.1668655107744	57.84659177458275	c(-117.533, 34.009)
wsm11962	33.886	-117.562	176	5	S	124.13684575487855	135	-10.86315424512145	53.23606088425533	-83.27523588826722	0.468883665632724	52.13755658617384	67.50332609688803	c(-117.562, 33.886)
wsm11966	35.686	-117.602	6	5	S	132.17459452727235	135	-2.8254054727276525	54.29726340036028	-85.735987426096	1.3834173186840601	153.82919905698068	72.47129419689054	c(-117.602, 35.686)
wsm11968	34.009	-117.593	18	5	S	146.00317090492308	135	11.003170904923081	53.291660525973484	-83.4636392996819	0.35204024544981394	39.145143162498805	77.83322728683356	c(-117.593, 34.009)
wsm11978	35.834	-117.663	11	5	S	137.00306613797613	135	2.003066137976134	54.34444021473882	-85.9910375517719	1.524130932012767	169.47586051077738	77.2460091281713	c(-117.663, 35.834)
wsm11983	35.883	-117.724	24	5	S	149.94306195854494	135	14.943061958544945	54.33321285259911	-86.10887089084454	1.5503182894531307	172.38776580939103	89.83543079051833	c(-117.724, 35.883)
wsm11992	36.03	-117.786	17	5	S	142.7723277346929	135	7.772327734692908	54.37864668320172	-86.36376292505881	1.657007048437002	184.25103087136344	62.792481836652655	c(-117.786, 36.03)
wsm12006	33.835	-117.858	176	5	T	124.15285951819328	135	-10.847140481806719	53.01125273669842	-83.46138823264248	0.6324480347248809	70.32510964907794	55.98291590010376	c(-117.858, 33.835)
wsm12013	35.782	-118.026	2	5	S	128.03366937549913	135	-6.96633062450087	54.07575347960487	-86.21513128288872	1.3302736360389602	147.91988302788081	48.0592009623208	c(-118.026, 35.782)
wsm12015	36.25	-118.062	14	5	N	139.50471692561393	135	4.504716925613934	54.325687062437346	-86.89339176151198	1.651727845275012	183.66400945483204	59.51413831485638	c(-118.062, 36.25)
wsm12026	36.002	-118.241	48	5	N	173.7728673262261	135	38.772867326226105	54.06368079997682	-86.69287889565042	1.3778014784138861	153.20474525036317	86.21503088428301	c(-118.241, 36.002)
wsm12030	34.03	-118.215	5	5	T	132.90688057202271	135	-2.0931194279772853	52.898070411644746	-84.01924852454013	0.6085318260428423	67.66574491773486	70.43725555488209	c(-118.215, 34.03)
wsm12039	35.829	-118.329	171	5	S	116.95989962997612	135	-18.04010037002388	53.90456453797001	-86.52546671590031	1.1948450076058847	132.86088589094877	36.977367774152526	c(-118.329, 35.829)
wsm12056	34.25	-118.425	23	5	T	150.65407250198587	135	15.654072501985866	52.89547699087954	-84.48400084866029	0.4638526552338149	51.5781329837227	88.5930100053215	c(-118.425, 34.25)
wsm12062	34.249	-118.485	35	5	T	162.64886354012742	135	27.648863540127422	52.85559918688147	-84.5328852546193	0.48987171039422606	54.47132389689756	79.41990707836555	c(-118.485, 34.249)
wsm12068	34.397	-118.547	21	5	T	148.4875722603116	135	13.487572260311595	52.905249919232425	-84.7790049199342	0.3493555434038953	38.84661750443986	87.99556088566692	c(-118.547, 34.397)
wsm12069	34.347	-118.546	24	5	T	151.54009404836006	135	16.54009404836006	52.875456971328205	-84.71243749402244	0.3949354755491328	43.91488169361666	84.93330497044451	c(-118.546, 34.347)
wsm12074	35.407	-118.594	158	5	S	104.40471824784072	135	-30.59528175215928	53.48155516397702	-86.16499958747268	0.7173679606210754	79.76778758014197	44.61552193238492	c(-118.594, 35.407)
wsm12075	35.21	-118.591	170	5	S	116.61833375939591	135	-18.38166624060409	53.36631061709879	-85.89684095509783	0.5085866147926765	56.552329183704344	56.882750696473295	c(-118.591, 35.21)
wsm12076	35.333	-118.623	156	5	S	102.48285737944252	135	-32.51714262055748	53.418573651755466	-86.08862783618294	0.6356790886094856	70.6843869434026	42.704364630379246	c(-118.623, 35.333)
wsm12081	34.297	-118.604	11	5	T	138.58656069435676	135	3.5865606943567627	52.80700479446756	-84.69516730506754	0.4791746366507965	53.2818619290725	82.12290280322952	c(-118.604, 34.297)
wsm12086	34.297	-118.664	23	5	T	150.58055843874945	135	15.58055843874945	52.76772416534069	-84.74515649864395	0.486881297295632	54.13880467396069	85.90257470722906	c(-118.664, 34.297)
wsm12092	35.06	-118.768	11	5	T	137.76546930009454	135	2.765469300094537	53.16061439579819	-85.84035072404535	0.28418303370204256	31.599755091653424	78.04063756318874	c(-118.768, 35.06)
wsm12101	37.124	-119.18	162	5	S	106.46643961667382	135	-28.533560383326176	54.09222678016736	-88.99679032898315	1.5625079330125686	173.74319419691628	21.827150240317906	c(-119.18, 37.124)
wsm12102	34.951	-119.364	5	5	T	131.83577996136455	135	-3.164220038635449	52.70442001553579	-86.1807174891559	0.04105982803012154	4.565650851688833	51.86131154818622	c(-119.364, 34.951)
wsm12103	34.557	-119.354	15	5	T	142.2477248335574	135	7.247724833557413	52.47363158407922	-85.65491561701872	0.4589218573870326	51.02985252399569	82.55520460353	c(-119.354, 34.557)
wsm12111	33.192	-118.146	36	5	T	164.776991341319	135	29.77699134131899	52.423264644451486	-82.87683025628924	1.4258469601607047	158.54716642407683	71.7661152625518	c(-118.146, 33.192)
wsm01023	35.08	-119.1	178	6	NA	124.71875178335904	135	-10.281248216640961	52.95483455541934	-86.13747846288425	0.19064735206339378	21.199047513835342	64.92955546790324	c(-119.1, 35.08)
wsm11763	33.683	-115.909	37	6	S	165.59581816094556	135	30.595818160945555	54.1873451141673	-81.56551441281141	0.1144102907213238	12.72186139918991	82.9409601351922	c(-115.909, 33.683)
wsm11780	33.809	-116.174	6	6	N	134.41681403680627	135	-0.5831859631937277	54.093359796127324	-81.9680226212193	0.04634445666982856	5.153275554647585	60.19996881634029	c(-116.174, 33.809)
wsm11786	33.957	-116.231	32	6	S	160.2475150369089	135	25.247515036908908	54.14803312488359	-82.21618736860565	0.15134586841939068	16.828915906361427	86.01252571061775	c(-116.231, 33.957)
wsm11814	33.465	-116.413	1	6	S	129.74785666805167	135	-5.252143331948332	53.72328017843741	-81.72218956351153	0.3431747740114446	38.15934635902655	47.09186271149508	c(-116.413, 33.465)
wsm11818	34.526	-116.433	37	6	S	164.59490503947268	135	29.59490503947268	54.36600361972996	-83.16027682636118	0.6130033849338545	68.16296026515789	72.00854352211604	c(-116.433, 34.526)
wsm11838	34.009	-116.527	158	6	T	106.14715480737902	135	-28.852845192620975	53.98729676093643	-82.54446301769877	0.040937587465528225	4.552058302362105	31.894073570774594	c(-116.527, 34.009)
wsm11872	34.207	-116.763	176	6	S	123.89954049178425	135	-11.10045950821575	53.955329591669525	-83.01428045221589	0.15427367196538455	17.154473255104783	67.32622955967497	c(-116.763, 34.207)
wsm11880	34.922	-116.789	24	6	S	151.1107960321201	135	16.110796032120106	54.37367385370565	-84.00537699229496	0.8670716160180589	96.41409747853602	88.64117101497948	c(-116.789, 34.922)
wsm11884	33.245	-116.796	7	6	S	135.91889525450551	135	0.9188952545055145	53.3361251081937	-81.77136485281275	0.7238499732580337	80.48855549214774	53.26176581031018	c(-116.796, 33.245)
wsm11951	34.577	-117.447	14	6	T	141.41308199408058	135	6.413081994080585	53.73450495993703	-84.09526470824538	0.25805953207583343	28.694950245386185	78.9267638914589	c(-117.447, 34.577)
wsm11953	34.207	-117.475	0	6	S	127.80750618439447	135	-7.1924938156055305	53.49039311786779	-83.62495915847408	0.11609171754476932	12.908827788890438	59.62012811357124	c(-117.475, 34.207)
wsm11976	36.129	-117.665	159	6	S	104.6684938807191	135	-30.331506119280903	54.51584105032884	-86.4038032315918	1.7942014155641175	199.5063694631693	24.688647982678845	c(-117.665, 36.129)
wsm11995	35.833	-117.784	8	6	S	133.99477573059653	135	-1.0052242694034703	54.264488938406494	-86.08846991322591	1.4815943752605136	164.74600469108506	74.21628298153325	c(-117.784, 35.833)
wsm11998	35.463	-117.812	21	6	S	147.4056639244601	135	12.4056639244601	54.02760093171786	-85.60165707841512	1.0723144786792105	119.23609395705286	87.12915429885504	c(-117.812, 35.463)
wsm12018	34.278	-118.04	177	6	T	124.66612972648636	135	-10.33387027351364	53.16447501664587	-84.1976067539314	0.2780071224933991	30.913024152375932	62.65142747174991	c(-118.04, 34.278)
wsm12037	35.928	-118.331	10	6	S	135.84966706804425	135	0.8496670680442548	53.961309520271215	-86.66328775390453	1.2635100943076836	140.49610568172264	55.864451108627236	c(-118.331, 35.928)
wsm12041	35.632	-118.326	11	6	S	137.1780594026684	135	2.1780594026683957	53.79054725638474	-86.25311378140987	1.0569875172194259	117.53181125544651	57.200901318273736	c(-118.326, 35.632)
wsm12045	36.1	-118.364	48	6	S	173.6554742061287	135	38.6554742061287	54.04014440053636	-86.92730466792523	1.3781052877746234	153.23852735645443	86.33778295574439	c(-118.364, 36.1)
wsm12046	34.029	-118.333	26	6	T	153.89464362587046	135	18.894643625870458	52.820290430973756	-84.11743790973605	0.6561549968874374	72.96120719700306	88.59167447675122	c(-118.333, 34.029)
wsm12078	34.445	-118.607	19	6	T	146.4313057610002	135	11.431305761000203	52.895155640550136	-84.89207441879483	0.31208886936312297	34.70274671304145	89.91901218037538	c(-118.607, 34.445)
wsm12094	34.665	-118.76	141	6	T	88.18558913456809	135	-46.81441086543191	52.92827412589538	-85.30889077479766	0.1179443734328558	13.114834008086564	27.961042322584262	c(-118.76, 34.665)
wsm12097	34.811	-118.942	158	6	T	105.0159121146014	135	-29.984087885398594	52.89705715273968	-85.65159985439814	0.03549628872657706	3.947012655225911	45.323391884573994	c(-118.942, 34.811)
wsm12115	34.074	-118.749	14	6	T	141.80334450458088	135	6.803344504580878	52.575738025115974	-84.5250458525979	0.7697328721597216	85.59050809396491	79.7345738860879	c(-118.749, 34.074)
wsm11743	32.964	-115.539	20	7	S	149.43247154375706	135	14.43247154375706	53.97493586220736	-80.2814393470689	0.015612582756368454	1.7360423844538209	61.33202729947834	c(-115.539, 32.964)
wsm11748	33.014	-115.597	13	7	S	142.3684693311318	135	7.3684693311317915	53.9690802698896	-80.39962707565405	0.019286171760001025	2.1445274066240447	54.26792544780824	c(-115.597, 33.014)
wsm11956	35.81	-117.512	179	7	S	125.0423181105898	135	-9.957681889410196	54.42935062142247	-85.83404780926921	1.5529192593263232	172.67698086182736	65.317486373684	c(-117.512, 35.81)
wsm12099	35.006	-119.066	8	7	T	134.79980581415248	135	-0.20019418584752202	52.93285034957331	-86.01144988001072	0.13124842663729197	14.594179264944128	75.03202616368606	c(-119.066, 35.006)
wsm01051	35.893	-119.656	47	8	NA	172.815644475319	135	37.815644475319004	53.07075153819844	-87.67215596141443	0.4681881474736187	52.060218389015425	88.3106945901527	c(-119.656, 35.893)
wsm01106	35.543	-119.364	27	8	NA	153.2071582279557	135	18.207158227955688	53.056740722563994	-86.9690688358813	0.39470160980225444	43.88887697324538	73.2139010660826	c(-119.364, 35.543)
wsm11835	34.502	-116.523	47	8	S	174.60934976994417	135	39.609349769944174	54.292605782350336	-83.20526792448985	0.5636333900082562	62.6732597429206	62.009142646143914	c(-116.523, 34.502)
wsm11990	33.935	-117.74	170	8	S	118.06280754702789	135	-16.937192452972113	53.15004591573802	-83.491737430771	0.49365485568527845	54.89199103918283	49.89286392893837	c(-117.74, 33.935)
wsm01042	36.026	-119.847	39	9	NA	164.66425813350565	135	29.664258133505655	53.02295109849796	-88.00194561051174	0.4381742643994926	48.72282226744994	80.15708549361307	c(-119.847, 36.026)
wsm11846	34.551	-116.582	2	9	T	129.547535661511	135	-5.452464338488994	54.28396552086688	-83.32258166187243	0.6030488134328422	67.05606089338136	61.39506139830894	c(-116.582, 34.551)
wsm01021	35.04	-119.32	175	10	NA	121.7452141828636	135	-13.254785817136394	52.78658699368762	-86.2627965741338	0.05302725452230561	5.896369794702438	41.768056098468946	c(-119.32, 35.04)
wsm01030	39.876	-122.345	74	10	NA	15.438878405968353	135	-119.56112159403165	53.509399060984194	-95.18901832011834	1.2635771006140857	140.50355645330572	79.7088741102059	c(-122.345, 39.876)
wsm01090	35.433	-119.3	27	10	NA	153.32886733368093	135	18.328867333680932	53.033683846232705	-86.77026878393767	0.34780452466976897	38.67415185262918	73.34096912317182	c(-119.3, 35.433)
wsm01104	35.764	-120.548	16	10	NA	141.91817939386647	135	6.918179393866467	52.409092964874795	-88.19936876782681	0.16382616480610324	18.216663458190485	57.40952621072688	c(-120.548, 35.764)
wsm01135	35.283	-119.463	35	10	NA	161.47858046229976	135	26.47858046229976	52.837669748351956	-86.70085734080082	0.15179042678902022	16.878348609718966	81.49068225179064	c(-119.463, 35.283)
wsm04113	34.14	-109.68	105	10	N	54.47843860662397	135	-80.52156139337603	58.493582077972775	-76.33183231984722	5.076581321743163	564.490864849238	44.785746762083704	c(-109.68, 34.14)
wsm11825	34.304	-116.465	39	10	S	166.8348128011703	135	31.8348128011703	54.209315422814825	-82.88708342341202	0.3602038182026348	40.05289228566604	69.7082938027005	c(-116.465, 34.304)
wsm12016	35.264	-118.05	7	10	S	133.60440612872753	135	-1.3955938712724674	53.75320825622382	-85.52615633900825	0.7751887916127771	86.1971794925717	73.34086591486994	c(-118.05, 35.264)
wsm42527	38.8173	-122.80335	21	10	N	143.67327636678488	135	8.673276366784876	52.647045103520654	-94.00853234657994	0.47908578851965444	53.2719824540459	47.373028131740284	c(-122.80335, 38.8173)
wsm01061	36.078	-119.913	44	11	NA	169.60570194681213	135	34.60570194681213	53.00987929321501	-88.12387536420691	0.43103131132532724	47.92856103082928	85.0977889060456	c(-119.913, 36.078)
wsm12051	35.532	-118.385	6	11	S	132.28370125760148	135	-2.7162987423985214	53.69273749390517	-86.16467713635014	0.9285502905492251	103.25022359499235	72.49450494214568	c(-118.385, 35.532)
wsm01045	35.956	-119.875	58	12	NA	3.7385898342608925	135	-131.2614101657391	52.96370431727819	-87.9294690709759	0.3729986309709403	41.47561251162409	80.7678421461668	c(-119.875, 35.956)
wsm01079	36.099	-119.915	44	12	NA	169.58295728751887	135	34.582957287518866	53.02078794620562	-88.15382382559662	0.4419399643159423	49.14154956991528	85.07504424675233	c(-119.915, 36.099)
wsm38728	39.42	-118.7	7	12	NA	128.72660671791232	135	-6.273393282087682	55.66214302874381	-91.98247134648547	3.4481644608323165	383.41892215946604	40.601736401177504	c(-118.7, 39.42)
wsm12034	34.473	-118.28	12	13	T	139.43433365115607	135	4.4343336511560665	53.12627279292635	-84.65664384453169	0.17569362243302322	19.536266355260096	82.98042389383772	c(-118.28, 34.473)
wsm11808	34.255	-116.406	5	14	S	132.8967562660165	135	-2.103243733983504	54.21772561205949	-82.76975867095089	0.320558322539263	35.64450823426884	76.38392085523162	c(-116.406, 34.255)
wsm11852	34.65	-116.641	4	14	S	131.4306158309945	135	-3.5693841690055024	54.30568329535487	-83.50782463578862	0.6743878359351498	74.98860918869737	63.254856854992795	c(-116.641, 34.65)
wsm00962	35.07	-119.26	10	15	NA	136.71777994919137	135	1.7177799491913675	52.84389288829416	-86.25397568696135	0.11033314912884151	12.268503314725528	56.74062186479671	c(-119.26, 35.07)
wsm00963	35.06	-119.23	0	15	NA	126.73050366309485	135	-8.26949633690515	52.857594695366735	-86.21638920142455	0.11211485180082548	12.466619885399727	46.75603524991652	c(-119.23, 35.06)
wsm00966	35.26	-119.45	65	15	NA	11.503791494525103	135	-123.4962085054749	52.83252439362822	-86.65980087506276	0.13472496766468822	14.980753521685259	68.48142446489192	c(-119.45, 35.26)
wsm01012	35.07	-119.21	175	15	NA	121.72135643885349	135	-13.27864356114651	52.87669522623528	-86.2134504510762	0.1312153826693674	14.590504938296013	41.74688802567516	c(-119.21, 35.07)
wsm01019	35.02	-119.02	75	15	NA	21.78845389067169	135	-113.21154610932831	52.971405402849655	-85.99260445822074	0.1510961201236043	16.801145124697936	37.96860311913315	c(-119.02, 35.02)
wsm01134	35.92	-118.32	9	15	N	134.85929698840005	135	-0.14070301159995324	53.96384349129844	-86.64339770485473	1.2660440653349099	140.77787079213965	54.87408102898303	c(-118.32, 35.92)
wsm01652	27.54	-114.78	155	15	NS	109.84948239762844	135	-25.150517602371565	50.816421427960854	-72.96714713524308	1.891201301288831	210.29227949055348	18.857962622285186	c(-114.78, 27.54)
wsm03930	38.25	-116	30	15	N	153.1989254795676	135	18.198925479567606	56.80935408304388	-88.17509177024988	4.236434953362981	471.0707224286633	68.69027229642802	c(-116, 38.25)
wsm03932	37	-116	30	15	NS	154.7626901132353	135	19.762690113235294	56.11062600589425	-86.2990359261676	3.3770662667289315	375.5131527971705	74.78553202884063	c(-116, 37)
wsm04046	37.4	-113.55	25	15	N	149.4832298802114	135	14.483229880211411	57.94384714221511	-84.86651069953481	4.736602632301853	526.6869073688255	87.02906370041342	c(-113.55, 37.4)
wsm04067	39.83	-108.38	110	15	S	51.54372293356414	135	-83.45627706643586	62.65393955748009	-84.53399962955362	9.308468660204397	1035.0559148763007	10.525047684928836	c(-108.38, 39.83)
wsm04078	34.04	-116.83	173	15	S	121.0707283340007	135	-13.929271665999295	53.808832552114545	-82.84889153057094	0.0643068949516632	7.150610311619864	64.5427489581557	c(-116.83, 34.04)
wsm04079	34.13	-117.22	168	15	N	115.92192433418177	135	-19.078075665818233	53.609695203477465	-83.30466960982939	0.07122150395657201	7.919480811252683	47.7694500709797	c(-117.22, 34.13)
wsm04080	34.5	-118.03	178	15	T	125.43163310128693	135	-9.568366898713066	53.30631329321832	-84.48327374082847	0.05301635289503537	5.89515758738889	63.37057060462257	c(-118.03, 34.5)
wsm04081	34.91	-119.22	165	15	T	111.88955063814751	135	-23.11044936185249	52.77427957046312	-86.00955991562755	0.027322352472893385	3.0381111617539074	52.12177098768109	c(-119.22, 34.91)
wsm04085	37.55	-118.84	155	15	S	98.98138034828014	135	-36.01861965171986	54.555342220998	-89.34005686902073	2.0476815398826247	227.69211209784345	16.12495240713895	c(-118.84, 37.55)
wsm04101	34.41	-118.4	36	15	T	163.48865081405916	135	28.488650814059156	53.00940015899477	-84.67359591707094	0.27677927212358355	30.776493232602416	72.97500707706808	c(-118.4, 34.41)
wsm04108	35.42	-110.17	125	15	N	72.69646767918948	135	-62.30353232081052	58.977428267191954	-78.74344337509123	5.1605486875695235	573.8276227873852	9.388496594128469	c(-110.17, 35.42)
wsm04178	26.82	-111.96	150	15	NS	106.44298190767881	135	-28.557018092321186	52.05597348245485	-69.28219570583965	0.5304787675156248	58.98662885128956	27.88002466056639	c(-111.96, 26.82)
wsm04179	26.82	-111.96	2	15	NS	138.4429819076788	135	3.4429819076788135	52.05597348245485	-69.28219570583965	0.5304787675156248	58.98662885128956	59.88002466056639	c(-111.96, 26.82)
wsm04180	23.72	-109.7	139	15	NS	99.00590893445337	135	-35.99409106554663	51.105104198462925	-63.5047791093803	0.7560380274690104	84.06770874663148	4.7724548611640785	c(-109.7, 23.72)
wsm04181	27.54	-114.78	2	15	NS	136.84948239762844	135	1.8494823976284351	50.816421427960854	-72.96714713524308	1.891201301288831	210.29227949055348	45.857962622285186	c(-114.78, 27.54)
wsm04183	27.22	-114.43	26	15	NS	161.23566682801834	135	26.23566682801834	50.809579544359735	-72.26123474455429	1.909462969144542	212.32288710385183	74.93063485921232	c(-114.43, 27.22)
wsm04184	28.65	-113.22	155	15	NS	109.33734431222274	135	-25.66265568777726	52.575668805408405	-72.68353019213419	0.12922318828331925	14.368982724693028	18.34588601425594	c(-113.22, 28.65)
wsm04228	27.41	-112.33	150	15	NS	105.77967772010084	135	-29.220322279899165	52.25286996334326	-70.33572138906916	0.564158353918387	62.73163314676526	21.84547485694509	c(-112.33, 27.41)
wsm04238	27.41	-112.33	1	15	NS	136.77967772010084	135	1.7796777201008354	52.25286996334326	-70.33572138906916	0.564158353918387	62.73163314676526	52.84547485694509	c(-112.33, 27.41)
wsm04247	27.29	-112.26	2	15	NS	137.91297923830393	135	2.912979238303933	52.21008332873046	-70.12640708873111	0.621487264179784	69.10632589436577	53.98079455025754	c(-112.26, 27.29)
wsm04248	23.23	-109.73	136	15	NS	96.37797128068098	135	-38.62202871931902	50.71106966695229	-63.040802267666706	1.1306490016917223	125.7226058946955	3.2213492393630077	c(-109.73, 23.23)
wsm04259	26.55	-111.76	157	15	NS	113.75707709719586	135	-21.24292290280414	51.98257886311428	-68.76975941008091	0.43633486410759303	48.51829000532876	27.73474778154514	c(-111.76, 26.55)
wsm04260	26.55	-111.76	0	15	NS	136.75707709719586	135	1.757077097195861	51.98257886311428	-68.76975941008091	0.43633486410759303	48.51829000532876	50.73474778154514	c(-111.76, 26.55)
wsm04262	26.43	-111.63	179	15	NS	135.91262342430673	135	0.9126234243067302	51.9746492508283	-68.49870481018947	0.45544858580078795	50.6436418130241	49.89130217578156	c(-111.63, 26.43)
wsm04264	26.11	-111.43	166	15	NS	123.26978460175883	135	-11.730215398241171	51.86237131752151	-67.93249859372115	0.5971254308239438	66.3974098918877	38.428627182713626	c(-111.43, 26.11)
wsm04269	24.28	-110.73	147	15	NS	106.09129865636214	135	-28.90870134363786	50.920716326128165	-65.22038865620219	1.23817490474989	137.67895725875846	18.581953888988437	c(-110.73, 24.28)
wsm04284	28.94	-113.7	142	15	NS	95.91497613919978	135	-39.08502386080022	52.47563062134332	-73.5070550893209	0.301060135308326	33.47640575044915	8.833422849451722	c(-113.7, 28.94)
wsm04289	27.02	-113	160	15	NS	115.8875156125523	135	-19.112484387447694	51.55797670342775	-70.58804176864041	1.2445093381853027	138.38331508968122	31.563658307360242	c(-113, 27.02)
wsm06747	37.68	-118.91	118	15	S	61.828984817738046	135	-73.17101518226195	54.58183824709922	-89.57952387856268	2.0924316536941063	232.6681045712332	21.03038238914337	c(-118.91, 37.68)
wsm06860	37.29	-122.15	41	15	T	165.29634321894457	135	30.29634321894457	52.233426477848674	-91.453157171797	0.027663104694205742	3.0760011321723977	83.82270830797415	c(-122.15, 37.29)
wsm06861	37.73	-122.54	161	15	S	104.83978865752556	135	-30.16021134247444	52.22363205933647	-92.3311556280805	0.01675288495463434	1.8628383783112719	16.714617192085598	c(-122.54, 37.73)
wsm11577	33.76	-116.22	20	15	S	148.4625507030479	135	13.462550703047896	54.03295109040247	-81.9431266228582	0.014064249055024902	1.5638752950775143	74.24570548258191	c(-116.22, 33.76)
wsm11579	37.04	-121.88	27	15	S	151.55668734970072	135	16.556687349700724	52.269567436643705	-90.91761789288833	0.06277213730932374	6.979952813206996	74.68922455069833	c(-121.88, 37.04)
wsm12105	35.121	-120.569	32	15	T	158.58609452814107	135	23.586094528141075	52.01505561121445	-87.36963030067872	0.6052943361367227	67.30575196948467	74.083369728435855	c(-120.569, 35.121)
wsm01018	35.23	-118.89	18	3	NA	144.57406320369637	135	9.574063203696369	53.182122845167804	-86.16721792474104	0.43664300160189384	48.55255337857668	64.59959479051804	c(-118.89, 35.23)
wsm01065	37.692	-121.214	35	4	NA	158.83541470714	135	23.83541470713999	53.07382033770737	-91.31634404366991	0.7996761449000758	88.92005269383654	77.36425652097262	c(-121.214, 37.692)
wsm01107	35.547	-119.344	20	4	NA	146.2040240452311	135	11.204024045231108	53.07223433566191	-86.95844387705378	0.4101952229001711	45.61169051704169	66.21076688335802	c(-119.344, 35.547)
wsm01126	34.853	-120.27	9	6	NA	135.8776374050043	135	0.8776374050042932	52.051099346042356	-86.78235764014666	0.6347799755205799	70.58440999179152	55.88973919449518	c(-120.27, 34.853)
wsm01000	35.272	-119.46	9	7	NA	135.49043559402844	135	0.4904355940284404	52.83309820307911	-86.68380665779192	0.13529877711557958	15.044558309329457	55.50521963461142	c(-119.46, 35.272)
wsm01055	37.811	-121.398	38	7	NA	161.70907068389715	135	26.709070683897153	53.01903728558513	-91.61541656861982	0.771002313306667	85.73166370351758	80.23296091516045	c(-121.398, 37.811)
wsm01095	35.431	-119.635	22	7	NA	148.31126252782042	135	13.311262527820418	52.812569758263514	-87.03576020328435	0.1624507499023693	18.06372408830195	68.31532866232578	c(-119.635, 35.431)
wsm01099	35.158	-119.171	20	7	NA	146.6307584626377	135	11.630758462637687	52.954843268771164	-86.29889696311345	0.22128352960584863	24.605639718424882	66.65360037824303	c(-119.171, 35.158)
wsm01117	34.06	-118.412	49	7	NA	176.85367497500874	135	41.853674975008744	52.78765093394999	-84.2243909006105	0.6548312051892822	72.81400807357502	65.1610272797277	c(-118.412, 34.06)
wsm07782	35.189	-119.693	21	7	NA	147.56362471979412	135	12.56362471979412	52.6307572861151	-86.76073571975458	0.05512203544783745	6.1292991267429855	67.575726509285	c(-119.693, 35.189)
wsm01006	35.15	-119.09	17	8	NA	143.64503896571705	135	8.645038965717049	53.003210653550944	-86.2225978578843	0.25773080998503417	28.658397966289314	63.67057055253872	c(-119.09, 35.15)
wsm01089	35.277	-119.418	48	8	NA	174.48778606879318	135	39.487786068793184	52.86363853705828	-86.65669981748462	0.1658391110947477	18.440493181257306	85.49742989062383	c(-119.418, 35.277)
wsm01098	34.818	-120.305	53	8	NA	179.91139679268872	135	44.91139679268872	52.00711245291249	-86.76489449372184	0.6787668686504489	75.47553608063447	80.0765014178204	c(-120.305, 34.818)
wsm01119	34.428	-119.138	62	8	NA	9.399818601976335	135	-125.60018139802366	52.53698807583315	-85.30904888542844	0.5092304234950831	56.62391754370213	50.82472821000749	c(-119.138, 34.428)
wsm01822	31.87	-114.97	149	8	NA	99.69431209777167	135	-35.30568790222833	53.63838242424256	-78.33996601342865	0.2085477893964267	23.18948807036201	17.61496346643719	c(-114.97, 31.87)
wsm06769	34.489	-120.615	36	8	TS	163.22596067204677	135	28.225960672046767	51.60532627420399	-86.58893318463362	1.0924731517595418	121.47763921755939	83.24074471262975	c(-120.615, 34.489)
wsm00973	34.99	-119.07	54	9	NA	0.8164564409097466	135	-134.18354355909025	52.920640685280645	-85.99345632505668	0.10033140255459472	11.156358306919207	58.94060056889509	c(-119.07, 34.99)
wsm01013	35.26	-119.36	50	9	NA	176.50956380761636	135	41.50956380761636	52.891593681001254	-86.58738574734224	0.19379425503772296	21.548967640982195	83.47565215180066	c(-119.36, 35.26)
wsm01112	34.039	-118.405	16	9	NA	143.8762714145356	135	8.876271414535609	52.77933984662138	-84.19109447168229	0.6631422925178896	73.73816009175881	81.86156915979916	c(-118.405, 34.039)
wsm01453	34.218	-119.131	13	9	NA	140.61735979994387	135	5.61735979994387	52.41370881410413	-85.02977725047461	0.7461747430860726	82.97096005322796	80.45808696994936	c(-119.131, 34.218)
wsm01063	36.288	-120.841	69	10	NA	14.356483970275463	135	-120.64351602972454	52.52181925680213	-89.12500889154802	0.002749389738006869	0.305718611138529	70.28410067317964	c(-120.841, 36.288)
wsm01088	35.243	-119.524	12	10	NA	138.51713178084447	135	3.5171317808444655	52.773839118194374	-86.69667180919826	0.08795979663143783	9.78069659985159	58.52923357033535	c(-119.524, 35.243)
wsm01832	25.06	-111.95	130	10	NA	87.94588357581802	135	-47.054116424181984	50.77067754654907	-67.35409953313918	1.5726592410494362	174.8719697034839	82.37734172881142	c(-111.95, 25.06)
wsm04049	38.708	-111.17	170	10	N	112.9361190521688	135	-22.063880947831194	60.22861123397926	-84.95955589441922	7.0529406925480345	784.2523026696526	56.40442008141133	c(-111.17, 38.708)
wsm04116	31.45	-109.3	28	10	N	160.81442720174732	135	25.81442720174732	56.96324789911213	-72.14378969439	4.24000633791524	471.4678428187139	74.50975083338415	c(-109.3, 31.45)
wsm01026	35.01	-119.04	64	11	NA	10.797541179508585	135	-124.20245882049142	52.952298936960986	-85.99559672206325	0.13198965423493547	14.676600126765411	48.959515830296255	c(-119.04, 35.01)
wsm01118	34.422	-118.528	38	11	NA	165.4632026529273	135	30.463202652927293	52.93290064402298	-84.79609303179454	0.3059178343723232	34.016557985195895	71.02965762532358	c(-118.528, 34.422)
wsm01124	34.723	-120.23	56	11	NA	3.013213914326343	135	-131.98678608567366	51.9992168528857	-86.58141646816419	0.6985825730778288	77.67894491442965	76.97200204509068	c(-120.23, 34.723)
wsm01034	38.42	-121.99	44	12	NA	167.05982852153693	135	32.05982852153693	52.96522052122872	-92.88602181374479	0.7706689305820404	85.69459318487068	79.32900097785148	c(-121.99, 38.42)
wsm01066	36.253	-119.775	51	12	NA	176.42071590508772	135	41.42071590508772	53.20222058076947	-88.25335269903445	0.6293014510885726	69.97522503074778	88.08793727805187	c(-119.775, 36.253)
wsm01070	35.885	-120.795	57	12	NA	2.7834554294104237	135	-132.21654457058958	52.317630799137866	-88.55205750377874	0.23338600819825217	25.95137579049069	81.85324097650516	c(-120.795, 35.885)
wsm01092	35.539	-119.042	170	12	NA	116.23094685897331	135	-18.76905314102669	53.26575889837037	-86.7054733153604	0.5798795768074356	64.47975577943481	36.243048648464196	c(-119.042, 35.539)
wsm04110	35.08	-111.96	125	12	N	72.71763066253811	135	-62.28236933746189	57.612951562916216	-79.93284744251815	3.7186768918117252	413.49857349135925	16.361344761456962	c(-111.96, 35.08)
wsm00975	32.799	-115.241	148	13	NA	97.66540088708939	135	-37.33459911291061	54.06284517584715	-79.79366280497295	0.16726623600371937	18.599182449301317	8.161920527088114	c(-115.241, 32.799)
wsm01014	35.16	-119.29	13	13	NA	139.62037088549368	135	4.620370885493685	52.87795674996836	-86.39781612918708	0.15631711520364178	17.381694088915452	59.64052498745343	c(-119.29, 35.16)
wsm01033	38.627	-121.817	47	13	NA	169.81882352609045	135	34.818823526090455	53.19136661810462	-93.05270232302773	1.00013906191365	111.21054273494508	82.0878249425864	c(-121.817, 38.627)
wsm01039	37.351	-122.281	59	14	NA	3.2351165261061396	135	-131.76488347389386	52.18167447423908	-91.63114003904238	0.05983319290717759	6.653156656075478	78.24222997192908	c(-122.281, 37.351)
wsm01050	35.991	-120.91	42	14	NA	167.66919607307727	135	32.66919607307727	52.30393749674352	-88.78173654636248	0.23643033050193196	26.28988945178548	83.03120277567689	c(-120.91, 35.991)
wsm01059	36.612	-119.992	53	14	NA	178.0222936644227	135	43.022293664422705	53.266643682052326	-88.91156958563478	0.7369248348975361	81.94241577466805	86.61699571193321	c(-119.992, 36.612)
wsm01651	31.27	-114.25	14	14	NA	145.48067812572708	135	10.480678125727081	53.706422481358786	-76.89602416765393	0.14234919109277655	15.82852965368418	50.57126659941082	c(-114.25, 31.27)
wsm19397	33.83	-118.08	23	14	S	151.13087191239993	135	16.130871912399925	52.86313024870345	-83.6438372296233	0.7433545867091098	82.65737254002818	82.9434938415767	c(-118.08, 33.83)
wsm01035	38.151	-121.507	62	15	NA	5.335802100423393	135	-129.6641978995766	53.1351828051076	-92.16623145549094	0.9240439946079704	102.74914565849785	82.78918869098163	c(-121.507, 38.151)
wsm01041	38.217	-121.78	38	15	NA	161.2744725874162	135	26.2744725874162	52.99208078171905	-92.45410082215555	0.7866214860431455	87.4684388613352	73.14924090743705	c(-121.78, 38.217)
wsm01047	36.625	-120.111	53	15	NA	178.00568699005316	135	43.005686990053164	53.19587697879302	-89.02091030765034	0.671482621683559	74.66556365834631	86.6342501212988	c(-120.111, 36.625)
wsm01056	37.807	-121.498	35	15	NA	158.7166265983875	135	23.716626598387506	52.95109772556712	-91.68272857598757	0.7095900584208579	78.90292312482266	77.23928010035229	c(-121.498, 37.807)
wsm01074	36.194	-119.978	39	15	NA	164.47814614050526	135	29.47814614050526	53.03459504380596	-88.33152706826691	0.4676047663338423	51.99534927666246	79.84339659678676	c(-119.978, 36.194)
wsm01078	37.461	-121.056	62	15	NA	6.086922180655961	135	-128.91307781934404	53.048637184246545	-90.88112800969196	0.7162976102935161	79.64876989012532	70.78054061834644	c(-121.056, 37.461)
wsm01080	35.608	-119.845	21	15	NA	147.11213844008375	135	12.112138440083754	52.7792285261079	-87.43894289077399	0.1588785787567275	17.6665162329375	62.609413640378534	c(-119.845, 35.608)
wsm01125	34.846	-120.271	44	15	NA	170.88475649692407	135	35.88475649692407	52.0462418141806	-86.77405403662765	0.6396375073823393	71.12454363447209	89.10314171358505	c(-120.271, 34.846)
wsm01129	34.338	-118.968	67	15	NA	14.50859824770589	135	-120.49140175229411	52.59363074111552	-85.05115179903135	0.5435198045022958	60.436727998841285	45.66375796163777	c(-118.968, 34.338)
wsm01054	35.907	-119.73	50	16	NA	175.79731659194294	135	40.797316591942945	53.03032852332628	-87.74938576179316	0.42776513260146487	47.565378027202705	88.70763329322335	c(-119.73, 35.907)
wsm01073	36.265	-120.024	40	16	NA	165.3998633812089	135	30.39986338120889	53.04553175809375	-88.46351994564908	0.489190460712301	54.39557228419689	80.76381572594869	c(-120.024, 36.265)
wsm01083	35.58	-119.714	56	16	NA	2.1484907801464033	135	-132.8515092198536	52.84875635388562	-87.2976068162033	0.22247755432566407	24.73840939234957	82.35349180589901	c(-119.714, 35.58)
wsm01101	34.792	-120.217	44	16	NA	170.94341867676405	135	35.943418676764054	52.04925345302343	-86.66055658968202	0.6485459729400986	72.11512117247803	89.04179728265296	c(-120.217, 34.792)
wsm38742	39.42	-118.7	176	16	NA	117.72660671791232	135	-17.27339328208768	55.66214302874381	-91.98247134648547	3.4481644608323165	383.41892215946604	29.601736401177504	c(-118.7, 39.42)
wsm42519	36.03753	-117.811934	7	16.1	S	132.76195393386138	135	-2.2380460661386223	54.366031199010266	-86.39529487152993	1.6443915642455451	182.84825110080675	52.782108035821125	c(-117.811934, 36.03753)
wsm42516	36.03912	-117.806671	179	16.6	S	124.76052742594402	135	-10.23947257405598	54.37041380663638	-86.39324036993251	1.6487741718716578	183.33557550523676	44.780681527903766	c(-117.806671, 36.03912)
wsm42520	36.03753	-117.811934	9	16.6	S	134.76195393386138	135	-0.23804606613862234	54.366031199010266	-86.39529487152993	1.6443915642455451	182.84825110080675	54.782108035821125	c(-117.811934, 36.03753)
wsm01043	36.477	-120.778	28	17	NA	153.15556365705015	135	18.155563657050152	52.67233290019528	-89.3308919798857	0.16467221907990393	18.310740530625353	70.29913571590896	c(-120.778, 36.477)
wsm01052	35.956	-119.852	46	17	NA	171.73950101187302	135	36.73950101187302	52.97881609234781	-87.91141152451651	0.38811040604056046	43.15596754541835	87.23306903144532	c(-119.852, 35.956)
wsm01084	35.606	-119.593	26	17	NA	152.1270188909558	135	17.12701889095581	52.94355227374825	-87.23622712466725	0.3053533697877029	33.95379230070181	72.12841016763196	c(-119.593, 35.606)
wsm01085	35.341	-119.671	38	17	NA	164.40460699933578	135	29.404606999335783	52.735579067047695	-86.94471226472693	0.07353995428595539	8.177281080488642	84.4113498374627	c(-119.671, 35.341)
wsm01109	35.081	-119.11	173	17	NA	119.7169556945222	135	-15.283044305477802	52.948872660794706	-86.14692975667903	0.18468545743876064	20.536114165681354	59.9277593790664	c(-119.11, 35.081)
wsm01136	34.45	-117.87	160	17	S	107.50220595188068	135	-27.497794048119317	53.38058767123171	-84.28240798270568	0.03417697023225941	3.8003109300552316	45.47202901382968	c(-117.87, 34.45)
wsm00987	35.933	-120.142	40	18	NA	165.7531899958642	135	30.753189995864204	52.77482934582556	-88.10774102529581	0.1959813639358785	21.79216338930035	81.24527695509767	c(-120.142, 35.933)
wsm01028	33.223	-115.933	150	18	NA	99.08552920310353	135	-35.91447079689647	53.883252707654975	-80.97681892352922	0.22818773452132746	25.373353334503975	8.767423339799961	c(-115.933, 33.223)
wsm01067	36.261	-121.252	44	18	NA	169.3793665170067	135	34.3793665170067	52.23599477968593	-89.40312656163361	0.2655812055260256	29.531323324416192	86.52195847255177	c(-121.252, 36.261)
wsm01081	35.568	-119.715	63	18	NA	9.161225023284487	135	-125.83877497671551	52.841019986031924	-87.28235908954316	0.2147411864719686	23.878163352003497	75.34075756276093	c(-119.715, 35.568)
wsm42522	35.99862	-117.74048	24	18.9	S	149.81115631493526	135	14.81115631493526	54.39016067073574	-86.28307606468864	1.6566009315704235	184.20587267400276	69.8339982305406	c(-117.74048, 35.99862)
wsm00958	34.3	-117.41	57	19	S	4.715942994399143	135	-130.28405700560086	53.58981831824444	-83.6933159828299	0.004261205164539206	0.47382504803544084	63.47723881982836	c(-117.41, 34.3)
wsm01036	38.174	-121.726	43	19	NA	166.31968905559893	135	31.31968905559893	53.00394656574234	-92.35567139145242	0.7970673913605069	88.62997213599685	78.19451759015897	c(-121.726, 38.174)
wsm01064	37.196	-120.572	64	19	NA	8.3742888181559465	135	-126.62571118184405	53.217769304252975	-90.15508878436836	0.7820935782728853	86.96495779579124	68.46344544292992	c(-120.572, 37.196)
wsm01121	33.971	-118.303	16	19	NA	143.95831748997102	135	8.958317489971023	52.80425908467443	-84.01645417365528	0.7023431530131603	78.09710290018631	81.4886924728304	c(-118.303, 33.971)
wsm01451	34.33	-119.361	178	19	NA	125.48143220262432	135	-9.518567797375681	52.331280222211944	-85.36494557000124	0.6922052655438904	76.96981969470279	65.24387337746259	c(-119.361, 34.33)
wsm01024	35.06	-119.2	15	20	NA	141.73266668979807	135	6.732666689798066	52.87727542893836	-86.19206023981742	0.13179558537245128	14.655020624127523	61.75819827661974	c(-119.2, 35.06)
wsm01046	37.716	-121.263	49	20	NA	172.81015760046364	135	37.81015760046364	53.0549724479174	-91.38543430894522	0.787355560242311	87.55006430044234	88.66223918159619	c(-121.263, 37.716)
wsm01058	37.641	-121.174	31	20	NA	154.89079494324938	135	19.890794943249375	53.07169484591356	-91.21649053376038	0.7910233479740612	87.95790424972304	73.42087582025215	c(-121.174, 37.641)
wsm01086	35.305	-119.566	29	20	NA	155.4489236741665	135	20.448923674166508	52.78313404858035	-86.81278662955371	0.10917483141801654	12.139704084512616	75.45834506340896	c(-119.566, 35.305)
wsm01108	35.605	-119.428	26	20	NA	152.1369903969121	135	17.136990396912097	53.05131229475339	-87.10345286939632	0.4011932863922425	44.61071946927884	72.14105653141746	c(-119.428, 35.605)
wsm01444	34.22	-119.71	40	20	NA	167.56406520876521	135	32.564065208765214	52.03555324145714	-85.50914190403101	0.9424662231539074	104.79760683054809	72.69947500509238	c(-119.71, 34.22)
wsm01445	34.68	-120.7	72	20	NA	19.02847284576751	135	-115.97152715423249	51.66481691315064	-86.90234182723168	1.0091423040116965	112.21165895790517	60.96210576499004	c(-120.7, 34.68)
wsm01446	34.76	-120.75	57	20	NA	3.944840241006659	135	-131.05515975899334	51.68011974553987	-87.04525322398725	0.9699992628212755	107.85914537169063	76.05109362448798	c(-120.75, 34.76)
wsm01454	33.475	-117.667	20	20	NA	148.55187191134632	135	13.551871911346325	52.91255194966756	-82.82891624139569	0.9605874973986488	106.81260336508046	87.97610746449868	c(-117.667, 33.475)
wsm02764	38.78	-121.23	166	20	N	108.61196288316978	135	-26.38803711683022	53.659478554951974	-92.85323865758936	1.4649269643052918	162.89267060095366	20.88113533948433	c(-121.23, 38.78)
wsm03781	39.86	-111.83	33	20	N	154.16513915206428	135	19.165139152064285	60.40697934859575	-87.47893928501465	7.7925582534533575	866.4941363274593	69.66167239804872	c(-111.83, 39.86)
wsm03938	34.72	-108.34	19	20	N	148.14101115296785	135	13.141011152967849	59.716179685548006	-75.84213238199591	6.3381625097437535	704.7724856403433	52.42515346039727	c(-108.34, 34.72)
wsm04043	38.5	-112.17	12	20	S	135.12698275595733	135	0.12698275595732866	59.46006265118417	-85.46041035344298	6.459310175000731	718.2435099382255	74.87642613621392	c(-112.17, 38.5)
wsm04098	36.75	-118.2	12	20	S	136.9262671676745	135	1.9262671676744958	54.52338721727331	-87.70550388730483	1.9208238265484923	213.58615854873486	52.4213172825082	c(-118.2, 36.75)
wsm04109	35.25	-111.42	120	20	N	67.62166627949159	135	-67.37833372050841	58.06626695020769	-79.67883211422591	4.169987445598778	463.6820865046727	21.881805616821453	c(-111.42, 35.25)
wsm11777	32.699	-116.156	177	20	S	126.59628974256657	135	-8.403710257433431	53.40636232660837	-80.49327249472374	0.5743456208831788	63.86440710919059	46.33290432456829	c(-116.156, 32.699)
wsm11845	34.601	-116.582	10	20	T	137.49234864592427	135	2.4923486459242667	54.314417401799616	-83.390539660316	0.6459060063691595	71.82156987912637	69.3340473809842	c(-116.582, 34.601)
wsm01120	34.43	-119.113	24	2	NA	151.39995920111937	135	16.399959201119373	52.55458422323044	-85.29106639403844	0.5143672876701828	57.195111565236964	88.81156136092261	c(-119.113, 34.43)
wsm01114	33.957	-118.338	18	4	NA	145.96889020684227	135	10.968890206842275	52.77276063167156	-84.02773079597127	0.7237893360738923	80.48181293562227	83.49369802989497	c(-118.338, 33.957)
wsm01133	35.446	-119.709	16	4	S	142.29123516519803	135	7.291235165198032	52.772861057696574	-87.11477890869479	0.12274204933542876	13.648311962612823	62.2953012997034	c(-119.709, 35.446)
wsm01449	34.969	-120.645	21	4	NA	147.73803073387705	135	12.738030733877054	51.874385083593154	-87.2320977676426	0.7638138203673961	84.93233865796542	67.7394220105532	c(-120.645, 34.969)
wsm01110	33.928	-117.953	178	6	NA	126.04406784257321	135	-8.955932157426787	53.0065695747754	-83.66389990145403	0.5875099486335813	65.32821558304596	57.85088602834571	c(-117.953, 33.928)
wsm07783	35.2	-119.715	8	6	NA	134.55071684996597	135	-0.4492831500340344	52.62286776989726	-86.79293364934702	0.0630115516656744	7.00657451165096	54.56281863945685	c(-119.715, 35.2)
wsm00969	35.08	-119.228	10	8	NA	136.70947716995693	135	1.7094771699569264	52.87086487887468	-86.24132291958892	0.1253850353087671	13.942198998654998	56.7350087567786	c(-119.228, 35.08)
wsm01017	35.16	-119.17	21	8	NA	147.62870238312757	135	12.628702383127575	52.95669264768004	-86.30075149388738	0.223132908514728	24.811281553656787	67.65154429873292	c(-119.17, 35.16)
wsm01128	34.889	-119.255	25	8	NA	151.90899471801572	135	16.90899471801572	52.73871540027515	-86.0102894688845	0.06288652266086814	6.99267190149242	87.8587849324507	c(-119.255, 34.889)
wsm06771	35.122	-120.969	53	13	TS	179.56669613560848	135	44.56669613560848	51.752909811819684	-87.68678193275935	0.8496535789051336	94.4772974529481	84.93825374955782	c(-120.969, 35.122)
wsm00970	35.06	-119.32	56	14	NA	2.7241033904053893	135	-132.2758966095946	52.798549194761904	-86.28930263573675	0.06498945559658864	7.226507696955891	77.25305469398927	c(-119.32, 35.06)
wsm00968	35.19	-118.83	18	16	NA	144.62143421640576	135	9.62143421640576	53.19763251412845	-86.06484109460703	0.41473795098247024	46.116819528364495	84.84294146734248	c(-118.83, 35.19)
wsm01087	35.835	-120.109	58	17	NA	3.8589685814744143	135	-131.14103141852559	52.7391786080487	-87.95056836571638	0.148472921741444	16.509458371434555	80.64746339895328	c(-120.109, 35.835)
wsm01122	34.445	-119.151	29	17	NA	156.38104692709203	135	21.38104692709203	52.53879257231168	-85.34195961093549	0.5074259270165555	56.42326641389187	83.8434998848918	c(-119.151, 34.445)
wsm00961	34.73	-118.52	35	18	NA	162.13849336384533	135	27.138493363845328	53.12478945474003	-85.1968352737538	0.033104932267015386	3.681105583031652	78.05998669325982	c(-118.52, 34.73)
wsm06748	37.7	-119	59	18	NS	2.804977237471576	135	-132.19502276252842	54.53379832979789	-89.67653194560661	2.0565611281996112	228.6794786287591	80.05634774065174	c(-119, 37.7)
wsm06749	37.68	-118.909	135	18	NS	78.8289931507395	135	-56.17100684926049	54.582495696069756	-89.5787636040083	2.093089102664642	232.7412096619332	4.030374056141909	c(-118.909, 37.68)
wsm42517	36.037784	-117.811788	178	19	S	123.7616767611845	135	-11.238323238815497	54.36627544117332	-86.39553021675546	1.6446358064086013	182.87540962760227	43.78183086314425	c(-117.811788, 36.037784)
wsm42518	36.037784	-117.811788	10	20.8	S	135.7616767611845	135	0.7616767611845034	54.36627544117332	-86.39553021675546	1.6446358064086013	182.87540962760227	55.78183086314425	c(-117.811788, 36.037784)
wsm01040	38.094	-121.467	49	21	NA	172.39766519487034	135	37.39766519487034	53.13011383783458	-92.05803895729038	0.9175551486290132	102.02761791248369	84.27273463826737	c(-121.467, 38.094)
wsm01096	35.03	-119.07	44	21	NA	170.77405339191876	135	35.774053391918756	52.94459897882594	-86.04659782204587	0.1429970558899214	15.900569031459794	68.99372625854767	c(-119.07, 35.03)
wsm01113	34.89	-119.517	44	21	NA	170.88871924056525	135	35.88871924056525	52.56745497820152	-86.22430600469947	0.17802486536439233	19.795489098893864	89.08574917261308	c(-119.517, 34.89)
wsm01044	36.349	-119.777	54	22	NA	179.31589655717244	135	44.31589655717244	53.25647394189813	-88.38568520036372	0.694808154471346	77.25924813653091	85.31950214404992	c(-119.777, 36.349)
wsm01053	37.7	-121.71	30	22	NA	153.84080914906804	135	18.840809149068036	52.75228441832657	-91.68977671134672	0.510776751180309	56.79586157395628	72.36346265103282	c(-121.71, 37.7)
wsm01057	36.221	-121.281	48	22	NA	173.4210905839277	135	38.42109058392771	52.193757953324535	-89.37202531078294	0.30781803188742174	34.227850599398316	89.43631746052722	c(-121.281, 36.221)
wsm01072	35.27	-120.014	24	22	NA	150.46011777700733	135	15.460117777007326	52.46820508377891	-87.12436361074326	0.18191392458223277	20.227933348713314	70.46418391151269	c(-120.014, 35.27)
wsm01075	36.278	-121.347	44	22	NA	169.36051171953773	135	34.360511719537726	52.18337882499204	-89.49810215238037	0.31211246431649187	34.70537035576263	86.50212391989123	c(-121.347, 36.278)
wsm01097	34.954	-119.185	58	22	NA	4.845815466916406	135	-130.1541845330836	52.823634177920255	-86.03930689603052	0.02203225498423933	2.4498783497004353	54.92196418355002	c(-119.185, 34.954)
wsm01111	34.413	-118.58	69	22	NA	16.467525799717464	135	-118.53247420028254	52.893377907838676	-84.82751780527937	0.32965358631560093	36.65585681508385	40.03505462156693	c(-118.58, 34.413)
wsm00992	35.298	-118.777	128	23	NA	74.50922766237704	135	-60.49077233762296	53.29673808782159	-86.16671310006566	0.5512582442556777	61.297204424238195	5.465240750801286	c(-118.777, 35.298)
wsm01048	35.993	-120.251	43	23	NA	168.685374706228	135	33.685374706228004	52.73823007323401	-88.27333794722398	0.17123979576189186	19.041022743440585	84.0506251625095	c(-120.251, 35.993)
wsm42515	35.9987	-117.7396	22	23.8	S	147.81113015066285	135	12.811130150662848	54.39078483345666	-86.2824720453637	1.6572250942913413	184.27527649752247	67.83397206626819	c(-117.7396, 35.9987)
wsm01450	35.256	-120.647	25	24	NA	151.4434205054356	135	16.443420505435597	52.04415151320692	-87.60763110638563	0.5643407297266805	62.75191243931007	66.93921205629852	c(-120.647, 35.256)
wsm01452	34.244	-119.203	22	24	NA	149.58395435397995	135	14.583954353979948	52.38240989452006	-85.12306331971907	0.7320076395253565	81.39564784318908	89.39852907502791	c(-119.203, 34.244)
wsm42514	36.038104	-117.836262	179	24.3	S	124.75958347342089	135	-10.24041652657911	54.350403260700254	-86.41582345457937	1.6287636259355338	181.11050125434122	44.779737575380636	c(-117.836262, 36.038104)
wsm00892	38.14	-118.84	50	25	S	173.2871018563353	135	38.28710185633531	54.88214486113899	-90.19053929705096	2.4464691351588996	272.035330551666	83.55063240475056	c(-118.84, 38.14)
wsm00893	35.97	-114.71	54	25	S	0.15057578703658692	135	-134.8494242129634	56.35806524578855	-83.70692377768515	2.763985722379573	307.3416127846534	68.04260602719091	c(-114.71, 35.97)
wsm00894	37.93	-118.17	24	25	S	147.54075632332786	135	12.540756323327855	55.20700064605923	-89.37737558465417	2.705424660847271	300.82991087823984	64.68334827887293	c(-118.17, 37.93)
wsm00896	38.63	-118.21	41	25	N	163.69125265575462	135	28.691252655754624	55.563149949245066	-90.439689465545	3.161919607273994	351.58990284449567	86.8435895692246	c(-118.21, 38.63)
wsm00897	39.08	-115.62	30	25	N	152.12706685103103	135	17.12706685103103	57.50711303552197	-89.16824525912779	4.988043168457843	554.6458578351431	67.48648220757593	c(-115.62, 39.08)
wsm00903	38.58	-112.58	27	25	N	149.97417103600844	135	14.974171036008443	59.23489131004802	-85.93498649374321	6.395874667531935	711.1897936272427	89.77215378122298	c(-112.58, 38.58)
wsm00904	38.71	-112.04	29	25	N	151.8402196566151	135	16.84021965661509	59.65960367804534	-85.69893875801003	6.745757596369124	750.0950537969884	87.86308067376672	c(-112.04, 38.71)
wsm00905	37.3	-114.94	58	25	NS	2.475322662685244	135	-132.52467733731476	56.97635057566416	-85.8762001479004	4.11862657335805	457.97101022063833	57.26026040023737	c(-114.94, 37.3)
wsm00906	37.61	-113.3	32	25	TS	156.23238106194128	135	21.232381061941282	58.2260856776553	-84.98271781762371	5.066202120465093	563.336748735544	83.92689176805322	c(-113.3, 37.61)
wsm00916	37.69	-115.05	47	25	S	170.96902885119243	135	35.969028851192434	57.12352583703911	-86.55933346390925	4.413806306674985	490.7935442027846	89.01350300463116	c(-115.05, 37.69)
wsm00927	39.26	-116.39	34	25	N	155.88278528530668	135	20.88278528530668	57.09627529149785	-90.03646227764935	4.6433768735132475	516.3206616870294	79.05002270065654	c(-116.39, 39.26)
wsm00947	39.4	-120.2	17	25	S	138.82639601823348	135	3.8263960182334813	54.666366420339635	-93.02110281486873	2.4751388641486685	275.22326335264603	51.09539743472942	c(-120.2, 39.4)
wsm00949	39.5	-119.18	16	25	N	137.64900809037704	135	2.6490080903770377	55.388818367549455	-92.44664785724773	3.1833590718735536	353.97386582010586	49.523776410397886	c(-119.18, 39.5)
wsm00950	38.78	-122.82	0	25	S	122.71563451895554	135	-12.28436548104446	52.615976865607536	-93.96836177610479	0.4480175506065365	49.81734726209041	26.415386283910948	c(-122.82, 38.78)
wsm00951	39.31	-120.43	168	25	N	109.94761183818503	135	-25.052388161814974	54.467819136968295	-93.05133458048596	2.2765915807773283	253.14578234712758	22.216613254680965	c(-120.43, 39.31)
wsm00952	36.18	-117.6	1	25	NS	126.61488613776692	135	-8.385113862233084	54.58821112118778	-86.42253541325536	1.8665714864230623	207.5535652627116	46.63504023972666	c(-117.6, 36.18)
wsm00971	36.89	-115.97	27	25	S	151.89934347031885	135	16.899343470318854	56.06747935772415	-86.11264757514914	3.2845847945781728	365.2296681274151	87.87914927874442	c(-115.97, 36.89)
wsm01076	35.625	-118.843	22	25	NA	148.15032036834418	135	13.150320368344182	53.44715643630401	-86.66164632360919	0.7493570103404821	83.32481251431808	68.16510440892716	c(-118.843, 35.625)
wsm01102	34.969	-119.207	40	25	NA	166.828341876198	135	31.82834187619801	52.818197252301076	-86.07706044250679	0.03530268915509538	3.9254853354384656	72.95015087286527	c(-119.207, 34.969)
wsm01131	39.609	-122.533	178	25	N	119.76312055484846	135	-15.236879445151544	53.24636772874605	-94.93478367238066	1.0138300396144615	112.73291209202826	24.61689684718283	c(-122.533, 39.609)
wsm01132	36.406	-120.254	48	25	NA	173.24120300562095	135	38.241203005620946	52.97587560596397	-88.83277039296463	0.44083226876384884	49.01837927467884	88.60256156721948	c(-120.254, 36.406)
wsm01447	33.814	-118.181	19	25	NA	147.13536303812134	135	12.13536303812134	52.78725030343436	-83.70875594598317	0.8068292199746168	89.71543944709606	78.94218122389384	c(-118.181, 33.814)
wsm01650	23.2	-110.6	145	25	NS	105.0005731293827	135	-29.9994268706173	50.176090782466424	-63.97508268935095	2.0109326511145795	223.6058164811312	17.656454722099284	c(-110.6, 23.2)
wsm02992	39.59	-110.415	129	25	T	70.68845743044426	135	-64.31154256955574	61.19493174133417	-85.8435020511643	8.318500379238024	924.9763129397487	10.96362569353846	c(-110.415, 39.59)
wsm02993	38.35	-110.733	152	25	N	95.51644009167148	135	-39.483559908328516	60.318422637891416	-83.97783389992112	6.801768130261699	756.3231495791379	33.05238503454666	c(-110.733, 38.35)
wsm03005	38.83	-108.978	103	25	N	46.05673134446056	135	-88.94326865553944	61.72855002537815	-83.25200052301653	8.023605475490093	892.1854506042386	10.57678831352996	c(-108.978, 38.83)
wsm03006	36.2	-117.58	165	25	S	110.59341801764276	135	-24.40658198235724	54.61297855506544	-86.43438478468904	1.8913389203007185	210.3075820475533	30.61357211960251	c(-117.58, 36.2)
wsm03007	37.468	-121.694	37	25	S	161.0928578382252	135	26.0928578382252	52.633178368683936	-91.36062382564869	0.36556148100884656	40.64863802859262	79.62046105616537	c(-121.694, 37.468)
wsm03008	37.631	-121.676	18	25	S	141.91507747408286	135	6.915077474082864	52.736166873700355	-91.57036580878993	0.48813190142189455	54.27786569949659	60.43896770534616	c(-121.676, 37.631)
wsm03009	37.837	-121.781	21	25	S	144.69338182273418	135	9.693381822734182	52.7817746987618	-91.92956212959137	0.5663762521443729	62.97825251684648	56.56857175092398	c(-121.781, 37.837)
wsm03010	37.752	-121.709	8	25	S	131.783923870242	135	-3.216076129757994	52.7818782899837	-91.76045572506249	0.5468979279696526	60.81235870714657	50.30534110898384	c(-121.709, 37.752)
wsm03011	36.038	-120.868	47	25	S	172.62067124732334	135	37.620671247323344	52.35893475848575	-88.81184073697625	0.1814330687597021	20.174464547186282	87.98267794992296	c(-120.868, 36.038)
wsm03012	34.308	-116.44	34	25	S	161.83391440382434	135	26.833914403824338	54.22807882902067	-82.87082229472182	0.37896722440847697	42.13929073481301	74.70919220004646	c(-116.44, 34.308)
wsm03013	33.483	-116.605	2	25	S	130.6984428387533	135	-4.301557161246706	53.60959138457613	-81.91498574756677	0.43742395488136765	48.63939154075659	56.48159761828731	c(-116.605, 33.483)
wsm03014	33.458	-116.434	175	25	S	123.75193537571272	135	-11.24806462428728	53.705235606328735	-81.73149414943308	0.36121934612012296	40.16581399342361	41.095941419156134	c(-116.434, 33.458)
wsm03015	33.368	-116.4	167	25	S	115.85285232025547	135	-19.147147679744535	53.67095563197769	-81.5830219161021	0.40197919146828553	44.69810824687309	33.19799429450211	c(-116.4, 33.368)
wsm03016	33.376	-116.366	168	25	T	116.84990709143949	135	-18.15009290856051	53.69808658709454	-81.56346636608899	0.3813281073485584	42.40180930157888	34.196185439956935	c(-116.366, 33.376)
wsm03017	33.352	-116.37	156	25	S	104.87468473800698	135	-30.125315261993023	53.680426452957235	-81.53544782778893	0.3989882414858599	44.36552932509576	22.22096308652442	c(-116.37, 33.352)
wsm03018	33.48	-116.487	157	25	S	105.72015289920341	135	-29.279847100796587	53.6845149258545	-81.80720216027962	0.37546015559723145	41.74932193871265	23.06302345500808	c(-116.487, 33.48)
wsm03019	33.487	-116.459	8	25	S	136.7171539731919	135	1.7171539731918983	53.70711423654351	-81.79175506247533	0.35286084490822134	39.23638978470639	54.060024528996564	c(-116.459, 33.487)
wsm03020	33.501	-116.516	173	25	S	121.69328625238177	135	-13.306713747618232	53.67877373965791	-81.86040652456889	0.3747214707967004	41.66718382341903	39.03502176350594	c(-116.516, 33.501)
wsm03021	33.52	-116.558	174	25	S	122.66654129381527	135	-12.333458706184729	53.66331061644689	-81.9223863324122	0.3837047230106023	42.6660772696178	48.44969607334929	c(-116.558, 33.52)
wsm03022	33.5	-116.777	24	25	S	152.65397820139287	135	17.653978201392874	53.508230828039025	-82.08823872160691	0.5136204699218183	57.112069106160526	78.4280543912846	c(-116.777, 33.5)
wsm03023	33.538	-116.674	40	25	S	168.62951911466484	135	33.629519114664845	53.59903107142245	-82.04793741670312	0.43540224728671717	48.41458760356985	85.59186703634998	c(-116.674, 33.538)
wsm03024	33.468	-116.578	17	25	S	145.71854693959335	135	10.718546939593352	53.61778521951048	-81.87151341842312	0.4357099909441331	48.44880718409396	63.06028245071752	c(-116.578, 33.468)
wsm03025	33.584	-116.652	8	25	S	136.584090804354	135	1.5840908043539912	53.64205970950164	-82.08925638075816	0.3797915884592058	42.23095596116395	62.35816699424572	c(-116.652, 33.584)
wsm03026	33.63	-116.709	177	25	S	125.52659264207841	135	-9.473407357921587	53.633606208472806	-82.19983490138993	0.3756630687397191	41.77188488177072	51.2961344412264	c(-116.709, 33.63)
wsm03027	33.672	-116.692	178	25	S	126.4844805148116	135	-8.515519485188406	53.67082905846279	-82.2404240202462	0.3258581980014057	36.23382830886403	52.24949118852044	c(-116.692, 33.672)
wsm03028	32.708	-116.832	8	25	S	137.46843427554893	135	2.4684342755489297	52.973360410929835	-81.10915412184924	1.1384536384988593	126.59044310676288	54.82040115484335	c(-116.832, 32.708)
wsm03029	36.143	-120.157	37	25	T	162.5275962616373	135	27.527596261637314	52.887338388910045	-88.4019193238378	0.32567260148326227	36.213190889230646	77.89219756041496	c(-120.157, 36.143)
wsm03030	36.322	-120.507	18	25	T	143.32634659061068	135	8.326346590610683	52.76104803813306	-88.91412925161443	0.23132919097827198	25.72266783571597	58.687057214254764	c(-120.507, 36.322)
wsm03031	37.293	-121.121	51	25	T	175.27220438231097	135	40.272204382310974	52.91152521304157	-90.69848958696804	0.5619629470840337	62.48751470876998	81.59031571563003	c(-121.121, 37.293)
wsm03032	37.471	-121.066	60	25	T	4.076082016097189	135	-130.9239179839028	53.04766702967591	-90.90230458537151	0.7153274557228784	79.5408934752886	72.79138078290521	c(-121.066, 37.471)
wsm03035	39.492	-122.088	73	25	T	14.856639427336631	135	-120.14336057266337	53.476285406098704	-94.46510679725957	1.2748927751147576	141.7618037816561	81.44830060513141	c(-122.088, 39.492)
wsm03036	39.788	-122.449	160	25	T	101.55043752091024	135	-33.449562479089764	53.39532678888745	-95.13307462927675	1.1539329189301881	128.31166292855514	6.403194738270145	c(-122.449, 39.788)
wsm03037	36.219	-120.317	37	25	T	162.4413838512246	135	27.4413838512246	52.826295699722	-88.62856573724197	0.27527889238588443	30.609658388037133	77.80468744530901	c(-120.317, 36.219)
wsm03038	34.87	-120.363	55	25	T	1.8547191813473773	135	-133.14528081865262	52.00024758552122	-86.87886635269408	0.6737116316411118	74.91341859830509	78.13585942941017	c(-120.363, 34.87)
wsm03039	37.112	-121.49	15	25	S	139.47357072130887	135	4.4735707213088745	52.566749833921016	-90.72581032653827	0.21718756796347805	24.150188937012572	62.61105062336787	c(-121.49, 37.112)
wsm03040	37.317	-121.682	11	25	S	135.25594047540835	135	0.25594047540835163	52.55624719590482	-91.14614915319416	0.25835300596080657	28.72758309742573	58.37860669192787	c(-121.682, 37.317)
wsm03041	35.92	-120.42	20	25	S	145.757598340939	135	10.757598340939012	52.584546899703064	-88.30730785693663	0.01755662223094845	1.9522100088365038	61.12284879722051	c(-120.42, 35.92)
wsm03042	33.19	-116.128	177	25	S	126.08673159330624	135	-8.91326840669376	53.735804308687335	-81.10765320514824	0.3760097407413596	41.8104331026348	43.43869847260066	c(-116.128, 33.19)
wsm03043	35.16	-112.25	44	25	T	171.55710298404017	135	36.55710298404017	57.47396292041165	-80.32080926128418	3.484141809885962	387.41942635611736	83.45662552531417	c(-112.25, 35.16)
wsm03044	34.66	-112.58	128	25	N	76.10140754776114	135	-58.89859245223886	56.95356012680735	-79.89801361030034	3.0589285399860486	340.1378029054849	12.977559951498165	c(-112.58, 34.66)
wsm03054	37.27	-115.08	38	25	S	162.50126128626312	135	27.501261286263116	56.86755237449187	-85.94645750079036	4.028535731975786	447.95335192980104	77.24506353096831	c(-115.08, 37.27)
wsm03055	39.35	-118.34	31	25	NS	152.80084725347547	135	17.800847253475467	55.86186494286959	-91.61635595830528	3.6138299705911265	401.8401117263318	71.32473748473876	c(-118.34, 39.35)
wsm03056	37.47	-117.87	1	25	N	125.09664028956956	135	-9.903359710430436	55.14818468696825	-88.47675993598376	2.591843389586799	288.2002323641007	40.460592634309364	c(-117.87, 37.47)
wsm03057	36.6	-116.27	85	25	N	30.225371406254567	135	-104.77462859374543	55.70411642107282	-85.93563810044607	2.8650997785567327	318.5849983235381	29.52095341097686	c(-116.27, 36.6)
wsm03206	36.369	-121.879	16	25	S	141.2629636982648	135	6.262963698264798	51.88621040708768	-90.02154466292907	0.5666880108969181	63.01291855619363	64.43020111361466	c(-121.879, 36.369)
wsm03207	36.153	-121.544	176	25	S	121.48939772144206	135	-13.51060227855794	51.98140833178979	-89.48226542381688	0.5140829575187453	57.16349545137699	38.63100992179557	c(-121.544, 36.153)
wsm03208	34.386	-119.71	48	25	T	175.39493171802872	135	40.394931718028715	52.13656066311425	-85.72352387704136	0.7772854185619664	86.43031409336004	64.30836861235309	c(-119.71, 34.386)
wsm03319	29.49	-113.4	175	25	S	128.48341268507374	135	-6.516587314926255	53.04491553189839	-73.86521039014848	0.2722357934556001	30.271280759844597	38.27894244138815	c(-113.4, 29.49)
wsm03320	23.8	-108.73	172	25	S	132.40601679917586	135	-2.593983200824141	51.734799050812434	-62.49303934613008	0.08582372259532178	9.54317567708715	38.5119841833191	c(-108.73, 23.8)
wsm03321	24.44	-109.8	157	25	N	116.37722204180966	135	-18.62277795819034	51.595107579006815	-64.36201048401387	0.5804457441023558	64.54271079693646	31.120611587990084	c(-109.8, 24.44)
wsm03322	26.32	-110.28	175	25	S	132.5604587143348	135	-2.4395412856652	52.71515265814575	-66.92294595948536	0.3602795252002977	40.06131053130762	49.78337826509767	c(-110.28, 26.32)
wsm03323	26.34	-110.21	170	25	S	127.5725479081193	135	-7.427452091880696	52.7722452091806	-66.8687493171444	0.4134847387266234	45.977468491651514	44.79609673722189	c(-110.21, 26.34)
wsm03324	29.68	-113.74	171	25	S	124.19855663088606	135	-10.80144336911394	52.96028144518656	-74.43205540749409	0.1758959593416094	19.55876522394354	30.203221705350188	c(-113.74, 29.68)
wsm03326	28.29	-112.14	172	25	S	127.03874074453756	135	-7.961259255462437	52.99750701572189	-71.15637251956582	0.22953572537264222	25.523243284697116	42.13516897528484	c(-112.14, 28.29)
wsm03327	27.36	-111.13	168	25	S	124.27630598670225	135	-10.723694013297745	52.95672549653956	-69.0158803339033	0.3375239346698393	37.53100082787065	45.72168017612978	c(-111.13, 27.36)
wsm03328	26.88	-110.8	172	25	S	128.84383789499043	135	-6.156162105009571	52.810155646937865	-68.11551497203162	0.35896732124357555	39.91539990771214	44.001711046807145	c(-110.8, 26.88)
wsm03329	31.25	-114.31	33	25	N	164.4859784973778	135	29.4859784973778	53.65475115327341	-76.9280883220163	0.19511256704763724	21.69555745003939	69.57643961371173	c(-114.31, 31.25)
wsm03330	31.32	-114.18	21	25	N	152.4472323800553	135	17.44723238005531	53.784353844952754	-76.89240885348917	0.06441782749880787	7.162945465044752	57.53782085373905	c(-114.18, 31.32)
wsm03331	25.2	-109.26	177	25	S	135.98922511032129	135	0.9892251103212857	52.49064075907524	-64.56659670614125	0.32631261856537463	36.28435763970749	50.73142187600229	c(-109.26, 25.2)
wsm03332	25.84	-109.93	18	25	S	156.13387790316642	135	21.13387790316642	52.570271419150956	-66.00797090633766	0.1585118614965495	17.625739077952037	70.73314987390825	c(-109.93, 25.84)
wsm03334	25.12	-109.55	171	25	S	129.92383573791028	135	-5.076164262089719	52.25794700232346	-64.80482667363471	0.10144545013842787	11.280234916831416	38.54216547784597	c(-109.55, 25.12)
wsm03335	25.25	-109.24	175	25	S	133.95570229479836	135	-1.0442977052016431	52.54023699172804	-64.598101160338	0.37815388773802994	42.04885169889177	48.69766059816436	c(-109.24, 25.25)
wsm03453	31.5	-115.9	161	25	S	111.86614274887961	135	-23.13385725112039	52.79746501649647	-78.73532717086174	1.019414563125963	113.35388362916814	29.78117847556166	c(-115.9, 31.5)
wsm03594	37.35	-120.05	173	25	S	117.20210081213122	135	-17.79789918786878	53.64772355740807	-89.97586772932657	1.1887404435200537	132.18208840068124	34.337841782750615	c(-120.05, 37.35)
wsm03600	37.45	-117.82	21	25	TS	145.1219934724029	135	10.121993472402892	55.169830409237	-88.40881697480923	2.608164621810218	290.0150730825469	60.486594771180535	c(-117.82, 37.45)
wsm03602	39.2	-118.1	28	25	NS	149.982010279821	135	14.982010279820997	55.94036221816126	-91.21410416199804	3.659690720221761	406.9396014381881	68.51209115682377	c(-118.1, 39.2)
wsm03651	35.836	-121.345	18	25	TS	143.82151373714237	135	8.821513737142368	51.92744874710112	-88.91203428974976	0.6022701000536728	66.96947179709437	59.18222436078645	c(-121.345, 35.836)
wsm03931	37.13	-117.32	40	25	N	164.52318945896934	135	29.52318945896934	55.31792785908413	-87.55179376341773	2.703506763941739	300.6166501789069	80.01972270495378	c(-117.32, 37.13)
wsm03934	34.22	-108	28	25	N	157.91252256528105	135	22.91252256528105	59.614163512334315	-74.72528675922788	6.558319525634609	729.2528625764077	66.51560594259684	c(-108, 34.22)
wsm03935	34.07	-108.93	35	25	N	164.7984521681177	135	29.798452168117706	58.92716679124196	-75.46524804844107	5.567850603680803	619.11759182534	70.02186776411133	c(-108.93, 34.07)
wsm03937	34.95	-108.17	25	25	N	153.88750958955643	135	18.88750958955643	59.969386119858555	-76.02300824232368	6.579034852181167	731.5563049634758	54.629020620453275	c(-108.17, 34.95)
wsm03955	34.25	-108.87	42	25	N	171.58699420022276	135	36.58699420022276	59.08033109887785	-75.67262923963958	5.712632303054555	635.2166044312818	76.80947573046944	c(-108.87, 34.25)
wsm04045	38.51	-112.85	35	25	N	158.04816403882012	135	23.04816403882012	59.019673754203545	-86.04479760569217	6.21807183126753	691.4189930718253	81.7196156116463	c(-112.85, 38.51)
wsm04074	37.42	-120	35	25	S	159.12329149591085	135	24.12329149591085	53.71990505031309	-90.03599834557349	1.2670066323284885	140.8849035057403	82.29052891126071	c(-120, 37.42)
wsm04076	33.447	-116.629	171	25	S	119.73278422034696	135	-15.267215779653043	53.57145313608018	-81.88875906454675	0.4820420743744336	53.60070689538565	37.07451973147113	c(-116.629, 33.447)
wsm04082	37.981	-121.685	42	25	S	165.5314465279888	135	30.531446527988805	52.92456784903625	-92.05872167499754	0.7120091598306857	79.171915298974	77.40651597138583	c(-121.685, 37.981)
wsm04083	37.933	-121.776	20	25	S	143.58786002307534	135	8.587860023075336	52.83824234020263	-92.05816721321504	0.6256836509970682	69.57294346110994	55.46292946647236	c(-121.776, 37.933)
wsm04086	36.69	-121.35	178	25	S	122.92458102540877	135	-12.07541897459123	52.418561220390934	-90.0513043278613	0.034337197593664825	3.818127424282335	46.09181844075863	c(-121.35, 36.69)
wsm04088	38.5	-119.5	5	25	S	127.86920440968947	135	-7.130795590310527	54.64472936401192	-91.20321271955349	2.3640578660724216	262.87160291458457	46.39928528669225	c(-119.5, 38.5)
wsm04089	37.875	-119.375	3	25	S	126.60075903246923	135	-8.399240967530773	54.38435336439368	-90.2098891607865	1.9659003304181013	218.59844399066262	49.758057939477226	c(-119.375, 37.875)
wsm04090	37.5	-118.3	30	25	N	154.04964453200796	135	19.04964453200796	54.88235859667301	-88.85351032501755	2.347315259472886	261.009907438788	69.4110030936065	c(-118.3, 37.5)
wsm04092	37.375	-119	19	25	S	143.1819504190978	135	8.181950419097802	54.3520900559852	-89.21315771042966	1.8383446789664077	204.41488315692223	60.32650292953497	c(-119, 37.375)
wsm04097	36.75	-118.5	47	25	S	171.91339291075633	135	36.91339291075633	54.32628959109651	-87.94202052085306	1.7355839047892587	192.98839067872868	87.40696093032864	c(-118.5, 36.75)
wsm04100	35.92	-117.8	24	25	S	149.8956039413506	135	14.8956039413506	54.30506312755685	-86.22216200142124	1.5595832839909392	173.41798761576115	69.92113552817227	c(-117.8, 35.92)
wsm04102	32.92	-115.5	8	25	S	137.48657791999983	135	2.4865779199998315	53.97224210598612	-80.18831471046592	0.0804658448993294	8.947406039474282	28.72018952042015	c(-115.5, 32.92)
wsm04103	34.23	-109.63	8	25	N	137.37966616674157	135	2.379666166741572	58.582691115432354	-76.41469290414449	5.1568071963520055	573.4115873731278	38.11358001789711	c(-109.63, 34.23)
wsm04104	35.283	-111.917	134	25	N	81.47243473476738	135	-53.527565265232624	57.764644512389154	-80.19365135614203	3.8728682513023642	430.64389400427166	84.7343327056526	c(-111.917, 35.283)
wsm04105	36.42	-113.17	0	25	N	125.80452152211342	135	-9.195478477886581	57.62815000891146	-83.03512223654026	3.8270940892073213	425.5540324003394	69.23121059000414	c(-113.17, 36.42)
wsm04107	35.55	-111.42	35	25	N	162.2380766386667	135	27.238076638666712	58.2486052133143	-80.13037791065554	4.356115120793881	484.3785681887649	73.15906159353506	c(-111.42, 35.55)
wsm04111	34.58	-113.21	32	25	N	160.06797895802947	135	25.06797895802947	56.49613914980058	-80.36611008148357	2.507045373712934	278.77111022769003	71.96746828624043	c(-113.21, 34.58)
wsm04115	32.12	-113.5	0	25	N	130.7806347941878	135	-4.21936520581221	54.746189913008074	-77.27314139908809	0.8791175072019612	97.75354130920157	36.22869082641057	c(-113.5, 32.12)
wsm04626	39.6	-111.9	174	25	N	115.55024141279637	135	-19.449758587203632	60.225708546122824	-87.08716891000685	7.5755895377616795	842.3682826862597	35.55430754730173	c(-111.9, 39.6)
wsm04637	33.468	-116.578	19	25	S	147.71854693959335	135	12.718546939593352	53.61778521951048	-81.87151341842312	0.4357099909441331	48.44880718409396	65.06028245071752	c(-116.578, 33.468)
wsm04638	33.425	-116.548	169	25	N	117.76878523590904	135	-17.231214764090964	53.610398036741074	-81.78856963962859	0.44957704471065796	49.99075533334347	35.1116557917137	c(-116.548, 33.425)
wsm04639	39.439	-121.529	171	25	N	112.87201013036724	135	-22.127989869632756	53.81482579299553	-94.00484608444785	1.6468664779945286	183.12344933246064	16.571761895322652	c(-121.529, 39.439)
wsm04983	39.94	-111.97	14	25	S	135.0368611056415	135	0.03686110564149203	60.35633828720031	-87.72979826723261	7.753774896475491	862.181617855939	50.531911220475195	c(-111.97, 39.94)
wsm04984	39.47	-111.06	6	25	N	127.81138027943325	135	-7.188619720566749	60.70874987631119	-86.17249342136049	7.963270032745278	885.4764462374204	47.83691186625492	c(-111.06, 39.47)
wsm04992	37.357	-121.705	10	25	S	134.21326282809423	135	-0.7867371719057701	52.563631989267975	-91.21746895320754	0.282960491328474	31.463814394945825	52.743343705097004	c(-121.705, 37.357)
wsm04993	36.134	-112.005	105	25	N	51.366639928064956	135	-83.63336007193504	58.21873527113197	-81.55824247354235	4.139320576688874	460.27208157103263	31.2870817234176	c(-112.005, 36.134)
wsm04997	39.29	-118.36	173	25	N	114.87660676313772	135	-20.123393236862285	55.81706877604599	-91.5401155298699	3.5625064986353223	396.1331941699615	33.4017341900136	c(-118.36, 39.29)
wsm05082	38.5	-112.1	26	25	S	149.13420262216232	135	14.13420262216232	59.50593906023536	-85.40144673858967	6.482453572479528	720.8169418662046	88.89664379700059	c(-112.1, 38.5)
wsm05598	32.84	-125.82	56	25	S	4.527038890200629	135	-130.47296110979937	47.17382906839635	-88.67628281722195	5.371863248894435	597.3247622829418	80.11030606306565	c(-125.82, 32.84)
wsm05619	35.88	-117.8	18	25	S	143.94067422562853	135	8.940674225628527	54.281597974085585	-86.1666577938508	1.5361181305196752	170.8087780045447	63.9662058124502	c(-117.8, 35.88)
wsm05620	35.85	-118.06	19	25	NS	144.955234118519	135	9.955234118519002	54.09341089044534	-86.33654562049135	1.3598511512800258	151.2087571934556	64.97807603412434	c(-118.06, 35.85)
wsm05777	24.7	-110.15	164	25	N	123.00458785213937	135	-11.995412147860634	51.5838705438658	-65.0232890788903	0.5755149027057556	63.99442549468396	31.622828501573736	c(-110.15, 24.7)
wsm05778	24.65	-110.21	158	25	N	117.01910825351763	135	-17.98089174648237	51.510367521230904	-65.03673253615712	0.6495947042179537	72.23173493053903	25.63733108307281	c(-110.21, 24.65)
wsm05779	26.13	-110.27	177	25	S	134.732438502876	135	-0.26756149712400656	52.58078567201808	-66.70103943672176	0.21036318903850315	23.39135157831244	51.957876020450954	c(-110.27, 26.13)
wsm06054	26.6	-110.61	17	25	S	154.1728876605664	135	19.172887660566403	52.7210522408776	-67.59484770247657	0.22844819685928996	25.402315464941516	73.21244509207509	c(-110.61, 26.6)
wsm06253	25.51	-109.16	180	25	S	138.7685483877193	135	3.7685483877193064	52.783601040069556	-64.79036565261335	0.6276762667618243	69.79451252995196	47.38689594395544	c(-109.16, 25.51)
wsm06865	36.61	-121.3	3	25	S	128.00976755280112	135	-6.990232447198878	52.405585986760954	-89.9061375782281	0.059481823030480996	6.614086054619945	45.14648619331183	c(-121.3, 36.61)
wsm06866	37.63	-119.39	168	25	N	111.8844077272679	135	-23.1155922727321	54.23840242341046	-89.87196179152338	1.7733346136190278	197.1860837570838	29.021126367778606	c(-119.39, 37.63)
wsm06869	37.55	-119.19	12	25	S	135.97774363757753	135	0.9777436375775324	54.325238795842814	-89.60673498825022	1.8419168983411183	204.81209637512183	53.1173973712655	c(-119.19, 37.55)
wsm07039	24.21	-108.9	23	25	N	162.98929183351936	135	27.98929183351936	51.9503750258129	-63.11096060379739	0.10597332061040277	11.783711834989557	69.83248237822897	c(-108.9, 24.21)
wsm07152	23.81	-108.6	174	25	S	134.46187689152748	135	-0.5381231084725187	51.81826901659814	-62.35514367286631	0.002662786311041998	0.2960887361719006	40.56827582367566	c(-108.6, 23.81)
wsm07512	26.03	-109.66	7	25	N	145.08659217201944	135	10.086592172019436	52.87383625891082	-65.91899442202815	0.45618890538200674	50.72596170788664	60.939532665511365	c(-109.66, 26.03)
wsm07696	29.38	-113.8	14	25	S	147.468747699701	135	12.468747699700998	52.71643400368804	-74.13012662289626	0.05676131009312968	6.311578401632784	57.26427514059469	c(-113.8, 29.38)
wsm08178	39.77	-120.8	14	25	S	135.42518302012536	135	0.4251830201253597	54.466638406054834	-93.98275430777231	2.2986790910538346	255.6018048134574	39.12493478508077	c(-120.8, 39.77)
wsm08179	34.71	-116.27	22	25	S	149.41223742941122	135	14.41223742941122	54.584441885361635	-83.2709421989875	0.8794973354735802	97.79577634414962	87.2212822285793	c(-116.27, 34.71)
wsm08180	37.58	-117.11	43	25	N	166.9911155632193	135	31.991115563219296	55.70920828597169	-88.04272097623868	3.124431451873221	347.42140441561236	82.48394292332671	c(-117.11, 37.58)
wsm08182	35.87	-117.64	18	25	S	143.9642404065495	135	8.964240406549493	54.38067719709934	-86.02223497787398	1.5790752741633227	175.58540101716085	84.19646075608307	c(-117.64, 35.87)
wsm08557	24.6	-109.11	16	25	N	155.5661293298342	135	20.56612932983421	52.124667805431	-63.757739097676136	0.007425977185690158	0.8257321252684204	20.63835140588253	c(-109.11, 24.6)
wsm08659	25.63	-109.96	12	25	N	150.30289541691616	135	15.302895416916158	52.395670171349074	-65.8113037302054	0.02888602123250905	3.211983434157513	66.15674739286067	c(-109.96, 25.63)
wsm08769	24.18	-109.06	172	25	S	131.937005760818	135	-3.0629942391819895	51.83352254517405	-63.260749288475424	0.01735367912442598	1.9296437339251973	37.70451208869065	c(-109.06, 24.18)
wsm09318	24.22	-108.77	171	25	S	131.0439935496322	135	-3.956006450367795	52.03422096440784	-62.973863401512595	0.1951853323223105	21.703648590558576	37.88755889324966	c(-108.77, 24.22)
wsm09913	26.58	-111.12	178	25	S	134.98280241147222	135	-0.017197588527778862	52.39582624012462	-68.12176836918431	0.05536208556966926	6.1559915191803185	50.14067556328894	c(-111.12, 26.58)
wsm09974	32.51	-115.39	144	25	S	93.9403006207009	135	-41.059699379299104	53.78146550491918	-79.55300665516454	0.11528104286672658	12.818684753426846	4.436834367120468	c(-115.39, 32.51)
wsm09975	32.18	-114.99	179	25	NS	129.36876307575835	135	-5.631236924241648	53.8269544894431	-78.75689292884574	0.010074909820666278	1.1202804008255616	47.2837988024404	c(-114.99, 32.18)
wsm09980	32.2	-115.36	16	25	N	146.2691465533062	135	11.2691465533062	53.60115018969928	-79.12500535710971	0.18448715952642658	20.514064413508212	64.70034931499663	c(-115.36, 32.2)
wsm10466	34.2	-117.24	8	25	S	135.84435568951528	135	0.8443556895152824	53.63961779328921	-83.41495998425631	0.01648829013766573	1.8334167365411467	67.68023130735753	c(-117.24, 34.2)
wsm10502	23.22	-108.27	171	25	S	132.09902574890816	135	-2.9009742510918386	51.552501852721036	-61.375293855591956	0.17537521138052625	19.50086061288939	47.71914710914234	c(-108.27, 23.22)
wsm10757	23.11	-108.33	170	25	S	131.15541789590304	135	-3.8445821040969577	51.43224265124192	-61.333391958458236	0.04088678484386321	4.546409300795349	64.31916500813713	c(-108.33, 23.11)
wsm10844	25.51	-109.6	4	25	S	142.5672921808249	135	7.567292180824893	52.52134244511102	-65.28189237111933	0.36467576655837064	40.55015093965007	55.05782277753144	c(-109.6, 25.51)
wsm10897	26.63	-110.91	176	25	S	133.02318335678478	135	-1.9768166432152157	52.56044350071124	-67.95227763180674	0.1009467523657861	11.224782178239161	48.18202593773958	c(-110.91, 26.63)
wsm12597	36.02	-120.57	6	25	S	131.6470834962164	135	-3.3529165037836037	52.54432122513314	-88.55744595785058	0.006695582202979722	0.7445157969283505	47.01038709030081	c(-120.57, 36.02)
wsm12598	36	-120.54	6	25	S	131.66912892072253	135	-3.330871079277472	52.5523798113864	-88.50745870750188	0.0039614859950489745	0.4404977510860558	47.03308126546233	c(-120.54, 36)
wsm12599	35.92	-120.54	7	25	S	132.75387183047815	135	-2.246128169521853	52.50568345757309	-88.40068412832335	0.055982329853691226	6.224959631796928	48.11847312925579	c(-120.54, 35.92)
wsm12600	38.02	-118.7	6	25	S	129.4295472957682	135	-5.570452704231798	54.90820538775882	-89.91087720694519	2.4492222738708023	272.3414660302558	46.5652882663876	c(-118.7, 38.02)
wsm12601	38.02	-118.69	14	25	S	137.42956583998625	135	2.429565839986253	54.91478004618084	-89.90332719689204	2.449712236389402	272.39594745157837	54.56628448049696	c(-118.69, 38.02)
wsm12602	36.03	-121.35	15	25	T	140.61995657137868	135	5.61995657137868	52.03742611390949	-89.17159944136093	0.4816437531546356	53.55641553559032	55.97937192792358	c(-121.35, 36.03)
wsm12901	28.82	-112.99	164	25	S	118.25192912436637	135	-16.74807087563363	52.83873918604653	-72.65190475824825	0.1343933394663992	14.943878097734345	27.260483120718618	c(-112.99, 28.82)
wsm12970	29.61	-116.59	7	25	S	139.51521359185733	135	4.515213591857332	51.09654575414507	-77.08685954784302	2.7620543491318656	307.12685358237775	44.964186347764894	c(-116.59, 29.61)
wsm13387	23.91	-108.75	170	25	S	130.30713271745094	135	-4.692867282549059	51.80783230356831	-62.62921513932717	0.017807012960112445	1.9800522259306408	36.41266842859238	c(-108.75, 23.91)
wsm13398	25.13	-112.56	173	25	N	130.64893808521765	135	-4.351061914782349	50.45143598560612	-68.07306381327061	1.9997523400881718	222.36262090509473	45.80681123703437	c(-112.56, 25.13)
wsm13400	25.06	-112.6	179	25	NS	136.69052383758412	135	1.6905238375841236	50.37529319013226	-68.04111604606715	2.078664609779082	231.13727702539552	51.848720079972736	c(-112.6, 25.06)
wsm13401	24.09	-108.83	17	25	N	157.12150993924433	135	22.121509939244334	51.89938481585171	-62.906620745003316	0.06303222032467204	7.008872764836205	63.96526263878843	c(-108.83, 24.09)
wsm13402	24.04	-108.93	29	25	N	169.11390169420383	135	34.11390169420383	51.80246859244643	-62.968148123701475	0.036567039639095356	4.06607488831903	75.95746703782129	c(-108.93, 24.04)
wsm13517	35.75	-121.15	28	25	T	153.9150363189633	135	18.915036318963303	52.005236271419044	-88.6485032827711	0.5404560458717427	60.09605311363008	69.27769136569702	c(-121.15, 35.75)
wsm13577	29.34	-113.45	179	25	N	132.61233914972604	135	-2.38766085027396	52.910003301903565	-73.73448652496964	0.13752979359612993	15.292636364772944	42.407869832190954	c(-113.45, 29.34)
wsm14872	37.37	-121.78	9	25	S	133.20100425620774	135	-1.7989957437922612	52.52164221735593	-91.29024968626254	0.24749802454864067	27.520562573784854	51.72984607004037	c(-121.78, 37.37)
wsm14873	33.23	-115.52	18	25	S	147.15197452736652	135	12.15197452736652	54.155706657391335	-80.61505150075698	0.18655064276648403	20.74351359691693	66.88594070197337	c(-115.52, 33.23)
wsm14874	38.8	-122.85	30	25	N	152.6958754435202	135	17.695875443520208	52.60710723079592	-94.01688451386431	0.4391479157949192	48.83108751199789	56.39562720847562	c(-122.85, 38.8)
wsm14878	35.03	-119.18	141	25	T	87.76587896049205	135	-47.234121039507954	52.87244587102381	-86.13600155840348	0.10825866766786163	12.037831183264402	27.97668264503625	c(-119.18, 35.03)
wsm16037	24.68	-109.93	139	25	N	98.12005122416713	135	-36.87994877583287	51.699736425949474	-64.75884983892254	0.4556115684809541	50.6617646851405	6.738416596132311	c(-109.93, 24.68)
wsm16048	24.67	-109.85	140	25	NS	99.16461156002879	135	-35.83538843997121	51.73972899716156	-64.6595390193655	0.4201090703085839	46.714061570094515	13.906331432322077	c(-109.85, 24.67)
wsm16139	24.75	-109.79	150	25	S	109.12542416269753	135	-25.874575837302473	51.83589340475922	-64.6774916626912	0.3216996261910694	35.771415584832575	23.86690563513423	c(-109.79, 24.75)
wsm16158	24.67	-109.86	149	25	S	108.16006857856223	135	-26.839931421437768	51.73378666845705	-64.67064088547508	0.4260513990130974	47.37481928420072	22.90178845085552	c(-109.86, 24.67)
wsm16159	24.88	-109.83	149	25	S	107.99873595802546	135	-27.001264041974537	51.91030843594782	-64.85988102867698	0.24676989511451808	27.43959816330065	16.617047881051803	c(-109.83, 24.88)
wsm16374	24.82	-109.83	160	25	S	119.04889189012147	135	-15.951108109878533	51.865009498203776	-64.79613446998195	0.29091527510395565	32.34834721113017	27.6672394463576	c(-109.83, 24.82)
wsm16389	24.77	-109.88	161	25	S	120.06792338838648	135	-14.932076611613525	51.79749655698479	-64.79859842590761	0.35900499520024454	39.91958906632786	28.686253128322164	c(-109.88, 24.77)
wsm16390	24.76	-109.89	161	25	S	120.0717199742869	135	-14.928280025713093	51.78399259156833	-64.79909780278025	0.372508960616706	41.42116357754145	28.690049714222596	c(-109.89, 24.76)
wsm16537	25.57	-109.81	174	25	S	132.4212485161786	135	-2.5787514838214065	52.44070825526992	-65.58017470354335	0.007724352179508287	0.858909956496769	43.653905357092526	c(-109.81, 25.57)
wsm16540	26.25	-110.7	171	25	N	128.44555833175434	135	-6.5544416682456585	52.40914518737181	-67.30189548948078	0.06504349898946771	7.232517056336194	40.22790685041571	c(-110.7, 26.25)
wsm16551	23.7	-108.51	172	25	S	132.59530188326926	135	-2.404698116730742	51.78572052338687	-62.13923327637932	0.02393370585562593	2.6613103309552533	40.26004041164697	c(-108.51, 23.7)
wsm16555	25.82	-110.09	175	25	S	133.08121779637008	135	-1.9187822036299167	52.45921989226725	-66.1621875555644	0.054760463656897684	6.0890941226197395	47.67973069316383	c(-110.09, 25.82)
wsm16561	25.6	-109.8	172	25	S	130.39979729131915	135	-4.600202708680854	52.469132870670926	-65.601783086374	0.03648649457075237	4.057118673022423	41.632444678868524	c(-109.8, 25.6)
wsm16569	24.16	-108.83	169	25	S	129.06418237044932	135	-5.935817629550684	51.95308077921351	-62.97944377461589	0.11404514712798175	12.681259228213747	35.90774771406677	c(-108.83, 24.16)
wsm16574	27.62	-111.38	169	25	S	124.94083720279104	135	-10.059162797208955	52.990341885140246	-69.58062278175206	0.10406226328959889	11.571211663825823	45.31883754379771	c(-111.38, 27.62)
wsm16587	26.87	-111.36	173	25	S	129.62957692740338	135	-5.370423072596623	52.46052479618811	-68.7036010321636	0.039374247084801084	4.378222544075192	43.60744917210354	c(-111.36, 26.87)
wsm16595	24.75	-109.23	174	25	S	133.38416596362617	135	-1.6158340363738262	52.16783286983487	-64.05164190876273	0.017345548955738366	1.928739699169724	46.03993730895468	c(-109.23, 24.75)
wsm16598	27	-111.32	175	25	S	131.52870252588468	135	-3.4712974741153175	52.57945857030178	-68.80788371521321	0.16278166496135782	18.10052021467148	45.50617167635937	c(-111.32, 27)
wsm16599	26.96	-111.34	175	25	S	131.5568107970937	135	-3.4431892029062965	52.538163957573865	-68.78390989560673	0.11925023035199445	13.260038872331862	45.53448148144298	c(-111.34, 26.96)
wsm16601	28.38	-112.51	174	25	S	128.82577932343452	135	-6.174220676565483	52.83051469127522	-71.64346916569643	0.08998423377234133	10.00580404915157	42.10989177687998	c(-112.51, 28.38)
wsm16608	24.1	-108.95	169	25	S	129.05528927305204	135	-5.94471072694796	51.83677090923378	-63.053089136341015	0.004947759410235619	0.550166502127623	35.898667231734066	c(-108.95, 24.1)
wsm16610	26.25	-110.7	175	25	N	132.44555833175434	135	-2.5544416682456585	52.40914518737181	-67.30189548948078	0.06504349898946771	7.232517056336194	44.22790685041571	c(-110.7, 26.25)
wsm16643	26.18	-110.65	177	25	S	134.52782618702554	135	-0.4721738129744608	52.38785947581272	-67.17017979663204	0.040698184295010265	4.5254378477277	46.31029841702889	c(-110.65, 26.18)
wsm16707	26.32	-110.72	1	25	N	138.37567646377556	135	3.3756764637755623	52.44854544831686	-67.40123804976953	0.05407528612136048	6.012905751923482	52.6443608430111	c(-110.72, 26.32)
wsm16719	27.13	-114.36	1	25	N	136.33559396307555	135	1.335593963075553	50.78943713353019	-72.09103195135172	1.935903951513005	215.2629942465681	50.031095428094204	c(-114.36, 27.13)
wsm16760	27.14	-114.33	4	25	S	139.33657609820693	135	4.336576098206933	50.815316854991195	-72.07210892173515	1.9100242300520023	212.38529655520864	53.032077563225585	c(-114.33, 27.14)
wsm16787	26.25	-110.69	7	25	S	144.44971845158375	135	9.449718451583749	52.415210412272	-67.29106409423409	0.07034382310581577	7.821887019071515	56.23209789598775	c(-110.69, 26.25)
wsm16789	30.88	-114.17	11	25	S	142.89626746736712	135	7.8962674673671245	53.49820748541992	-76.32841303515902	0.08120672919030625	9.029788727283393	43.63208209865945	c(-114.17, 30.88)
wsm16825	26.33	-110.76	8	25	N	145.35030881923444	135	10.350308819234442	52.431617835060614	-67.45561581033547	0.06834457082990042	7.59958000284199	59.618735904157234	c(-110.76, 26.33)
wsm16828	30.13	-114.49	8	25	N	140.55243703965857	135	5.552437039658571	52.79000559980113	-75.71137825644422	0.5818445300665545	64.69824891375683	44.83740062976403	c(-114.49, 30.13)
wsm16864	26.38	-110.82	11	25	N	148.2814979829684	135	13.281497982968403	52.43192360559934	-67.57603388659672	0.060680438418970084	6.747366188313831	67.32105541447709	c(-110.82, 26.38)
wsm16934	30.41	-114.46	15	25	N	147.2871686933879	135	12.287168693387912	52.998009601673495	-76.02503200120513	0.39234166600389386	43.62646283441804	48.02867972428476	c(-114.46, 30.41)
wsm16953	30.45	-114.27	16	25	N	148.29824813437017	135	13.29824813437017	53.14611213275433	-75.89079042432593	0.23601640700763227	26.243863195832898	52.581842752936154	c(-114.27, 30.45)
wsm18580	32.43	-115.28	31	25	N	161.04642980929225	135	26.04642980929225	53.80114853160687	-79.34828546995544	0.035782324116709674	3.978818383238558	79.4736165230845	c(-115.28, 32.43)
wsm22080	25.681	-109.903	178	25	S	136.28397280037666	135	1.2839728003766595	52.46792914082447	-65.80404174260087	0.04337294824288307	4.822858438182031	52.13782477632117	c(-109.903, 25.681)
wsm22081	25.766	-110.069	168	25	S	126.13728463270172	135	-8.862715367298279	52.43164622018439	-66.07993909728685	0.022320038878000048	2.4818785027134256	40.73630354264583	c(-110.069, 25.766)
wsm22082	24.961	-109.144	11	25	S	150.24670865141024	135	15.246708651410245	52.37870622122864	-64.17972850320878	0.19721783201882204	21.929652556372258	62.90225953775746	c(-109.144, 24.961)
wsm22083	28.213	-112.271	174	25	S	129.06464976832922	135	-5.935350231670782	52.8614877276555	-71.20161520312317	0.09626052059089574	10.703696262376496	44.16075801895386	c(-112.271, 28.213)
wsm22085	28.215	-112.239	18	25	NS	153.0740248088864	135	18.074024808886406	52.88281851554595	-71.17088167475606	0.11484722519670498	12.770446363018614	68.17045303963368	c(-112.239, 28.215)
wsm22086	25.252	-109.979	27	25	TS	165.61819499568583	135	30.618194995685826	52.10135818402593	-65.42285520316868	0.051971666038603814	5.778993549090535	78.10853866898026	c(-109.979, 25.252)
wsm22087	27.551	-111.426	172	25	S	127.9868476686911	135	-7.013152331308902	52.9123974459282	-69.54966375573788	0.023737144730482385	2.6394537009722394	48.36540569404406	c(-111.426, 27.551)
wsm22088	25.609	-109.905	44	25	S	2.3453553890599323	135	-132.65464461094007	52.41295986791199	-65.72770081563964	0.01677795395917059	1.8656259282695413	81.80010878174778	c(-109.905, 25.609)
wsm22089	23.72	-108.728	22	25	TS	162.47152537297438	135	27.471525372974384	51.674289323231015	-62.4085436575597	0.14298908809630007	15.899683052012763	68.57778046967076	c(-108.728, 23.72)
wsm22092	28.194	-112.214	4	25	S	139.10241917584767	135	4.102419175847672	52.883501155806115	-71.12045587467651	0.11207839033048828	12.462565549298345	54.77453107952158	c(-112.214, 28.194)
wsm22093	27.498	-111.381	162	25	S	118.05270708784997	135	-16.947292912150033	52.90197127152742	-69.44102697554408	0.0014075735943563927	0.1565152580564511	38.434054688140805	c(-111.381, 27.498)
wsm22094	23.537	-108.84	169	25	S	129.56325494440648	135	-5.436745055593519	51.467802550584324	-62.348752344214795	0.3469533938392573	38.579510292066054	37.22772996192816	c(-108.84, 23.537)
wsm22095	27.311	-111.453	41	25	S	177.19594604683812	135	42.19594604683812	52.722870299818936	-69.3028259625667	0.14051171383586336	15.624211223591631	10.564088853490148	c(-111.453, 27.311)
wsm22096	26.904	-111.301	178	25	NS	134.62230754359825	135	-0.3776924564017463	52.52137758787685	-68.67912936565338	0.09799021689209297	10.896029980504366	48.60038137521633	c(-111.301, 26.904)
wsm22097	27.836	-111.751	167	25	S	122.60210631093196	135	-12.397893689068042	52.91605398181457	-70.22129258302526	0.0917545267286215	10.202651915578336	38.66891231919067	c(-111.751, 27.836)
wsm22098	26.726	-111.08	176	25	S	132.8690810197362	135	-2.1309189802638002	52.52689008823528	-68.24255625597385	0.08401018519214176	9.341519240939288	48.025985214655066	c(-111.08, 26.726)
wsm22099	27.751	-111.643	168	25	S	123.72076533664585	135	-11.279234663354146	52.92203302810345	-70.00943345762943	0.08319129736890574	9.250462944141054	39.789590384863004	c(-111.643, 27.751)
wsm22101	26.909	-111.345	175	25	S	131.6005682929159	135	-3.3994317070840907	52.4980576987438	-68.73162225476577	0.0769071496404905	8.55169663641737	45.578440537616075	c(-111.345, 26.909)
wsm22102	27.456	-112.356	158	25	S	113.72882834888833	135	-21.271171651111672	52.269721039549644	-70.41516883556649	0.5436717087998559	60.45361900932049	29.79412121206815	c(-112.356, 27.456)
wsm22103	27.503	-112.466	178	25	S	133.6469839319543	135	-1.3530160680456902	52.23517898439245	-70.58286731080082	0.5673070572206029	63.08175346151503	49.323126626762246	c(-112.466, 27.503)
wsm22104	27.461	-112.388	1	25	S	136.71280678016694	135	1.712806780166943	52.25347662485821	-70.45408693847682	0.5562805545791392	61.85566062110624	52.777595477662885	c(-112.388, 27.461)
wsm22105	27.531	-112.506	152	25	S	107.60746122894489	135	-27.392538771055115	52.23038504528323	-70.65624209146338	0.5686495212034401	63.231028851127135	23.283155693406115	c(-112.506, 27.531)
wsm22106	27.472	-112.487	172	25	S	127.66744077837689	135	-7.332559221623114	52.199987713532835	-70.56924767008094	0.6024983280802161	66.9948496307035	43.34358347318482	c(-112.487, 27.472)
wsm22107	27.485	-112.466	167	25	S	122.66322080191003	135	-12.336779198089971	52.22230637011183	-70.56232633353214	0.5801796715012202	64.51312483283805	38.339363496717965	c(-112.466, 27.485)
wsm22108	23.69	-108.573	176	25	S	136.57211632695657	135	1.572116326956575	51.741365376007394	-62.20098438851125	0.0699894249621309	7.782479689226763	44.23676702699731	c(-108.573, 23.69)
wsm22109	26.881	-111.337	165	25	S	121.62876098591664	135	-13.371239014083358	52.48260951747388	-68.69151948469101	0.061458968370573075	6.83393488835792	35.60663323061681	c(-111.337, 26.881)
wsm22110	27.473	-112.462	168	25	S	123.67546807741712	135	-11.324531922582878	52.216202381511486	-70.54449527849586	0.5899192290137165	65.59611570701755	39.73975271718439	c(-112.462, 27.473)
wsm22111	27.891	-111.895	174	25	S	129.4983723255175	135	-5.501627674482506	52.86616673841059	-70.43575880716745	0.05277399006109107	5.868208032743805	45.563665188697314	c(-111.895, 27.891)
wsm22113	23.975	-109.02	164	25	S	124.123357778009	135	-10.876642221991005	51.69987348744131	-63.00273357385436	0.1405036629234644	15.623316001745492	30.966829432820532	c(-109.02, 23.975)
wsm22114	27.753	-111.664	175	25	S	130.71109453022723	135	-4.2889054697727715	52.91048887176602	-70.03381357147674	0.07164714103147674	7.966809559734617	46.77991957844438	c(-111.664, 27.753)
wsm22115	27.122	-111.457	6	25	S	142.36558399707815	135	7.365583997078147	52.58381471746879	-69.09174091375188	0.027199516426122727	3.024452397738989	63.80887386250333	c(-111.457, 27.122)
wsm25232	32.46	-115.32	1	25	S	131.00684326199166	135	-3.993156738008338	53.794594124130775	-79.42393701699137	0.10285298842061508	11.436746248348397	41.50338547271713	c(-115.32, 32.46)
wsm25242	32.44	-115.32	14	25	S	144.02776222827515	135	9.02776222827515	53.78173374547919	-79.39800993058176	0.11594688866070157	12.892723529578687	54.52430726055309	c(-115.32, 32.44)
wsm25245	32.47	-115.33	178	25	S	127.99433795139862	135	-7.00566204860138	53.794558868678564	-79.44608729102083	0.10288824387282602	11.440666481168067	38.490880162124085	c(-115.33, 32.47)
wsm25264	32.47	-115.32	178	25	S	127.99637767886452	135	-7.003622321135481	53.801022215581355	-79.43690652239417	0.09642489697003498	10.72197410696133	38.492919889589984	c(-115.32, 32.47)
wsm25265	29.78	-114.06	173	25	N	126.00972910817882	135	-8.990270891821183	52.82573002963391	-74.86781071138755	0.23201965049311468	25.799443536522254	34.612750974517894	c(-114.06, 29.78)
wsm25266	29.2	-114.5	153	25	N	106.43522062777811	135	-28.564779372221892	52.14943851112323	-74.60447359238131	0.6423383460524548	71.42486360574526	72.37794719687895	c(-114.5, 29.2)
wsm25275	32.36	-115.33	14	25	S	144.1092121661478	135	9.109212166147813	53.72377606662072	-79.3036587872941	0.045644369216546465	5.075429274458851	62.53720170205406	c(-115.33, 32.36)
wsm25506	39.52	-119.93	13	25	S	134.66561795706934	135	-0.3343820429306561	54.90677558721805	-93.00786205742558	2.715548031027083	301.9555798325646	46.93461937356528	c(-119.93, 39.52)
wsm25540	24.8	-109.58	178	25	S	137.17975238460804	135	2.1797523846080367	51.99842443589153	-64.49666801024941	0.17039377765806307	18.946949692928623	51.92242616870817	c(-109.58, 24.8)
wsm25577	30.25	-114.3	37	25	N	169.486695027805	135	34.48669502780501	52.992150909773294	-75.67400701983385	0.3776435381155352	41.99210333192605	73.77193231200658	c(-114.3, 30.25)
wsm25838	33.95	-117.76	172	25	TS	120.04457043646539	135	-14.955429563534608	53.14622683904798	-83.52848416166518	0.4850686203717345	53.937243918875254	51.86881146046369	c(-117.76, 33.95)
wsm25864	26.64	-111	172	25	S	128.97785111740666	135	-6.022148882593342	52.51289135515871	-68.06022154290766	0.05893355524736421	6.55312137476049	44.13604735979527	c(-111, 26.64)
wsm26152	26.65	-110.93	176	25	S	132.99725920762546	135	-2.0027407923745386	52.562883372630395	-67.9962215353196	0.10615609850199803	11.804035837219173	48.15577859305347	c(-110.93, 26.65)
wsm26254	34.81	-116.42	28	25	S	155.28097472072977	135	20.280974720729773	54.547138175136894	-83.53700565564948	0.9158427157171758	101.83720379831216	87.10521574472807	c(-116.42, 34.81)
wsm26360	23.81	-108.76	175	25	S	135.38323903073956	135	0.3832390307395599	51.72500575811472	-62.537475130624685	0.09728919633325717	10.818079943569186	41.48906253772657	c(-108.76, 23.81)
wsm26451	23.56	-109.45	172	25	S	132.25082478381466	135	-2.7491752161853356	51.129125645031614	-63.06137089573298	0.7125930236123992	79.23683807873563	39.09420274249669	c(-109.45, 23.56)
wsm26613	33.32	-115.73	24	25	S	153.017625362761	135	18.01762536276101	54.07616891976448	-80.92308132819149	0.03514698666102589	3.9081719841955684	62.69952043161186	c(-115.73, 33.32)
wsm26924	25.39	-109.69	180	25	S	138.62990557864794	135	3.6299055786479357	52.37758710154828	-65.25169841316325	0.21980814683292493	24.44158441335092	51.12049849127311	c(-109.69, 25.39)
wsm26925	25.23	-109.76	14	25	S	152.7350073795402	135	17.735007379540207	52.21563730699486	-65.15668224596743	0.05563379995410145	6.186204821822231	65.2257249362275	c(-109.76, 25.23)
wsm26929	25.13	-109.75	1	25	S	139.82441634591692	135	4.824416345916916	52.14638250296934	-65.03811353162983	0.013579722479519774	1.5099983238808008	48.442639175472095	c(-109.75, 25.13)
wsm27035	29.31	-113.73	177	25	S	130.556294451618	135	-4.443705548382013	52.712489753008555	-73.97697504488083	0.06039621556958252	6.715762005913852	40.35182328176484	c(-113.73, 29.31)
wsm27036	29.04	-112.9	176	25	S	130.07205957088638	135	-4.927940429113619	53.048517820124815	-72.82273832805556	0.3419873850983137	38.02731455415527	39.08056438766005	c(-112.9, 29.04)
wsm27041	29.61	-113.79	20	25	S	153.25140083005476	135	18.251400830054763	52.88067629956436	-74.39681728523645	0.09813865655209497	10.91253574033403	59.25623470619303	c(-113.79, 29.61)
wsm27155	29.45	-113.6	179	25	S	132.46149136581153	135	-2.5385086341884744	52.891033485493196	-74.01592437366946	0.11804440184737786	13.125956675615045	42.25701973288437	c(-113.6, 29.45)
wsm27164	32.38	-115.27	170	25	S	120.1007484194514	135	-14.899251580548594	53.77542057228315	-79.2743208107645	0.006000136445884152	0.6671856505171803	38.528737955357656	c(-115.27, 32.38)
wsm27206	36.39	-117.86	14	25	S	139.35749504613727	135	4.357495046137274	54.53946382620827	-86.92729526336858	1.8774247134465298	208.7603907069613	59.364237884264185	c(-117.86, 36.39)
wsm27224	36.39	-117.86	178	25	NS	123.35749504613727	135	-11.642504953862726	54.53946382620827	-86.92729526336858	1.8774247134465298	208.7603907069613	43.364237884264185	c(-117.86, 36.39)
wsm27225	36.39	-117.86	6	25	S	131.35749504613727	135	-3.6425049538627263	54.53946382620827	-86.92729526336858	1.8774247134465298	208.7603907069613	51.364237884264185	c(-117.86, 36.39)
wsm27387	23.61	-108.56	168	25	S	128.64287942509304	135	-6.357120574906958	51.687097303734696	-62.104188512183406	0.1217066396442874	13.533179499448622	36.307661864370516	c(-108.56, 23.61)
wsm27425	23.82	-108.92	5	25	S	145.29717234158272	135	10.297172341582723	51.63928249529589	-62.72951620737546	0.19137336435319696	21.27977650828814	51.40227625471414	c(-108.92, 23.82)
wsm27510	26.29	-110.56	171	25	S	128.46878537651082	135	-6.531214623489177	52.52349923528449	-67.19446577920678	0.17710284455061753	19.69296492098943	40.25122667657445	c(-110.56, 26.29)
wsm27530	28.94	-113.12	172	25	S	126.09650849950026	135	-8.90349150049974	52.84071694050009	-72.92570837886215	0.13309421125040188	14.799421432171355	35.10498872415701	c(-113.12, 28.94)
wsm27551	32.44	-115.17	13	25	S	143.05870424581906	135	8.058704245819058	53.87864827112042	-79.26000874802774	0.1051736069360345	11.694787609203514	61.48749679749767	c(-115.17, 32.44)
wsm27922	32.3	-115.27	178	25	S	128.18415292051122	135	-6.815847079488776	53.723845338828525	-79.17089786513219	0.05773778205007574	6.420157278743776	46.61455208502355	c(-115.27, 32.3)
wsm27926	32.67	-115.79	172	25	S	121.69460717426864	135	-13.30539282573136	53.625058285476165	-80.12517011991672	0.26743180704425384	29.73710110779212	32.615592129136985	c(-115.79, 32.67)
wsm27927	32.66	-115.81	3	25	S	132.7012487184286	135	-2.2987512815714126	53.60571626042089	-80.13032875990368	0.2867738320995272	31.887839126037402	43.62223367329693	c(-115.81, 32.66)
wsm27929	31.97	-114.99	26	25	S	156.5866890790685	135	21.586689079068492	53.69063215294703	-78.48669310507337	0.14628118268642964	16.265747772455306	74.50546744689098	c(-114.99, 31.97)
wsm27932	32.23	-115.28	171	25	S	121.25481735307471	135	-13.745182646925286	53.67218839723551	-79.08983888698063	0.11344895199020044	12.61496526233091	39.68602011476514	c(-115.28, 32.23)
wsm27959	31.98	-114.97	173	25	S	123.58078461325874	135	-11.419215386741257	53.71002235469258	-78.48087807371117	0.12689098094087825	14.109652743293223	41.499562981081226	c(-114.97, 31.98)
wsm28023	32.67	-115.81	174	25	S	123.69080883766412	135	-11.309191162335878	53.61210340533907	-80.1432977803011	0.2803866871813483	31.177620037585527	34.61179379253247	c(-115.81, 32.67)
wsm28024	32.67	-115.81	171	25	S	120.69080883766412	135	-14.309191162335878	53.61210340533907	-80.1432977803011	0.2803866871813483	31.177620037585527	31.611793792532467	c(-115.81, 32.67)
wsm28062	32.62	-115.77	156	25	S	105.75061648440828	135	-29.249383515591717	53.60605759945766	-80.04219695678056	0.28714632449639055	31.929258447807065	16.671617287208164	c(-115.77, 32.62)
wsm28073	25.5	-109.83	176	25	S	134.472639553392	135	-0.527360446607986	52.37635387659106	-65.52619838650699	0.22524857885193939	25.046533685494644	46.96285863143362	c(-109.83, 25.5)
wsm28131	32.7	-115.92	174	25	S	123.63879046686588	135	-11.361209533134115	53.55998354872165	-80.2817515385965	0.43056489624208183	47.876697968458494	35.538346222587165	c(-115.92, 32.7)
wsm28138	24.04	-109.1	11	25	S	151.03211546235207	135	16.032115462352067	51.70282448881768	-63.16047085541137	0.14291873466406457	15.89186009650575	56.80010177767576	c(-109.1, 24.04)
wsm28203	33.42	-116.49	4	25	S	132.78329379224226	135	-2.2167062077577384	53.645006019398664	-81.73087395093758	0.4214489330501934	46.863047714480885	50.127299835685676	c(-116.49, 33.42)
wsm28410	32.14	-115.21	176	25	S	126.36295191734371	135	-8.637048082656293	53.659143706749	-78.90932104664779	0.14271055586515047	15.868711638361491	44.79737100771047	c(-115.21, 32.14)
wsm28411	29.74	-114.12	160	25	S	113.03122350446893	135	-21.968776495531074	52.7603585179647	-74.87821641163666	0.2973911621623273	33.06843398893657	21.634245370808003	c(-114.12, 29.74)
wsm28426	32.53	-115.16	171	25	S	120.96620783638969	135	-14.033792163610315	53.94297482037082	-79.3678239739856	0.18166284122776943	20.20001411509379	55.83873035001557	c(-115.16, 32.53)
wsm28512	24.47	-109.02	174	25	S	133.71704847460046	135	-1.2829515253995396	52.0786253417116	-63.51912415000912	0.21748311577966462	24.183052399998758	39.483594401311166	c(-109.02, 24.47)
wsm28513	24.54	-109.1	179	25	S	138.62083665194325	135	3.62083665194325	52.08487506321494	-63.683144326381445	0.21603333605791164	24.021844028241162	44.386661904619245	c(-109.1, 24.54)
wsm28514	24.47	-109.14	177	25	S	136.65998762637457	135	1.6599876263745728	52.007965328149034	-63.65453330091645	0.13912360099200782	15.469859905238813	42.42581287905057	c(-109.14, 24.47)
wsm28515	24.72	-108.89	5	25	S	144.5703267282771	135	9.57032672827711	52.34567612355241	-63.63631623889497	0.479400896803746	53.307020944820415	50.33639224119099	c(-108.89, 24.72)
wsm28520	24.69	-109.16	175	25	S	134.4673304178241	135	-0.5326695821759131	52.163617065206594	-63.9092780084293	0.026478889713963838	2.9443222530217654	48.96733416051734	c(-109.16, 24.69)
wsm28521	24.59	-109.18	5	25	S	144.5413751531962	135	9.541375153196213	52.07576630964778	-63.82603107781094	0.11842634039218325	13.16842636255831	59.04179218662807	c(-109.18, 24.59)
wsm28522	24.63	-109.19	168	25	S	127.5033193541044	135	-7.496680645895594	52.10029083300176	-63.87954509770152	0.09185346947850093	10.213653862540317	42.0035297298258	c(-109.19, 24.63)
wsm28540	24.59	-109.2	165	25	S	124.53194319030376	135	-10.468056809696236	52.06396418405335	-63.84854031330628	0.1292042922067651	14.366881573953924	39.03225689175588	c(-109.2, 24.59)
wsm28553	23.08	-108.45	171	25	S	132.1184444928706	135	-2.8815555071294057	51.339622329323625	-61.44095239347891	0.0346613888953442	3.8541759019217623	47.73821871285236	c(-108.45, 23.08)
wsm28677	25.42	-109.9	21	25	S	159.51009925546532	135	24.51009925546532	52.27455937189949	-65.5168893870676	0.12345407416037091	13.727485619795115	72.00031833350693	c(-109.9, 25.42)
wsm28703	32.18	-115.23	163	25	S	113.31724299636653	135	-21.68275700363347	53.67213134386555	-78.97927699207227	0.12566869040148987	13.973740049307366	31.75085771344584	c(-115.23, 32.18)
wsm28826	25.91	-110.56	176	25	S	133.8010899744006	135	-1.198910025599389	52.242728363868984	-66.77494937790972	0.12380678160206315	13.766704951896989	51.02589778684819	c(-110.56, 25.91)
wsm28828	38.25	-112.34	27	25	NS	150.46156943848564	135	15.46156943848564	59.21142859880712	-85.19412741981142	6.119744076334101	680.4854305219011	89.7369106186195	c(-112.34, 38.25)
wsm28866	27.01	-111.41	177	25	S	133.48461745682698	135	-1.5153825431730183	52.53152275372149	-68.91488289551162	0.11931949214395132	13.26774044281105	36.525440556465355	c(-111.41, 27.01)
wsm28994	32.06	-115.1	174	25	S	124.46946963311302	135	-10.530530366886978	53.67822257462394	-78.70454127350094	0.13865700499849254	15.417976726536144	42.38450535979507	c(-115.1, 32.06)
wsm29076	25.33	-109.46	172	25	S	130.78580245918192	135	-4.214197540818077	52.469656860579285	-64.93069717866173	0.3114249717623423	34.628924566387184	39.40407874660025	c(-109.46, 25.33)
wsm29079	25.38	-109.69	12	25	N	150.63847897196592	135	15.638478971965924	52.370082045662414	-65.24087357094196	0.21230309094706	23.607059125711277	63.1290718845911	c(-109.69, 25.38)
wsm29083	25.32	-109.74	7	25	N	145.66728997156997	135	10.667289971569971	52.29518839286888	-65.23152045654584	0.1362971619908251	15.155573795137968	58.15794520419627	c(-109.74, 25.32)
wsm29084	25.485	-109.628	176	25	S	134.57620784378105	135	-0.4237921562189513	52.48587519962188	-65.28584696937084	0.3292085210692335	36.606367749527024	47.0667384404876	c(-109.628, 25.485)
wsm29096	25.33	-109.52	171	25	S	129.7584099149151	135	-5.241590085084908	52.43391526406999	-64.99762412389539	0.27452981749843275	30.52636494619993	38.37665056434946	c(-109.52, 25.33)
wsm29327	38.39	-118.73	175	25	N	117.9875499265629	135	-17.012450073437094	55.0911278627611	-90.47310720115404	2.7071202127945355	301.01844791220964	41.134929678773005	c(-118.73, 38.39)
wsm29335	27.54	-111.31	167	25	S	123.04132560013318	135	-11.958674399866823	52.97591076910343	-69.41418021377362	0.13898809356036423	15.454792145572606	43.665615571293756	c(-111.31, 27.54)
wsm29355	27.47	-111.49	171	25	S	127.03676548524436	135	-7.963234514755641	52.81469665996796	-69.5241300311089	0.07634432057682972	8.489112813806788	47.41588127182399	c(-111.49, 27.47)
wsm29367	28.74	-113.12	171	25	S	125.28523865089414	135	-9.714761349105856	52.70130649863051	-72.68867717776311	0.003585495061216193	0.3986894092191199	34.29378035292734	c(-113.12, 28.74)
wsm29471	27.58	-111.56	174	25	S	129.90940420772506	135	-5.090595792274939	52.85064512945637	-69.72455144296853	0.01852874026043594	2.0603047506365826	49.838086912607764	c(-111.56, 27.58)
wsm29743	24.96	-109.53	159	25	NS	118.06835599687861	135	-16.93164400312139	52.14908937740042	-64.61122178245589	0.012993726589584753	1.444838464175464	32.81031430024461	c(-109.53, 24.96)
wsm29744	25.166	-109.556	179	25	S	137.88200877259783	135	2.8820087725978283	52.289042138126334	-64.86093232660393	0.1319638070639968	14.673726048531977	46.50032069562417	c(-109.556, 25.166)
wsm29847	36.58	-121.18	175	25	S	120.04207009943343	135	-14.957929900566569	52.46726327412471	-89.77513710367171	0.0038892315701488656	0.43246341454812726	37.17976675697366	c(-121.18, 36.58)
wsm30070	39.61	-120.47	7	25	S	128.59219494465071	135	-6.407805055349286	54.59951730044498	-93.51893173384018	2.4215858820768474	269.2684352411567	40.86051254052984	c(-120.47, 39.61)
wsm30226	26	-111.86	163	25	N	120.1942364243589	135	-14.805763575641095	51.51930849590196	-68.2694753515892	0.9235714071411749	102.69659625744607	35.35114061927777	c(-111.86, 26)
wsm30291	30.49	-113.88	178	25	S	130.36434447291822	135	-4.635655527081781	53.42154478048362	-75.56162675125094	0.05803728879139669	6.453460954725941	35.58729309421756	c(-113.88, 30.49)
wsm30723	28.81	-113.26	178	25	S	132.17454438794266	135	-2.8254556120573397	52.66220499459961	-72.91260595438919	0.04487158753848064	4.989499754149062	41.18303690885091	c(-113.26, 28.81)
wsm30749	23.95	-108.79	169	25	S	129.25510945724136	135	-5.74489054275864	51.81523618071831	-62.71604679795586	0.015419678930776115	1.7145924281860159	35.360213370372776	c(-108.79, 23.95)
wsm31073	32.21	-115.3	159	25	S	109.27136147750741	135	-25.728638522492588	53.64635092682729	-79.08253828009278	0.13928642239842048	15.48796484450733	27.70256423919784	c(-115.3, 32.21)
wsm31198	25	-109.39	175	25	S	134.09910760285345	135	-0.9008923971465492	52.262432396064234	-64.49748861446209	0.09361418251464215	10.409436488983383	48.841781386953585	c(-109.39, 25)
wsm31281	33.02	-115.54	12	25	S	141.3727420500727	135	6.372742050072702	54.00983464277452	-80.35594931592577	0.02074086668687869	2.3062823250073885	53.272231378283664	c(-115.54, 33.02)
wsm31282	32.64	-115.8	7	25	S	136.72402114240322	135	1.7240211424032168	53.59941452969355	-80.09533463816844	0.2934324785436857	32.62824784831858	47.64501402113547	c(-115.8, 32.64)
wsm31286	30.47	-114	2	25	S	134.35135452954205	135	-0.6486454704579501	53.33164965107823	-75.65365371922515	0.036049144745064154	4.0084875242832085	39.57383605978873	c(-114, 30.47)
wsm31434	24.86	-110.25	166	25	N	124.82738394927446	135	-10.172616050725537	51.64480456013222	-65.30282928281787	0.5118621184204244	56.91654907076198	37.31791454598101	c(-110.25, 24.86)
wsm31442	24.63	-110.25	178	25	S	137.01777428198784	135	2.0177742819878404	51.47142507010905	-65.05974899229156	0.6885371553398087	76.56194388808547	45.63599711154302	c(-110.25, 24.63)
wsm31448	24.84	-110.25	167	25	S	125.84401551840642	135	-9.155984481593578	51.629748056354195	-65.28161818229115	0.5269186221984512	58.5907582088805	38.33454611511297	c(-110.25, 24.84)
wsm31475	23.74	-108.49	174	25	S	134.5729543248326	135	-0.4270456751673919	51.828248949260825	-62.157431039367616	0.01774443415481386	1.9730937706857832	42.2376489401172	c(-108.49, 23.74)
wsm31480	23.76	-108.54	168	25	S	128.53198663123044	135	-6.468013368769562	51.81461494802054	-62.23516408339279	0.0024098611875018605	0.2679647068930299	36.19659341385068	c(-108.54, 23.76)
wsm31489	25.06	-109.61	173	25	S	131.94727191985726	135	-3.0527280801427423	52.17701332108177	-64.80736520115609	0.020511768896739113	2.2808077779658507	40.56560165979295	c(-109.61, 25.06)
wsm31511	25.16	-113.06	6	25	S	143.43463322431649	135	8.434633224316485	50.168025612353716	-68.62765006176006	2.257598580512486	251.03385416828357	57.41290866936981	c(-113.06, 25.16)
wsm31533	36.35	-120.81	17	25	S	142.290934766786	135	7.290934766785995	52.57804662864957	-89.18444896880828	0.058976761585441295	6.557925706968001	57.650350123330895	c(-120.81, 36.35)
wsm31603	24.48	-110.13	156	25	N	115.1946825052687	135	-19.805317494731298	51.42949069650529	-64.76977983070196	0.7264340768024411	80.77589509180999	23.813030061504833	c(-110.13, 24.48)
wsm31802	31.15	-119.62	33	25	N	163.53022338322637	135	28.53022338322637	50.159482533371154	-81.63628241498395	3.9134522900748223	435.1566394315178	80.87536535747302	c(-119.62, 31.15)
wsm31847	24.12	-109.08	25	25	N	164.97649377572088	135	29.976493775720883	51.7758478673497	-63.220915754844796	0.07246185654041426	8.057401915711754	70.74424011507028	c(-109.08, 24.12)
wsm31930	25.77	-110.13	174	25	S	132.1071926080275	135	-2.8928073919724966	52.397953480147386	-66.1513765888369	0.006505948462965705	0.7234294580871653	46.70570550482125	c(-110.13, 25.77)
wsm31931	26.01	-110.3	176	25	S	133.82478482212514	135	-1.1752151778748612	52.47381038151783	-66.6012941180169	0.09561322352119106	10.63172001309886	51.05148217698502	c(-110.3, 26.01)
wsm31933	25.98	-110.06	168	25	S	125.95466774643205	135	-9.045332253567949	52.59620804995774	-66.30512992112288	0.19904875039144088	22.13324167080273	40.55242189435944	c(-110.06, 25.98)
wsm32118	38.02	-118.06	44	25	S	167.43381056918588	135	32.43381056918588	55.328975774971475	-89.42514819162712	2.827399789759518	314.392945063247	84.57640252473095	c(-118.06, 38.02)
wsm32532	34.41	-119.93	30	25	T	157.35334025685518	135	22.353340256855176	52.006869597879685	-85.93382033524583	0.8321470446364003	92.53065697906385	82.39298456037625	c(-119.93, 34.41)
wsm32564	30.06	-114.16	14	25	N	146.71040868487285	135	11.710408684872846	52.95265731838046	-75.30569391221611	0.39827626091855706	44.286360589145204	51.934757881412	c(-114.16, 30.06)
wsm32578	24.13	-108.87	175	25	S	135.06939656446275	135	0.06939656446274967	51.90664750621234	-62.99360395827699	0.06627035584756413	7.368937502494884	41.91286821927429	c(-108.87, 24.13)
wsm33056	26.3	-110	178	25	S	135.69834152734495	135	0.6983415273449509	52.869528282354466	-66.59400308122979	0.4913311243578278	54.63360354894571	52.92503888220483	c(-110, 26.3)
wsm33315	31.22	-115.91	162	25	S	113.14139610731615	135	-21.858603892683846	52.60730964356031	-78.39585642782592	1.2396205700786709	137.83970813026144	31.06204747598167	c(-115.91, 31.22)
wsm33401	38.81	-122.82	15	25	N	137.68258589901325	135	2.6825858990132474	52.63218368410173	-94.0099496385284	0.4642243691007337	51.61946573679312	41.382337663968656	c(-122.82, 38.81)
wsm33604	31.12	-119.59	61	25	S	11.562039874847756	135	-123.43796012515224	50.15949341436848	-81.57464359596219	3.9134414090774996	435.15542951815286	71.0928181509056	c(-119.59, 31.12)
wsm33635	35.99	-118.19	47	25	S	172.7896300901798	135	37.7896300901798	54.09013847648297	-86.63516510674071	1.392339050519439	154.82125173978432	87.19558586923722	c(-118.19, 35.99)
wsm33691	30.42	-114.06	30	25	N	162.38455181813185	135	27.384551818131854	53.2597376400857	-75.65016798328267	0.10796115573759124	12.004749320456058	67.60703334837854	c(-114.06, 30.42)
wsm33692	30.51	-114.21	40	25	N	172.2549753055889	135	37.254975305588914	53.22473408828408	-75.90682702580588	0.15739445147788445	17.501488581830593	76.5385699241549	c(-114.21, 30.51)
wsm33706	30.36	-113.94	24	25	N	156.4768321716865	135	21.47683217168651	53.29565759263824	-75.45930322038079	0.06156294285737829	6.845496339708566	61.70048121140826	c(-113.94, 30.36)
wsm33746	33.94	-117.85	3	25	TS	131.0440078116676	135	-3.9559921883324023	53.08126548914517	-83.59202068816542	0.5376246582709712	59.781216743603395	62.86243735249616	c(-117.85, 33.94)
wsm34317	32.66	-109.11	16	25	N	147.47829615605224	135	12.478296156052238	57.8946552557755	-73.60954238214866	5.120913484776899	569.4203832525715	60.39654496696994	c(-109.11, 32.66)
wsm34363	30.04	-116.3	38	25	S	170.185643701672	135	35.18564370167201	51.57215552591996	-77.32422313520817	2.297740980729209	255.49749156111108	75.63339405554188	c(-116.3, 30.04)
wsm34376	24.11	-108.84	2	25	S	142.10029918302553	135	7.100299183025527	51.90887652192908	-62.93876143026141	0.07118240812280163	7.9151335468993045	48.9439582082307	c(-108.84, 24.11)
wsm34422	25.79	-110.37	172	25	S	129.98605495304582	135	-5.013945046954177	52.268349851491806	-66.43627297744327	0.12150931903043016	13.511238418057532	47.21464313221088	c(-110.37, 25.79)
wsm34509	27.67	-111.56	167	25	S	122.82659316882996	135	-12.173406831170041	52.91524152765683	-69.82840216869891	0.05744221005837602	6.38729112755948	42.75272400377412	c(-111.56, 27.67)
wsm34579	38.17	-122.2	23	25	S	146.34680914327396	135	11.346809143273958	52.690411768587005	-92.68918960347882	0.4892121090289052	54.39797947048781	58.61632378083948	c(-122.2, 38.17)
wsm34681	30.57	-114.29	26	25	N	158.1742544234478	135	23.174254423447792	53.21401755467602	-76.05836518469057	0.17633371300136957	19.607441277044583	58.91576545434464	c(-114.29, 30.57)
wsm34682	30.56	-114.29	15	25	N	147.18416406384767	135	12.184164063847675	53.20730303732704	-76.04599117040443	0.18304823035035156	20.354062569042437	47.92567509474452	c(-114.29, 30.56)
wsm34685	30.63	-114.23	7	25	N	139.1305559766049	135	4.13055597660491	53.2925711542792	-76.07478368717099	0.10222169482355525	11.366549506487535	39.871118225901	c(-114.23, 30.63)
wsm34686	30.46	-114.2	8	25	N	140.30712432605742	135	5.307124326057419	53.197471469105004	-75.83537503393318	0.18054570669924885	20.07579425212093	44.59126663348684	c(-114.2, 30.46)
wsm34688	30.56	-114.19	19	25	N	151.21074518343403	135	16.210745183434028	53.271096100780305	-75.9493475740483	0.11308812096051923	12.574842627214874	55.49406590743217	c(-114.19, 30.56)
wsm34778	23.81	-108.53	174	25	S	134.4964832003783	135	-0.5035167996217069	51.85902285655022	-62.275189781270804	0.04596748385366567	5.111358032296661	42.16104606348813	c(-108.53, 23.81)
wsm35106	35.04	-111.73	30	25	N	157.8177017037316	135	22.817701703731586	57.73727843812014	-79.65807518605219	3.84099893351123	427.1001826714065	68.31422980741854	c(-111.73, 35.04)
wsm35224	24.59	-109.01	5	25	NS	144.62195286206543	135	9.621952862065427	52.17599208058127	-63.63433385944738	0.3097168538326045	34.43899025699429	50.38801837497931	c(-109.01, 24.59)
wsm37781	36.34	-121.08	27	25	T	152.29790791647156	135	17.29790791647156	52.394766908851324	-89.3773883160881	0.10680907636063353	11.876643762274925	69.44049987201663	c(-121.08, 36.34)
wsm37871	31.63	-115.55	172	25	S	122.81098312841505	135	-12.189016871584954	53.108092968411356	-78.57488732013358	0.723811928219348	80.48432507103759	40.72882541604304	c(-115.55, 31.63)
wsm37892	37.14	-117.3	27	25	N	151.51226559195436	135	16.51226559195436	55.33673179629968	-87.55039540099027	2.7223107011572907	302.7075554769102	67.0087988379388	c(-117.3, 37.14)
wsm37966	23.59	-108.72	175	25	S	135.57983022253427	135	0.5798302225342695	51.57859955051363	-62.26630200586414	0.23445582218292316	26.070333841817124	43.244393085644106	c(-108.72, 23.59)
wsm42476	38.865	-122.783	40.69999999999999	25	S	163.3190647330518	135	28.31906473305179	52.686123139844646	-94.0606614069451	0.5125916055131583	56.99766444620373	67.01803516050467	c(-122.783, 38.865)
wsm42477	38.8425	-122.778	25.09999999999999	25	N	147.74353944762365	135	12.743539447623647	52.67726959455699	-94.02594232360721	0.5037380602255013	56.01319377201086	51.442509875076524	c(-122.778, 38.8425)
wsm42478	38.7515	-122.9135	48.19999999999999	25	S	170.95398861411894	135	35.95398861411894	52.53924064096756	-93.99378405859713	0.3712813259665637	41.2846566447342	74.65374037907435	c(-122.9135, 38.7515)
wsm42479	38.794	-122.74	38.09999999999999	25	N	160.7942285120035	135	25.794228512003514	52.67601361768734	-93.93224643920705	0.5080543026863396	56.493138696596645	64.49398027695892	c(-122.74, 38.794)
wsm42480	38.86	-122.792	33	25	N	155.62528021626133	135	20.62528021626133	52.6775253073796	-94.0599466897935	0.5039937730481086	56.04162777970977	59.32425064371421	c(-122.792, 38.86)
wsm42481	38.7885	-122.75467	20.69999999999999	25	S	143.40138860778433	135	8.401388607784327	52.66342015702833	-93.93479995514541	0.49546084202732743	55.09280783448615	47.101140372739735	c(-122.75467, 38.7885)
wsm42482	38.757	-122.915	34.59999999999999	25	S	157.34806461780371	135	22.348064617803715	52.54123228344702	-94.0024299839756	0.37327296844602387	41.50611748904013	61.04781638275912	c(-122.915, 38.757)
wsm42483	38.844	-122.826	37.90000000000001	25	N	160.54555282838365	135	25.54555282838365	52.646598890875325	-94.06127481796352	0.4730673565438366	52.60276243061896	64.24452325583653	c(-122.826, 38.844)
wsm42484	38.792	-122.757	17.5	25	S	140.19770090393604	135	5.197700903936038	52.663782694275596	-93.94127392963586	0.4958233792745972	55.13312019260299	43.89745266889145	c(-122.757, 38.792)
wsm42485	38.794666	-122.7965	23.19999999999999	25	S	145.8977149750537	135	10.897714975053702	52.63931485445884	-93.97238640526346	0.47135553945783926	52.41241679325083	49.59746674000911	c(-122.7965, 38.794666)
wsm42486	38.8155	-122.79117	21.5	25	NS	144.17434027637546	135	9.17434027637546	52.65406177114621	-93.99758994971727	0.4861024561452112	54.052201370139244	47.87409204133087	c(-122.79117, 38.8155)
wsm42487	38.834	-122.768	18.8	25	N	141.45216740911798	135	6.452167409117976	52.6792425823165	-94.00720692758307	0.5112832673154983	56.852183675995406	45.151919174073385	c(-122.768, 38.834)
wsm42488	38.7865	-122.759	24.5	25	S	147.20391683980597	135	12.20391683980597	52.659499478614954	-93.93503166708268	0.4915401636139549	54.656847685698374	50.90366860476138	c(-122.759, 38.7865)
wsm42489	38.817665	-122.79117	23.69999999999999	25	S	146.37195193398856	135	11.371951933988555	52.65523053742135	-94.00059417836219	0.4872712224203539	54.18216242929458	50.07170369894396	c(-122.79117, 38.817665)
wsm42490	38.805557	-122.80666	16.5	25	N	139.18647452360813	135	4.186474523608126	52.6385336230693	-93.9945380938313	0.4705743080683007	52.3255477066001	42.886226288563535	c(-122.80666, 38.805557)
wsm42491	38.866665	-122.78733	41.8	25	N	164.4175575834467	135	29.417557583446694	52.68418096652412	-94.06597277680324	0.5106494321926291	56.781704328969525	68.11652801089957	c(-122.78733, 38.866665)
wsm42492	38.839333	-122.8095	29.6	25	N	152.24943839096804	135	17.249438390968038	52.654902268688616	-94.04336949956934	0.48137073435712807	53.52605718863249	55.948408818420916	c(-122.8095, 38.839333)
wsm42494	38.812	-122.83234	174.9	25	N	117.58131789722884	135	-17.418682102771157	52.625170413106375	-94.02127709447495	0.4516388787748866	50.22002113651442	21.28028832468172	c(-122.83234, 38.812)
wsm42495	38.769	-122.914	38.09999999999999	25	S	160.83481366307475	135	25.834813663074755	52.54837832596013	-94.01833372633398	0.37484679162864154	41.6811188833191	64.53378409052763	c(-122.914, 38.769)
wsm42496	38.799	-122.769	23.59999999999999	25	S	146.2908747610389	135	11.290874761038907	52.65969293293742	-93.95931596229912	0.49173361793641845	54.67835885450966	49.990626525994315	c(-122.769, 38.799)
wsm42497	38.790833	-122.77417	27.60000000000002	25	S	150.30026891809655	135	15.300268918096549	52.65189031518388	-93.95157391338111	0.4839310001828778	53.810746151267914	54.00002068305196	c(-122.77417, 38.790833)
wsm42498	38.745	-122.716	97.30000000000001	25	N	40.046520796692505	135	-94.9534792033075	52.6652700287287	-93.84758351464949	0.49398667927199114	54.92888818936509	47.68550331469163	c(-122.716, 38.745)
wsm42499	38.798	-122.73	30.19999999999999	25	T	152.88906911647956	135	17.88906911647956	52.68473328306534	-93.93085558544605	0.5167739680643422	57.46272258356066	56.58882088143497	c(-122.73, 38.798)
wsm42500	38.817	-122.765335	12.90000000000001	25	S	135.57073647128178	135	0.5707364712817764	52.671816015936066	-93.98175482255655	0.5038567009350672	56.02638603517079	39.270488236237185	c(-122.765335, 38.817)
wsm42501	38.816166	-122.81683	17.59999999999999	25	N	140.27554878359487	135	5.275548783594871	52.637591969196166	-94.01630383702359	0.4696326541951663	52.22084042909474	43.97530054855028	c(-122.81683, 38.816166)
wsm42502	38.813835	-122.7835	176.6	25	S	119.2755981004378	135	-15.724401899562196	52.65819340709739	-93.98996059760603	0.4902340920963937	54.51161895916437	22.975349865393213	c(-122.7835, 38.813835)
wsm42503	38.782333	-122.76683	12.19999999999999	25	S	134.90909455239733	135	-0.09090544760266539	52.65211206996701	-93.93468819208613	0.4841527549660114	53.835404192059926	38.60884631735274	c(-122.76683, 38.782333)
wsm42504	38.792	-122.746	16.5	25	N	139.19688200750124	135	4.1968820075012445	52.670997757336536	-93.93363673792767	0.5030384423355372	55.93539970495271	42.89663377245665	c(-122.746, 38.792)
wsm42505	38.843	-122.757	44.69999999999999	25	N	167.34139079110054	135	32.34139079110054	52.69131213984596	-94.0120832392021	0.523352824844963	58.19425908784279	71.04114255605595	c(-122.757, 38.843)
wsm42506	38.819168	-122.8225	13.6	25	N	136.27266997248464	135	1.2726699724846355	52.63549396612629	-94.02439769987481	0.46196243179480234	51.36794943770593	39.97164039993751	c(-122.8225, 38.819168)
wsm42507	38.797	-122.734	8.300000000000011	25	N	130.99047065211954	135	-4.009529347880459	52.68156951510922	-93.93224468413221	0.5136102001082179	57.11092715341837	34.69022241707495	c(-122.734, 38.797)
wsm42508	38.745	-122.718	93.5	25	NS	36.2466663107474	135	-98.7533336892526	52.663958060135215	-93.84897478375167	0.4926747106785072	54.78300373700367	51.485357800636734	c(-122.718, 38.745)
wsm42509	38.745	-122.718	85.30000000000001	25	N	28.046666310747412	135	-106.95333368925259	52.663958060135215	-93.84897478375167	0.4926747106785072	54.78300373700367	59.68535780063672	c(-122.718, 38.745)
wsm42510	38.7895	-122.77683	31.19999999999999	25	S	153.90193741533136	135	18.90193741533136	52.649425449448465	-93.95157128817611	0.4814661344474658	53.536665209284266	57.60168918028677	c(-122.77683, 38.7895)
wsm42512	38.823	-122.797	12.7	25	N	135.3665077566838	135	0.3665077566838022	52.65428664376311	-94.0120393983394	0.4863273287621084	54.0772060987052	39.06625952163921	c(-122.797, 38.823)
wsm42513	38.846	-122.77783	26.2	25	N	148.8396607688788	135	13.839660768878787	52.67926892586317	-94.03068559203473	0.5057373915316816	56.235509576017	52.538631196331664	c(-122.77783, 38.846)
wsm00967	35.22	-118.81	6	3	NA	132.59072925917758	135	-2.4092707408224214	53.22864033931512	-86.0887837005758	0.44574577616914013	49.56473712238562	72.8122365101143	c(-118.81, 35.22)
wsm14489	32.833	-119.982	16	4.3	NA	144.9083104528047	135	9.908310452804699	50.998947655095265	-83.98393376039114	2.5177068525344524	279.956614215335	82.44425539567987	c(-119.982, 32.833)
wsm01115	34.428	-119.151	61	5	NA	8.398670840384284	135	-126.60132915961572	52.528469573366	-85.31975515166366	0.5177489259622305	57.571133104754004	51.825875971599544	c(-119.151, 34.428)
wsm01130	34.3	-117.414	90	5	S	37.71545643192826	135	-97.28454356807174	53.5872043583996	-83.69672149042552	0.006875165009375905	0.7644845214044959	30.47772538229924	c(-117.414, 34.3)
wsm19348	38	-111.45	133	5	N	76.92189114506311	135	-58.078108854936886	59.65530447439134	-84.02137981716035	6.1587545066458915	684.8231984308928	14.446698968115811	c(-111.45, 38)
wsm06768	34.738	-120.401	65	6	TS	11.987282217814254	135	-123.01271778218575	51.89600834303713	-86.73806600828445	0.7898709785258049	87.82976643704073	68.00061599269486	c(-120.401, 34.738)
wsm14285	34.54	-122.277	90	9.2	NA	37.093091878439964	135	-97.90690812156004	50.544674925043545	-87.97017177520074	2.0401019090549255	226.84929444360037	47.414080761452624	c(-122.277, 34.54)
wsm06770	34.558	-120.875	36	13	TS	163.14110649795225	135	28.14110649795225	51.47636360246384	-86.88547491759252	1.1975956146984927	133.16673986592926	83.1505278871947	c(-120.875, 34.558)
wsm14481	31.28	-117.633	13	15	NA	143.73848697804306	135	8.738486978043056	51.53382750166317	-80.03982978880146	2.359376422290879	262.35104940002395	54.65948778084294	c(-117.633, 31.28)
wsm19347	38.38	-109.75	102	15	S	45.61967671051616	135	-89.38032328948384	60.97722871912614	-83.15941988906803	7.224228484330034	803.298662334376	10.98377185107256	c(-109.75, 38.38)
wsm01077	35.036	-120.61	19	17	NA	145.67129187108117	135	10.671291871081166	51.93741541494592	-87.29138939341867	0.688863384614038	76.59821897824507	61.16930928503575	c(-120.61, 35.036)
wsm00965	35.21	-118.8	18	19	NA	144.6022237618065	135	9.6022237618065	53.22923785414611	-86.0672353410806	0.44634329100013304	49.631177831660345	84.82373101274322	c(-118.8, 35.21)
wsm01068	36.21	-121.236	49	20	NA	174.433198094148	135	39.433198094148	52.21696569654141	-89.32305798380216	0.2906949845739675	32.323851988083405	88.4232298469932	c(-121.236, 36.21)
wsm01069	36.916	-121.621	59	27	NA	3.685220530207971	135	-131.31477946979203	52.36938727003543	-90.5583654659291	0.014620379931130856	1.6257143121888602	73.16739971758193	c(-121.621, 36.916)
wsm01100	34.965	-119.721	52	27	NA	178.79642252847964	135	43.79642252847964	52.47857430729824	-86.48778287904646	0.23114522306588725	25.702211509029784	81.18610932734396	c(-119.721, 34.965)
wsm01123	34.793	-120.113	29	27	NA	155.94895400069436	135	20.948954000694357	52.11811206725689	-86.57831853478933	0.5916074631072377	65.78383903165691	75.96642214487076	c(-120.113, 34.793)
wsm01009	34.43	-118.643	128	28	NA	75.44355356941685	135	-59.55644643058315	52.86246222635531	-84.90224602639027	0.34478228355794727	38.33809351122368	18.93125998879202	c(-118.643, 34.43)
wsm01062	36.928	-121.626	55	28	NA	179.6724730866813	135	44.67247308668129	52.37292780969692	-90.57825363478119	0.006142851734864507	0.6830548884546643	77.18509949621512	c(-121.626, 36.928)
wsm01091	35.313	-119.512	42	28	NA	168.4437262854217	135	33.44372628542169	52.82333432539701	-86.78012906078595	0.13745500383407716	15.284320111218172	88.45582807491257	c(-119.512, 35.313)
wsm01441	33.785	-118.143	28	28	NA	156.16994931523618	135	21.16994931523618	52.79416689713731	-83.6387873320373	0.8123179382752497	90.32575791617441	87.98257124441295	c(-118.143, 33.785)
wsm42521	35.99862	-117.74048	5	28.7	S	130.81115631493526	135	-4.1888436850647395	54.39016067073574	-86.28307606468864	1.6566009315704235	184.20587267400276	50.8339982305406	c(-117.74048, 35.99862)
wsm00964	35.29	-119.66	15	29	NA	141.45916150738663	135	6.459161507386625	52.71251345625412	-86.8681617516882	0.03855423909178768	4.287041689909247	61.46858289662907	c(-119.66, 35.29)
wsm00959	34.73	-117.78	4	40	S	131.21113278281655	135	-3.7888672171834514	53.60937848054665	-84.580962234052	0.27776633210860524	30.886249446339512	69.13465934095052	c(-117.78, 34.73)
wsm00974	32.799	-115.241	51	40	NA	0.6654008870893904	135	-134.3345991129106	54.06284517584715	-79.79366280497295	0.16726623600371937	18.599182449301317	88.83807947291189	c(-115.241, 32.799)
wsm00976	33.223	-115.933	71	40	NA	20.085529203103533	135	-114.91447079689647	53.883252707654975	-80.97681892352922	0.22818773452132746	25.373353334503975	70.23257666020004	c(-115.933, 33.223)
wsm00978	38.627	-121.817	157	40	NA	99.81882352609045	135	-35.181176473909545	53.19136661810462	-93.05270232302773	1.00013906191365	111.21054273494508	12.087824942586394	c(-121.817, 38.627)
wsm00979	38.151	-121.507	145	40	NA	88.3358021004234	135	-46.66419789957661	53.1351828051076	-92.16623145549094	0.9240439946079704	102.74914565849785	0.21081130901836787	c(-121.507, 38.151)
wsm00980	38.217	-121.78	126	40	NA	69.2744725874162	135	-65.7255274125838	52.99208078171905	-92.45410082215555	0.7866214860431455	87.4684388613352	18.850759092562953	c(-121.78, 38.217)
wsm00981	36.349	-119.777	145	40	NA	90.31589655717244	135	-44.68410344282756	53.25647394189813	-88.38568520036372	0.694808154471346	77.25924813653091	5.68049785595008	c(-119.777, 36.349)
wsm00982	37.75	-116	84	40	S	27.832859104852787	135	-107.16714089514721	56.53326450974001	-87.41637907609514	3.912914562388835	435.0968467585991	56.66986569485243	c(-116, 37.75)
wsm00984	36.625	-120.111	119	40	NA	64.00568699005316	135	-70.99431300994684	53.19587697879302	-89.02091030765034	0.671482621683559	74.66556365834631	20.634250121298805	c(-120.111, 36.625)
wsm00985	35.893	-119.656	116	40	NA	61.815644475319004	135	-73.184355524681	53.07075153819844	-87.67215596141443	0.4681881474736187	52.060218389015425	22.689305409847293	c(-119.656, 35.893)
wsm00986	35.933	-120.142	167	40	NA	112.7531899958642	135	-22.246810004135796	52.77482934582556	-88.10774102529581	0.1959813639358785	21.79216338930035	28.245276955097665	c(-120.142, 35.933)
wsm00988	35.907	-119.73	153	40	NA	98.79731659194294	135	-36.202683408057055	53.03032852332628	-87.74938576179316	0.42776513260146487	47.565378027202705	14.292366706776647	c(-119.73, 35.907)
wsm00989	37.801	-121.498	126	40	NA	69.72323715668381	135	-65.27676284331619	52.94776692269058	-91.6744457483806	0.7062592555443246	78.53255423338707	11.754109341351409	c(-121.498, 37.801)
wsm00990	37.641	-121.174	133	40	NA	76.89079494324938	135	-58.109205056750625	53.07169484591356	-91.21649053376038	0.7910233479740612	87.95790424972304	4.579124179747851	c(-121.174, 37.641)
wsm00991	35.298	-118.77	20	40	NA	146.50974286653104	135	11.509742866531042	53.30133004328629	-86.1610256419393	0.5371428399303468	59.72764091480019	86.72054655107524	c(-118.77, 35.298)
wsm00993	36.612	-119.992	134	40	NA	79.0222936644227	135	-55.977706335577295	53.266643682052326	-88.91156958563478	0.7369248348975361	81.94241577466805	5.616995711933214	c(-119.992, 36.612)
wsm00995	36.928	-121.626	152	40	NA	96.6724730866813	135	-38.32752691331871	52.37292780969692	-90.57825363478119	0.006142851734864507	0.6830548884546643	19.814900503784884	c(-121.626, 36.928)
wsm00996	36.21	-121.236	136	40	NA	81.433198094148	135	-53.566801905852	52.21696569654141	-89.32305798380216	0.2906949845739675	32.323851988083405	1.4232298469931948	c(-121.236, 36.21)
wsm00997	35.885	-120.795	124	40	NA	69.78345542941042	135	-65.21654457058958	52.317630799137866	-88.55205750377874	0.23338600819825217	25.95137579049069	14.853240976505163	c(-120.795, 35.885)
wsm00998	35.835	-120.109	112	40	NA	57.858968581474414	135	-77.14103141852559	52.7391786080487	-87.95056836571638	0.148472921741444	16.509458371434555	26.647463398953278	c(-120.109, 35.835)
wsm00999	35.272	-119.46	125	40	NA	71.49043559402844	135	-63.50956440597156	52.83309820307911	-86.68380665779192	0.13529877711557958	15.044558309329457	8.494780365388579	c(-119.46, 35.272)
wsm01002	34.969	-119.207	123	40	NA	69.82834187619801	135	-65.17165812380199	52.818197252301076	-86.07706044250679	0.03530268915509538	3.9254853354384656	10.049849127134735	c(-119.207, 34.969)
wsm01003	35.764	-120.548	105	40	NA	50.91817939386647	135	-84.08182060613353	52.409092964874795	-88.19936876782681	0.16382616480610324	18.216663458190485	33.59047378927312	c(-120.548, 35.764)
wsm01004	35.023	-119.072	71	40	NA	17.78132752744068	135	-117.21867247255932	52.93909619804069	-86.03892108196287	0.13749427510467171	15.288686883283203	41.98645212302574	c(-119.072, 35.023)
wsm01007	34.413	-118.405	139	40	NA	86.48498403029794	135	-48.51501596970206	53.00795273508301	-84.68172441371401	0.2782266960353468	30.937439649880364	30.021326139170696	c(-118.405, 34.413)
wsm01008	34.43	-118.643	145	40	NA	92.44355356941685	135	-42.55644643058315	52.86246222635531	-84.90224602639027	0.34478228355794727	38.33809351122368	35.93125998879202	c(-118.643, 34.43)
wsm01010	34.338	-118.968	146	40	NA	93.50859824770589	135	-41.49140175229411	52.59363074111552	-85.05115179903135	0.5435198045022958	60.436727998841285	33.33624203836223	c(-118.968, 34.338)
wsm01020	35.08	-119.23	15	40	NA	141.70933439712098	135	6.709334397120983	52.86955277265458	-86.24294371530563	0.12407292908866907	13.796299242891235	61.734865983942655	c(-119.23, 35.08)
wsm01022	35.59	-119.71	50	40	NA	176.13803625016294	135	41.13803625016294	52.857281370079036	-87.30780252729922	0.23100257051908102	25.686349247713352	88.36394633588247	c(-119.71, 35.59)
wsm01025	35.25	-118.85	50	40	NA	176.55552641853023	135	41.555526418530235	53.22027723641256	-86.16154404889046	0.45609003305661133	50.71496759178077	63.23366989692556	c(-118.85, 35.25)
wsm01037	39.49	-121.906	82	40	NA	23.843487379614317	135	-111.15651262038568	53.59453604588528	-94.33754025616386	1.404287853562309	156.14989984686648	72.45988771395537	c(-121.906, 39.49)
wsm01440	33.785	-118.143	155	40	NA	103.16994931523618	135	-31.83005068476382	52.79416689713731	-83.6387873320373	0.8123179382752497	90.32575791617441	34.98257124441295	c(-118.143, 33.785)
wsm01771	31	-109.15	10	40	NS	143.37411998524385	135	8.374119985243851	56.74947092801451	-71.38247641438763	3.995220054088449	444.2488124707141	58.46894883351138	c(-109.15, 31)
wsm01807	31.87	-116.33	162	40	N	112.40865211761047	135	-22.591347882389528	52.76076439830331	-79.59346701354245	1.1357486278941025	126.28965923688463	22.905183042650833	c(-116.33, 31.87)
wsm02759	39.5	-110.5	105	40	T	46.81885670478846	135	-88.18114329521154	61.09183293288023	-85.7564063188882	8.196694210994046	911.4320663497217	12.895214124578729	c(-110.5, 39.5)
wsm02761	38.75	-121.5	105	40	T	47.66144708666002	135	-87.33855291333998	53.46601497748997	-93.00186401364111	1.2747874212990027	141.75008895571293	40.06955149684404	c(-121.5, 38.75)
wsm02765	36	-114.7	43	40	S	169.1154462462564	135	34.1154462462564	56.3822903709936	-83.74205786695131	2.800616159588202	311.41473717077173	79.08353544637475	c(-114.7, 36)
wsm02781	39.7	-118.4	34	40	N	155.36223906387386	135	20.362239063873858	56.00573908642487	-92.19191950180547	3.7960201546311723	422.098763767484	67.23718804271766	c(-118.4, 39.7)
wsm02782	39.2	-118	46	40	N	167.979595967651	135	32.979595967650994	56.00609500206988	-91.14075671892995	3.7082008121258667	412.3336849753867	88.89773781582949	c(-118, 39.2)
wsm02933	30.89	-109.15	35	40	N	168.495775237168	135	33.495775237168004	56.67384251178482	-71.23694173979551	3.911359388004847	434.92391901897065	83.59156355951006	c(-109.15, 30.89)
wsm04050	38.58	-112.83	15	40	N	137.95202580227328	135	2.9520258022732833	59.07091739067728	-86.14237008208629	6.306730187321335	701.2773660423462	78.16282948681749	c(-112.83, 38.58)
wsm04075	36.98	-120.26	178	40	S	122.61343988604995	135	-12.386560113950054	53.30057403004432	-89.62186425479837	0.8172521325426203	90.87441604115955	39.75309361973791	c(-120.26, 36.98)
wsm04084	39.29	-121.108	12	40	S	134.01473881442007	135	-0.9852611855799296	54.012193104827524	-93.49781301149505	1.8309376520036835	203.5912582032075	46.28322731467574	c(-121.108, 39.29)
wsm04093	37.15	-119	25	40	NS	149.44047700464535	135	14.440477004645345	54.22525988524612	-88.89476320870412	1.6902165480459956	187.943763828324	64.80183556624388	c(-119, 37.15)
wsm04106	36.03	-114.73	36	40	NS	162.07512443629162	135	27.075124436291617	56.380356494006435	-83.81166142066164	2.811087594604615	312.57910922235504	86.12965327298593	c(-114.73, 36.03)
wsm04112	34.02	-110.6	27	40	N	156.36399971738842	135	21.363999717388424	57.82873087548254	-77.07336204546615	3.9712228200750914	441.5804381211945	61.45356909831173	c(-110.6, 34.02)
wsm04114	33	-111.7	163	40	N	113.27499421928542	135	-21.725005780714582	56.47111780879749	-76.71191973269471	3.0147282756014704	335.22295098296144	13.769466222306619	c(-111.7, 33)
wsm04268	31.83	-115.86	168	40	S	118.54352551713055	135	-16.456474482869453	53.03848879669016	-79.1134020737086	0.747148552535549	83.07924287260857	36.974728278820976	c(-115.86, 31.83)
wsm04270	31.89	-116.16	171	40	S	121.42219010327551	135	-13.577809896724489	52.88363878941822	-79.46378987706555	1.013574801544678	112.70453087450745	31.918729492544685	c(-116.16, 31.89)
wsm04271	32	-116.11	163	40	S	113.3211678667368	135	-21.6788321332632	52.98721459115449	-79.5572372215541	0.9095319566314188	101.13547843858704	23.817701613156373	c(-116.11, 32)
wsm04625	37.476	-113.593	158	40	N	102.37840620492443	135	-32.62159379507557	57.95865730781831	-85.02102219537699	4.798773750628101	533.6000298282873	42.219133374929925	c(-113.593, 37.476)
wsm04627	37.8	-113.03	64	40	NS	8.006413541104621	135	-126.99358645889538	58.50950651569083	-85.05416915009461	5.372355970073016	597.379550453681	52.16594266823904	c(-113.03, 37.8)
wsm04635	37.25	-119.9	175	40	NS	119.31492552849681	135	-15.685074471503185	53.69005046944812	-89.72298636994527	1.212813267849839	134.85886802146317	36.453600550373494	c(-119.9, 37.25)
wsm04645	38.5	-117.8	162	40	N	104.84969531276977	135	-30.150304687230232	55.762344051555566	-89.93827131453925	3.3033609376675486	367.3174828553422	21.985436283389163	c(-117.8, 38.5)
wsm04646	38.3	-118.4	105	40	N	48.09412110689277	135	-86.90587889310723	55.25901786579734	-90.09388806787844	2.8233421398172496	313.94175435438234	28.7436131541931	c(-118.4, 38.3)
wsm11584	32.03	-114.9	5	40	S	135.54452501897015	135	0.5445250189701483	53.78763192257326	-78.47983652199407	0.04928141306019995	5.479850654651295	53.46330338679263	c(-114.9, 32.03)
wsm14883	37.37	-119.82	37	40	T	161.1799884988484	135	26.179988498848388	53.81017971238793	-89.8301811304912	1.3451119025964928	149.56982526086546	78.3167071393591	c(-119.82, 37.37)
wsm14884	38.48	-122.68	13	40	S	136.0351403491652	135	1.0351403491652036	52.54498463442887	-93.45602033278627	0.36372918160503076	40.44489535028808	48.303628849420875	c(-122.68, 38.48)
wsm14885	37.25	-121.66	48	40	S	172.32774207585942	135	37.32774207585942	52.532960464629035	-91.03891131014713	0.21784358268051562	24.223134545780486	84.54465861630467	c(-121.66, 37.25)
wsm18586	31.78	-116.66	174	40	S	124.4343604442173	135	-10.565639555782695	52.48894931412462	-79.78009527294165	1.4066296257188142	156.4102933885288	34.93088008421603	c(-116.66, 31.78)
wsm19345	37.5	-110.5	123	40	N	67.77922077494463	135	-67.22077922505537	59.99337093690117	-82.35690624560873	6.009265701185299	668.2007787883066	6.460296414586537	c(-110.5, 37.5)
wsm19346	39.45	-111.89	28	40	NS	149.77378188234172	135	14.773781882341723	60.153537648427125	-86.82220292363267	7.479578431264791	831.692320043953	69.78320327158417	c(-111.89, 39.45)
wsm19349	39.52	-111.97	12	40	TS	133.66435236061943	135	-1.3356476393805679	60.137819379768075	-87.00703023235917	7.475780267006336	831.26998286639	53.67109519874634	c(-111.97, 39.52)
wsm19352	34.01	-116.82	176	40	TS	124.10438407191873	135	-10.89561592808127	53.79684977961934	-82.8002523869626	0.07628966744686494	8.483035654662622	67.57640469607372	c(-116.82, 34.01)
wsm19353	33.56	-115.86	9	40	S	137.73697609421436	135	2.7369760942143557	54.142355353975894	-81.35793038040259	0.04998091753856215	5.557632110897328	55.08552852244611	c(-115.86, 33.56)
wsm19354	33.76	-116.21	32	40	S	160.4641206336197	135	25.4641206336197	54.03946079095252	-81.93432110351155	0.0075545485049772765	0.8400286233681044	86.24727541315372	c(-116.21, 33.76)
wsm19355	34.03	-116.5	41	40	S	169.12833662663297	135	34.12833662663297	54.01786701765561	-82.54905158998166	0.07150784418470835	7.9513204357514615	85.12474460997146	c(-116.5, 34.03)
wsm19356	34.02	-116.46	21	40	NS	149.1449980706659	135	14.144998070665906	54.03776679464042	-82.50080802462175	0.07882560042119735	8.76501892394453	74.89643492904179	c(-116.46, 34.02)
wsm19357	36.85	-120	18	40	T	142.75994099555624	135	7.759940995556235	53.397525550970705	-89.24461199670318	0.8837801739519122	98.27200691023715	59.9044935059934	c(-120, 36.85)
wsm19358	35.68	-120.09	28	40	TS	154.02447491371868	135	19.024474913718677	52.66068236613334	-87.72855072543861	0.058118975408518736	6.462544104630058	69.51952502855238	c(-120.09, 35.68)
wsm19359	35.81	-121.21	44	40	T	169.85136650949562	135	34.85136650949562	52.00096633802441	-88.77381387867166	0.5394014892210421	59.97879160277102	85.21337321209523	c(-121.21, 35.81)
wsm19360	35.59	-120.81	43	40	TS	169.09120965700663	135	34.09120965700663	52.134636381197375	-88.17379425034837	0.4382827484835232	48.73488516382365	84.58255647386704	c(-120.81, 35.59)
wsm19361	36.02	-120.88	51	40	S	176.6393651992904	135	41.63936519929041	52.340560995060265	-88.79714474196022	0.1998068321851889	22.217536636303716	87.99862809810998	c(-120.88, 36.02)
wsm19362	36.2	-120.81	180	40	S	125.45053666298111	135	-9.549463337018892	52.49121679690715	-88.98336854017819	0.03850205024763653	4.281238547222617	40.81124728662519	c(-120.81, 36.2)
wsm19363	34.52	-116.84	15	40	S	142.5483418843213	135	7.548341884321303	54.09656699749434	-83.5019461703416	0.45286622607104476	50.35649611697249	74.37839826623178	c(-116.84, 34.52)
wsm19364	37.16	-121	55	40	S	179.41618137633202	135	44.41618137633202	52.91604117434981	-90.42624428828826	0.5148108323787355	57.24443155447023	77.431481710198	c(-121, 37.16)
wsm19365	37.58	-121.45	21	40	S	144.96458228091865	135	9.964582280918648	52.85623213659551	-91.33506496088584	0.5820879437882169	64.72531532194553	63.493424094751276	c(-121.45, 37.58)
wsm19366	38.18	-121.94	17	40	S	140.3229753519904	135	5.322975351990408	52.866671937711835	-92.51731643316141	0.6626325207418731	73.68147597847833	52.19768346251385	c(-121.94, 38.18)
wsm19367	39.1	-122.06	99	40	T	41.30132853765781	135	-93.69867146234219	53.28645721374371	-93.88897079009386	1.1151738642870015	124.00184675707723	46.430695573726325	c(-122.06, 39.1)
wsm19368	39.21	-122.25	26	40	T	148.19140813177023	135	13.191408131770231	53.22053945975614	-94.17587079841196	1.0414357060941555	115.80252637735823	51.889596970387174	c(-122.25, 39.21)
wsm19369	37.5	-118.5	175	40	S	119.04538534677363	135	-15.954614653226372	54.75088819635013	-89.00768819629566	2.226493839240675	247.57515998244762	34.40544823542166	c(-118.5, 37.5)
wsm19370	37.83	-121.67	25	40	S	148.69708829715944	135	13.69708829715944	52.85083059922129	-91.83945261629462	0.6289048474716523	69.93112465994139	67.2160344067413	c(-121.67, 37.83)
wsm19371	37	-121.5	10	40	S	134.59407366313997	135	-0.4059263368600341	52.49668356594086	-90.58157654196279	0.12989860797880937	14.444086071587215	57.736501080243556	c(-121.5, 37)
wsm19372	34.38	-116.42	25	40	S	152.75764170558682	135	17.75764170558682	54.28525277449228	-82.95089390605935	0.4601690123341129	51.16853001777741	83.80057541010683	c(-116.42, 34.38)
wsm19380	37.2	-116.5	45	40	NS	169.4842904899292	135	34.48429048992921	55.896090717851756	-86.99861712132804	3.2340516050900163	359.6106260930476	89.49103332805612	c(-116.5, 37.2)
wsm19381	36.08	-114.74	52	40	NS	178.0130219305338	135	43.013021930533796	56.40324000857194	-83.89329529118992	2.8664809610579667	318.73857902189053	64.43988479910911	c(-114.74, 36.08)
wsm19382	35.78	-108.22	141	40	N	88.73458758436345	135	-46.26541241563655	60.45196561006316	-77.38479514489508	6.579245002570936	731.5796726528223	1.0429339143524885	c(-108.22, 35.78)
wsm19395	35.81	-121.53	29	40	TS	154.84480329826908	135	19.844803298269085	51.790616133990326	-89.02009343227701	0.7337782231191312	81.59252802707522	70.20486618691712	c(-121.53, 35.81)
wsm19396	35.76	-121.28	28	40	TS	153.90154782631146	135	18.901547826311457	51.92565232579873	-88.76207067988993	0.6147155014467245	68.35333919732099	69.26355452891107	c(-121.28, 35.76)
wsm19398	34.13	-119.04	9	40	T	136.71652824971852	135	1.7165282497185217	52.419530460357315	-84.84013663912027	0.8035010337969624	89.34536151970094	80.21394782843413	c(-119.04, 34.13)
wsm40326	35.36	-111.52	13.26251222989436	40	N	140.7222344377817	135	5.722234437781708	58.06858340565797	-79.93775089240107	4.1743087345534775	464.1625925745459	51.64325901378663	c(-111.52, 35.36)
