# Supplementary material for: Analyzing the horizontal orientation of the crustal stress adjacent to plate boundaries
Source: Sci Rep. 2023 Sep 20;13:15590. doi: 10.1038/s41598-023-42433-2 (PMC10511519; doi:10.1038/s41598-023-42433-2)
Supplement: Supplementary file 2 — Supplementary Information 2. [file 41598_2023_42433_MOESM2_ESM.zip › san_andreas_smooth.csv]

R	lon_PoR	lat_PoR	azi_PoR	sd	mdr	N	lat	lon	azi	azi_PoR_predicted	deviation
300	-75.06126593	62.04882907	154.3010565	38.00269085	0.789138477	5	35.88403196	-105.8195915	25.9344593	135	19.30105648
250	-72.56126593	61.04882907	159.7751897	29.75046574	0.904247792	4	34.32912216	-105.8375569	29.20003823	135	24.77518967
250	-72.06126593	60.79882907	152.9164399	4.097223398	0.899531572	3	33.98182743	-105.8743551	21.88363945	135	17.91643991
250	-74.56126593	61.79882907	154.3010565	38.00269085	0.885485196	5	35.54415045	-105.879372	25.45839977	135	19.30105648
300	-75.31126593	62.04882907	154.3010565	38.00269085	0.777607543	5	35.97601401	-105.9092473	26.10268647	135	19.30105648
250	-72.81126593	61.04882907	159.7751897	29.75046574	0.861275484	4	34.42115351	-105.9327661	29.36504045	135	24.77518967
250	-74.06126593	61.54882907	154.3010565	38.00269085	0.847509794	5	35.20238657	-105.933963	24.98666482	135	19.30105648
250	-74.81126593	61.79882907	154.3010565	38.00269085	0.864290389	5	35.63627611	-105.9703242	25.62579055	135	19.30105648
250	-72.31126593	60.79882907	152.9164399	4.097223398	0.853568139	3	34.07394771	-105.9708116	22.04789084	135	17.91643991
250	-73.56126593	61.29882907	154.3010565	38.00269085	0.835635209	5	34.85879025	-105.98341	24.51918878	135	19.30105648
300	-75.56126593	62.04882907	154.3010565	38.00269085	0.7683728	5	36.06820883	-105.9986734	26.27093208	135	19.30105648
250	-71.81126593	60.54882907	152.9164399	4.097223398	0.899687766	3	33.72506725	-106.0038598	21.593534	135	17.91643991
350	-76.31126593	62.29882907	154.3010565	38.00269085	0.724997802	5	36.49808676	-106.0189213	26.9222293	135	19.30105648
250	-74.31126593	61.54882907	154.3010565	38.00269085	0.818753975	5	35.29464341	-106.0262004	25.15323833	135	19.30105648
250	-73.06126593	61.04882907	154.3010565	38.00269085	0.850989522	5	34.51341078	-106.0277584	24.0559059	135	19.30105648
250	-75.06126593	61.79882907	154.3010565	38.00269085	0.845746038	5	35.72861747	-106.0610497	25.79319459	135	19.30105648
250	-72.56126593	60.79882907	159.7751897	29.75046574	0.850481406	4	34.16629677	-106.0670537	29.07088358	135	24.77518967
200	-73.81126593	61.29882907	169.9577347	35.05573149	0.960576801	3	34.95116596	-106.0769215	40.34164224	135	34.95773468
300	-75.81126593	62.04882907	154.3010565	38.00269085	0.761534581	5	36.16061564	-106.087869	26.43919712	135	19.30105648
250	-72.06126593	60.54882907	152.9164399	4.097223398	0.849724986	3	33.8174962	-106.1013412	21.75703993	135	17.91643991
350	-76.56126593	62.29882907	154.3010565	38.00269085	0.725773165	5	36.59053977	-106.1065687	27.09138623	135	19.30105648
250	-74.56126593	61.54882907	154.3010565	38.00269085	0.792374111	5	35.38711886	-106.1182139	25.31981997	135	19.30105648
250	-73.31126593	61.04882907	154.3010565	38.00269085	0.808558943	5	34.60589319	-106.1225332	24.22090181	135	19.30105648
250	-71.56126593	60.29882907	152.9164399	4.097223398	0.917516515	3	33.46705638	-106.1306659	21.30594194	135	17.91643991
250	-75.31126593	61.79882907	154.3010565	38.00269085	0.830026521	5	35.82117376	-106.1515475	25.96061284	135	19.30105648
250	-72.81126593	60.79882907	163.1412563	26.5381241	0.84253974	5	34.25887384	-106.1630809	32.60118557	135	28.14125627
200	-74.06126593	61.29882907	169.9577347	35.05573149	0.921441921	3	35.04376318	-106.1702119	40.50742058	135	34.95773468
300	-76.06126593	62.04882907	154.3010565	38.00269085	0.757181829	5	36.25323368	-106.1768332	26.60748259	135	19.30105648
250	-72.31126593	60.54882907	157.2150837	8.721079155	0.849284249	4	33.910156	-106.1986101	26.21917723	135	22.21508369
250	-74.81126593	61.54882907	154.3010565	38.00269085	0.768574448	5	35.47981214	-106.2100027	25.48641068	135	19.30105648
200	-73.56126593	61.04882907	159.7751897	29.75046574	0.926855476	4	34.69859999	-106.2170895	29.86002903	135	24.77518967
250	-71.81126593	60.29882907	152.9164399	4.097223398	0.864536461	3	33.55978711	-106.2291662	21.46871218	135	17.91643991
250	-75.56126593	61.79882907	154.3010565	38.00269085	0.817304119	5	35.9139442	-106.241817	26.12804625	135	19.30105648
300	-71.31126593	60.04882907	156.8705723	8.737555399	0.845139282	6	33.20781398	-106.254794	24.97497202	135	21.87057228
200	-73.06126593	60.79882907	152.9164399	4.097223398	0.904407253	3	34.35167815	-106.2588923	22.54059779	135	17.91643991
200	-74.31126593	61.29882907	154.3010565	38.00269085	0.917236397	5	35.13658113	-106.2632805	25.0165247	135	19.30105648
300	-76.31126593	62.04882907	154.3010565	38.00269085	0.755388034	5	36.34606217	-106.2655651	26.77578948	135	19.30105648
250	-72.56126593	60.54882907	163.516238	23.86923765	0.859250784	6	34.00304588	-106.2956659	32.68381346	135	28.51623801
250	-75.06126593	61.54882907	154.3010565	38.00269085	0.747566869	5	35.5727225	-106.301566	25.65301136	135	19.30105648
200	-73.81126593	61.04882907	159.7751897	29.75046574	0.881665285	4	34.79153039	-106.3114266	30.02502203	135	24.77518967
250	-72.06126593	60.29882907	158.7059756	8.39139534	0.877930599	5	33.65275076	-106.3274557	27.42100169	135	23.70597556
250	-75.81126593	61.79882907	154.3010565	38.00269085	0.807744953	5	36.00692803	-106.3318571	26.2954958	135	19.30105648
300	-76.56126593	62.04882907	154.3010565	38.00269085	0.75620688	5	36.43910035	-106.3540638	26.9441188	135	19.30105648
250	-71.56126593	60.04882907	152.9164399	4.097223398	0.897374683	3	33.3008397	-106.3543069	21.18288396	135	17.91643991
200	-73.31126593	60.79882907	152.9164399	4.097223398	0.854495099	3	34.44470893	-106.3544871	22.70482042	135	17.91643991
200	-74.56126593	61.29882907	154.3010565	38.00269085	0.880466489	5	35.22961904	-106.3561263	25.18231189	135	19.30105648
350	-77.31126593	62.29882907	48.74265648	38.21726482	0.826306562	9	36.86914073	-106.368095	102.0406219	135	86.25734352
200	-72.81126593	60.54882907	152.9164399	4.097223398	0.881155034	3	34.09616509	-106.3925076	22.24748645	135	17.91643991
250	-75.31126593	61.54882907	154.3010565	38.00269085	0.729569818	5	35.66584915	-106.3929029	25.81962296	135	19.30105648
200	-74.06126593	61.04882907	154.3010565	38.00269085	0.863850647	5	34.88468363	-106.4055439	24.71588167	135	19.30105648
300	-76.06126593	61.79882907	154.3010565	38.00269085	0.667919464	5	36.10012447	-106.4216671	26.46296246	135	19.30105648
250	-72.31126593	60.29882907	158.7059756	8.39139534	0.828756056	5	33.74594655	-106.4255338	27.58373995	135	23.70597556
300	-76.81126593	62.04882907	154.3010565	38.00269085	0.759668025	5	36.53234743	-106.4423284	27.11247158	135	19.30105648
200	-74.81126593	61.29882907	154.3010565	38.00269085	0.847012157	5	35.32287614	-106.4487486	25.34810486	135	19.30105648
200	-73.56126593	60.79882907	159.7751897	29.75046574	0.842889585	4	34.53796541	-106.4498647	29.72778768	135	24.77518967
250	-71.81126593	60.04882907	158.7059756	8.39139534	0.892494968	5	33.39410038	-106.4536108	27.13444361	135	23.70597556
350	-77.56126593	62.29882907	48.74265648	38.21726482	0.815339244	9	36.96241911	-106.4547953	102.2098923	135	86.25734352
300	-71.31126593	59.79882907	156.8705723	8.737555399	0.818428738	6	33.04067299	-106.4767839	24.85366395	135	21.87057228
250	-75.56126593	61.54882907	154.3010565	38.00269085	0.714806812	5	35.75919131	-106.4840126	25.98624643	135	19.30105648
200	-73.06126593	60.54882907	152.9164399	4.097223398	0.823737194	3	34.18951283	-106.4891348	22.41094752	135	17.91643991
200	-74.31126593	61.04882907	154.3010565	38.00269085	0.819926574	5	34.97805894	-106.4994404	24.88087521	135	19.30105648
300	-76.31126593	61.79882907	154.3010565	38.00269085	0.665595329	5	36.19353274	-106.5112461	26.63044722	135	19.30105648
200	-72.56126593	60.29882907	152.9164399	4.097223398	0.885229512	3	33.83937373	-106.5233997	21.95692772	135	17.91643991
300	-77.06126593	62.04882907	154.3010565	38.00269085	0.765773598	5	36.62580264	-106.530358	27.28084885	135	19.30105648
200	-75.06126593	61.29882907	154.3010565	38.00269085	0.81718437	5	35.41635165	-106.5411466	25.51390452	135	19.30105648
300	-77.81126593	62.29882907	55.36156208	25.3981977	0.87280166	6	37.05590189	-106.5412565	108.9980992	135	79.63843792
200	-73.81126593	60.79882907	154.3010565	38.00269085	0.833168899	5	34.63144681	-106.5450243	24.4178677	135	19.30105648
250	-72.06126593	60.04882907	158.7059756	8.39139534	0.84013874	5	33.48759526	-106.5527051	27.29644803	135	23.70597556
250	-75.81126593	61.54882907	154.3010565	38.00269085	0.703503842	5	35.85274823	-106.5748943	26.15288272	135	19.30105648
250	-71.56126593	59.79882907	156.8705723	8.737555399	0.931747362	6	33.13422397	-106.5770961	25.01496788	135	21.87057228
200	-73.31126593	60.54882907	152.9164399	4.097223398	0.768327651	3	34.28308835	-106.5855465	22.57439939	135	17.91643991
200	-74.56126593	61.04882907	154.3010565	38.00269085	0.779038233	5	35.07165553	-106.5931154	25.04587035	135	19.30105648
300	-76.56126593	61.79882907	154.3010565	38.00269085	0.666237167	5	36.28715207	-106.6005931	26.79795108	135	19.30105648
200	-72.81126593	60.29882907	152.9164399	4.097223398	0.821637142	3	33.9330315	-106.6210528	22.11963709	135	17.91643991
200	-75.31126593	61.29882907	154.3010565	38.00269085	0.791308411	5	35.5100448	-106.6333195	25.67971179	135	19.30105648
200	-74.06126593	60.79882907	154.3010565	38.00269085	0.782285039	5	34.72515236	-106.6399651	24.58207748	135	19.30105648
250	-72.31126593	60.04882907	158.7059756	8.39139534	0.788256393	5	33.58132356	-106.651589	27.45843363	135	23.70597556
250	-76.06126593	61.54882907	154.3010565	38.00269085	0.695884344	5	35.94651912	-106.6655471	26.3195328	135	19.30105648
250	-71.81126593	59.79882907	156.8705723	8.737555399	0.881972109	6	33.22801117	-106.6772003	25.17624829	135	21.87057228
200	-73.56126593	60.54882907	159.7751897	29.75046574	0.772426624	4	34.37689086	-106.6817422	29.59659263	135	24.77518967
200	-74.81126593	61.04882907	154.3010565	38.00269085	0.741526053	5	35.16547264	-106.6865681	25.21086797	135	19.30105648
300	-76.81126593	61.79882907	154.3010565	38.00269085	0.669901419	5	36.38098169	-106.6897074	26.96547506	135	19.30105648
250	-71.31126593	59.54882907	156.7481113	7.148001265	0.88693607	3	32.87314037	-106.6979321	24.61089632	135	21.74811129
250	-79.81126593	62.79882907	54.7365841	5.938222949	0.835458118	4	38.09673032	-106.7038257	110.0488428	135	80.2634159
350	-77.56126593	62.04882907	52.11745188	38.61108722	0.827622827	12	36.81333434	-106.7057086	105.4340764	135	82.88254812
200	-73.06126593	60.29882907	157.2150837	8.721079155	0.818833124	4	34.0269191	-106.7184924	26.58097698	135	22.21508369
200	-75.56126593	61.29882907	154.3010565	38.00269085	0.769726062	5	35.60395482	-106.7252665	25.84552762	135	19.30105648
150	-74.31126593	60.79882907	159.7751897	29.75046574	0.936774905	4	34.81908129	-106.7346865	30.22041788	135	24.77518967
200	-72.56126593	60.04882907	152.9164399	4.097223398	0.849244292	3	33.6752845	-106.7502618	21.83086551	135	17.91643991
250	-76.31126593	61.54882907	154.3010565	38.00269085	0.69215992	5	36.04050321	-106.7559702	26.48619765	135	19.30105648
250	-72.06126593	59.79882907	156.8705723	8.737555399	0.832856612	6	33.32203383	-106.7770959	25.33750591	135	21.87057228
150	-73.81126593	60.54882907	152.9164399	4.097223398	0.887221772	3	34.47091959	-106.7777209	22.9012788	135	17.91643991
300	-77.06126593	61.79882907	154.3010565	38.00269085	0.676604126	5	36.47502082	-106.7785881	27.13302016	135	19.30105648
200	-75.06126593	61.04882907	154.3010565	38.00269085	0.707743492	5	35.2595095	-106.7797977	25.37586897	135	19.30105648
250	-80.06126593	62.79882907	54.7365841	5.938222949	0.786735454	4	38.19079518	-106.7863419	110.2202296	135	80.2634159
350	-77.81126593	62.04882907	55.83487364	35.06206062	0.802239418	11	36.90740928	-106.7930277	109.3199552	135	79.16512636
250	-71.56126593	59.54882907	157.4694492	9.441934825	0.887790866	5	32.96721322	-106.7990402	25.49280048	135	22.46944923
200	-73.31126593	60.29882907	158.7059756	8.39139534	0.803183686	5	34.12103575	-106.8157178	28.23455251	135	23.70597556
200	-75.81126593	61.29882907	154.3010565	38.00269085	0.752799672	5	35.69808093	-106.8169867	26.01135294	135	19.30105648
150	-74.56126593	60.79882907	159.7751897	29.75046574	0.883584118	4	34.91323282	-106.8291875	30.38462339	135	24.77518967
250	-76.56126593	61.54882907	154.3010565	38.00269085	0.692515087	5	36.13469973	-106.8461627	26.65287824	135	19.30105648
200	-72.81126593	60.04882907	158.7059756	8.39139534	0.857910667	5	33.76947731	-106.848723	27.78235142	135	23.70597556
250	-61.31126593	53.54882907	137.8899043	10.98598503	0.89363164	46	24.74335861	-106.8571506	177.3143595	135	2.889904261
300	-77.31126593	61.79882907	154.3010565	38.00269085	0.686315181	5	36.56926868	-106.8672341	27.30058742	135	19.30105648
200	-80.31126593	62.79882907	55.79148595	6.50471401	0.870944466	3	38.28505377	-106.8686062	111.4465676	135	79.20851405
200	-75.31126593	61.04882907	154.3010565	38.00269085	0.678054996	5	35.35376532	-106.8728035	25.54087428	135	19.30105648
150	-74.06126593	60.54882907	152.9164399	4.097223398	0.825452098	3	34.56517378	-106.8734822	23.06470802	135	17.91643991
250	-72.31126593	59.79882907	156.8705723	8.737555399	0.784476192	6	33.41629115	-106.8767823	25.49874149	135	21.87057228
300	-78.06126593	62.04882907	51.90691647	32.49591018	0.857247419	8	37.00168924	-106.8801082	105.5604838	135	83.09308353
250	-71.81126593	59.54882907	156.8705723	8.737555399	0.858195936	6	33.06152354	-106.8999413	25.05446303	135	21.87057228
200	-61.06126593	53.29882907	133.7521682	6.829904523	0.953672557	16	24.45555312	-106.9045914	172.9561082	135	1.247831752
250	-76.06126593	61.29882907	159.9394351	34.02663318	0.659023223	6	35.79242236	-106.9084793	31.81556737	135	24.93943514
150	-73.56126593	60.29882907	152.9164399	4.097223398	0.852173345	3	34.21538068	-106.9127282	22.60768886	135	17.91643991
250	-71.31126593	59.29882907	160.4823498	8.956950206	0.891429154	4	32.7052201	-106.9182451	28.22582425	135	25.48234984
150	-74.81126593	60.79882907	154.3010565	38.00269085	0.862902664	5	35.00760618	-106.9234674	25.07469488	135	19.30105648
250	-76.81126593	61.54882907	154.3010565	38.00269085	0.697085947	5	36.22910789	-106.9361238	26.81957559	135	19.30105648
200	-73.06126593	60.04882907	158.7059756	8.39139534	0.79571311	5	33.8639012	-106.9469717	27.94428516	135	23.70597556
200	-80.56126593	62.79882907	55.79148595	6.50471401	0.811920206	3	38.3795053	-106.9506174	111.6180542	135	79.20851405
250	-79.81126593	62.54882907	52.93271849	6.446442256	0.861458824	5	37.95416617	-106.9645305	108.0843798	135	82.06728151
200	-75.56126593	61.04882907	154.3010565	38.00269085	0.652837887	5	35.44823934	-106.9655846	25.7058848	135	19.30105648
300	-78.31126593	62.04882907	51.90691647	32.49591018	0.844833179	8	37.09617344	-106.966949	105.7289993	135	83.09308353
150	-74.31126593	60.54882907	159.7751897	29.75046574	0.823327773	4	34.65965263	-106.969025	30.08688112	135	24.77518967
200	-72.56126593	59.79882907	158.7059756	8.39139534	0.885225301	5	33.51078236	-106.9762587	27.49535906	135	23.70597556
200	-61.56126593	53.54882907	134.3001785	4.662158375	0.981034119	7	24.83783515	-106.9834001	173.8727878	135	0.699821533
250	-76.31126593	61.29882907	159.9394351	34.02663318	0.655787866	6	35.88697833	-106.9997435	31.98141454	135	24.93943514
250	-72.06126593	59.54882907	156.8705723	8.737555399	0.807746471	6	33.15607053	-107.0006349	25.21497652	135	21.87057228
150	-73.81126593	60.29882907	152.9164399	4.097223398	0.77675465	3	34.30995311	-107.0095229	22.77035003	135	17.91643991
150	-75.06126593	60.79882907	154.3010565	38.00269085	0.812427827	5	35.1022006	-107.0175256	25.23889963	135	19.30105648
250	-71.56126593	59.29882907	157.4694492	9.441934825	0.868944857	5	32.79981146	-107.0201456	25.37275485	135	22.46944923
300	-77.06126593	61.54882907	159.9394351	34.02663318	0.648522775	6	36.32372691	-107.0258525	32.62466934	135	24.93943514
200	-61.31126593	53.29882907	136.9160832	10.40562355	0.929099149	21	24.55014199	-107.0316946	176.2677495	135	1.91608321
200	-80.81126593	62.79882907	54.7365841	5.938222949	0.803083939	4	38.47414898	-107.0323747	110.7346909	135	80.2634159
250	-71.06126593	59.04882907	157.2425927	5.329670369	0.871452256	3	32.44205027	-107.0348359	24.70861438	135	22.24259274
200	-73.31126593	60.04882907	158.7059756	8.39139534	0.73486079	5	33.95855541	-107.0450073	28.10620317	135	23.70597556
200	-80.06126593	62.54882907	55.79148595	6.50471401	0.916996999	3	38.04884439	-107.0479228	111.1136552	135	79.20851405
250	-78.56126593	62.04882907	53.99741806	18.49571878	0.829308409	3	37.19086109	-107.0535494	107.9880474	135	81.00258194
200	-75.81126593	61.04882907	154.3010565	38.00269085	0.632493458	5	35.54293078	-107.0581403	25.87090147	135	19.30105648
250	-62.06126593	53.79882907	138.0702373	11.05615009	0.902738852	45	25.21944934	-107.058238	178.0140154	135	3.070237252
150	-74.56126593	60.54882907	159.7751897	29.75046574	0.763715539	4	34.75435537	-107.0643489	30.25029946	135	24.77518967
200	-72.81126593	59.79882907	158.7059756	8.39139534	0.818748698	5	33.60550669	-107.0755245	27.6565528	135	23.70597556
200	-61.06126593	53.04882907	136.8910163	10.98317269	0.888918773	31	24.26172915	-107.0779206	176.023467	135	1.891016286
250	-76.56126593	61.29882907	154.3010565	38.00269085	0.587136831	5	35.98174807	-107.0907784	26.50889544	135	19.30105648
200	-72.31126593	59.54882907	157.4694492	9.441934825	0.923953052	5	33.25085342	-107.1011203	25.97434169	135	22.46944923
150	-74.06126593	60.29882907	152.9164399	4.097223398	0.705692522	3	34.40475225	-107.1061012	22.93300119	135	17.91643991
200	-61.81126593	53.54882907	138.6714759	9.947028351	0.971496633	14	24.93260762	-107.1094765	178.392123	135	3.671475906
150	-75.31126593	60.79882907	154.3010565	38.00269085	0.767658224	5	35.19701529	-107.1113611	25.40310535	135	19.30105648
200	-81.06126593	62.79882907	54.7365841	5.938222949	0.744007974	4	38.56898403	-107.1138769	110.9062824	135	80.2634159
250	-71.81126593	59.29882907	156.8705723	8.737555399	0.846738969	6	32.89464149	-107.1218402	24.93367918	135	21.87057228
200	-80.31126593	62.54882907	55.79148595	6.50471401	0.856296964	3	38.14371778	-107.1310646	111.284209	135	79.20851405
350	-78.06126593	61.79882907	49.08539386	38.8267272	0.799769226	14	36.85325688	-107.131756	102.58777	135	85.91460614
250	-71.31126593	59.04882907	160.6139342	6.995073786	0.890768138	5	32.53691612	-107.1377296	28.2390886	135	25.6139342
250	-78.81126593	62.04882907	53.99741806	18.49571878	0.826969384	3	37.28575143	-107.1399082	108.1566258	135	81.00258194
150	-73.56126593	60.04882907	152.9164399	4.097223398	0.779246383	3	34.05343916	-107.1428292	22.4785706	135	17.91643991
250	-68.81126593	57.79882907	159.2957528	7.595974823	0.808171623	3	30.72712882	-107.1462717	24.78634531	135	24.29575281
250	-70.81126593	58.79882907	156.976199	7.552451535	0.895217367	5	32.17772195	-107.1488332	24.16716813	135	21.97619903
200	-76.06126593	61.04882907	154.3010565	38.00269085	0.617474903	5	35.63783886	-107.1504696	26.03592522	135	19.30105648
250	-69.31126593	58.04882907	159.2957528	7.595974823	0.786460804	3	31.09176387	-107.1538715	25.20611463	135	24.29575281
250	-69.81126593	58.29882907	156.7706413	8.310829471	0.826859687	4	31.45510268	-107.1568604	23.10427924	135	21.77064133
200	-61.56126593	53.29882907	138.2316158	11.33170391	0.91630881	29	24.64502863	-107.1586253	177.7308892	135	3.231615849
150	-74.81126593	60.54882907	154.3010565	38.00269085	0.756478203	5	34.84928124	-107.1594529	24.93958047	135	19.30105648
200	-73.06126593	59.79882907	158.7059756	8.39139534	0.75289791	5	33.70046334	-107.174579	27.81772677	135	23.70597556
250	-76.81126593	61.29882907	154.3010565	38.00269085	0.591670982	5	36.07673079	-107.1815832	26.67476837	135	19.30105648
250	-62.31126593	53.79882907	137.397244	10.74703596	0.893873388	52	25.31439594	-107.183282	177.489386	135	2.39724396
200	-81.31126593	62.79882907	54.7365841	5.938222949	0.685607887	4	38.66400964	-107.1951229	111.0779282	135	80.2634159
200	-72.56126593	59.54882907	156.8705723	8.737555399	0.886254032	6	33.34587144	-107.2013968	25.53592841	135	21.87057228
150	-74.31126593	60.29882907	152.9164399	4.097223398	0.640223738	3	34.49977735	-107.2024624	23.09564318	135	17.91643991
150	-75.56126593	60.79882907	154.3010565	38.00269085	0.729127029	5	35.29204948	-107.2049732	25.56731294	135	19.30105648
200	-61.31126593	53.04882907	138.3982035	11.64495088	0.86462309	37	24.35672504	-107.2057013	177.6778389	135	3.398203485
200	-80.56126593	62.54882907	55.79148595	6.50471401	0.796107461	3	38.23878555	-107.213955	111.4548099	135	79.20851405
300	-78.31126593	61.79882907	53.43497758	31.60102644	0.827784078	9	36.94833189	-107.2194548	107.1050201	135	81.56502242
200	-72.06126593	59.29882907	156.7481113	7.148001265	0.88874367	3	32.98970941	-107.2233283	24.97099023	135	21.74811129
200	-79.81126593	62.29882907	55.79148595	6.50471401	0.983763061	3	37.81102897	-107.2242233	110.7836837	135	79.20851405
250	-79.06126593	62.04882907	54.39559566	11.61169096	0.906611737	6	37.38084366	-107.2260245	108.723415	135	80.60440434
200	-62.06126593	53.54882907	138.9615936	9.964910542	0.955191671	20	25.02767517	-107.2353796	178.8301623	135	3.961593567
250	-71.56126593	59.04882907	160.6139342	6.995073786	0.846930404	5	32.63202263	-107.240419	28.39818752	135	25.6139342
150	-73.81126593	60.04882907	152.9164399	4.097223398	0.695007893	3	34.14855166	-107.2404365	22.64045957	135	17.91643991
200	-76.31126593	61.04882907	154.3010565	38.00269085	0.608336293	5	35.7329628	-107.2425719	26.20095702	135	19.30105648
250	-68.56126593	57.54882907	159.2957528	7.595974823	0.80746107	3	30.45634547	-107.2437963	24.5254582	135	24.29575281
150	-61.06126593	52.79882907	132.3605402	2.7862135	0.904543771	9	24.06770936	-107.2507217	171.4222526	135	2.639459833
250	-71.06126593	58.79882907	156.976199	7.552451535	0.868766366	5	32.27285583	-107.2527138	24.32561227	135	21.97619903
250	-62.81126593	54.04882907	136.997085	9.062807529	0.926270756	39	25.69547275	-107.2530783	177.4632927	135	1.997085038
150	-75.06126593	60.54882907	154.3010565	38.00269085	0.700853591	5	34.94442945	-107.2543363	25.1029914	135	19.30105648
250	-69.06126593	57.79882907	159.2957528	7.595974823	0.75963222	3	30.82226217	-107.2548205	24.94235048	135	24.29575281
250	-70.56126593	58.54882907	156.7706413	8.310829471	0.810759367	4	31.91225314	-107.2602574	23.68893424	135	21.77064133
200	-69.56126593	58.04882907	159.2957528	7.595974823	0.933077355	3	31.18691364	-107.2612673	25.36270286	135	24.29575281
200	-70.06126593	58.29882907	159.2957528	7.595974823	0.961290196	3	31.55025809	-107.263094	25.7865797	135	24.29575281
250	-77.06126593	61.29882907	154.3010565	38.00269085	0.601380413	5	36.17192572	-107.2721571	26.84065565	135	19.30105648
200	-73.31126593	59.79882907	158.7059756	8.39139534	0.68783738	5	33.79565156	-107.2734216	27.97888175	135	23.70597556
150	-81.56126593	62.79882907	55.79148595	6.50471401	0.77797686	3	38.75922503	-107.2761117	112.3045314	135	79.20851405
200	-61.81126593	53.29882907	138.5835021	11.60021856	0.907036462	40	24.74021216	-107.2853832	178.2302632	135	3.583502091
200	-80.81126593	62.54882907	54.7365841	5.938222949	0.790934608	4	38.3340469	-107.2965929	110.5705572	135	80.2634159
150	-75.81126593	60.79882907	154.3010565	38.00269085	0.697322915	5	35.38730239	-107.2983612	25.73152331	135	19.30105648
100	-74.56126593	60.29882907	152.9164399	4.097223398	0.872590597	3	34.59502761	-107.2986058	23.25827684	135	17.91643991
200	-72.81126593	59.54882907	156.8705723	8.737555399	0.826101693	6	33.44112379	-107.3014639	25.69636829	135	21.87057228
300	-78.56126593	61.79882907	53.43497758	31.60102644	0.81531896	9	37.04361173	-107.3069144	107.272714	135	81.56502242
200	-62.56126593	53.79882907	139.8745726	6.357459473	0.956676751	7	25.40963492	-107.3081517	0.11496558	135	4.874572601
200	-80.06126593	62.29882907	55.79148595	6.50471401	0.922544783	3	37.90631623	-107.3084891	110.9533146	135	79.20851405
250	-63.31126593	54.29882907	138.6459985	7.245338891	0.944284355	23	26.07580349	-107.3188323	179.4888995	135	3.645998491
200	-72.31126593	59.29882907	160.4823498	8.956950206	0.864746626	4	33.08501445	-107.3246094	28.8649723	135	25.48234984
150	-61.56126593	53.04882907	132.6188513	2.233702676	0.964216056	6	24.45201963	-107.3333099	172.0455493	135	2.381148718
200	-76.56126593	61.04882907	154.3010565	38.00269085	0.605784165	5	35.82830182	-107.3344462	26.36599782	135	19.30105648
150	-74.06126593	60.04882907	158.7059756	8.39139534	0.753263225	5	34.24389214	-107.3378287	28.59187087	135	23.70597556
250	-68.31126593	57.29882907	159.2957528	7.595974823	0.826990532	3	30.18453225	-107.3388737	24.26678988	135	24.29575281
250	-71.81126593	59.04882907	158.5879907	7.896300001	0.830351003	6	32.72736902	-107.3429037	26.53130978	135	23.5879907
100	-75.31126593	60.54882907	161.0314561	35.89968018	0.885542736	3	35.03979922	-107.3489984	31.99679959	135	26.03145612
250	-68.81126593	57.54882907	159.2957528	7.595974823	0.753696374	3	30.55170794	-107.3532965	24.68083836	135	24.29575281
250	-71.31126593	58.79882907	158.1610265	7.507585669	0.863631558	6	32.36823234	-107.3563919	25.66884612	135	23.16102647
150	-81.81126593	62.79882907	54.7365841	5.938222949	0.761778408	4	38.85462941	-107.3568421	111.4213878	135	80.2634159
200	-62.31126593	53.54882907	138.2386711	10.62437112	0.941186337	30	25.12303692	-107.3611092	178.2550453	135	3.238671125
250	-77.31126593	61.29882907	154.3010565	38.00269085	0.616280271	5	36.26733208	-107.3624991	27.00655829	135	19.30105648
200	-69.31126593	57.79882907	159.2957528	7.595974823	0.891081426	3	30.91764905	-107.363175	25.09830041	135	24.29575281
250	-70.81126593	58.54882907	156.7706413	8.310829471	0.7854452	4	32.00764865	-107.3651191	23.84669957	135	21.77064133
200	-69.81126593	58.04882907	159.2957528	7.595974823	0.886547083	3	31.28231424	-107.3684669	25.51924012	135	24.29575281
200	-70.31126593	58.29882907	156.7706413	8.310829471	0.944913353	4	31.6456616	-107.3691294	23.41861055	135	21.77064133
150	-73.56126593	59.79882907	158.7059756	8.39139534	0.831727794	5	33.89107055	-107.3720516	28.1400185	135	23.70597556
200	-63.06126593	54.04882907	139.0962923	4.345916967	0.951734547	3	25.79087364	-107.3769087	179.7110952	135	4.09629231
150	-81.06126593	62.54882907	55.79148595	6.50471401	0.903665071	3	38.42950105	-107.3789773	111.7961578	135	79.20851405
150	-61.31126593	52.79882907	135.2591268	9.113019975	0.912693111	18	24.16311014	-107.3791768	174.4674852	135	0.259126846
200	-76.06126593	60.79882907	159.9394351	34.02663318	0.580690461	6	35.48277324	-107.3915241	31.53411606	135	24.93943514
200	-80.31126593	62.29882907	55.79148595	6.50471401	0.861793788	3	38.00180006	-107.3925061	111.1229877	135	79.20851405
250	-78.81126593	61.79882907	50.32449491	14.76476455	0.819138045	4	37.13909562	-107.3941341	104.3299537	135	84.67550509
100	-74.81126593	60.29882907	152.9164399	4.097223398	0.797383672	3	34.69050226	-107.3945306	23.42090303	135	17.91643991
250	-79.56126593	62.04882907	54.39559566	11.61169096	0.861681708	6	37.57163067	-107.397526	109.0607421	135	80.60440434
200	-73.06126593	59.54882907	156.8705723	8.737555399	0.767150718	6	33.5366097	-107.4013209	25.85678512	135	21.87057228
200	-62.06126593	53.29882907	138.4074408	11.20202244	0.880261133	43	24.83569171	-107.4119682	178.2015707	135	3.407440808
150	-61.06126593	52.54882907	134.681583	8.183873248	0.860752098	23	23.8734961	-107.4230007	173.6733039	135	0.318417046
200	-72.56126593	59.29882907	157.4694492	9.441934825	0.835227228	5	33.18055582	-107.4256827	26.01178742	135	22.46944923
200	-76.81126593	61.04882907	154.3010565	38.00269085	0.610657181	5	35.92385515	-107.4260918	26.53104858	135	19.30105648
250	-68.06126593	57.04882907	159.2957528	7.595974823	0.865610741	3	29.91170553	-107.4315242	24.01031676	135	24.29575281
200	-62.81126593	53.79882907	139.508279	7.295665389	0.946159099	12	25.50516543	-107.432847	179.8968101	135	4.508279026
100	-74.31126593	60.04882907	152.9164399	4.097223398	0.807367086	3	34.33945981	-107.435005	22.96419837	135	17.91643991
150	-82.06126593	62.79882907	54.7365841	5.938222949	0.687670691	4	38.95022198	-107.437313	111.5932041	135	80.2634159
250	-63.56126593	54.29882907	137.1645716	8.291684318	0.936106308	28	26.1713567	-107.4416172	178.1564273	135	2.164571621
100	-75.56126593	60.54882907	161.0314561	35.89968018	0.808580121	3	35.13538977	-107.4434383	32.16020665	135	26.03145612
200	-72.06126593	59.04882907	156.7481113	7.148001265	0.859755663	3	32.82295449	-107.4451829	24.85046367	135	21.74811129
250	-68.56126593	57.29882907	159.2957528	7.595974823	0.769397942	3	30.28011784	-107.4493195	24.42155461	135	24.29575281
250	-77.56126593	61.29882907	154.3010565	38.00269085	0.636173991	5	36.36294909	-107.4526085	27.17247731	135	19.30105648
250	-71.56126593	58.79882907	159.9041241	8.345024771	0.853008168	7	32.46385068	-107.4598669	27.57031306	135	24.90412406
150	-61.81126593	53.04882907	136.140656	7.788923125	0.954761893	12	24.54761205	-107.460746	175.7142946	135	1.140655986
150	-81.31126593	62.54882907	55.79148595	6.50471401	0.82655655	3	38.5251472	-107.461107	111.9669073	135	79.20851405
200	-69.06126593	57.54882907	159.2957528	7.595974823	0.876274337	3	30.64732586	-107.4626036	24.83615962	135	24.29575281
250	-71.06126593	58.54882907	156.976199	7.552451535	0.803085727	5	32.10328874	-107.4697797	24.20998102	135	21.97619903
150	-73.81126593	59.79882907	158.7059756	8.39139534	0.748145068	5	33.98671953	-107.4704683	28.30113783	135	23.70597556
200	-69.56126593	57.79882907	159.2957528	7.595974823	0.835296074	3	31.01328869	-107.4713345	25.25419565	135	24.29575281
200	-70.56126593	58.29882907	156.7706413	8.310829471	0.905987791	4	31.74131242	-107.4749659	23.57570687	135	21.77064133
200	-70.06126593	58.04882907	159.2957528	7.595974823	0.844034773	3	31.37796487	-107.4754696	25.67572699	135	24.29575281
200	-80.56126593	62.29882907	55.79148595	6.50471401	0.801617999	3	38.09747968	-107.4762731	111.2927045	135	79.20851405
250	-79.06126593	61.79882907	50.32449491	14.76476455	0.808201892	4	37.23478278	-107.4811127	104.4977058	135	84.67550509
250	-79.81126593	62.04882907	54.39559566	11.61169096	0.840783168	6	37.66732389	-107.4829092	109.2294598	135	80.60440434
200	-76.31126593	60.79882907	159.9394351	34.02663318	0.571811945	6	35.57846126	-107.4844613	31.69833481	135	24.93943514
200	-62.56126593	53.54882907	137.665176	10.27484935	0.919606866	33	25.21869202	-107.4866649	177.8292399	135	2.665175968
100	-75.06126593	60.29882907	152.9164399	4.097223398	0.7367093	3	34.78620052	-107.4902361	23.5835226	135	17.91643991
200	-63.31126593	54.04882907	140.6852471	5.97201333	0.937177842	5	25.88656338	-107.5005638	1.448535753	135	5.685247123
150	-73.31126593	59.54882907	159.8913008	8.960394228	0.846366589	4	33.63232839	-107.5009671	29.03790816	135	24.89130077
150	-61.56126593	52.79882907	137.6748189	11.75968575	0.88575139	24	24.25881057	-107.5074599	177.0296981	135	2.674818899
150	-82.31126593	62.79882907	54.7365841	5.938222949	0.615238689	4	39.04600195	-107.5175234	111.76508	135	80.2634159
200	-72.81126593	59.29882907	156.8705723	8.737555399	0.808989874	6	33.27633273	-107.5265477	25.57259914	135	21.87057228
100	-74.56126593	60.04882907	152.9164399	4.097223398	0.704623092	3	34.43525391	-107.5319647	23.12604987	135	17.91643991
150	-75.81126593	60.54882907	154.3010565	38.00269085	0.57436013	5	35.23120033	-107.5376555	25.59321348	135	19.30105648
200	-62.31126593	53.29882907	138.2710485	11.1086935	0.852385383	44	24.93146642	-107.5383799	178.2124283	135	3.271048464
250	-68.31126593	57.04882907	159.2957528	7.595974823	0.805744396	3	30.00750832	-107.5429099	24.16447561	135	24.29575281
150	-81.56126593	62.54882907	55.79148595	6.50471401	0.751065558	3	38.62098457	-107.5429811	112.1377089	135	79.20851405
200	-72.31126593	59.04882907	160.4823498	8.956950206	0.841085124	4	32.91877827	-107.5472562	28.74370374	135	25.48234984
150	-61.31126593	52.54882907	136.4251784	11.35442918	0.820671029	28	23.96929969	-107.5521267	175.563009	135	1.425178413
200	-63.06126593	53.79882907	136.9381552	7.889467189	0.939094713	18	25.6009866	-107.5573676	177.4747118	135	1.938155185
300	-78.56126593	61.54882907	57.38968517	29.88887009	0.799056556	10	36.89582572	-107.5592967	111.0756404	135	77.61031483
250	-68.81126593	57.29882907	159.2957528	7.595974823	0.712306108	3	30.37596079	-107.5595736	24.5762568	135	24.29575281
200	-80.81126593	62.29882907	52.93271849	6.446442256	0.83286962	5	38.1933543	-107.5597892	108.6036986	135	82.06728151
250	-71.81126593	58.79882907	159.9041241	8.345024771	0.823803685	7	32.55971008	-107.5631382	27.72864602	135	24.90412406
250	-63.81126593	54.29882907	139.0661146	11.00979644	0.932286066	36	26.26719609	-107.5642258	0.206818873	135	4.066114609
250	-79.31126593	61.79882907	54.39559566	11.61169096	0.860851664	6	37.33067243	-107.5678494	108.7365894	135	80.60440434
200	-80.06126593	62.04882907	55.79148595	6.50471401	0.946714374	3	37.76321586	-107.568046	110.7941056	135	79.20851405
150	-74.06126593	59.79882907	158.7059756	8.39139534	0.667087783	5	34.08259773	-107.568671	28.46224053	135	23.70597556
200	-69.31126593	57.54882907	159.2957528	7.595974823	0.812124034	3	30.74319843	-107.5717172	24.99142251	135	24.29575281
250	-71.31126593	58.54882907	158.1610265	7.507585669	0.810815605	6	32.19917262	-107.5742388	25.55249127	135	23.16102647
200	-76.56126593	60.79882907	159.9394351	34.02663318	0.569116674	6	35.67436567	-107.577172	31.86255915	135	24.93943514
200	-69.81126593	57.79882907	159.2957528	7.595974823	0.782740924	3	31.10918027	-107.5792986	25.41003677	135	24.29575281
200	-70.81126593	58.29882907	156.7706413	8.310829471	0.871140247	4	31.83720975	-107.580603	23.73275777	135	21.77064133
200	-70.31126593	58.04882907	156.7706413	8.310829471	0.848653593	4	31.47386474	-107.582275	23.30705258	135	21.77064133
100	-75.31126593	60.29882907	159.7751897	29.75046574	0.763881927	4	34.8821216	-107.5857216	30.60488619	135	24.77518967
150	-62.06126593	53.04882907	137.1600498	9.267201783	0.93260651	18	24.64350144	-107.5880096	176.8805071	135	2.160049769
100	-61.06126593	52.29882907	131.9917588	2.701184286	0.919326535	9	23.67909169	-107.5947633	170.9142306	135	3.008241182
150	-82.56126593	62.79882907	54.7365841	5.938222949	0.544712381	4	39.14196852	-107.5974721	111.9370166	135	80.2634159
150	-73.56126593	59.54882907	158.7059756	8.39139534	0.800206405	5	33.72827907	-107.6004018	28.01295598	135	23.70597556
200	-62.81126593	53.54882907	137.5209136	11.28002063	0.904557508	37	25.31463959	-107.6120466	177.8325515	135	2.520913565
250	-64.31126593	54.54882907	139.3271101	7.799586825	0.946331484	16	26.64702847	-107.6237986	0.847946068	135	4.327110052
200	-63.56126593	54.04882907	139.0236619	6.591939631	0.922573699	6	25.98254111	-107.6240432	179.935327	135	4.023661857
150	-81.81126593	62.54882907	54.7365841	5.938222949	0.741227159	4	38.71701236	-107.6245985	111.2536619	135	80.2634159
200	-73.06126593	59.29882907	156.8705723	8.737555399	0.749737859	6	33.37234441	-107.6272037	25.73226148	135	21.87057228
100	-74.81126593	60.04882907	152.9164399	4.097223398	0.616270358	3	34.53127365	-107.628707	23.28789055	135	17.91643991
150	-76.06126593	60.54882907	154.3010565	38.00269085	0.547758527	5	35.32723012	-107.6316489	25.75662029	135	19.30105648
250	-68.06126593	56.79882907	159.2957528	7.595974823	0.860322729	3	29.73389559	-107.6340877	23.90957783	135	24.29575281
150	-61.81126593	52.79882907	138.2379136	11.8913211	0.866208883	31	24.35480975	-107.6355709	177.7391889	135	3.237913625
150	-81.06126593	62.29882907	55.79148595	6.50471401	0.911475787	3	38.28942314	-107.6430533	111.6322737	135	79.20851405
250	-78.81126593	61.54882907	45.80775669	31.38404366	0.799247958	5	36.991899	-107.6473744	99.66058031	135	89.19224331
200	-72.56126593	59.04882907	160.4823498	8.956950206	0.780922761	4	33.01483957	-107.6491229	28.9026742	135	25.48234984
200	-80.31126593	62.04882907	53.28211355	7.158661129	0.905624979	4	37.8593058	-107.6529355	108.4535276	135	81.71788645
250	-68.56126593	57.04882907	159.2957528	7.595974823	0.746016408	3	30.10357035	-107.6541052	24.31856832	135	24.29575281
200	-79.56126593	61.79882907	53.99741806	18.49571878	0.964056186	3	37.42676378	-107.6543433	108.5062266	135	81.00258194
150	-62.56126593	53.29882907	142.677362	7.086099479	0.941874943	4	25.0275354	-107.6646183	2.765873034	135	7.677361995
200	-72.06126593	58.79882907	156.7481113	7.148001265	0.846744274	3	32.65580974	-107.6662052	24.73093051	135	21.74811129
100	-74.31126593	59.79882907	152.9164399	4.097223398	0.715290808	3	34.17870436	-107.666659	22.83379176	135	17.91643991
200	-69.06126593	57.29882907	159.2957528	7.595974823	0.819816656	3	30.47206029	-107.6696355	24.73089698	135	24.29575281
200	-76.81126593	60.79882907	154.3010565	38.00269085	0.48737197	5	35.77048568	-107.6696553	26.38841139	135	19.30105648
100	-82.81126593	62.79882907	56.22602997	5.106175994	0.548711754	3	39.23812088	-107.6771579	113.5984612	135	78.77397003
250	-71.56126593	58.54882907	159.9041241	8.345024771	0.810773904	7	32.29529949	-107.6784959	27.45323138	135	24.90412406
200	-69.56126593	57.54882907	159.2957528	7.595974823	0.750108209	3	30.83932487	-107.6806369	25.14662757	135	24.29575281
100	-75.56126593	60.29882907	159.7751897	29.75046574	0.713137292	4	34.97826474	-107.6809862	30.76749516	135	24.77518967
100	-61.56126593	52.54882907	133.5416965	2.51656343	0.942269886	6	24.06540383	-107.6810811	172.825509	135	1.458303464
200	-63.31126593	53.79882907	136.8081083	7.403843853	0.924654866	22	25.69709758	-107.6817133	177.4925782	135	1.808108335
200	-71.06126593	58.29882907	156.7706413	8.310829471	0.840701285	4	31.93335281	-107.6860402	23.88976389	135	21.77064133
250	-64.06126593	54.29882907	138.761035	11.22537562	0.923522712	41	26.3633208	-107.6866576	0.050481941	135	3.761034957
200	-70.06126593	57.79882907	159.2957528	7.595974823	0.734082331	3	31.205323	-107.6870669	25.56582434	135	24.29575281
200	-70.56126593	58.04882907	156.7706413	8.310829471	0.805834067	4	31.57001305	-107.6888825	23.46344043	135	21.77064133
150	-73.81126593	59.54882907	158.7059756	8.39139534	0.712690203	5	33.82446097	-107.6996245	28.17330828	135	23.70597556
150	-82.06126593	62.54882907	54.7365841	5.938222949	0.666915925	4	38.81322977	-107.705958	111.4245714	135	80.2634159
150	-62.31126593	53.04882907	138.5134504	10.55453372	0.92817782	29	24.73968691	-107.7151002	178.3806048	135	3.513450438
100	-61.31126593	52.29882907	132.2395397	2.667625906	0.83645834	10	23.77529601	-107.724557	171.3075876	135	2.760460335
100	-75.06126593	60.04882907	152.9164399	4.097223398	0.543942776	3	34.62751824	-107.7252313	23.44972126	135	17.91643991
150	-76.31126593	60.54882907	154.3010565	38.00269085	0.529129216	5	35.42347835	-107.725418	25.92002834	135	19.30105648
150	-81.31126593	62.29882907	55.79148595	6.50471401	0.83495677	3	38.38568539	-107.7260645	111.8021285	135	79.20851405
150	-73.31126593	59.29882907	164.7663023	5.595970819	0.785823566	3	33.46859007	-107.7276501	33.78762823	135	29.76630227
250	-79.06126593	61.54882907	49.49190006	30.30033654	0.831838491	6	37.08817691	-107.7352126	103.5116183	135	85.50809994
200	-63.06126593	53.54882907	138.0911717	10.85799064	0.88909839	41	25.41087878	-107.737254	178.5502683	135	3.09117168
200	-80.56126593	62.04882907	53.28211355	7.158661129	0.848504304	4	37.95559293	-107.7375766	108.622362	135	81.71788645
250	-79.81126593	61.79882907	55.36103138	11.72058669	0.842485254	7	37.52305605	-107.7405933	110.0376877	135	79.63896862
250	-64.56126593	54.54882907	138.844865	12.08869712	0.943876263	20	26.74329054	-107.7451764	0.51482544	135	3.844865012
250	-68.31126593	56.79882907	159.2957528	7.595974823	0.799573964	3	29.83017084	-107.7462186	24.06307059	135	24.29575281
200	-63.81126593	54.04882907	138.6152745	6.441095281	0.930805538	10	26.07880598	-107.7473466	179.6752071	135	3.615274473
200	-72.81126593	59.04882907	157.4694492	9.441934825	0.765109614	5	33.1111376	-107.7507824	26.04871372	135	22.46944923
100	-83.06126593	62.79882907	56.22602997	5.106175994	0.422432005	3	39.33445825	-107.7565798	113.7705234	135	78.77397003
200	-77.06126593	60.79882907	154.3010565	38.00269085	0.500188301	5	35.86682052	-107.7619103	26.5526498	135	19.30105648
150	-62.06126593	52.79882907	138.164464	11.65106902	0.848451777	39	24.45110681	-107.7635097	177.8120106	135	3.164463985
100	-74.56126593	59.79882907	152.9164399	4.097223398	0.595160814	3	34.27503864	-107.7644316	22.99486364	135	17.91643991
250	-68.81126593	57.04882907	159.2957528	7.595974823	0.68646716	3	30.19989082	-107.7651097	24.47259538	135	24.29575281
100	-61.06126593	52.04882907	132.508289	2.605650111	0.783430343	12	23.48449847	-107.7660153	171.3622499	135	2.491711042
200	-72.31126593	58.79882907	160.4823498	8.956950206	0.834665178	4	32.75214887	-107.7690672	28.62343129	135	25.48234984
100	-75.81126593	60.29882907	154.3010565	38.00269085	0.721178982	5	35.07462915	-107.7760293	25.45596697	135	19.30105648
200	-69.31126593	57.29882907	159.2957528	7.595974823	0.750287423	3	30.56841554	-107.7795048	24.88547565	135	24.29575281
250	-71.81126593	58.54882907	159.9041241	8.345024771	0.7815186	7	32.39166858	-107.7825503	27.61083428	135	24.90412406
150	-82.31126593	62.54882907	54.7365841	5.938222949	0.595234476	4	38.90963602	-107.7870586	111.5955368	135	80.2634159
200	-69.81126593	57.54882907	159.2957528	7.595974823	0.69079998	3	30.93570435	-107.7893621	25.30177536	135	24.29575281
150	-62.81126593	53.29882907	140.0794109	7.369580934	0.943153532	11	25.1238978	-107.790683	0.314934698	135	5.0794109
200	-71.31126593	58.29882907	156.7706413	8.310829471	0.814959992	4	32.0297408	-107.7912768	24.04672585	135	21.77064133
150	-70.31126593	57.79882907	159.2957528	7.595974823	0.920131742	3	31.30171609	-107.7946387	25.72155892	135	24.29575281
200	-70.81126593	58.04882907	156.7706413	8.310829471	0.76745681	4	31.66640901	-107.7952915	23.61977969	135	21.77064133
150	-74.06126593	59.54882907	158.7059756	8.39139534	0.626854229	5	33.92087329	-107.7986343	28.33364062	135	23.70597556
200	-63.56126593	53.79882907	137.0624213	8.185553099	0.912419567	27	25.79349751	-107.8058837	177.8946922	135	2.062421283
150	-81.56126593	62.29882907	55.79148595	6.50471401	0.760460613	3	38.48214027	-107.8088215	111.9720319	135	79.20851405
200	-64.31126593	54.29882907	139.2671012	4.5652395	0.93099281	3	26.45972999	-107.8089125	0.705185309	135	4.267101209
100	-61.81126593	52.54882907	132.358607	2.711290847	0.909740922	9	24.16180764	-107.8098638	171.7882737	135	2.641393
350	-78.56126593	61.29882907	54.19870879	39.43258444	0.757415554	17	36.74750801	-107.8107018	107.7339901	135	80.80129121
150	-76.56126593	60.54882907	154.3010565	38.00269085	0.517774312	5	35.51994425	-107.8189618	26.08343858	135	19.30105648
100	-75.31126593	60.04882907	152.9164399	4.097223398	0.487668824	3	34.72398691	-107.8215369	23.61154286	135	17.91643991
200	-80.81126593	62.04882907	53.28211355	7.158661129	0.792535979	4	38.05207645	-107.8219684	108.7912376	135	81.71788645
250	-79.31126593	61.54882907	52.71834192	15.01855565	0.791576067	5	37.18465866	-107.8228103	106.904982	135	82.28165808
250	-80.06126593	61.79882907	55.36103138	11.72058669	0.822321734	7	37.61954844	-107.8265985	110.2055697	135	79.63896862
150	-73.56126593	59.29882907	159.8913008	8.960394228	0.750465045	4	33.56506892	-107.8278863	29.07223867	135	24.89130077
100	-83.31126593	62.79882907	56.22602997	5.106175994	0.296603109	3	39.43097983	-107.8357366	113.9426505	135	78.77397003
300	-68.06126593	56.54882907	159.2957528	7.595974823	0.724542483	3	29.55577833	-107.8359338	23.80974011	135	24.29575281
150	-62.56126593	53.04882907	138.4266855	11.07742987	0.904081786	34	24.83616758	-107.8420178	178.4404154	135	3.426685529
150	-73.06126593	59.04882907	160.4823498	8.956950206	0.88885277	4	33.20767158	-107.852234	29.22052485	135	25.48234984
200	-77.31126593	60.79882907	154.3010565	38.00269085	0.525875857	5	35.9633694	-107.8539364	26.71689671	135	19.30105648
100	-61.56126593	52.29882907	133.9647998	7.526588795	0.822779766	16	23.87180179	-107.8541794	173.1782933	135	1.035200225
250	-68.56126593	56.79882907	159.2957528	7.595974823	0.738842592	3	29.92670639	-107.8581599	24.2164941	135	24.29575281
100	-74.81126593	59.79882907	157.2150837	8.721079155	0.60832587	4	34.37159979	-107.8619882	27.45456513	135	22.21508369
150	-63.31126593	53.54882907	140.6852471	5.97201333	0.925577627	5	25.50740871	-107.8622868	1.29168714	135	5.685247123
250	-64.81126593	54.54882907	138.2516073	11.69492243	0.9404348	24	26.83983442	-107.8663761	0.070590059	135	3.251607348
100	-82.56126593	62.54882907	55.79148595	6.50471401	0.71543481	3	39.00623031	-107.8678991	112.8214612	135	79.20851405
200	-64.06126593	54.04882907	138.6152745	6.441095281	0.904305505	10	26.17535713	-107.8704739	179.8233658	135	3.615274473
150	-76.06126593	60.29882907	159.9394351	34.02663318	0.534017122	6	35.17121405	-107.8708501	31.25694756	135	24.93943514
200	-72.56126593	58.79882907	160.4823498	8.956950206	0.774246067	4	32.8487267	-107.8717238	28.78165919	135	25.48234984
200	-69.06126593	57.04882907	159.2957528	7.595974823	0.783941971	3	30.29646892	-107.8759228	24.62655729	135	24.29575281
200	-72.06126593	58.54882907	157.2425927	5.329670369	0.80909726	3	32.48827909	-107.8864015	25.1068669	135	22.24259274
200	-69.56126593	57.29882907	159.2957528	7.595974823	0.682128625	3	30.66502573	-107.8891811	25.03999335	135	24.29575281
150	-62.31126593	52.79882907	138.7705591	11.69670111	0.800610201	39	24.54770086	-107.8912759	178.5642526	135	3.770559116
150	-81.81126593	62.29882907	54.7365841	5.938222949	0.75875256	4	38.57878699	-107.8913235	111.0870831	135	80.2634159
200	-71.56126593	58.29882907	156.7706413	8.310829471	0.794148431	4	32.12637294	-107.8963125	24.2036443	135	21.77064133
100	-61.31126593	52.04882907	133.607701	7.171717246	0.759090083	18	23.58110146	-107.8964734	172.6067073	135	1.392299044
100	-74.31126593	59.54882907	159.8913008	8.960394228	0.75236752	4	34.01751527	-107.8974308	29.67927902	135	24.89130077
150	-70.06126593	57.54882907	159.2957528	7.595974823	0.846591724	3	31.0323361	-107.8978923	25.45686643	135	24.29575281
300	-78.81126593	61.29882907	55.83487364	35.06206062	0.777605794	11	36.84416655	-107.8996346	109.5361714	135	79.16512636
200	-71.06126593	58.04882907	156.7706413	8.310829471	0.733985025	4	31.76305182	-107.9015017	23.77607094	135	21.77064133
150	-70.56126593	57.79882907	159.2957528	7.595974823	0.868890277	3	31.39835874	-107.9020136	25.87724111	135	24.29575281
200	-81.06126593	62.04882907	52.93271849	6.446442256	0.781748289	5	38.14875557	-107.9061099	108.6107607	135	82.06728151
200	-79.56126593	61.54882907	53.99741806	18.49571878	0.901854794	3	37.28134346	-107.9101667	108.3510084	135	81.00258194
200	-76.81126593	60.54882907	161.1825978	30.56609288	0.539468829	7	35.61662704	-107.9122796	33.1283933	135	26.18259783
250	-80.31126593	61.79882907	54.72717605	10.83173625	0.822154507	8	37.71624018	-107.9123579	109.7396317	135	80.27282395
100	-83.56126593	62.79882907	56.22602997	5.106175994	0.182260385	3	39.52768481	-107.9146271	114.1148437	135	78.77397003
150	-63.06126593	53.29882907	138.7392281	9.688177084	0.923778959	18	25.22055275	-107.9165738	179.1216464	135	3.739228145
100	-75.56126593	60.04882907	159.7751897	29.75046574	0.581178744	4	34.82067888	-107.9176229	30.63210597	135	24.77518967
150	-73.81126593	59.29882907	158.7059756	8.39139534	0.723762434	5	33.66178018	-107.9279115	28.04650135	135	23.70597556
200	-63.81126593	53.79882907	137.3398403	8.165637156	0.903596035	33	25.89018552	-107.9298787	178.3198004	135	2.339840338
200	-64.56126593	54.29882907	139.2671012	4.5652395	0.911264315	3	26.55642281	-107.9309902	0.853717088	135	4.267101209
50	-61.06126593	51.79882907	130.840149	1.178159603	0.614336315	3	23.28971871	-107.9367623	169.6263332	135	4.159851028
100	-62.06126593	52.54882907	135.8302908	9.295629142	0.897771421	17	24.25851024	-107.9384744	175.4056843	135	0.830290845
100	-82.81126593	62.54882907	54.7365841	5.938222949	0.695714294	4	39.10301183	-107.9484785	111.9376405	135	80.2634159
250	-68.31126593	56.54882907	159.2957528	7.595974823	0.808926069	3	29.65252315	-107.9488062	23.96256961	135	24.29575281
150	-73.31126593	59.04882907	160.4823498	8.956950206	0.817591822	4	33.30444072	-107.9534772	29.37940648	135	25.48234984
100	-75.06126593	59.79882907	158.7059756	8.39139534	0.632214634	5	34.46838703	-107.9593281	29.10650138	135	23.70597556
150	-76.31126593	60.29882907	159.9394351	34.02663318	0.528877348	6	35.26801866	-107.9654478	31.41954732	135	24.93943514
150	-62.81126593	53.04882907	138.3616607	10.93348862	0.872872225	35	24.93294259	-107.9687622	178.5218448	135	3.361660744
250	-68.81126593	56.79882907	159.2957528	7.595974823	0.67813427	3	30.02350145	-107.9699112	24.36984885	135	24.29575281
100	-82.06126593	62.29882907	55.79148595	6.50471401	0.930677904	3	38.67562475	-107.9735693	112.3119891	135	79.20851405
200	-72.81126593	58.79882907	160.4823498	8.956950206	0.716114597	4	32.94554243	-107.9741743	28.93985347	135	25.48234984
100	-61.81126593	52.29882907	137.3576426	11.6498328	0.812412447	25	23.96860813	-107.9836304	176.7164513	135	2.357642625
200	-69.31126593	57.04882907	159.2957528	7.595974823	0.710197971	3	30.39330385	-107.9865443	24.78045457	135	24.29575281
150	-63.56126593	53.54882907	140.6852471	5.97201333	0.874537659	5	25.60422853	-107.9871449	1.438915532	135	5.685247123
250	-65.06126593	54.54882907	137.8521561	11.30279806	0.932964881	26	26.93665926	-107.9873976	179.8200592	135	2.852156093
300	-79.06126593	61.29882907	60.94751597	30.8445659	0.770736051	11	36.94103104	-107.9883295	114.8148528	135	74.05248403
150	-81.31126593	62.04882907	55.79148595	6.50471401	0.875087086	3	38.24562951	-107.9899999	111.63849	135	79.20851405
200	-72.31126593	58.54882907	158.6276048	5.63787747	0.81297035	4	32.58513023	-107.9900489	26.64940458	135	23.62760477
50	-83.81126593	62.79882907	56.22602997	5.106175994	0.444083134	3	39.62457238	-107.9932502	114.2871045	135	78.77397003
200	-64.31126593	54.04882907	139.1427849	7.625266146	0.927193885	17	26.27219371	-107.9934247	0.49892641	135	4.142784894
100	-74.56126593	59.54882907	158.7059756	8.39139534	0.696667403	5	34.1143861	-107.9960131	28.65424865	135	23.70597556
200	-79.81126593	61.54882907	50.32449491	14.76476455	0.922723655	4	37.37823054	-107.9972808	104.845065	135	84.67550509
200	-80.56126593	61.79882907	53.28211355	7.158661129	0.862153099	4	37.81313048	-107.9978706	108.462523	135	81.71788645
150	-69.81126593	57.29882907	159.2957528	7.595974823	0.821088835	3	30.76189008	-107.9986638	25.19445062	135	24.29575281
200	-71.81126593	58.29882907	156.7706413	8.310829471	0.778432454	4	32.22324842	-108.0011465	24.36051988	135	21.77064133
150	-70.31126593	57.54882907	159.2957528	7.595974823	0.77798753	3	31.1292193	-108.0062271	25.61190134	135	24.29575281
150	-71.31126593	58.04882907	154.9830836	7.427791248	0.91489197	3	31.8599407	-108.0075124	22.14475706	135	19.98308357
150	-70.81126593	57.79882907	159.2957528	7.595974823	0.826304918	3	31.49525015	-108.0091912	26.0328715	135	24.29575281
100	-75.81126593	60.04882907	154.3010565	38.00269085	0.628166752	5	34.91759336	-108.0134887	25.31977876	135	19.30105648
100	-62.56126593	52.79882907	134.8477696	6.915641893	0.920513492	3	24.64459103	-108.0188694	174.7874856	135	0.152230412
100	-61.56126593	52.04882907	135.1323574	8.292207012	0.727979704	24	23.6780068	-108.0267605	174.2762756	135	0.132357373
100	-74.06126593	59.29882907	164.7663023	5.595970819	0.788184002	3	33.75872307	-108.0277252	34.26639265	135	29.76630227
100	-83.06126593	62.54882907	54.7365841	5.938222949	0.611668503	4	39.1999798	-108.0287957	112.1087815	135	80.2634159
300	-68.06126593	56.29882907	159.2957528	7.595974823	0.743838717	3	29.37735703	-108.0370688	23.71079843	135	24.29575281
150	-63.31126593	53.29882907	136.92298	7.675427288	0.886422938	19	25.31749936	-108.0422904	177.4521747	135	1.922980018
200	-64.81126593	54.29882907	138.3672514	4.243789803	0.920991104	4	26.6533984	-108.0528904	0.102293982	135	3.367251388
150	-64.06126593	53.79882907	136.2375332	1.973269134	0.925811985	3	25.98716075	-108.053698	177.3650707	135	1.237533171
150	-73.56126593	59.04882907	157.4694492	9.441934825	0.798840997	5	33.40144424	-108.0545113	26.52535937	135	22.46944923
100	-82.31126593	62.29882907	55.79148595	6.50471401	0.835797579	3	38.77265276	-108.0555578	112.4820455	135	79.20851405
50	-75.31126593	59.79882907	152.9164399	4.097223398	0.759193746	3	34.56539957	-108.0564504	23.4779976	135	17.91643991
150	-76.56126593	60.29882907	159.9394351	34.02663318	0.534962655	6	35.36504219	-108.0598216	31.58214584	135	24.93943514
350	-78.56126593	61.04882907	64.40079847	39.80153912	0.757012954	20	36.59866351	-108.0611351	117.7865085	135	70.59920153
250	-68.56126593	56.54882907	159.2957528	7.595974823	0.748480962	3	29.74952933	-108.06149	24.11532676	135	24.29575281
100	-62.31126593	52.54882907	138.5687937	11.90742633	0.875492895	23	24.35551073	-108.0669129	178.2897866	135	3.568793722
50	-61.31126593	51.79882907	130.840149	1.178159603	0.612071084	3	23.38671834	-108.0678816	169.7708504	135	4.159851028
50	-84.06126593	62.79882907	56.22602997	5.106175994	0.538344335	3	39.72164175	-108.0716046	114.4594343	135	78.77397003
150	-81.56126593	62.04882907	53.28211355	7.158661129	0.845726657	4	38.34269746	-108.0736375	109.2981243	135	81.71788645
150	-73.06126593	58.79882907	156.7481113	7.148001265	0.834597664	3	33.04259528	-108.0764182	25.3637763	135	21.74811129
250	-79.31126593	61.29882907	49.49190006	30.30033654	0.777522631	6	37.03810071	-108.0767854	103.5252998	135	85.50809994
200	-69.06126593	56.79882907	159.2957528	7.595974823	0.771821105	3	30.1205552	-108.0814721	24.52313534	135	24.29575281
200	-80.81126593	61.79882907	53.28211355	7.158661129	0.806366485	4	37.91021854	-108.0831355	108.6305146	135	81.71788645
200	-80.06126593	61.54882907	50.32449491	14.76476455	0.91701695	4	37.47531909	-108.0841517	105.0120754	135	84.67550509
200	-72.56126593	58.54882907	160.6139342	6.995073786	0.805811643	5	32.68222121	-108.0934919	28.79322206	135	25.6139342
100	-74.81126593	59.54882907	158.7059756	8.39139534	0.603866505	5	34.21148502	-108.0943806	28.81452595	135	23.70597556
150	-63.06126593	53.04882907	137.8913876	11.34533061	0.85509749	38	25.03001105	-108.095333	178.1979047	135	2.891387619
200	-69.56126593	57.04882907	159.2957528	7.595974823	0.637007558	3	30.4903948	-108.0969736	24.93428773	135	24.29575281
200	-72.06126593	58.29882907	156.7706413	8.310829471	0.767914321	4	32.32036647	-108.1057784	24.51735324	135	21.77064133
50	-61.06126593	51.54882907	131.1598858	1.160798555	0.478436716	4	23.0947547	-108.1070101	169.8790234	135	3.840114182
150	-70.06126593	57.29882907	159.2957528	7.595974823	0.736054897	3	30.85900776	-108.1079525	25.348848	135	24.29575281
250	-65.31126593	54.54882907	137.188288	11.0321073	0.923182234	26	27.03376424	-108.1082404	179.30501	135	2.188288
100	-83.31126593	62.54882907	54.7365841	5.938222949	0.544788074	4	39.2971334	-108.1088494	112.2799837	135	80.2634159
100	-76.06126593	60.04882907	154.3010565	38.00269085	0.599509323	5	35.01472958	-108.1091336	25.48157826	135	19.30105648
150	-63.81126593	53.54882907	137.6840357	6.918289446	0.871003623	7	25.70133736	-108.111828	178.5848177	135	2.684035695
100	-62.06126593	52.29882907	137.5688441	12.48269693	0.755425122	28	24.06571414	-108.1129096	177.0728377	135	2.568844149
150	-71.56126593	58.04882907	154.9830836	7.427791248	0.872218569	3	31.95707484	-108.1133231	22.3009542	135	19.98308357
150	-70.56126593	57.54882907	159.2957528	7.595974823	0.716821411	3	31.22635316	-108.114366	25.76688066	135	24.29575281
150	-71.06126593	57.79882907	159.2957528	7.595974823	0.793627389	3	31.59238953	-108.1161708	26.18845068	135	24.29575281
200	-64.56126593	54.04882907	138.9485168	11.25878499	0.927885629	23	26.36931487	-108.1161989	0.452600297	135	3.948516844
100	-74.31126593	59.29882907	159.8913008	8.960394228	0.748034529	4	33.8558968	-108.1273267	29.55093325	135	24.89130077
100	-82.56126593	62.29882907	55.79148595	6.50471401	0.751113059	3	38.86987022	-108.137288	112.6521555	135	79.20851405
100	-62.81126593	52.79882907	141.5645515	10.28241258	0.931305753	10	24.74177644	-108.1462901	1.650165886	135	6.564551482
50	-84.31126593	62.79882907	56.22602997	5.106175994	0.645807113	3	39.81889212	-108.1496892	114.6318346	135	78.77397003
250	-68.31126593	56.29882907	159.2957528	7.595974823	0.833347114	3	29.47456857	-108.1506794	23.86296752	135	24.29575281
250	-78.81126593	61.04882907	56.51858364	39.34054244	0.783997468	8	36.69590318	-108.1509202	110.0694603	135	78.48141636
100	-75.56126593	59.79882907	158.7059756	8.39139534	0.557228316	5	34.66263663	-108.1533546	29.42855348	135	23.70597556
150	-76.81126593	60.29882907	159.9394351	34.02663318	0.551637248	6	35.46228387	-108.1539709	31.74474405	135	24.93943514
150	-73.81126593	59.04882907	157.4694492	9.441934825	0.732513917	5	33.49868135	-108.1553357	26.68418549	135	22.46944923
50	-61.81126593	52.04882907	132.8416405	2.893381283	0.805266844	7	23.77521358	-108.1568765	172.1303375	135	2.158359522
150	-81.81126593	62.04882907	53.28211355	7.158661129	0.781450178	4	38.43995865	-108.1570217	109.4671772	135	81.71788645
200	-79.56126593	61.29882907	51.85860517	16.77691645	0.846062401	3	37.13537476	-108.1650016	106.0580926	135	83.14139483
150	-63.56126593	53.29882907	136.0463036	8.013739711	0.873413556	24	25.41473678	-108.1678328	176.7221567	135	1.046303574
200	-81.06126593	61.79882907	53.28211355	7.158661129	0.751977427	4	38.00750358	-108.1681517	108.798545	135	81.71788645
200	-80.31126593	61.54882907	52.2580748	16.61687954	0.86826405	3	37.57260834	-108.1707784	107.1126974	135	82.7419252
250	-68.81126593	56.54882907	159.2957528	7.595974823	0.688136209	3	29.84679607	-108.1739846	24.26801204	135	24.29575281
200	-65.06126593	54.29882907	139.2132103	4.151243992	0.922213597	5	26.75065591	-108.1746128	1.096574862	135	4.21321034
150	-64.31126593	53.79882907	138.4404725	4.199267409	0.922047937	4	26.08442236	-108.1773413	179.7154761	135	3.440472526
150	-73.31126593	58.79882907	160.4823498	8.956950206	0.811605746	4	33.13988445	-108.1784547	29.25614403	135	25.48234984
100	-83.56126593	62.54882907	48.23724685	7.059120694	0.599943867	5	39.39447185	-108.1886386	105.9519112	135	86.76275315
100	-75.06126593	59.54882907	158.7059756	8.39139534	0.549396855	5	34.30881123	-108.1925327	28.97478652	135	23.70597556
200	-69.31126593	56.79882907	159.2957528	7.595974823	0.696027304	3	30.21786685	-108.1928421	24.67635405	135	24.29575281
100	-62.56126593	52.54882907	139.602324	12.51238191	0.852542815	28	24.45280823	-108.195179	179.4687892	135	4.602324012
200	-72.81126593	58.54882907	160.6139342	6.995073786	0.762192597	5	32.77955125	-108.19673	28.95067321	135	25.6139342
50	-61.56126593	51.79882907	131.9917588	2.701184286	0.830245199	9	23.48402119	-108.1988302	171.0668413	135	3.008241182
150	-76.31126593	60.04882907	161.1825978	30.56609288	0.527996532	7	35.11208674	-108.2045568	32.52491352	135	26.18259783
150	-69.81126593	57.04882907	159.2957528	7.595974823	0.752819533	3	30.58774097	-108.2072103	25.0880573	135	24.29575281
200	-72.31126593	58.29882907	158.2060269	8.145778373	0.805660966	5	32.41772627	-108.2102077	26.1095306	135	23.20602688
150	-70.31126593	57.29882907	159.2957528	7.595974823	0.655741962	3	30.95637798	-108.2170467	25.50318604	135	24.29575281
100	-82.81126593	62.29882907	54.7365841	5.938222949	0.752585849	4	38.96727634	-108.2187587	111.7674186	135	80.2634159
150	-71.81126593	58.04882907	154.9830836	7.427791248	0.836668947	3	32.05445345	-108.2189333	22.45710522	135	19.98308357
100	-63.31126593	53.04882907	146.4769405	2.665227584	0.918022896	3	25.12737209	-108.2217301	6.929669656	135	11.47694046
150	-70.81126593	57.54882907	159.2957528	7.595974823	0.664925592	3	31.32373687	-108.2223085	25.92180498	135	24.29575281
150	-71.31126593	57.79882907	156.7706413	8.310829471	0.806353088	4	31.68977607	-108.222952	23.81886779	135	21.77064133
100	-74.56126593	59.29882907	159.8913008	8.960394228	0.640152182	4	33.95330059	-108.2267153	29.71045364	135	24.89130077
100	-84.56126593	62.79882907	48.39606738	7.282497334	0.444855516	4	39.91632266	-108.2275029	106.974344	135	86.60393262
250	-65.56126593	54.54882907	137.4745411	11.23764042	0.9222108	28	27.13114849	-108.2289044	179.7399808	135	2.474541065
150	-64.06126593	53.54882907	138.1696798	6.006677374	0.890247986	12	25.79873434	-108.2363359	179.2174609	135	3.169679842
50	-61.31126593	51.54882907	131.1598858	1.160798555	0.339341816	4	23.19214895	-108.2387874	170.0230151	135	3.840114182
200	-64.81126593	54.04882907	138.2623365	11.19533689	0.921434539	27	26.46671975	-108.238796	179.9142539	135	3.262336495
150	-82.06126593	62.04882907	52.93271849	6.446442256	0.769494313	5	38.53741228	-108.2401514	109.2868825	135	82.06728151
250	-79.06126593	61.04882907	56.51858364	39.34054244	0.787451679	8	36.79335012	-108.2404689	110.2346461	135	78.48141636
100	-62.31126593	52.29882907	138.822545	11.85582052	0.711837398	32	24.16311894	-108.242017	178.4715933	135	3.822545008
100	-75.81126593	59.79882907	158.7059756	8.39139534	0.550278141	5	34.76009743	-108.25004	29.58956294	135	23.70597556
200	-81.31126593	61.79882907	52.93271849	6.446442256	0.751544592	5	38.1049848	-108.2529181	108.6172205	135	82.06728151
200	-79.81126593	61.29882907	50.32449491	14.76476455	0.881970459	4	37.23285241	-108.252977	104.6900961	135	84.67550509
100	-74.06126593	59.04882907	164.7663023	5.595970819	0.823383956	3	33.59615126	-108.2559498	34.13983801	135	29.76630227
200	-80.56126593	61.54882907	49.74870615	8.609178835	0.824636762	3	37.67009749	-108.2571599	104.7704039	135	85.25129385
250	-68.56126593	56.29882907	159.2957528	7.595974823	0.774394697	3	29.57204251	-108.264102	24.01506115	135	24.29575281
50	-83.81126593	62.54882907	56.22602997	5.106175994	0.683432263	3	39.49199434	-108.2681621	114.112023	135	78.77397003
100	-63.06126593	52.79882907	139.1873165	9.94980722	0.907150472	17	24.83925621	-108.2735376	179.4187052	135	4.187316492
50	-61.06126593	51.29882907	131.1598858	1.160798555	0.65028458	4	22.8996087	-108.2767643	169.8127027	135	3.840114182
150	-73.56126593	58.79882907	160.4823498	8.956950206	0.747282557	4	33.23740916	-108.2802834	29.41424176	135	25.48234984
200	-69.06126593	56.54882907	159.2957528	7.595974823	0.784899754	3	29.94432255	-108.2862897	24.42062593	135	24.29575281
50	-62.06126593	52.04882907	135.1479855	8.724084421	0.741111355	11	23.87272091	-108.286821	174.5813281	135	0.147985467
100	-75.31126593	59.54882907	158.7059756	8.39139534	0.512114998	5	34.40636396	-108.2904685	29.13503121	135	23.70597556
150	-63.81126593	53.29882907	137.3777939	8.197274511	0.854926973	28	25.51226412	-108.2932006	178.2001878	135	2.377793852
200	-65.31126593	54.29882907	140.9366109	8.790428759	0.924430219	6	26.8481945	-108.2961572	2.968192812	135	5.936610866
150	-76.56126593	60.04882907	161.1825978	30.56609288	0.554966799	7	35.20966407	-108.2997575	32.68670275	135	26.18259783
200	-73.06126593	58.54882907	164.1724738	34.11103589	0.790619835	7	32.87711954	-108.2997626	32.66662778	135	29.17247384
100	-83.06126593	62.29882907	54.7365841	5.938222949	0.684485213	4	39.06487031	-108.2999689	111.9376397	135	80.2634159
150	-64.56126593	53.79882907	137.8567085	4.906535123	0.928778386	6	26.18196946	-108.3008084	179.2790669	135	2.856708452
200	-69.56126593	56.79882907	159.2957528	7.595974823	0.620308039	3	30.31543556	-108.3040209	24.8295055	135	24.29575281
100	-84.81126593	62.79882907	48.39606738	7.282497334	0.498140995	4	40.01393259	-108.3050443	107.1468893	135	86.60393262
200	-72.56126593	58.29882907	159.9041241	8.345024771	0.845516132	7	32.51532706	-108.3144337	27.96437871	135	24.90412406
150	-70.06126593	57.04882907	159.2957528	7.595974823	0.657893118	3	30.68534155	-108.3172539	25.24176381	135	24.29575281
150	-82.31126593	62.04882907	52.93271849	6.446442256	0.710842049	5	38.63505755	-108.3230255	109.4560315	135	82.06728151
100	-62.81126593	52.54882907	138.5980917	11.54120505	0.831335679	34	24.55040186	-108.3232726	178.6099021	135	3.598091741
200	-72.06126593	58.04882907	156.7706413	8.310829471	0.655606244	4	32.15207573	-108.3243425	24.40076853	135	21.77064133
100	-74.81126593	59.29882907	159.8913008	8.960394228	0.550603469	4	34.05093365	-108.3258904	29.86995311	135	24.89130077
150	-70.56126593	57.29882907	159.2957528	7.595974823	0.582075232	3	31.05399994	-108.325946	25.65746531	135	24.29575281
150	-71.56126593	57.79882907	156.7706413	8.310829471	0.774518815	4	31.78740899	-108.3295343	23.97434638	135	21.77064133
50	-61.81126593	51.79882907	135.3355376	8.645560958	0.669852796	11	23.58162634	-108.3296079	174.554865	135	0.335537617
250	-79.31126593	61.04882907	56.51858364	39.34054244	0.792245637	8	36.89100354	-108.3297802	110.399852	135	78.48141636
100	-71.06126593	57.54882907	159.2957528	7.595974823	0.936400324	3	31.42136964	-108.3300541	26.07667488	135	24.29575281
200	-81.56126593	61.79882907	52.93271849	6.446442256	0.699869071	5	38.20266142	-108.3374338	108.7853323	135	82.06728151
200	-80.06126593	61.29882907	52.71834192	15.01855565	0.89441427	5	37.33053287	-108.3407108	107.2500838	135	82.28165808
200	-80.81126593	61.54882907	54.49184842	7.953700328	0.862772064	5	37.76778576	-108.3432953	109.6806554	135	80.50815158
100	-76.06126593	59.79882907	163.1412563	26.5381241	0.588713408	5	34.85778119	-108.3465057	34.18584319	135	28.14125627
50	-84.06126593	62.54882907	56.22602997	5.106175994	0.69811439	3	39.58970007	-108.3474188	114.283417	135	78.77397003
100	-63.56126593	53.04882907	141.3521772	5.643570835	0.883313468	6	25.22502484	-108.3479534	1.950997739	135	6.352177228
250	-65.81126593	54.54882907	137.158324	11.15401621	0.920989605	29	27.22881117	-108.3493891	179.5723804	135	2.158324038
300	-68.31126593	56.04882907	159.2957528	7.595974823	0.726325704	3	29.29631038	-108.3518444	23.76425919	135	24.29575281
100	-74.31126593	59.04882907	164.7663023	5.595970819	0.708270135	3	33.69385319	-108.356353	34.29861164	135	29.76630227
150	-64.31126593	53.54882907	137.6271819	6.628735842	0.891959371	17	25.89641861	-108.3606683	178.8218476	135	2.627181904
200	-65.06126593	54.04882907	138.5585087	11.40575999	0.913309925	30	26.56440748	-108.361216	0.358152293	135	3.558508695
50	-61.56126593	51.54882907	132.2525033	2.575789817	0.711536653	8	23.28984726	-108.3703942	171.2594852	135	2.747496746
100	-62.56126593	52.29882907	138.599363	11.82502944	0.684170074	37	24.26082162	-108.3709524	178.3933359	135	3.599363013
250	-68.81126593	56.29882907	159.2957528	7.595974823	0.715826558	3	29.66977804	-108.3773364	24.16707979	135	24.29575281
100	-83.31126593	62.29882907	54.7365841	5.938222949	0.634864804	4	39.16265135	-108.3809174	112.1079184	135	80.2634159
200	-73.81126593	58.79882907	159.5455395	35.65976607	0.656185737	8	33.33516861	-108.3819036	28.63549843	135	24.54553951
100	-85.06126593	62.79882907	48.39606738	7.282497334	0.567615275	4	40.11172109	-108.3823123	107.3195093	135	86.60393262
100	-75.56126593	59.54882907	158.7059756	8.39139534	0.494561397	5	34.50414241	-108.3881876	29.29526086	135	23.70597556
150	-76.81126593	60.04882907	161.1825978	30.56609288	0.590680909	7	35.30746078	-108.394735	32.8484882	135	26.18259783
200	-69.31126593	56.54882907	159.2957528	7.595974823	0.709838775	3	30.04210795	-108.3984048	24.57316891	135	24.29575281
100	-63.31126593	52.79882907	138.4823834	9.482227959	0.859343858	19	24.93702944	-108.4006118	178.8594227	135	3.482383423
150	-73.31126593	58.54882907	160.4823498	8.956950206	0.829405987	4	32.97492531	-108.402589	29.13388322	135	25.48234984
100	-82.56126593	62.04882907	55.79148595	6.50471401	0.827800275	3	38.73289366	-108.4056429	112.4839979	135	79.20851405
50	-61.31126593	51.29882907	131.1598858	1.160798555	0.507433116	4	22.99739555	-108.4091963	169.9561715	135	3.840114182
150	-69.81126593	56.79882907	159.2957528	7.595974823	0.726263973	3	30.41326055	-108.4150081	24.98259019	135	24.29575281
50	-62.31126593	52.04882907	135.811348	9.21546234	0.743489682	17	23.97052788	-108.4165941	175.3892033	135	0.81134804
200	-65.56126593	54.29882907	137.9577717	9.304606755	0.928747485	8	26.94601331	-108.4175233	0.137466877	135	2.957771719
100	-64.06126593	53.29882907	136.2375332	1.973269134	0.876585449	3	25.61008053	-108.4183937	177.2063504	135	1.237533171
200	-72.81126593	58.29882907	159.1299497	8.281000715	0.791132669	6	32.61316802	-108.4184559	27.34691508	135	24.1299497
200	-79.56126593	61.04882907	54.70822548	16.46592725	0.838765407	4	36.98886266	-108.4188533	108.7547212	135	80.29177452
150	-81.81126593	61.79882907	53.28211355	7.158661129	0.800522134	4	38.30053264	-108.4216977	109.3028817	135	81.71788645
150	-64.81126593	53.79882907	137.3827737	4.68449173	0.923099675	7	26.27980122	-108.4240991	178.9523761	135	2.382773685
50	-75.06126593	59.29882907	164.7663023	5.595970819	0.864377347	3	34.14879519	-108.4248513	34.90443397	135	29.76630227
50	-84.31126593	62.54882907	56.22602997	5.106175994	0.753901549	3	39.68758822	-108.4264075	114.4548778	135	78.77397003
150	-70.31126593	57.04882907	159.2957528	7.595974823	0.565487704	3	30.78319572	-108.427104	25.3954078	135	24.29575281
200	-80.31126593	61.29882907	52.71834192	15.01855565	0.883658836	5	37.42841536	-108.428202	107.4162528	135	82.28165808
200	-81.06126593	61.54882907	54.49184842	7.953700328	0.814404533	5	37.86567236	-108.4291836	109.8478	135	80.50815158
200	-72.31126593	58.04882907	156.7706413	8.310829471	0.650388307	4	32.2499409	-108.4295501	24.55682925	135	21.77064133
100	-70.81126593	57.29882907	159.2957528	7.595974823	0.776545928	3	31.15187283	-108.4346499	25.81168636	135	24.29575281
150	-71.81126593	57.79882907	156.7706413	8.310829471	0.752074331	4	31.88528748	-108.4359172	24.12977561	135	21.77064133
100	-71.31126593	57.54882907	159.2957528	7.595974823	0.895081312	3	31.51925067	-108.4376023	26.23149095	135	24.29575281
100	-76.31126593	59.79882907	159.9394351	34.02663318	0.697212732	6	34.95568711	-108.442751	31.14501257	135	24.93943514
100	-61.06126593	51.04882907	131.1598858	1.160798555	0.54984973	4	22.70428293	-108.4460305	169.747104	135	3.840114182
100	-63.06126593	52.54882907	139.020662	12.02178563	0.775615032	31	24.64829072	-108.4511935	179.1776908	135	4.020661998
100	-74.56126593	59.04882907	164.7663023	5.595970819	0.602322905	3	33.79178635	-108.4565445	34.45736019	135	29.76630227
100	-85.31126593	62.79882907	48.39606738	7.282497334	0.648274649	4	40.20968734	-108.4593056	107.4922055	135	86.60393262
50	-62.06126593	51.79882907	135.0763997	8.189881675	0.508427767	15	23.67953289	-108.4602145	174.4398361	135	0.07639965
100	-83.56126593	62.29882907	48.23724685	7.059120694	0.6853911	5	39.26061864	-108.4616032	105.7789188	135	86.76275315
250	-68.56126593	56.04882907	159.2957528	7.595974823	0.81505181	3	29.39424923	-108.4660024	23.91569214	135	24.29575281
250	-66.06126593	54.54882907	137.2019714	10.9617825	0.923302938	30	27.32675144	-108.4696945	179.7645438	135	2.201971352
100	-63.81126593	53.04882907	138.0546771	5.999029498	0.88101107	10	25.32296842	-108.4740025	178.7994684	135	3.054677136
100	-74.06126593	58.79882907	164.7663023	5.595970819	0.925989207	3	33.43316203	-108.4833146	34.01429823	135	29.76630227
200	-65.31126593	54.04882907	138.2761858	11.3015574	0.896674145	29	26.66237723	-108.4834585	0.223448108	135	3.276185761
150	-64.56126593	53.54882907	140.0502096	11.18370351	0.888862169	22	25.99438929	-108.484825	1.391645921	135	5.050209613
100	-75.81126593	59.54882907	158.7059756	8.39139534	0.50611994	5	34.6021458	-108.4856891	29.4554763	135	23.70597556
100	-82.81126593	62.04882907	55.79148595	6.50471401	0.760125197	3	38.83091982	-108.4880027	112.6532481	135	79.20851405
150	-77.06126593	60.04882907	159.9394351	34.02663318	0.569866677	6	35.40547609	-108.4894885	31.76710811	135	24.93943514
250	-69.06126593	56.29882907	159.2957528	7.595974823	0.657747924	3	29.76777433	-108.4903821	24.31902391	135	24.29575281
250	-79.06126593	60.79882907	56.51858364	39.34054244	0.746811629	8	36.64513906	-108.4916363	110.0844742	135	78.48141636
50	-62.81126593	52.29882907	142.6724622	13.06737267	0.832842774	6	24.3588213	-108.4997156	2.611229891	135	7.672462157
50	-61.81126593	51.54882907	134.5195852	8.157915934	0.744645873	13	23.38784873	-108.5018303	173.670281	135	0.480414808
100	-84.56126593	62.54882907	48.39606738	7.282497334	0.443278461	4	39.78565801	-108.5051269	106.7964441	135	86.60393262
150	-73.56126593	58.54882907	160.4823498	8.956950206	0.76908328	4	33.07296775	-108.5052088	29.29122786	135	25.48234984
150	-82.06126593	61.79882907	53.28211355	7.158661129	0.740219372	4	38.39859767	-108.5057088	109.4710799	135	81.71788645
200	-79.81126593	61.04882907	52.71834192	15.01855565	0.869731139	5	37.08692669	-108.5076872	106.9300873	135	82.28165808
200	-69.56126593	56.54882907	159.2957528	7.595974823	0.635058772	3	30.14015147	-108.5103295	24.72564147	135	24.29575281
200	-81.31126593	61.54882907	58.34725034	14.95115495	0.805715501	6	37.9637565	-108.5148239	113.8703829	135	76.65274966
200	-80.56126593	61.29882907	55.03250545	16.27309525	0.831842303	4	37.52649909	-108.5154497	109.8966147	135	79.96749455
200	-73.06126593	58.29882907	161.9712038	33.30636734	0.816738985	8	32.71124837	-108.5222737	30.3448404	135	26.9712038
50	-75.31126593	59.29882907	164.7663023	5.595970819	0.815466759	3	34.24688443	-108.5235974	35.06389404	135	29.76630227
150	-70.06126593	56.79882907	159.2957528	7.595974823	0.62567615	3	30.51134099	-108.525803	25.13560866	135	24.29575281
100	-63.56126593	52.79882907	138.5737546	9.396354051	0.79988802	19	25.03509527	-108.5275126	179.0963208	135	3.573754611
200	-72.56126593	58.04882907	158.2060269	8.145778373	0.715478426	5	32.34804816	-108.5345555	26.14823135	135	23.20602688
150	-85.56126593	62.79882907	48.39606738	7.282497334	0.49366084	4	40.30783055	-108.5360231	107.6649794	135	86.60393262
100	-70.56126593	57.04882907	159.2957528	7.595974823	0.715924069	3	30.8813027	-108.5367602	25.54898982	135	24.29575281
200	-65.81126593	54.29882907	136.9302201	9.170375658	0.916430866	8	27.0441115	-108.5387108	179.2579246	135	1.930220108
100	-76.56126593	59.79882907	161.0024525	39.26585524	0.689757456	5	35.05381442	-108.5387754	32.36901231	135	26.0024525
50	-61.56126593	51.29882907	131.7909757	0.449474884	0.414762417	3	23.09548731	-108.541458	170.7305885	135	3.209024265
100	-83.81126593	62.29882907	48.23724685	7.059120694	0.656005352	5	39.35877139	-108.5420251	105.9493167	135	86.76275315
150	-72.06126593	57.79882907	156.7706413	8.310829471	0.739097699	4	31.98341074	-108.5421001	24.2851561	135	21.77064133
100	-71.06126593	57.29882907	159.2957528	7.595974823	0.698809204	3	31.24999585	-108.5431579	25.96584977	135	24.29575281
100	-64.31126593	53.29882907	136.2375332	1.973269134	0.812120711	3	25.70818513	-108.5434117	177.3526565	135	1.237533171
100	-71.56126593	57.54882907	159.2957528	7.595974823	0.875739342	3	31.61737916	-108.5449526	26.38625379	135	24.29575281
50	-62.56126593	52.04882907	138.3283701	12.60259523	0.713649456	21	24.06863361	-108.5461954	178.0506052	135	3.328370141
150	-65.06126593	53.79882907	137.1698243	4.415736467	0.92250524	8	26.37791676	-108.5472132	178.88656	135	2.169824302
100	-74.81126593	59.04882907	159.8913008	8.960394228	0.616656065	4	33.88994995	-108.5565238	29.74108294	135	24.89130077
100	-83.06126593	62.04882907	55.79148595	6.50471401	0.711904049	3	38.92913524	-108.5701037	112.8225509	135	79.20851405
100	-63.31126593	52.54882907	138.9247483	12.63007766	0.727810968	30	24.74647394	-108.5789415	179.2268688	135	3.924748337
100	-61.31126593	51.04882907	131.8722745	2.717096171	0.712135827	8	22.8024604	-108.579114	170.6024411	135	3.12772555
250	-68.81126593	56.04882907	159.2957528	7.595974823	0.759287261	3	29.49245068	-108.579973	24.06704698	135	24.29575281
200	-79.31126593	60.79882907	63.04086248	18.82758382	0.716043192	3	36.74337211	-108.5818001	116.7711042	135	71.95913752
100	-76.06126593	59.54882907	158.7059756	8.39139534	0.556503982	5	34.70037334	-108.5829723	29.61567839	135	23.70597556
100	-84.81126593	62.54882907	48.39606738	7.282497334	0.48552157	4	39.88390862	-108.583576	106.9680425	135	86.60393262
100	-74.31126593	58.79882907	164.7663023	5.595970819	0.818934121	3	33.53138862	-108.584516	34.17230604	135	29.76630227
150	-82.31126593	61.79882907	52.93271849	6.446442256	0.74687593	5	38.49685572	-108.589466	109.2899281	135	82.06728151
250	-66.31126593	54.54882907	137.1718094	10.63990322	0.929148595	33	27.42496846	-108.58982	179.8827977	135	2.171809413
50	-62.31126593	51.79882907	136.9737219	11.36985501	0.513645635	21	23.77773995	-108.5906498	176.4811317	135	1.973721917
200	-80.06126593	61.04882907	52.71834192	15.01855565	0.858874582	5	37.18519484	-108.5962811	107.0953605	135	82.28165808
100	-64.06126593	53.04882907	136.5520415	6.027318236	0.822348577	10	25.42120195	-108.5998773	177.4426832	135	1.552041543
200	-81.56126593	61.54882907	57.10011696	13.83964939	0.793672204	7	38.06203738	-108.600215	112.7904683	135	77.89988304
200	-80.81126593	61.29882907	49.74870615	8.609178835	0.727999058	3	37.62478326	-108.6024529	104.7790443	135	85.25129385
200	-69.31126593	56.29882907	159.2957528	7.595974823	0.750382061	3	29.86603056	-108.6032387	24.47089399	135	24.29575281
150	-65.56126593	54.04882907	139.8463471	3.912999437	0.956308118	3	26.76062813	-108.6055232	1.941120984	135	4.846347068
200	-73.81126593	58.54882907	161.1442145	38.67239581	0.643780626	7	33.17124608	-108.6076213	30.11040313	135	26.14421453
150	-64.81126593	53.54882907	140.296585	11.74854848	0.874554292	25	26.09264554	-108.6088058	1.784678019	135	5.29658499
150	-85.81126593	62.79882907	48.39606738	7.282497334	0.56258547	4	40.40614989	-108.6124633	107.8378325	135	86.60393262
100	-61.06126593	50.79882907	131.1598858	1.160798555	0.811179526	4	22.50877962	-108.6148144	169.6822232	135	3.840114182
150	-69.81126593	56.54882907	159.2957528	7.595974823	0.747558131	3	30.23845228	-108.6220635	24.87804412	135	24.29575281
50	-75.56126593	59.29882907	160.5395604	10.20294411	0.772249597	3	34.34520058	-108.6221279	30.9965938	135	25.53956042
100	-84.06126593	62.29882907	48.23724685	7.059120694	0.644685586	5	39.4571088	-108.6221819	106.1197762	135	86.76275315
200	-73.31126593	58.29882907	164.1724738	34.11103589	0.746287377	7	32.80956732	-108.6258866	32.70274282	135	29.17247384
50	-63.06126593	52.29882907	141.7092425	10.50723276	0.820971712	10	24.45711708	-108.6283065	1.792675332	135	6.709242504
50	-62.06126593	51.54882907	135.0670931	7.858168355	0.667743201	16	23.48615245	-108.6330956	174.3613641	135	0.06709309
150	-70.31126593	56.79882907	159.2957528	7.595974823	0.525467286	3	30.60967608	-108.6364055	25.28856141	135	24.29575281
200	-72.81126593	58.04882907	158.2060269	8.145778373	0.70738138	5	32.4463967	-108.6393583	26.3042044	135	23.20602688
100	-70.81126593	57.04882907	159.2957528	7.595974823	0.594638315	3	30.97966166	-108.6462219	25.70251041	135	24.29575281
150	-72.31126593	57.79882907	156.7706413	8.310829471	0.735286834	4	32.08177798	-108.6480825	24.44048849	135	21.77064133
100	-71.31126593	57.29882907	159.2957528	7.595974823	0.644868629	3	31.3483682	-108.6514696	26.11995612	135	24.29575281
100	-83.31126593	62.04882907	54.7365841	5.938222949	0.747467588	4	39.02753912	-108.6519448	111.9370057	135	80.2634159
150	-71.81126593	57.54882907	156.7706413	8.310829471	0.629113436	4	31.7157543	-108.6521046	24.01585252	135	21.77064133
100	-63.81126593	52.79882907	135.8519312	8.224924666	0.767613191	22	25.13345282	-108.6542397	176.5199008	135	0.851931226
150	-75.06126593	59.04882907	162.8028611	38.15781807	0.494505848	7	33.9883432	-108.6562902	32.81134404	135	27.80286112
200	-66.06126593	54.29882907	136.9302201	9.170375658	0.90668677	8	27.14248821	-108.6597195	179.4058302	135	1.930220108
100	-85.06126593	62.54882907	48.39606738	7.282497334	0.541717861	4	39.98233924	-108.6617535	107.139712	135	86.60393262
300	-68.56126593	55.79882907	159.2957528	7.595974823	0.723624307	3	29.21615278	-108.6671975	23.81721464	135	24.29575281
100	-64.56126593	53.29882907	136.4111484	4.036238399	0.856143952	5	25.80657704	-108.6682546	177.6724607	135	1.41114838
150	-65.31126593	53.79882907	137.2898506	8.270969183	0.927274766	10	26.47631522	-108.6701503	179.1536092	135	2.289850629
200	-79.56126593	60.79882907	54.70822548	16.46592725	0.79937762	4	36.84181214	-108.6717272	108.6028362	135	80.29177452
150	-82.56126593	61.79882907	52.93271849	6.446442256	0.694050772	5	38.59530598	-108.6729684	109.4582176	135	82.06728151
50	-61.81126593	51.29882907	131.5252757	2.214457332	0.791940701	6	23.19388306	-108.6735493	170.6080738	135	3.47472434
50	-62.81126593	52.04882907	140.1424037	13.78135593	0.675999621	22	24.16703719	-108.675625	0.008885777	135	5.142403655
100	-76.31126593	59.54882907	158.7059756	8.39139534	0.638022601	5	34.79882426	-108.6800367	29.77586801	135	23.70597556
200	-80.31126593	61.04882907	52.71834192	15.01855565	0.848989398	5	37.28366633	-108.6846341	107.2606583	135	82.28165808
200	-81.81126593	61.54882907	57.10011696	13.83964939	0.750953252	7	38.16051422	-108.6853561	112.9577259	135	77.89988304
100	-74.56126593	58.79882907	164.7663023	5.595970819	0.720224497	3	33.62984759	-108.6855071	34.33028539	135	29.76630227
150	-86.06126593	62.79882907	48.39606738	7.282497334	0.637153119	4	40.50464455	-108.6886252	108.0107662	135	86.60393262
200	-81.06126593	61.29882907	58.63260194	21.05630894	0.746583299	4	37.7232671	-108.6892107	113.8292006	135	76.36739806
250	-69.06126593	56.04882907	159.2957528	7.595974823	0.704488545	3	29.59091389	-108.6937557	24.21832417	135	24.29575281
100	-84.31126593	62.29882907	48.23724685	7.059120694	0.65061582	5	39.55563006	-108.7020726	106.2902987	135	86.76275315
50	-63.56126593	52.54882907	145.9155372	7.035381133	0.835273595	5	24.84495062	-108.7065163	6.362622823	135	10.91553722
200	-66.56126593	54.54882907	136.1124542	7.184502329	0.960517201	3	27.52346136	-108.7097656	178.9717582	135	1.112454159
200	-74.06126593	58.54882907	159.1575571	34.07215772	0.67975413	9	33.26975951	-108.709826	28.28102295	135	24.1575571
100	-61.56126593	51.04882907	133.937555	8.293205328	0.777045053	13	22.90094361	-108.7120274	172.8105256	135	1.062445041
150	-78.31126593	60.29882907	69.69607386	37.53983433	0.685445106	4	36.05027106	-108.714106	122.4770186	135	65.30392614
200	-69.56126593	56.29882907	159.2957528	7.595974823	0.679638479	3	29.96454594	-108.7159058	24.62269049	135	24.29575281
50	-75.81126593	59.29882907	160.5395604	10.20294411	0.7852726	3	34.44374286	-108.7204423	31.15601777	135	25.53956042
50	-62.56126593	51.79882907	138.657669	12.80453967	0.553660917	27	23.87624661	-108.7209138	178.3089163	135	3.657669026
100	-64.31126593	53.04882907	137.6767902	6.473792191	0.827339454	15	25.51972456	-108.7255777	178.713162	135	2.676790159
200	-65.81126593	54.04882907	138.4887227	11.64352368	0.887818413	30	26.85915933	-108.72741	0.730901298	135	3.488722707
150	-73.56126593	58.29882907	161.3943017	10.23159734	0.722974283	3	32.90812407	-108.729294	30.08116494	135	26.39430169
150	-65.06126593	53.54882907	139.2440228	11.64613833	0.872458851	30	26.19118647	-108.7326105	0.878658911	135	4.244022777
100	-83.56126593	62.04882907	54.7365841	5.938222949	0.730656239	4	39.12613064	-108.7335249	112.1064176	135	80.2634159
150	-70.06126593	56.54882907	159.2957528	7.595974823	0.649125839	3	30.33700959	-108.7336063	25.03037735	135	24.29575281
100	-85.31126593	62.54882907	48.39606738	7.282497334	0.6055814	4	40.08094907	-108.7396582	107.3114539	135	86.60393262
200	-79.06126593	60.54882907	69.2059515	33.88566815	0.751424591	5	36.49640276	-108.7418373	122.6227682	135	65.7940485
200	-73.06126593	58.04882907	166.7257715	32.2688811	0.806098353	8	32.54498575	-108.7439579	34.97987928	135	31.72577154
100	-70.56126593	56.79882907	159.2957528	7.595974823	0.638968071	3	30.70826501	-108.7468149	25.44144899	135	24.29575281
100	-61.31126593	50.79882907	131.7909757	0.449474884	0.717284392	3	22.60734574	-108.7485461	170.455744	135	3.209024265
150	-72.56126593	57.79882907	156.7706413	8.310829471	0.73998214	4	32.1803884	-108.7538639	24.59577342	135	21.77064133
100	-71.06126593	57.04882907	159.2957528	7.595974823	0.492860283	3	31.07827181	-108.7554888	25.85597014	135	24.29575281
150	-75.31126593	59.04882907	162.8028611	38.15781807	0.443334467	7	34.08696531	-108.7558431	32.97002208	135	27.80286112
150	-82.81126593	61.79882907	52.93271849	6.446442256	0.647436081	5	38.69394767	-108.7562148	109.6265547	135	82.06728151
50	-63.31126593	52.29882907	138.5821683	10.40059992	0.764807379	14	24.55570808	-108.7567249	178.8101367	135	3.582168333
100	-72.06126593	57.54882907	154.9830836	7.427791248	0.876056694	3	31.81437529	-108.7590576	22.38295297	135	19.98308357
100	-71.56126593	57.29882907	159.2957528	7.595974823	0.618406803	3	31.44698907	-108.7595844	26.27400599	135	24.29575281
200	-79.81126593	60.79882907	54.70822548	16.46592725	0.800945626	4	36.94045837	-108.7614167	108.7672239	135	80.29177452
50	-62.31126593	51.54882907	135.0763997	8.189881675	0.515021383	15	23.58475751	-108.76419	174.5141072	135	0.07639965
150	-86.31126593	62.79882907	50.07686381	15.51276712	0.765945389	5	40.60331373	-108.7645074	109.8645786	135	84.92313619
200	-82.06126593	61.54882907	57.10011696	13.83964939	0.711365548	7	38.25918622	-108.7702461	113.1250237	135	77.89988304
200	-80.56126593	61.04882907	55.03250545	16.27309525	0.800156332	4	37.38234036	-108.7727451	109.7401454	135	79.96749455
200	-81.31126593	61.29882907	58.63260194	21.05630894	0.694921336	4	37.8219498	-108.7757221	113.995494	135	76.36739806
100	-76.56126593	59.54882907	158.9028376	9.34009239	0.664296193	4	34.89749776	-108.7768813	30.13290811	135	23.90283764
200	-66.31126593	54.29882907	138.8526511	10.23342841	0.911869005	9	27.24114259	-108.7805491	1.476063624	135	3.852651129
50	-64.06126593	52.79882907	139.6929563	6.312813134	0.955100522	4	25.23210119	-108.7807929	0.506206011	135	4.692956298
100	-84.56126593	62.29882907	48.23724685	7.059120694	0.673176221	5	39.65433437	-108.7816959	106.4608856	135	86.76275315
250	-68.81126593	55.79882907	159.2957528	7.595974823	0.815944664	3	29.31481729	-108.7819008	23.96790851	135	24.29575281
150	-61.06126593	50.54882907	125.3619914	13.78739738	0.831480783	8	22.31310096	-108.7831214	163.8201621	135	9.638008612
150	-74.81126593	58.79882907	159.5455395	35.65976607	0.63904933	8	33.72853815	-108.7862871	29.26747428	135	24.54553951
150	-65.56126593	53.79882907	137.2101193	8.527314644	0.911067238	10	26.57499575	-108.7929103	179.2207906	135	2.210119346
100	-64.81126593	53.29882907	136.4259602	5.059097485	0.874250817	8	25.90525541	-108.7929221	177.8333449	135	1.425960221
50	-63.06126593	52.04882907	141.5500886	13.76380923	0.582343173	19	24.26573773	-108.8048825	1.560685256	135	6.550088623
50	-62.06126593	51.29882907	137.0827367	12.60566621	0.785631934	5	23.2925819	-108.8054702	176.3085787	135	2.08273669
150	-78.56126593	60.29882907	69.69607386	37.53983433	0.74836948	4	36.14901779	-108.806661	122.6396414	135	65.30392614
250	-69.31126593	56.04882907	159.2957528	7.595974823	0.650911395	3	29.68963807	-108.8073503	24.36952417	135	24.29575281
100	-74.31126593	58.54882907	161.3943017	10.23159734	0.86824574	3	33.36850724	-108.8118221	30.67501219	135	26.39430169
100	-83.81126593	62.04882907	48.23724685	7.059120694	0.783575063	5	39.22490903	-108.814843	105.7765488	135	86.76275315
150	-85.56126593	62.54882907	50.07686381	15.51276712	0.561706424	5	40.17973729	-108.8172889	109.1640662	135	84.92313619
100	-76.06126593	59.29882907	162.8028611	38.15781807	0.664717938	7	34.54251047	-108.8185398	33.57872565	135	27.80286112
200	-69.81126593	56.29882907	159.2957528	7.595974823	0.610346392	3	30.06331962	-108.8283831	24.77441392	135	24.29575281
200	-66.81126593	54.54882907	136.1124542	7.184502329	0.966907378	3	27.62222932	-108.8295309	179.1199743	135	1.112454159
200	-73.81126593	58.29882907	160.5717678	30.90775118	0.741763773	9	33.00691782	-108.8324954	29.41518795	135	25.57176785
200	-79.31126593	60.54882907	69.2059515	33.88566815	0.780597404	5	36.59521131	-108.8328505	122.7862668	135	65.7940485
50	-63.81126593	52.54882907	143.8114822	7.958532808	0.786830274	6	24.94371988	-108.833918	4.403406634	135	8.811482219
150	-83.06126593	61.79882907	47.97117087	6.742062695	0.668872172	6	38.79277999	-108.8392042	104.833393	135	87.02882913
150	-86.56126593	62.79882907	46.53446445	17.00263838	0.693413058	3	40.70215659	-108.8401086	106.4952789	135	88.46553555
100	-61.81126593	51.04882907	132.0183937	12.59970431	0.79996617	19	22.99973163	-108.8447707	171.0340239	135	2.981606347
150	-70.31126593	56.54882907	159.2957528	7.595974823	0.551860659	3	30.43582257	-108.8449575	25.1826417	135	24.29575281
200	-73.31126593	58.04882907	162.6432784	32.05438706	0.805371767	9	32.64381449	-108.8483538	31.05327423	135	27.64327841
200	-66.06126593	54.04882907	137.1163159	10.60486866	0.898393383	33	26.95796997	-108.8491186	179.5057925	135	2.116315882
200	-80.06126593	60.79882907	52.71834192	15.01855565	0.841923317	5	37.03931001	-108.8508678	106.941748	135	82.28165808
50	-62.81126593	51.79882907	139.0752831	12.89169445	0.538713101	26	23.97505196	-108.8510064	178.8702325	135	4.075283134
100	-64.56126593	53.04882907	137.5832551	6.535955049	0.823415276	20	25.61853537	-108.8511033	178.7652372	135	2.583255068
200	-82.31126593	61.54882907	51.25323684	12.67099715	0.76115173	10	38.35805259	-108.8548841	107.4454827	135	83.74676316
150	-75.56126593	59.04882907	162.8028611	38.15781807	0.409145977	7	34.1858155	-108.8551818	33.12867823	135	27.80286112
150	-65.31126593	53.54882907	138.4721986	11.34323735	0.857272049	31	26.29001124	-108.8562388	0.253264506	135	3.472198631
100	-70.81126593	56.79882907	159.2957528	7.595974823	0.492249388	3	30.80710696	-108.857031	25.59427194	135	24.29575281
150	-72.81126593	57.79882907	154.9830836	7.427791248	0.654366345	3	32.27924121	-108.8594438	22.96345379	135	19.98308357
200	-80.81126593	61.04882907	62.93251155	22.34480971	0.809921829	5	37.48121616	-108.8606134	117.8055019	135	72.06748845
100	-84.81126593	62.29882907	48.39606738	7.282497334	0.631190541	4	39.75322092	-108.8610506	106.790359	135	86.60393262
200	-81.56126593	61.29882907	58.34725034	14.95115495	0.759455018	6	37.92083057	-108.8619861	113.8764698	135	76.65274966
100	-71.31126593	57.04882907	159.2957528	7.595974823	0.422693316	3	31.17713234	-108.8645603	26.00936957	135	24.29575281
150	-72.31126593	57.54882907	156.7706413	8.310829471	0.623392483	4	31.91324134	-108.8658113	24.32511757	135	21.77064133
100	-71.81126593	57.29882907	159.2957528	7.595974823	0.621521447	3	31.54585766	-108.8675019	26.42799999	135	24.29575281
100	-76.81126593	59.54882907	156.9870302	9.99877574	0.682906521	3	34.99639305	-108.8735056	28.37726796	135	21.98703019
100	-61.56126593	50.79882907	132.1021866	1.971836079	0.819730208	5	22.70621841	-108.882108	170.9092385	135	2.897813383
50	-63.56126593	52.29882907	140.036277	10.51516167	0.612955998	14	24.6545934	-108.8849705	0.408651511	135	5.036276999
150	-75.06126593	58.79882907	159.5455395	35.65976607	0.594587521	8	33.82745951	-108.8868556	29.42539904	135	24.54553951
150	-85.81126593	62.54882907	50.07686381	15.51276712	0.612579929	5	40.2787031	-108.8946444	109.3359574	135	84.92313619
50	-62.56126593	51.54882907	137.6385304	11.50019719	0.672973477	22	23.683663	-108.8951134	177.219536	135	2.638530448
100	-84.06126593	62.04882907	48.23724685	7.059120694	0.780730199	5	39.32387347	-108.8958978	105.9460751	135	86.76275315
250	-69.06126593	55.79882907	159.2957528	7.595974823	0.764953762	3	29.41374457	-108.896417	24.1185216	135	24.29575281
150	-78.81126593	60.29882907	67.63799911	16.19720328	0.733190673	3	36.24797639	-108.898985	120.7441969	135	67.36200089
200	-66.56126593	54.29882907	137.6935601	10.73146668	0.906505125	9	27.3400738	-108.9011994	0.464671926	135	2.69356006
50	-64.31126593	52.79882907	139.6929563	6.312813134	0.764110872	4	25.33103952	-108.9071721	0.651363102	135	4.692956298
100	-74.56126593	58.54882907	161.3943017	10.23159734	0.819176182	3	33.46748849	-108.9136092	30.83222501	135	26.39430169
150	-86.81126593	62.79882907	46.53446445	17.00263838	0.737474545	3	40.80117233	-108.9154275	106.6684639	135	88.46553555
150	-65.81126593	53.79882907	136.7862673	8.23149157	0.90398523	11	26.67395749	-108.9154929	178.9437414	135	1.786267261
100	-76.31126593	59.29882907	162.8028611	38.15781807	0.718088263	7	34.64150263	-108.9164197	33.7381169	135	27.80286112
100	-65.06126593	53.29882907	135.7504927	5.133788398	0.874881798	9	26.00421936	-108.9174139	177.303833	135	0.750492699
150	-61.31126593	50.54882907	130.1510192	15.17678191	0.848492692	12	22.41205378	-108.9174982	168.7511058	135	4.848980833
200	-69.56126593	56.04882907	159.2957528	7.595974823	0.748628423	3	29.78862237	-108.9207563	24.52064745	135	24.29575281
150	-83.31126593	61.79882907	47.97117087	6.742062695	0.638825166	6	38.89180214	-108.9219356	105.0018292	135	87.02882913
200	-79.56126593	60.54882907	67.66372854	14.75036495	0.756982196	4	36.69422812	-108.9236286	121.4075566	135	67.33627146
50	-63.31126593	52.04882907	140.6034106	13.19366367	0.629601174	23	24.36473433	-108.9339679	0.757989347	135	5.60341062
200	-74.06126593	58.29882907	160.5717678	30.90775118	0.706769275	9	33.1059478	-108.9354901	29.5717081	135	25.57176785
50	-62.31126593	51.29882907	138.7446588	10.77651494	0.815391962	7	23.39158289	-108.9372203	178.1134033	135	3.744658843
150	-82.56126593	61.54882907	53.28211355	7.158661129	0.685672804	4	38.45711252	-108.9392688	109.6417411	135	81.71788645
200	-80.31126593	60.79882907	52.71834192	15.01855565	0.832898278	5	37.13836627	-108.9400797	107.1061767	135	82.28165808
100	-85.06126593	62.29882907	48.39606738	7.282497334	0.669471297	4	39.85228892	-108.9401357	106.961079	135	86.60393262
150	-70.06126593	56.29882907	159.2957528	7.595974823	0.724149076	3	30.16235081	-108.9406702	24.92606476	135	24.29575281
150	-81.81126593	61.29882907	49.74870615	8.609178835	0.708896875	3	38.01990863	-108.9480018	105.4442883	135	85.25129385
150	-81.06126593	61.04882907	49.74870615	8.609178835	0.865400128	3	37.58029291	-108.9482379	104.787075	135	85.25129385
250	-67.06126593	54.54882907	133.8586892	8.261260705	0.923317756	35	27.72127149	-108.9491156	177.0143262	135	1.141310773
150	-61.06126593	50.29882907	119.8248916	17.39940301	0.891108955	4	22.11724913	-108.950957	158.2196059	135	15.17510844
150	-73.56126593	58.04882907	158.790296	6.22821818	0.694227726	3	32.74288213	-108.9525453	27.35613845	135	23.79029603
150	-75.81126593	59.04882907	162.8028611	38.15781807	0.408570402	7	34.28489298	-108.9543057	33.28731332	135	27.80286112
150	-70.56126593	56.54882907	159.2957528	7.595974823	0.456578652	3	30.53489041	-108.9561167	25.33483766	135	24.29575281
50	-64.06126593	52.54882907	138.0499161	6.128959042	0.737615328	7	25.04278084	-108.9611462	178.7865532	135	3.049916081
200	-73.06126593	57.79882907	158.2060269	8.145778373	0.650931471	5	32.37833559	-108.9648217	26.34158907	135	23.20602688
100	-71.06126593	56.79882907	159.2957528	7.595974823	0.353785612	3	30.90620114	-108.9670531	25.74703079	135	24.29575281
100	-77.06126593	59.54882907	156.9870302	9.99877574	0.800290698	3	35.09550936	-108.9699088	28.53742544	135	21.98703019
150	-66.31126593	54.04882907	136.1124542	7.184502329	0.916331272	3	27.0570592	-108.9706487	178.6491226	135	1.112454159
150	-86.06126593	62.54882907	50.07686381	15.51276712	0.667958747	5	40.37784568	-108.9717234	109.5079256	135	84.92313619
150	-72.56126593	57.54882907	156.7706413	8.310829471	0.637845419	4	32.01235165	-108.9723652	24.47967364	135	21.77064133
50	-71.56126593	57.04882907	159.2957528	7.595974823	0.78445907	3	31.27624243	-108.9734361	26.16270928	135	24.29575281
100	-72.06126593	57.29882907	159.2957528	7.595974823	0.65612391	3	31.64497317	-108.9752216	26.5819387	135	24.29575281
100	-64.81126593	53.04882907	141.2598581	11.70710658	0.811508866	25	25.71763351	-108.976454	2.58733073	135	6.259858064
100	-84.31126593	62.04882907	48.23724685	7.059120694	0.792555106	5	39.42302316	-108.9766883	106.1156608	135	86.76275315
100	-62.06126593	51.04882907	131.538165	12.10292557	0.781924003	21	23.09882354	-108.9773438	170.6963105	135	3.461835025
150	-65.56126593	53.54882907	138.2761858	11.3015574	0.833655765	29	26.38911896	-108.9796905	0.20356827	135	3.276185761
50	-63.06126593	51.79882907	140.8608938	13.81443681	0.487313635	21	24.07415511	-108.9809272	0.799409726	135	5.860893797
300	-68.81126593	55.54882907	138.2711048	18.98758128	0.884470111	8	29.13688115	-108.9831261	2.845011354	135	3.271104822
150	-75.31126593	58.79882907	159.1575571	34.07215772	0.6075543	9	33.92661088	-108.9872119	29.19531526	135	24.1575571
150	-87.06126593	62.79882907	46.53446445	17.00263838	0.785216734	3	40.90036012	-108.9904629	106.8417357	135	88.46553555
150	-79.06126593	60.29882907	67.63799911	16.19720328	0.794835163	3	36.34714607	-108.9910773	120.9068356	135	67.36200089
150	-83.56126593	61.79882907	49.08306529	8.224518218	0.705997435	8	38.99101332	-109.0044078	106.2822112	135	85.91693471
250	-69.31126593	55.79882907	159.2957528	7.595974823	0.715692174	3	29.5129338	-109.010746	24.26905436	135	24.29575281
50	-63.81126593	52.29882907	138.618365	8.541388983	0.503502711	13	24.75377215	-109.0130434	179.1350165	135	3.618365022
200	-79.81126593	60.54882907	60.62977637	16.06871597	0.812173553	5	36.79345239	-109.0141709	114.5371324	135	74.37022363
150	-74.81126593	58.54882907	161.1442145	38.67239581	0.645233239	7	33.56670246	-109.0151867	30.73931957	135	26.14421453
100	-61.81126593	50.79882907	125.3108955	14.8242131	0.843068393	7	22.80539669	-109.0155	164.2600837	135	9.689104497
150	-85.31126593	62.29882907	50.90706917	15.15608213	0.677181342	8	39.95153754	-109.0189499	109.6428695	135	84.09293083
200	-66.81126593	54.29882907	136.7231218	10.55198809	0.913051916	10	27.43928098	-109.02167	179.6418304	135	1.723121825
150	-82.81126593	61.54882907	53.28211355	7.158661129	0.646086722	4	38.55636524	-109.0233995	109.8091667	135	81.71788645
50	-62.81126593	51.54882907	139.8842267	13.55025182	0.730523628	23	23.78286801	-109.0258656	179.6083918	135	4.884226692
200	-80.56126593	60.79882907	59.15569938	21.41278238	0.849146467	6	37.23762637	-109.0290513	113.7079849	135	75.84430062
50	-64.56126593	52.79882907	134.8752642	2.915640647	0.614581182	4	25.43026691	-109.033377	175.9787052	135	0.124735798
150	-82.06126593	61.29882907	49.74870615	8.609178835	0.653735202	3	38.11918319	-109.0337681	105.6106874	135	85.25129385
200	-69.81126593	56.04882907	159.2957528	7.595974823	0.686174401	3	29.88786599	-109.0339733	24.67169448	135	24.29575281
150	-81.31126593	61.04882907	49.74870615	8.609178835	0.796639934	3	37.67956985	-109.0356177	104.9524826	135	85.25129385
150	-66.06126593	53.79882907	136.462788	8.264078414	0.883009355	10	26.77319957	-109.0378978	178.7669553	135	1.462787971
200	-74.31126593	58.29882907	160.5717678	30.90775118	0.676041334	9	33.20521319	-109.0382776	29.72819229	135	25.57176785
100	-65.31126593	53.29882907	137.0958608	7.268200583	0.898680926	12	26.10346802	-109.04173	178.7950406	135	2.095860832
150	-86.31126593	62.54882907	50.07686381	15.51276712	0.725416147	5	40.47716422	-109.0485246	109.6799722	135	84.92313619
150	-61.56126593	50.54882907	129.0934303	15.73985201	0.868006082	18	22.51131393	-109.0517053	167.8352826	135	5.906569683
150	-70.31126593	56.29882907	159.2957528	7.595974823	0.638547255	3	30.26163868	-109.0527666	25.07764351	135	24.29575281
150	-76.06126593	59.04882907	161.8560446	36.22117798	0.502128029	8	34.38419696	-109.053214	32.49911163	135	26.85604459
150	-78.56126593	60.04882907	69.69607386	37.53983433	0.736778104	4	35.9981145	-109.0532637	122.4944356	135	65.30392614
200	-73.81126593	58.04882907	163.3001493	32.75566412	0.729037042	8	32.84218789	-109.0565321	32.02179752	135	28.30014926
100	-84.56126593	62.04882907	48.23724685	7.059120694	0.818180555	5	39.5223573	-109.0572133	106.2853071	135	86.76275315
50	-63.56126593	52.04882907	141.5831346	12.81903379	0.606241134	22	24.46402609	-109.062881	1.881563158	135	6.583134599
150	-87.31126593	62.79882907	46.53446445	17.00263838	0.836414156	3	40.99971915	-109.0652134	107.015096	135	88.46553555
100	-70.81126593	56.54882907	159.2957528	7.595974823	0.54782884	3	30.6342123	-109.0670835	25.48696578	135	24.29575281
250	-67.31126593	54.54882907	133.5785204	10.25629743	0.927415847	42	27.82058702	-109.0685195	176.8821752	135	1.421479575
50	-62.56126593	51.29882907	138.6434981	10.60623202	0.798659332	7	23.49088513	-109.0687998	178.1550036	135	3.643498087
200	-73.31126593	57.79882907	168.6582724	34.43108487	0.747815	7	32.47767076	-109.069997	36.9489811	135	33.65827241
100	-71.31126593	56.79882907	159.2957528	7.595974823	0.251322553	3	31.00554672	-109.076881	25.89972612	135	24.29575281
150	-72.81126593	57.54882907	156.7706413	8.310829471	0.662246741	4	32.11170541	-109.0787187	24.6341796	135	21.77064133
100	-71.81126593	57.04882907	159.2957528	7.595974823	0.396377418	3	31.3756013	-109.0821156	26.31598985	135	24.29575281
100	-72.31126593	57.29882907	159.2957528	7.595974823	0.722947211	3	31.74433479	-109.0827431	26.73582275	135	24.29575281
200	-79.31126593	60.29882907	69.2059515	33.88566815	0.744552463	5	36.44652603	-109.0829369	122.6374362	135	65.7940485
150	-61.31126593	50.29882907	121.8020538	16.14126952	0.881589082	5	22.2165867	-109.0859757	160.3381715	135	13.1979462
150	-83.81126593	61.79882907	49.08306529	8.224518218	0.68940198	8	39.09041273	-109.0866197	106.4507517	135	85.91693471
150	-75.56126593	58.79882907	161.8560446	36.22117798	0.529950361	8	34.02599148	-109.0873554	32.05167606	135	26.85604459
50	-64.31126593	52.54882907	133.8885344	7.391674532	0.752910452	11	25.1421326	-109.0882008	174.7697581	135	1.111465636
150	-66.56126593	54.04882907	136.1124542	7.184502329	0.915448615	3	27.15642616	-109.0920001	178.7962083	135	1.112454159
150	-85.56126593	62.29882907	50.90706917	15.15608213	0.700294111	8	40.05096598	-109.097492	109.8137284	135	84.09293083
250	-69.06126593	55.54882907	159.2957528	7.595974823	0.836066354	3	29.23626965	-109.0983723	24.01961117	135	24.29575281
100	-65.06126593	53.04882907	139.8170196	11.82370204	0.798398067	28	25.81701811	-109.1016296	1.289863311	135	4.817019588
150	-65.81126593	53.54882907	137.6488769	11.34857245	0.835706917	30	26.48850878	-109.1029654	179.7224632	135	2.648876878
200	-80.06126593	60.54882907	60.62977637	16.06871597	0.818872359	5	36.89288335	-109.1044763	114.7006767	135	74.37022363
150	-83.06126593	61.54882907	56.32656093	13.99916315	0.734932853	6	38.65580993	-109.1072749	113.0210849	135	78.67343907
100	-62.31126593	51.04882907	131.650424	16.28625215	0.779312941	24	23.19821842	-109.1097465	170.9509405	135	3.349576024
50	-63.31126593	51.79882907	141.0784613	13.31903445	0.626911184	22	24.17355515	-109.1106763	1.160408592	135	6.078461334
150	-75.06126593	58.54882907	160.4250826	36.65125553	0.650954984	8	33.66614836	-109.1165539	30.17733903	135	25.42508258
200	-80.81126593	60.79882907	62.93251155	22.34480971	0.79033433	5	37.33708952	-109.1177817	117.6492711	135	72.06748845
200	-61.06126593	50.04882907	126.1468958	13.19789595	0.869074145	9	21.9212263	-109.1183268	164.47886	135	8.853104223
150	-82.31126593	61.29882907	58.63260194	21.05630894	0.689589241	4	38.21865343	-109.1192841	114.66102	135	76.36739806
150	-81.56126593	61.04882907	49.74870615	8.609178835	0.731554896	3	37.77904617	-109.1227519	105.1179207	135	85.25129385
250	-69.56126593	55.79882907	159.2957528	7.595974823	0.668561148	3	29.61238413	-109.1248872	24.41950725	135	24.29575281
150	-86.56126593	62.54882907	46.53446445	17.00263838	0.613323227	3	40.57665791	-109.1250469	106.3096993	135	88.46553555
100	-84.81126593	62.04882907	44.59076529	3.055943914	0.718116665	3	39.62187509	-109.1374717	102.8085339	135	89.59076529
200	-87.56126593	62.79882907	54.27945264	24.16044434	0.854778531	8	41.09924859	-109.1396776	114.9335346	135	80.72054736
200	-74.56126593	58.29882907	160.4250826	36.65125553	0.601255215	8	33.3047132	-109.1408573	29.73795599	135	25.42508258
50	-64.06126593	52.29882907	136.9173084	8.904748238	0.638383181	17	24.85324343	-109.1409432	177.5781077	135	1.917308368
200	-67.06126593	54.29882907	133.5668534	8.890008079	0.912794603	10	27.53876329	-109.1419607	176.6330563	135	1.433146581
150	-78.81126593	60.04882907	67.63799911	16.19720328	0.719464437	3	36.09763799	-109.146428	120.5981502	135	67.36200089
200	-70.06126593	56.04882907	159.2957528	7.595974823	0.627103975	3	29.9873681	-109.1470011	24.82266575	135	24.29575281
100	-62.06126593	50.79882907	125.7426571	13.93197809	0.837338538	8	22.90487966	-109.1487221	164.8338346	135	9.257342864
50	-63.06126593	51.54882907	142.0486062	14.66906711	0.726600591	18	23.88237164	-109.1564465	1.915792728	135	7.048606221
50	-64.81126593	52.79882907	135.1944398	4.120287779	0.696863121	7	25.5297825	-109.1594075	176.4427924	135	0.194439794
150	-66.31126593	53.79882907	137.7211925	9.942864166	0.875387965	10	26.87272114	-109.160125	0.171943782	135	2.72119248
200	-74.06126593	58.04882907	163.3001493	32.75566412	0.701444142	8	32.94173095	-109.1603134	32.1775633	135	28.30014926
150	-70.56126593	56.29882907	159.2957528	7.595974823	0.559163343	3	30.36118242	-109.164672	25.22915069	135	24.29575281
100	-65.56126593	53.29882907	140.6644972	14.51868002	0.867575747	11	26.20300052	-109.16587	2.509400196	135	5.66449715
150	-84.06126593	61.79882907	49.08306529	8.224518218	0.679371187	8	39.18999957	-109.1685703	106.6193463	135	85.91693471
200	-79.56126593	60.29882907	69.2059515	33.88566815	0.775186077	5	36.54611551	-109.1745631	122.800095	135	65.7940485
200	-73.56126593	57.79882907	163.5792957	34.17256229	0.765122535	8	32.57724592	-109.1749692	32.02510609	135	28.57929572
150	-85.81126593	62.29882907	50.90706917	15.15608213	0.733829965	8	40.15057344	-109.1757609	109.9846589	135	84.09293083
100	-71.06126593	56.54882907	159.2957528	7.595974823	0.425924638	3	30.73378743	-109.1778574	25.63902658	135	24.29575281
150	-73.06126593	57.54882907	156.7706413	8.310829471	0.6957082	4	32.21130182	-109.1848713	24.78863609	135	21.77064133
150	-61.81126593	50.54882907	129.6693827	15.02128615	0.848277123	20	22.6108805	-109.1857428	168.5528508	135	5.330617274
50	-71.56126593	56.79882907	159.2957528	7.595974823	0.50804471	3	31.10514291	-109.1865142	26.05235847	135	24.29575281
150	-75.81126593	58.79882907	161.8560446	36.22117798	0.514677924	8	34.1256005	-109.1872854	32.20952485	135	26.85604459
250	-67.56126593	54.54882907	133.4598334	10.31625547	0.915810975	42	27.92017506	-109.1877423	176.9114074	135	1.5401666
100	-72.56126593	57.29882907	154.9830836	7.427791248	0.766653769	3	31.84394172	-109.1900658	22.57698351	135	19.98308357
100	-72.06126593	57.04882907	159.2957528	7.595974823	0.429722432	3	31.47520812	-109.1905985	26.46921186	135	24.29575281
150	-83.31126593	61.54882907	57.12787262	13.82256254	0.771818317	8	38.75544581	-109.1908941	113.9899138	135	77.87212738
50	-63.81126593	52.04882907	139.8944794	10.12187827	0.452066092	15	24.56361212	-109.1916216	0.336625667	135	4.89447938
200	-80.31126593	60.54882907	60.62977637	16.06871597	0.826791815	5	36.99252019	-109.1945441	114.8642383	135	74.37022363
50	-62.81126593	51.29882907	133.3270859	7.061422022	0.786434554	5	23.59048771	-109.2002084	172.9812113	135	1.672914149
150	-86.81126593	62.54882907	46.53446445	17.00263838	0.659419796	3	40.67632592	-109.2012889	106.4819073	135	88.46553555
150	-82.56126593	61.29882907	58.63260194	21.05630894	0.645354925	4	38.31831859	-109.2045488	114.8274957	135	76.36739806
200	-81.06126593	60.79882907	58.63260194	21.05630894	0.692401392	4	37.43675492	-109.2062701	113.5138599	135	76.36739806
150	-81.81126593	61.04882907	58.63260194	21.05630894	0.741785762	4	37.87872108	-109.2096394	114.167286	135	76.36739806
150	-66.81126593	54.04882907	135.2041943	6.400229744	0.942976622	4	27.25607001	-109.2131726	178.0349285	135	0.204194271
250	-69.31126593	55.54882907	159.2957528	7.595974823	0.79103088	3	29.33592107	-109.2134321	24.16947951	135	24.29575281
200	-87.81126593	62.79882907	52.70408899	24.58380964	0.846610219	7	41.19894763	-109.2138543	113.5317129	135	82.29591101
50	-64.56126593	52.54882907	134.5077871	7.208960223	0.648492839	13	25.24177428	-109.2150817	175.5334718	135	0.492212892
150	-85.06126593	62.04882907	50.90706917	15.15608213	0.671507999	8	39.72157572	-109.2174624	109.2946096	135	84.09293083
150	-75.31126593	58.54882907	160.4250826	36.65125553	0.616468747	8	33.7658254	-109.2177102	30.33446089	135	25.42508258
150	-61.56126593	50.29882907	123.5710523	15.30366869	0.865371864	6	22.3162324	-109.2208249	162.2484204	135	11.42894773
150	-66.06126593	53.54882907	137.8753424	11.67386291	0.838153817	30	26.58817984	-109.2260633	0.095019932	135	2.875342418
100	-65.31126593	53.04882907	139.4753226	11.83294672	0.761343535	27	25.91668829	-109.2266299	1.093418088	135	4.475322571
200	-69.81126593	55.79882907	159.2957528	7.595974823	0.780086662	3	29.71209476	-109.2388404	24.56988072	135	24.29575281
150	-79.06126593	60.04882907	67.63799911	16.19720328	0.776436331	3	36.19737379	-109.239362	120.7599444	135	67.36200089
50	-63.56126593	51.79882907	140.9815744	13.5605093	0.738865151	21	24.27325118	-109.2402535	1.206817896	135	5.981574438
100	-62.56126593	51.04882907	133.9048944	16.42400092	0.813594479	30	23.29791536	-109.2419787	173.3476377	135	1.095105625
200	-74.81126593	58.29882907	159.1575571	34.07215772	0.616003441	9	33.40444705	-109.2432287	28.62684497	135	24.1575571
100	-84.31126593	61.79882907	44.59076529	3.055943914	0.825173134	3	39.28977304	-109.2502585	102.2956965	135	89.59076529
150	-86.06126593	62.29882907	51.2403672	15.57959352	0.732792516	7	40.2503591	-109.2537552	110.4889605	135	83.7596328
200	-61.31126593	50.04882907	124.3875902	18.4040172	0.881028779	13	22.02094671	-109.2539841	162.8604479	135	10.61240982
200	-70.31126593	56.04882907	159.2957528	7.595974823	0.572562208	3	30.08712789	-109.2598391	24.97356174	135	24.29575281
200	-67.31126593	54.29882907	134.1734787	8.118947072	0.920604606	11	27.63851987	-109.2620713	177.3870739	135	0.826521342
200	-74.31126593	58.04882907	163.3001493	32.75566412	0.677840166	8	33.04151053	-109.2638888	32.33328973	135	28.30014926
200	-79.81126593	60.29882907	60.62977637	16.06871597	0.791741454	5	36.64591369	-109.265955	114.3865903	135	74.37022363
50	-64.31126593	52.29882907	135.83837	8.599137123	0.710222602	20	24.95300637	-109.2686699	176.6431883	135	0.838369977
150	-83.56126593	61.54882907	50.7012179	12.50054273	0.772437354	9	38.85527208	-109.274256	107.730824	135	84.2987821
150	-70.81126593	56.29882907	159.2957528	7.595974823	0.489668299	3	30.46098121	-109.2763859	25.3805868	135	24.29575281
150	-87.06126593	62.54882907	46.53446445	17.00263838	0.708732368	3	40.77616745	-109.2772493	106.6541983	135	88.46553555
200	-73.81126593	57.79882907	162.7879871	32.83071535	0.78414832	9	32.67706027	-109.2797377	31.38885508	135	27.78798715
100	-62.31126593	50.79882907	125.8407111	20.48184958	0.84669446	10	23.0046664	-109.281774	165.0737307	135	9.159288892
150	-66.56126593	53.79882907	137.2442462	10.26541275	0.866057603	10	26.97252134	-109.282174	179.8414724	135	2.244246212
200	-80.56126593	60.54882907	59.15569938	21.41278238	0.848340006	6	37.09236214	-109.2843733	113.5537414	135	75.84430062
200	-61.06126593	49.79882907	119.8248916	17.39940301	0.907219211	4	21.7250346	-109.2852361	158.0948084	135	15.17510844
50	-65.06126593	52.79882907	137.2564905	6.046473682	0.793361472	9	25.6295854	-109.2852635	178.6496323	135	2.256490527
50	-63.31126593	51.54882907	145.2727197	14.99889608	0.762132984	12	23.98217298	-109.2868559	5.28278948	135	10.27271974
150	-76.06126593	58.79882907	161.8560446	36.22117798	0.515618669	8	34.22543716	-109.2870013	32.36734993	135	26.85604459
200	-88.06126593	62.79882907	52.70408899	24.58380964	0.862398094	7	41.29881542	-109.2877421	113.7053482	135	82.29591101
100	-71.31126593	56.54882907	159.2957528	7.595974823	0.353016357	3	30.83361498	-109.2884381	25.79102061	135	24.29575281
150	-82.81126593	61.29882907	58.63260194	21.05630894	0.611397808	4	38.41817785	-109.2895611	114.9940116	135	76.36739806
100	-65.81126593	53.29882907	137.3390934	12.94510056	0.894190525	16	26.30281599	-109.2898338	179.3296039	135	2.339093362
150	-73.31126593	57.54882907	154.9830836	7.427791248	0.632213162	3	32.31114008	-109.2908225	23.155486	135	19.98308357
150	-81.31126593	60.79882907	49.74870615	8.609178835	0.788391864	3	37.53662178	-109.2945156	104.7944881	135	85.25129385
50	-71.81126593	56.79882907	159.2957528	7.595974823	0.610843174	3	31.20498889	-109.2959522	26.20492841	135	24.29575281
150	-82.06126593	61.04882907	58.63260194	21.05630894	0.681750318	4	37.97859379	-109.2962794	114.3327884	135	76.36739806
100	-85.31126593	62.04882907	46.59372984	8.015857531	0.748373762	3	39.82145838	-109.2971841	105.151107	135	88.40627016
150	-72.81126593	57.29882907	156.7706413	8.310829471	0.600570488	4	31.94379315	-109.2971893	24.51831784	135	21.77064133
100	-72.31126593	57.04882907	159.2957528	7.595974823	0.522922518	3	31.57506209	-109.2988842	26.62237592	135	24.29575281
150	-78.56126593	59.79882907	69.69607386	37.53983433	0.754094675	4	35.84670842	-109.298923	122.3503097	135	65.30392614
250	-67.81126593	54.54882907	132.67751	9.818669798	0.905995039	42	28.02003477	-109.3067836	176.2769049	135	2.322490014
150	-75.56126593	58.54882907	160.4250826	36.65125553	0.591743815	8	33.86573278	-109.318655	30.49155398	135	25.42508258
100	-62.06126593	50.54882907	116.1573687	18.44835431	0.882867427	3	22.71075254	-109.3196106	155.1823025	135	18.84263134
50	-64.06126593	52.04882907	135.5811209	11.38353975	0.572741927	16	24.66349152	-109.3201897	176.166853	135	0.58112093
250	-69.56126593	55.54882907	159.2957528	7.595974823	0.748470603	3	29.43583456	-109.328305	24.31926484	135	24.29575281
50	-63.06126593	51.29882907	127.2649297	20.54398782	0.764180614	5	23.69038971	-109.331446	167.0615339	135	7.735070296
100	-86.31126593	62.29882907	46.53446445	17.00263838	0.814828303	3	40.35032214	-109.3314737	105.9541359	135	88.46553555
100	-84.56126593	61.79882907	46.54734982	7.66975287	0.869796421	4	39.38973234	-109.3316831	104.420988	135	88.45265018
150	-79.31126593	60.04882907	67.63799911	16.19720328	0.838451463	3	36.29732111	-109.332065	120.9217445	135	67.36200089
150	-67.06126593	54.04882907	131.9458486	3.348736966	0.9462997	3	27.35598987	-109.3341658	174.9234575	135	3.05415138
50	-64.81126593	52.54882907	137.5638214	8.412669208	0.654850551	18	25.341705	-109.3417886	178.7338414	135	2.563821383
200	-75.06126593	58.29882907	159.1575571	34.07215772	0.589053815	9	33.50441394	-109.3453911	28.7832257	135	24.1575571
100	-66.31126593	53.54882907	136.1124542	7.184502329	0.837759622	3	26.68813126	-109.348984	178.4781106	135	1.112454159
100	-65.56126593	53.04882907	138.7761572	11.420345	0.770433333	30	26.01664317	-109.3514548	0.539385458	135	3.776157176
200	-70.06126593	55.79882907	159.2957528	7.595974823	0.72856845	3	29.81206486	-109.3526053	24.72017525	135	24.29575281
150	-87.31126593	62.54882907	46.53446445	17.00263838	0.761504957	3	40.87618167	-109.3529268	106.8265739	135	88.46553555
150	-61.81126593	50.29882907	120.4431063	16.97380701	0.873305695	8	22.41618528	-109.3555047	159.2615722	135	14.55689366
200	-80.06126593	60.29882907	60.62977637	16.06871597	0.798777136	5	36.74591981	-109.3571118	114.5492733	135	74.37022363
150	-83.81126593	61.54882907	50.7012179	12.50054273	0.755483661	9	38.95528793	-109.3573595	107.898438	135	84.2987821
200	-88.31126593	62.79882907	52.70408899	24.58380964	0.881662616	7	41.39885116	-109.3613396	113.8790784	135	82.29591101
200	-74.56126593	58.04882907	160.5717678	30.90775118	0.695323566	9	33.14152583	-109.3672576	29.76059611	135	25.57176785
50	-63.81126593	51.79882907	138.2582126	12.38612821	0.748920747	14	24.3732423	-109.3696586	178.6266173	135	3.258212645
150	-70.56126593	56.04882907	159.2957528	7.595974823	0.698801563	3	30.18714452	-109.372487	25.12438296	135	24.29575281
200	-80.81126593	60.54882907	62.93251155	22.34480971	0.790246991	5	37.1924084	-109.3739631	117.4941533	135	72.06748845
50	-62.81126593	51.04882907	104.8032149	14.6406964	0.728890908	3	23.39791342	-109.3740404	144.388041	135	30.19678511
150	-83.06126593	61.29882907	58.37036871	19.79477806	0.667017466	5	38.51823042	-109.3743201	114.8983356	135	76.62963129
100	-85.56126593	62.04882907	46.59372984	8.015857531	0.761630081	3	39.92152226	-109.3766356	105.32101	135	88.40627016
200	-67.56126593	54.29882907	131.5309119	8.878817433	0.93503406	14	27.73854987	-109.3820015	174.8917977	135	3.469088141
150	-81.56126593	60.79882907	58.63260194	21.05630894	0.78022283	4	37.63668931	-109.3825172	113.8429344	135	76.36739806
150	-82.31126593	61.04882907	58.63260194	21.05630894	0.627034783	4	38.07866351	-109.3826709	114.4983247	135	76.36739806
150	-74.06126593	57.79882907	158.790296	6.22821818	0.725279243	3	32.77711301	-109.3843022	27.54617808	135	23.79029603
100	-71.06126593	56.29882907	159.2957528	7.595974823	0.653725479	3	30.56103423	-109.387908	25.53195237	135	24.29575281
200	-61.56126593	50.04882907	127.3817948	17.11363378	0.881707442	17	22.120976	-109.3894722	165.9953903	135	7.618205173
150	-78.81126593	59.79882907	67.63799911	16.19720328	0.731194644	3	35.94679281	-109.3929243	120.4531857	135	67.36200089
50	-64.56126593	52.29882907	135.5719814	10.3417226	0.638710034	19	25.05306007	-109.3962233	176.5206901	135	0.571981442
200	-73.56126593	57.54882907	167.8226085	37.52149658	0.715618592	6	32.41121939	-109.3965718	36.14937045	135	32.82260851
100	-71.56126593	56.54882907	159.2957528	7.595974823	0.35749683	3	30.93369414	-109.398825	25.94294842	135	24.29575281
150	-66.81126593	53.79882907	136.4432791	10.08154596	0.873332578	11	27.0725993	-109.4040448	179.1868716	135	1.443279122
150	-73.06126593	57.29882907	156.7706413	8.310829471	0.649558233	4	32.04388829	-109.4041131	24.67204161	135	21.77064133
100	-72.06126593	56.79882907	159.2957528	7.595974823	0.376126491	3	31.30508384	-109.4051945	26.35743653	135	24.29575281
100	-72.56126593	57.04882907	159.2957528	7.595974823	0.655364921	3	31.6751624	-109.4069722	26.77548263	135	24.29575281
150	-86.56126593	62.29882907	48.58256689	17.20958306	0.706858306	5	40.45046177	-109.4089153	108.1733926	135	86.41743311
50	-65.31126593	52.79882907	136.9953105	6.171908437	0.853336858	12	25.72967473	-109.4109447	178.5331192	135	1.995310507
100	-84.81126593	61.79882907	46.56125589	7.474384247	0.880416253	5	39.48987667	-109.412843	104.6036594	135	88.43874411
100	-66.06126593	53.29882907	134.6348545	8.112667496	0.838054389	12	26.40291357	-109.4136212	176.770857	135	0.365145456
100	-62.56126593	50.79882907	124.6527363	22.77171551	0.76999565	8	23.10475598	-109.4146557	164.027451	135	10.34726374
300	-69.31126593	55.29882907	134.7335634	16.43319433	0.891147477	21	29.15860316	-109.415415	179.5086052	135	0.266436636
50	-63.56126593	51.54882907	135.3168794	25.64055683	0.83864657	7	24.08227112	-109.4170939	175.4696944	135	0.316879375
150	-75.81126593	58.54882907	160.4250826	36.65125553	0.577345031	8	33.96586972	-109.4193877	30.6486191	135	25.42508258
200	-61.31126593	49.79882907	120.9486199	15.64164994	0.925046042	7	21.82513594	-109.4215289	159.3589228	135	14.05138009
200	-79.56126593	60.04882907	69.2059515	33.88566815	0.759471412	5	36.39747916	-109.4245362	122.651504	135	65.7940485
200	-68.06126593	54.54882907	125.2738856	2.170419038	0.971732781	4	28.1201653	-109.4256433	169.0210035	135	9.726114366
200	-87.56126593	62.54882907	64.10515007	29.22899328	0.787711731	10	40.97636776	-109.4283202	124.5697214	135	70.89484993
200	-88.56126593	62.79882907	52.93999818	26.52880679	0.883564887	6	41.49905401	-109.4346454	114.2888145	135	82.06000182
150	-84.06126593	61.54882907	51.44308137	17.99219544	0.769039493	10	39.05549256	-109.4402036	108.8079659	135	83.55691863
250	-69.81126593	55.54882907	159.2957528	7.595974823	0.708847411	3	29.53600931	-109.4429909	24.46896758	135	24.29575281
200	-75.31126593	58.29882907	159.1575571	34.07215772	0.567261739	9	33.60461308	-109.4473439	28.93957344	135	24.1575571
200	-80.31126593	60.29882907	60.62977637	16.06871597	0.807081592	5	36.84613306	-109.4480326	114.71197	135	74.37022363
50	-64.31126593	52.04882907	127.7533324	15.24123098	0.737400881	24	24.76366339	-109.4485851	168.4825185	135	7.246667623
250	-61.06126593	49.54882907	120.6380348	15.75937492	0.900998962	11	21.52867617	-109.4516904	158.8466031	135	14.36196519
150	-62.31126593	50.54882907	130.6139381	16.81726079	0.835494527	25	22.81092912	-109.4533085	169.7801878	135	4.386061891
150	-67.31126593	54.04882907	136.3452465	10.67587327	0.968208637	4	27.45618492	-109.4549796	179.469625	135	1.345246492
100	-85.81126593	62.04882907	48.69365212	17.69050191	0.846141834	4	40.02176657	-109.4558158	107.5909032	135	86.30634788
150	-83.31126593	61.29882907	75.96904366	32.47756308	0.685832305	6	38.6184755	-109.4588246	132.6636105	135	59.03095634
50	-63.31126593	51.29882907	122.5875007	20.39895675	0.733241102	4	23.79059022	-109.4625125	162.5264427	135	12.41249929
200	-81.06126593	60.54882907	69.74682583	16.46964409	0.747910221	5	37.29265817	-109.4633126	124.4720879	135	65.25317417
200	-70.31126593	55.79882907	159.2957528	7.595974823	0.682124395	3	29.91229361	-109.4661814	24.87039131	135	24.29575281
50	-65.06126593	52.54882907	139.5865522	11.83303203	0.647852932	21	25.44192388	-109.4683215	0.900782251	135	4.586552237
150	-82.56126593	61.04882907	58.63260194	21.05630894	0.578576479	4	38.17892944	-109.4688128	114.6638961	135	76.36739806
150	-81.81126593	60.79882907	58.63260194	21.05630894	0.714726999	4	37.73695673	-109.4702739	114.0075129	135	76.36739806
200	-74.81126593	58.04882907	160.5717678	30.90775118	0.677666654	9	33.24177606	-109.4704194	29.916246	135	25.57176785
100	-66.56126593	53.54882907	135.2041943	6.400229744	0.866232836	4	26.78836219	-109.4717272	177.7157176	135	0.204194271
100	-65.81126593	53.04882907	138.0630809	11.61318885	0.745464419	28	26.11688188	-109.476104	179.9713231	135	3.063080854
150	-70.81126593	56.04882907	159.2957528	7.595974823	0.644938233	3	30.2874172	-109.4849445	25.27512989	135	24.29575281
150	-86.81126593	62.29882907	47.74898129	17.1305137	0.780385678	6	40.55077715	-109.4860786	107.5110389	135	87.25101871
150	-79.06126593	59.79882907	67.63799911	16.19720328	0.782452279	3	36.04709071	-109.4866969	120.6141377	135	67.36200089
200	-74.31126593	57.79882907	164.4781506	35.07928883	0.688639049	7	32.87740334	-109.4886619	33.389004	135	29.47815057
150	-62.06126593	50.29882907	118.7526489	16.78162358	0.854210107	9	22.5164444	-109.4900149	157.7120596	135	16.24735114
100	-85.06126593	61.79882907	46.56125589	7.474384247	0.874852054	5	39.59020521	-109.493737	104.7724843	135	88.43874411
50	-64.06126593	51.79882907	126.7770729	16.51255494	0.797221707	15	24.4735276	-109.4988916	167.2885039	135	8.222927125
100	-71.31126593	56.29882907	159.2957528	7.595974823	0.606576172	3	30.66134067	-109.4992378	25.68324793	135	24.29575281
200	-67.81126593	54.29882907	130.1982263	7.980486248	0.925098302	14	27.83885245	-109.501751	173.7063014	135	4.801773698
200	-73.81126593	57.54882907	160.9423331	34.92885878	0.790900116	8	32.51153895	-109.5021187	29.42340707	135	25.94233311
200	-87.81126593	62.54882907	64.10515007	29.22899328	0.803369941	10	41.0767249	-109.5034281	124.7422709	135	70.89484993
50	-63.06126593	51.04882907	104.8032149	14.6406964	0.520820439	3	23.4982117	-109.5059314	144.5299798	135	30.19678511
200	-88.81126593	62.79882907	52.93999818	26.52880679	0.903311887	6	41.59942315	-109.5076582	114.4627396	135	82.06000182
100	-71.81126593	56.54882907	159.2957528	7.595974823	0.408523652	3	31.03402409	-109.5090179	26.09481055	135	24.29575281
150	-73.31126593	57.29882907	156.7706413	8.310829471	0.706101379	4	32.14422632	-109.5108367	24.82571322	135	21.77064133
100	-72.31126593	56.79882907	159.2957528	7.595974823	0.482525096	3	31.40542697	-109.5142409	26.5098834	135	24.29575281
150	-72.81126593	57.04882907	156.7706413	8.310829471	0.573835605	4	31.77550826	-109.5148622	24.40342111	135	21.77064133
150	-79.81126593	60.04882907	74.98532246	7.395925988	0.924977385	3	36.49784715	-109.5167747	128.59269	135	60.01467754
150	-76.06126593	58.54882907	164.2678332	39.3189739	0.501152028	7	34.06623541	-109.5199077	34.64840767	135	29.26783321
100	-84.31126593	61.54882907	51.43283394	10.47190883	0.827194226	4	39.15588518	-109.5227871	108.9654346	135	83.56716606
50	-64.81126593	52.29882907	137.4258441	12.76853983	0.608052696	23	25.15340363	-109.5236032	178.5183146	135	2.425844089
150	-61.81126593	50.04882907	116.1573687	18.44835431	0.909002526	3	22.22131324	-109.5247911	154.9115464	135	18.84263134
150	-67.06126593	53.79882907	134.4625162	8.325089973	0.866150441	10	27.17295418	-109.525737	177.3523664	135	0.537483841
250	-69.56126593	55.29882907	159.2957528	7.595974823	0.835596094	3	29.25897695	-109.531016	24.21991519	135	24.29575281
100	-86.06126593	62.04882907	48.11949897	19.17181864	0.799124093	3	40.12219048	-109.5347236	107.1867901	135	86.88050103
50	-65.56126593	52.79882907	143.4269072	14.601562	0.793237188	10	25.83004961	-109.5364509	5.109260838	135	8.426907161
100	-66.31126593	53.29882907	135.0352027	8.370882793	0.800880268	11	26.50329238	-109.5372319	177.3165818	135	0.035202677
200	-80.56126593	60.29882907	65.82599882	19.66319448	0.837317427	6	36.94655265	-109.5387166	120.070904	135	69.17400118
150	-83.56126593	61.29882907	75.96904366	32.47756308	0.652467301	6	38.71891231	-109.5430738	132.8302544	135	59.03095634
150	-78.56126593	59.54882907	69.69607386	37.53983433	0.791748736	4	35.69480427	-109.5436446	122.207259	135	65.30392614
200	-68.31126593	54.54882907	124.5288077	3.53600655	0.962819164	6	28.22056582	-109.5443211	168.4235511	135	10.47119225
50	-63.81126593	51.54882907	141.1520298	18.97308661	0.919056089	4	24.18266514	-109.5471602	1.447452113	135	6.152029754
100	-62.81126593	50.79882907	118.4664799	20.16805263	0.64709482	6	23.20514748	-109.5473672	157.9827429	135	16.53352012
150	-81.31126593	60.54882907	63.71477774	22.64557388	0.764695752	3	37.39311068	-109.5524209	118.6036821	135	71.28522226
150	-82.81126593	61.04882907	80.48982744	33.49648395	0.628028715	5	38.27939079	-109.5547043	136.6867295	135	54.51017256
250	-70.06126593	55.54882907	159.2957528	7.595974823	0.672697191	3	29.63644448	-109.5574892	24.6185882	135	24.29575281
200	-61.56126593	49.79882907	120.9486199	15.64164994	0.892013104	7	21.92554691	-109.5576527	159.4991505	135	14.05138009
150	-82.06126593	60.79882907	58.63260194	21.05630894	0.654396667	4	37.83742323	-109.5577849	114.1721203	135	76.36739806
150	-87.06126593	62.29882907	51.66647923	22.69376457	0.830553789	7	40.65126748	-109.5629624	111.5998479	135	83.33352077
200	-75.06126593	58.04882907	160.4250826	36.65125553	0.614401406	8	33.34226041	-109.5733735	29.92517347	135	25.42508258
100	-85.31126593	61.79882907	45.75008464	8.133140836	0.765481211	3	39.69071717	-109.5743641	104.1301991	135	89.24991536
150	-67.56126593	54.04882907	136.3452465	10.67587327	0.975529059	4	27.55665427	-109.5756137	179.6162899	135	1.345246492
50	-64.56126593	52.04882907	126.0400668	14.74188668	0.667378072	22	24.86412684	-109.5768077	166.9125753	135	8.959933199
200	-88.06126593	62.54882907	64.99651696	29.56423436	0.80207022	9	41.17725227	-109.5782492	125.8062768	135	70.00348304
200	-70.56126593	55.79882907	159.2957528	7.595974823	0.641902915	3	30.01278017	-109.5795683	25.02052939	135	24.29575281
200	-89.06126593	62.79882907	52.93999818	26.52880679	0.92675752	6	41.69995773	-109.5803765	114.6367647	135	82.06000182
100	-62.56126593	50.54882907	104.8032149	14.6406964	0.674824904	3	22.91140931	-109.5868365	144.1106307	135	30.19678511
250	-61.31126593	49.54882907	123.2885424	18.76962136	0.884857704	12	21.62915654	-109.5886156	161.6369919	135	11.71145756
200	-74.56126593	57.79882907	160.541115	36.9792704	0.710069356	8	32.97793046	-109.5928164	29.60689779	135	25.54111501
100	-63.56126593	51.29882907	131.6998496	19.39247713	0.793415078	38	23.89108833	-109.5934079	171.7809886	135	3.300150363
100	-66.81126593	53.54882907	135.2041943	6.400229744	0.880177407	4	26.88887175	-109.5942928	177.8614728	135	0.204194271
50	-65.31126593	52.54882907	141.6454668	12.28300894	0.621191806	21	25.54243002	-109.5946801	3.103781638	135	6.645466798
150	-71.06126593	56.04882907	159.2957528	7.595974823	0.604805534	3	30.38794508	-109.5972112	25.42580305	135	24.29575281
100	-66.06126593	53.04882907	137.5450866	11.85295574	0.743732958	27	26.21740354	-109.6005774	179.5982243	135	2.545086606
100	-84.56126593	61.54882907	51.43283394	10.47190883	0.826566833	4	39.25646499	-109.605109	109.1332038	135	83.56716606
200	-74.06126593	57.54882907	162.7879871	32.83071535	0.811176056	9	32.61209796	-109.6074627	31.42332632	135	27.78798715
200	-80.06126593	60.04882907	60.62977637	16.06871597	0.798031618	5	36.59842429	-109.6087798	114.3989679	135	74.37022363
100	-71.56126593	56.29882907	159.2957528	7.595974823	0.598418935	3	30.76189971	-109.610375	25.834474	135	24.29575281
100	-86.31126593	62.04882907	48.11949897	19.17181864	0.799007181	3	40.22279318	-109.6133576	107.3569009	135	86.88050103
150	-73.56126593	57.29882907	154.9830836	7.427791248	0.677681159	3	32.24480645	-109.6173596	23.19177556	135	19.98308357
100	-72.06126593	56.54882907	159.2957528	7.595974823	0.4859659	3	31.13460404	-109.6190162	26.24660758	135	24.29575281
200	-68.06126593	54.29882907	130.893676	11.9358023	0.933593234	20	27.93942676	-109.6213197	174.5488394	135	4.106324012
150	-73.06126593	57.04882907	156.7706413	8.310829471	0.636119883	4	31.87609885	-109.6225536	24.55641495	135	21.77064133
100	-72.56126593	56.79882907	159.2957528	7.595974823	0.617506085	3	31.50601747	-109.6230907	26.66226961	135	24.29575281
150	-62.31126593	50.29882907	117.1068807	17.01806254	0.80343144	8	22.61700883	-109.6243556	156.2070838	135	17.89311925
150	-83.81126593	61.29882907	83.03127306	36.05845221	0.675445988	7	38.81954003	-109.6270664	140.059173	135	51.96872694
50	-64.31126593	51.79882907	119.8280394	13.0693438	0.711709836	16	24.57410618	-109.6279523	160.4823622	135	15.17196055
200	-80.81126593	60.29882907	73.67986977	13.7079426	0.819847866	6	37.04717781	-109.6291628	128.0875024	135	61.32013023
50	-63.31126593	51.04882907	104.8032149	14.6406964	0.510534006	3	23.59880927	-109.6376517	144.6717748	135	30.19678511
150	-87.31126593	62.29882907	51.66647923	22.69376457	0.843513934	7	40.75193193	-109.6395654	111.7712396	135	83.33352077
100	-83.06126593	61.04882907	56.54116737	22.55416449	0.603801391	3	38.38004676	-109.6403442	112.903715	135	78.45883263
150	-81.56126593	60.54882907	63.71477774	22.64557388	0.688441685	3	37.49376513	-109.641287	118.7673472	135	71.28522226
100	-77.56126593	59.04882907	66.11595013	28.72056402	0.820214907	3	34.98473306	-109.6421014	117.7103286	135	68.88404987
150	-82.31126593	60.79882907	58.63260194	21.05630894	0.60023203	4	37.93808803	-109.6450491	114.336758	135	76.36739806
250	-69.81126593	55.29882907	159.2957528	7.595974823	0.800113305	3	29.35961294	-109.6464309	24.36895004	135	24.29575281
150	-67.31126593	53.79882907	133.4703023	8.101700997	0.891962051	12	27.2735851	-109.6472505	176.5063022	135	1.529697707
50	-65.06126593	52.29882907	138.5061954	14.88844799	0.555354098	23	25.25403617	-109.6508096	179.7422994	135	3.506195432
200	-88.31126593	62.54882907	64.99651696	29.56423436	0.823611701	9	41.27794904	-109.6527821	125.9790068	135	70.00348304
200	-89.31126593	62.79882907	52.93999818	26.52880679	0.953704834	6	41.80065694	-109.6527989	114.8108914	135	82.06000182
100	-85.56126593	61.79882907	45.75008464	8.133140836	0.741736421	3	39.79141174	-109.6547231	104.2991476	135	89.24991536
150	-62.06126593	50.04882907	107.8806712	15.14391399	0.839455438	3	22.32195748	-109.6599406	146.7752756	135	27.1193288
100	-66.56126593	53.29882907	136.844143	9.849977933	0.792542903	11	26.60395155	-109.6606658	179.2707838	135	1.844143001
50	-65.81126593	52.79882907	140.1763108	14.92961029	0.788294033	12	25.93070917	-109.6617821	2.00308773	135	5.176310848
200	-68.56126593	54.54882907	124.28413	3.326862581	0.949756572	7	28.32123548	-109.6628166	168.3264016	135	10.71586997
200	-70.31126593	55.54882907	159.2957528	7.595974823	0.800778119	3	29.73713925	-109.6717997	24.76812716	135	24.29575281
200	-75.31126593	58.04882907	156.0917664	38.06710374	0.637902945	9	33.44297809	-109.6761195	25.74743358	135	21.09176638
50	-64.06126593	51.54882907	107.9046255	7.056163041	0.764277836	3	24.28335416	-109.6770547	148.3425175	135	27.09537451
50	-63.06126593	50.79882907	104.8032149	14.6406964	0.617929848	3	23.30583996	-109.6799084	144.4608794	135	30.19678511
100	-84.81126593	61.54882907	55.4462059	11.97482342	0.746553831	3	39.35723118	-109.6871681	113.3143994	135	79.5537941
150	-86.56126593	62.04882907	64.10515007	29.22899328	0.785985313	10	40.32357388	-109.6917166	123.5127351	135	70.89484993
200	-70.81126593	55.79882907	159.2957528	7.595974823	0.609159651	3	30.11352374	-109.6927658	25.17058997	135	24.29575281
200	-61.81126593	49.79882907	116.739124	16.59791934	0.874835408	8	22.02626658	-109.6936074	155.4297239	135	18.26087596
150	-67.81126593	54.04882907	135.4417941	13.32642312	0.961716526	3	27.65739709	-109.6960679	178.8593979	135	0.44179406
200	-74.81126593	57.79882907	160.541115	36.9792704	0.691339631	8	33.07869358	-109.6967651	29.76178583	135	25.54111501
200	-80.31126593	60.04882907	60.62977637	16.06871597	0.806904186	5	36.6992098	-109.7005506	114.560802	135	74.37022363
50	-64.81126593	52.04882907	128.3298788	17.37683367	0.620868871	22	24.96488097	-109.7048572	169.3455784	135	6.670121168
150	-71.31126593	56.04882907	159.2957528	7.595974823	0.581042196	3	30.48872736	-109.7092866	25.57640296	135	24.29575281
100	-84.06126593	61.29882907	51.43283394	10.47190883	0.78530213	4	38.92035787	-109.7108015	108.6274697	135	83.56716606
200	-74.31126593	57.54882907	158.5132933	35.78556019	0.799214272	9	32.71289562	-109.7126033	27.30285157	135	23.51329332
150	-87.56126593	62.29882907	52.93999818	26.52880679	0.82015378	6	40.8527697	-109.7158864	113.2162326	135	82.06000182
100	-67.06126593	53.54882907	137.3143061	10.09517216	0.902098288	4	26.9896591	-109.7166805	0.117228342	135	2.314306141
200	-81.06126593	60.29882907	70.26148568	15.1078135	0.792405804	6	37.14800773	-109.7193704	124.8318628	135	64.73851432
100	-62.81126593	50.54882907	104.8443067	13.11393802	0.655546022	4	23.01219219	-109.7201946	144.292739	135	30.15569326
50	-65.56126593	52.54882907	141.5518116	13.00970357	0.592078312	20	25.64322254	-109.7208643	3.154086346	135	6.551811618
100	-71.81126593	56.29882907	159.2957528	7.595974823	0.626092567	3	30.86271054	-109.7213191	25.98563114	135	24.29575281
250	-73.81126593	57.29882907	159.6100175	34.4709618	0.698985921	10	32.34562787	-109.7236813	27.97227869	135	24.61001745
100	-63.81126593	51.29882907	128.8648298	18.71599513	0.827861225	41	23.99188311	-109.7241319	169.0880249	135	6.135170216
50	-66.31126593	53.04882907	136.1124542	7.184502329	0.724007305	3	26.31820729	-109.7248747	178.310369	135	1.112454159
250	-89.56126593	62.79882907	76.70948294	32.37475753	0.857336054	10	41.90151994	-109.724924	138.7546063	135	58.29051706
200	-61.56126593	49.54882907	107.8532493	15.08488589	0.921078888	3	21.7299473	-109.7253718	146.3414188	135	27.1467507
100	-83.31126593	61.04882907	56.54116737	22.55416449	0.586733059	3	38.48089655	-109.7257316	113.0693994	135	78.45883263
200	-88.56126593	62.54882907	66.77979082	32.07116887	0.79613905	7	41.3788144	-109.7270255	127.9351034	135	68.22020918
100	-72.31126593	56.54882907	159.2957528	7.595974823	0.584650923	3	31.23543315	-109.7288196	26.39834006	135	24.29575281
150	-81.81126593	60.54882907	63.71477774	22.64557388	0.616993589	3	37.59462072	-109.7299101	118.9310365	135	71.28522226
150	-73.31126593	57.04882907	156.7706413	8.310829471	0.702694222	4	31.97693336	-109.730046	24.70935328	135	21.77064133
100	-72.81126593	56.79882907	159.2957528	7.595974823	0.762412207	3	31.60685451	-109.7317436	26.81459576	135	24.29575281
100	-82.56126593	60.79882907	63.71477774	22.64557388	0.740932925	3	38.03895032	-109.7320656	119.5836029	135	71.28522226
100	-85.81126593	61.79882907	48.02803441	18.55639446	0.779373753	4	39.89228811	-109.7348127	106.7461098	135	86.97196559
200	-68.31126593	54.29882907	131.2034759	11.04529522	0.933156495	25	28.04027195	-109.7407071	175.0056269	135	3.796524106
250	-61.31126593	49.29882907	116.8793277	16.78691769	0.894074474	5	21.43301064	-109.7552494	155.1666214	135	18.12067232
50	-64.56126593	51.79882907	116.0080488	10.2624487	0.511417886	15	24.67497715	-109.7568406	156.8051288	135	18.99195119
150	-62.56126593	50.29882907	118.488549	18.92373986	0.777497546	8	22.71787763	-109.7585266	157.7293917	135	16.51145096
250	-70.06126593	55.29882907	159.2957528	7.595974823	0.768091057	3	29.4605103	-109.7616592	24.51789958	135	24.29575281
200	-79.81126593	59.79882907	69.35488088	35.29315737	0.81478889	7	36.34925761	-109.7666354	122.8138934	135	65.64511912
150	-67.56126593	53.79882907	133.6578879	7.590490338	0.9023429	13	27.37449123	-109.768585	176.8399297	135	1.342112138
100	-85.06126593	61.54882907	55.4462059	11.97482342	0.726207111	3	39.45818295	-109.7689634	113.4822789	135	79.5537941
100	-63.56126593	51.04882907	127.3155672	23.10321428	0.75221672	13	23.69970522	-109.7692011	167.3257784	135	7.684432768
150	-86.81126593	62.04882907	64.10515007	29.22899328	0.776983164	10	40.42453174	-109.7697995	123.6829918	135	70.89484993
50	-65.31126593	52.29882907	142.1109124	13.36667359	0.480526011	20	25.3549568	-109.7778422	3.490521864	135	7.11091243
200	-75.56126593	58.04882907	156.0917664	38.06710374	0.622938209	9	33.54392831	-109.7786566	25.90297421	135	21.09176638
200	-68.81126593	54.54882907	125.5807145	3.56719615	0.953995664	11	28.42217343	-109.7811297	169.7704175	135	9.419285489
100	-66.81126593	53.29882907	137.2442462	10.26541275	0.778271289	10	26.70489023	-109.7839227	179.8160339	135	2.244246212
200	-70.56126593	55.54882907	159.2957528	7.595974823	0.766587148	3	29.83809279	-109.7859221	24.91758493	135	24.29575281
50	-66.06126593	52.79882907	139.5078827	14.97052958	0.769363763	12	26.03165251	-109.786938	1.478961259	135	4.507882687
150	-87.81126593	62.29882907	52.93999818	26.52880679	0.82266497	6	40.95377996	-109.7919239	113.3877905	135	82.06000182
200	-80.56126593	60.04882907	73.67986977	13.7079426	0.835891597	6	36.80020287	-109.7920862	127.7727406	135	61.32013023
100	-84.31126593	61.29882907	51.43283394	10.47190883	0.771767979	4	39.02136504	-109.794278	108.7942534	135	83.56716606
150	-62.31126593	50.04882907	104.8443067	13.11393802	0.808840903	4	22.42290778	-109.7949208	143.8791823	135	30.15569326
250	-89.81126593	62.79882907	74.1837817	32.78592304	0.866396769	9	42.00254589	-109.7967504	136.4032404	135	60.8162183
200	-75.06126593	57.79882907	160.541115	36.9792704	0.676002777	8	33.17969189	-109.8005075	29.91663327	135	25.54111501
200	-88.81126593	62.54882907	66.77979082	32.07116887	0.817805544	7	41.47984751	-109.800978	128.1080204	135	68.22020918
150	-71.06126593	55.79882907	159.2957528	7.595974823	0.780155786	3	30.21452348	-109.8057734	25.32057355	135	24.29575281
50	-64.31126593	51.54882907	112.9124644	8.418867278	0.729540394	10	24.38433724	-109.8067773	153.4926886	135	22.08753556
150	-81.31126593	60.29882907	63.71477774	22.64557388	0.755216894	3	37.24904162	-109.8093386	118.4479174	135	71.28522226
100	-83.56126593	61.04882907	56.54116737	22.55416449	0.615833865	3	38.58193937	-109.8108654	113.235124	135	78.45883263
50	-63.31126593	50.79882907	104.8032149	14.6406964	0.658141762	3	23.4068325	-109.8122791	144.6021342	135	30.19678511
100	-86.06126593	61.79882907	48.02803441	18.55639446	0.764055998	4	39.99334547	-109.8146318	106.9151876	135	86.97196559
150	-68.06126593	54.04882907	125.385322	2.496884996	0.941683548	3	27.75841253	-109.8163419	168.9493822	135	9.614677985
200	-74.56126593	57.54882907	160.541115	36.9792704	0.754941848	8	32.81393113	-109.8175399	29.4848469	135	25.54111501
150	-82.06126593	60.54882907	69.74682583	16.46964409	0.722080556	5	37.69567667	-109.8182892	125.1267992	135	65.25317417
100	-82.81126593	60.79882907	63.71477774	22.64557388	0.678356271	3	38.14000932	-109.8188335	119.7483046	135	71.28522226
150	-71.56126593	56.04882907	159.2957528	7.595974823	0.57504745	3	30.58976322	-109.8211705	25.72693012	135	24.29575281
200	-62.06126593	49.79882907	117.1068807	17.01806254	0.849015682	8	22.12729399	-109.8293931	155.9373915	135	17.89311925
200	-74.06126593	57.29882907	157.1213516	36.4218356	0.840219618	9	32.44668978	-109.8298014	25.6371319	135	22.12135161
100	-72.06126593	56.29882907	159.2957528	7.595974823	0.682579815	3	30.96377234	-109.8320698	26.13671989	135	24.29575281
50	-65.06126593	52.04882907	129.5024567	17.1132782	0.707642683	26	25.06592489	-109.8327337	170.6612161	135	5.497543274
150	-73.56126593	57.04882907	156.7706413	8.310829471	0.773630413	4	32.078011	-109.8373389	24.86223675	135	21.77064133
100	-72.56126593	56.54882907	159.2957528	7.595974823	0.700987135	3	31.33651063	-109.8384276	26.55000858	135	24.29575281
100	-67.31126593	53.54882907	135.5464236	9.639764829	0.937834526	5	27.09072336	-109.8388902	178.4948784	135	0.546423609
150	-73.06126593	56.79882907	156.7706413	8.310829471	0.665716529	4	31.7079373	-109.840199	24.44175097	135	21.77064133
50	-65.81126593	52.54882907	141.3185206	13.43715059	0.56612848	18	25.74430057	-109.846874	3.06463052	135	6.318520622
150	-87.06126593	62.04882907	64.10515007	29.22899328	0.774586504	10	40.52566596	-109.8476049	123.8533239	135	70.89484993
50	-66.56126593	53.04882907	135.2041943	6.400229744	0.743172206	4	26.41929225	-109.8489958	177.5467683	135	0.204194271
150	-85.31126593	61.54882907	64.58306423	33.55470143	0.723114891	10	39.55931949	-109.8504937	122.7870738	135	70.41693577
100	-63.06126593	50.54882907	104.8443067	13.11393802	0.572046095	4	23.11327681	-109.8533826	144.4336058	135	30.15569326
100	-64.06126593	51.29882907	125.6301759	19.03600515	0.809269582	37	24.09297366	-109.8546846	165.9952866	135	9.369824106
200	-80.06126593	59.79882907	65.16616099	32.88306983	0.847220889	8	36.45040168	-109.8594857	118.7861408	135	69.83383901
200	-68.56126593	54.29882907	131.316691	11.73116589	0.907270182	22	28.14138716	-109.8599131	175.2657294	135	3.683308956
200	-61.81126593	49.54882907	107.8806712	15.14391399	0.871732695	3	21.83104747	-109.8619593	146.5083996	135	27.1193288
150	-88.06126593	62.29882907	52.93999818	26.52880679	0.832984576	6	41.05496189	-109.8676768	113.5594339	135	82.06000182
250	-90.06126593	62.79882907	58.49492421	28.87407083	0.859841766	7	42.10373395	-109.8682765	120.8888251	135	76.50507579
200	-89.06126593	62.54882907	52.93999818	26.52880679	0.815647537	6	41.58104754	-109.8746381	114.4412408	135	82.06000182
250	-70.31126593	55.29882907	159.2957528	7.595974823	0.739981824	3	29.56166819	-109.8767006	24.66676427	135	24.29575281
100	-84.56126593	61.29882907	51.43283394	10.47190883	0.762960222	4	39.12256072	-109.8774949	108.9610863	135	83.56716606
100	-77.56126593	58.79882907	66.11595013	28.72056402	0.733515447	3	34.82919325	-109.8807639	117.5737548	135	68.88404987
150	-78.81126593	59.29882907	69.62381024	34.35552691	0.713848925	3	35.64360097	-109.8830999	122.152296	135	65.37618976
200	-80.81126593	60.04882907	73.67986977	13.7079426	0.811706658	6	36.90140273	-109.8833859	127.934598	135	61.32013023
50	-64.81126593	51.79882907	119.368266	11.62061684	0.509362428	19	24.77613959	-109.8855564	160.3079689	135	15.63173401
150	-67.81126593	53.79882907	130.2339242	7.971573174	0.903944037	14	27.47567168	-109.8897402	173.5619005	135	4.76607575
100	-62.81126593	50.29882907	107.8806712	15.14391399	0.755021086	3	22.81904986	-109.892528	147.262001	135	27.1193288
250	-61.56126593	49.29882907	114.661518	16.56739971	0.899644708	7	21.53417929	-109.892635	153.0880267	135	20.33848202
100	-86.31126593	61.79882907	48.02803441	18.55639446	0.765114425	4	40.09458301	-109.8941793	107.0843322	135	86.97196559
100	-83.81126593	61.04882907	56.54116737	22.55416449	0.663248739	3	38.68317442	-109.8957447	113.40089	135	78.45883263
150	-81.56126593	60.29882907	63.71477774	22.64557388	0.67549144	3	37.3502787	-109.8990665	118.6106992	135	71.28522226
200	-69.06126593	54.54882907	125.0101377	3.498133829	0.935731074	11	28.52337882	-109.89926	169.3471757	135	9.989862346
200	-70.81126593	55.54882907	159.2957528	7.595974823	0.739107608	3	29.93930428	-109.899856	25.06696199	135	24.29575281
100	-63.81126593	51.04882907	116.9317817	19.97418834	0.848149445	17	23.80089862	-109.9005797	157.0835005	135	18.06821835
250	-75.31126593	57.79882907	155.8643161	39.09597423	0.655730244	12	33.2809246	-109.904043	25.39464191	135	20.86431608
50	-65.56126593	52.29882907	142.1820907	13.43118676	0.575075119	22	25.45616463	-109.904701	3.705077676	135	7.182090698
100	-83.06126593	60.79882907	63.71477774	22.64557388	0.637764661	3	38.24126423	-109.9053517	119.9130402	135	71.28522226
100	-82.31126593	60.54882907	63.71477774	22.64557388	0.743458269	3	37.79693217	-109.9064235	119.2584921	135	71.28522226
100	-67.06126593	53.29882907	136.4770473	8.205149737	0.839583819	13	26.80610753	-109.9070024	179.1938674	135	1.47704729
50	-66.31126593	52.79882907	134.6393204	8.401180294	0.706655843	11	26.13287878	-109.9119184	176.7545794	135	0.360679558
150	-71.31126593	55.79882907	159.2957528	7.595974823	0.761009367	3	30.31577857	-109.9185909	25.47048063	135	24.29575281
200	-79.56126593	59.54882907	65.16616099	32.88306983	0.779310571	8	36.09865454	-109.92162	118.3177944	135	69.83383901
200	-74.81126593	57.54882907	160.541115	36.9792704	0.737854804	8	32.91520368	-109.922272	29.6389758	135	25.54111501
150	-87.31126593	62.04882907	72.29791189	32.19202673	0.79354649	11	40.62697573	-109.9251317	132.2164945	135	62.70208811
150	-62.56126593	50.04882907	104.8443067	13.11393802	0.738575882	4	22.52416319	-109.9297316	144.019298	135	30.15569326
100	-85.56126593	61.54882907	82.68143468	37.68369507	0.643354714	3	39.66063999	-109.9317579	141.0534396	135	52.31856532
150	-71.81126593	56.04882907	159.2957528	7.595974823	0.586541446	3	30.69105183	-109.9328623	25.87738509	135	24.29575281
200	-74.31126593	57.29882907	157.1213516	36.4218356	0.838379307	9	32.54799138	-109.9357192	25.79060143	135	22.12135161
50	-64.56126593	51.54882907	114.5934067	9.944370899	0.585819486	13	24.4856135	-109.936328	155.3158256	135	20.40659326
150	-68.31126593	54.04882907	123.8336952	3.481861981	0.934139851	5	27.85969972	-109.9364355	167.544108	135	11.16630482
250	-90.31126593	62.79882907	94.28773264	21.08775398	0.870176568	6	42.2050833	-109.9395009	156.8561844	135	40.71226736
100	-72.31126593	56.29882907	159.2957528	7.595974823	0.761622773	3	31.0650843	-109.9426267	26.2877408	135	24.29575281
150	-88.31126593	62.29882907	52.93999818	26.52880679	0.851030425	6	41.15631467	-109.9431437	113.7311643	135	82.06000182
200	-73.81126593	57.04882907	152.8964675	15.65676316	0.69744712	5	32.17933094	-109.9444319	21.1408922	135	17.89646755
100	-63.56126593	50.79882907	104.8443067	13.11393802	0.495237759	4	23.50812418	-109.9444794	144.7843343	135	30.15569326
100	-72.81126593	56.54882907	159.2957528	7.595974823	0.829836764	3	31.43783565	-109.9478398	26.70161372	135	24.29575281
200	-89.31126593	62.54882907	52.93999818	26.52880679	0.84562293	6	41.68241367	-109.9480047	114.6143515	135	82.06000182
150	-73.31126593	56.79882907	156.7706413	8.310829471	0.735524487	4	31.80926502	-109.9484567	24.59395882	135	21.77064133
200	-80.31126593	59.79882907	70.77969817	34.16359338	0.837876452	7	36.55175531	-109.9521034	124.5606517	135	64.22030183
50	-65.31126593	52.04882907	134.3407568	17.46646527	0.77416141	23	25.1672577	-109.9604369	175.6424449	135	0.659243191
100	-84.81126593	61.29882907	55.59935611	29.10290191	0.803120071	5	39.22394412	-109.9604509	113.2944919	135	79.40064389
100	-67.56126593	53.54882907	136.3452465	10.67587327	0.948296736	4	27.19206368	-109.9609215	179.439123	135	1.345246492
200	-62.31126593	49.79882907	117.1068807	17.01806254	0.828177336	8	22.22862819	-109.9650096	156.0771441	135	17.89311925
250	-70.06126593	55.04882907	132.4730617	15.16577794	0.938150747	15	29.28426564	-109.9651215	177.5954133	135	2.526938333
50	-66.06126593	52.54882907	139.1678329	14.30714379	0.562366871	16	25.8456632	-109.972709	1.057653466	135	4.167832889
50	-66.81126593	53.04882907	131.9458486	3.348736966	0.623542369	3	26.52065755	-109.9729405	174.432964	135	3.05415138
100	-86.56126593	61.79882907	48.02803441	18.55639446	0.780557535	4	40.19599993	-109.9734539	107.2535451	135	86.97196559
200	-81.06126593	60.04882907	72.67082414	13.55732262	0.738517489	5	37.00280857	-109.9744487	127.087423	135	62.32917586
200	-68.81126593	54.29882907	130.9463069	12.31406598	0.881101603	20	28.24277156	-109.9789375	175.0421327	135	4.053693078
100	-77.81126593	58.79882907	66.11595013	28.72056402	0.777995255	3	34.93060123	-109.9789628	117.7314375	135	68.88404987
100	-84.06126593	61.04882907	58.37036871	19.79477806	0.811934629	5	38.78460091	-109.9803684	115.3959002	135	76.62963129
100	-64.31126593	51.29882907	123.3693683	16.66403781	0.74700135	30	24.19435906	-109.9850659	163.8762542	135	11.63063167
100	-63.31126593	50.54882907	104.8443067	13.11393802	0.547964641	4	23.21466225	-109.9864005	144.574323	135	30.15569326
150	-81.81126593	60.29882907	72.66491826	14.94545821	0.687288348	4	37.45171816	-109.988553	127.7236419	135	62.33508174
250	-70.56126593	55.29882907	159.2957528	7.595974823	0.716243347	3	29.66308578	-109.9915548	24.81554457	135	24.29575281
150	-83.31126593	60.79882907	75.93955896	23.09403674	0.680073278	8	38.34271425	-109.9916193	132.3025922	135	59.06044104
100	-82.56126593	60.54882907	63.71477774	22.64557388	0.674255389	3	37.89838644	-109.9943118	119.4222607	135	71.28522226
200	-62.06126593	49.54882907	107.8806712	15.14391399	0.817141759	3	21.93245612	-109.9983778	146.6477973	135	27.1193288
150	-87.56126593	62.04882907	72.29791189	32.19202673	0.795102007	11	40.72846022	-110.0023785	132.3869816	135	62.70208811
150	-68.06126593	53.79882907	132.0668497	11.95986298	0.912568023	19	27.57712561	-110.0107161	175.5406532	135	2.933150322
100	-85.81126593	61.54882907	97.14747822	33.73343287	0.683092394	4	39.76214367	-110.0127548	155.6875384	135	37.85252178
200	-71.06126593	55.54882907	159.2957528	7.595974823	0.719071232	3	30.04077289	-110.013601	25.21625882	135	24.29575281
50	-65.06126593	51.79882907	122.7882963	16.40032953	0.634333748	20	24.87759262	-110.0140995	163.870488	135	12.21170372
200	-79.81126593	59.54882907	68.32086917	30.95354671	0.806782901	9	36.20014991	-110.0155425	121.6326137	135	66.67913083
200	-69.31126593	54.54882907	125.0101377	3.498133829	0.921938434	11	28.62485083	-110.0172073	169.4944147	135	9.989862346
150	-88.56126593	62.29882907	94.35414289	25.65728495	0.837702246	5	41.25783747	-110.0183232	155.3171282	135	40.64585711
100	-77.31126593	58.54882907	66.05395883	37.12750799	0.714877805	4	34.57146753	-110.0192948	117.2193439	135	68.94604117
200	-89.56126593	62.54882907	94.35414289	25.65728495	0.844689574	5	41.78394506	-110.0210761	156.2017064	135	40.64585711
100	-63.06126593	50.29882907	104.8443067	13.11393802	0.748835544	4	22.92052458	-110.0263596	144.3659712	135	30.15569326
200	-75.06126593	57.54882907	160.541115	36.9792704	0.724374955	8	33.01671248	-110.0267991	29.79306067	135	25.54111501
250	-61.81126593	49.29882907	114.661518	16.56739971	0.875467963	7	21.63565807	-110.0298519	153.2270777	135	20.33848202
100	-67.31126593	53.29882907	136.2740153	7.855901215	0.863420538	15	26.90760259	-110.0299047	179.1357536	135	1.2740153
150	-71.56126593	55.79882907	159.2957528	7.595974823	0.755494311	3	30.4172882	-110.0312178	25.62031172	135	24.29575281
50	-65.81126593	52.29882907	142.3277287	14.32273287	0.615110085	20	25.55765876	-110.0313857	3.993965534	135	7.327728692
100	-64.06126593	51.04882907	114.4560787	17.74903852	0.836945179	18	23.90238855	-110.0317872	154.7491618	135	20.54392126
50	-66.56126593	52.79882907	135.9089671	8.714483558	0.624890287	9	26.23438708	-110.0367233	178.1682854	135	0.908967053
200	-74.56126593	57.29882907	157.4995897	39.65322724	0.78298777	7	32.64953185	-110.0414344	26.32226021	135	22.49958972
100	-85.06126593	61.29882907	82.68143468	37.68369507	0.586757266	3	39.32551443	-110.0431452	140.5435059	135	52.31856532
150	-72.06126593	56.04882907	159.2957528	7.595974823	0.61393863	3	30.79259238	-110.0443618	26.02776838	135	24.29575281
200	-80.56126593	59.79882907	72.33878544	24.76760982	0.885323508	10	36.65331772	-110.0444877	126.28072	135	62.66121456
200	-74.06126593	57.04882907	152.8964675	15.65676316	0.730880086	5	32.2808924	-110.0513244	21.29366786	135	17.89646755
100	-86.81126593	61.79882907	80.46580985	28.58946211	0.738028547	3	40.2975954	-110.0524544	139.8606033	135	54.53419015
100	-72.56126593	56.29882907	159.2957528	7.595974823	0.858354257	3	31.16664559	-110.0529893	26.43869444	135	24.29575281
150	-68.56126593	54.04882907	124.5288077	3.53600655	0.906686145	6	27.96125781	-110.0563484	168.3854698	135	10.47119225
150	-73.56126593	56.79882907	156.7706413	8.310829471	0.80868486	4	31.91083687	-110.056516	24.74610844	135	21.77064133
150	-73.06126593	56.54882907	159.2957528	7.595974823	0.644397713	3	31.53940741	-110.0570557	26.85315607	135	24.29575281
150	-62.81126593	50.04882907	104.8443067	13.11393802	0.680443928	4	22.62572276	-110.064373	144.1592584	135	30.15569326
100	-84.31126593	61.04882907	75.96904366	32.47756308	0.832771348	6	38.88621802	-110.0647354	133.160428	135	59.03095634
200	-81.31126593	60.04882907	72.67082414	13.55732262	0.698450991	5	37.10441961	-110.0652739	127.2493081	135	62.32917586
50	-64.81126593	51.54882907	116.0800399	9.963733599	0.521411493	15	24.58718202	-110.0657066	156.9445162	135	18.91996009
200	-79.31126593	59.29882907	68.30429201	39.12398094	0.820064334	14	35.84663632	-110.0737545	121.1513225	135	66.69570799
100	-63.81126593	50.79882907	107.6500444	10.97254265	0.746961609	7	23.60971408	-110.0765091	147.7310337	135	27.34995565
100	-83.56126593	60.79882907	93.30442123	31.92603547	0.622928487	3	38.44435859	-110.0776353	149.8322615	135	41.69557877
150	-82.06126593	60.29882907	72.66491826	14.94545821	0.616686882	4	37.55335922	-110.0777975	127.8864656	135	62.33508174
150	-87.81126593	62.04882907	73.59560521	32.31107412	0.784362266	10	40.83011862	-110.0793441	133.855242	135	61.40439479
250	-70.31126593	55.04882907	134.1215017	15.12085568	0.943550408	17	29.38588375	-110.0808902	179.3920466	135	0.878498276
100	-82.81126593	60.54882907	63.71477774	22.64557388	0.622817488	3	38.00003868	-110.0819534	119.5860583	135	71.28522226
150	-67.81126593	53.54882907	133.5243209	9.916102858	0.840870756	38	27.29367918	-110.0827743	176.7635086	135	1.4756791
50	-65.56126593	52.04882907	145.3732497	15.00618029	0.764838889	14	25.26887851	-110.0879667	6.817735661	135	10.37324965
150	-88.81126593	62.29882907	94.35414289	25.65728495	0.859627079	5	41.35952947	-110.093214	155.4890377	135	40.64585711
100	-86.06126593	61.54882907	97.14747822	33.73343287	0.65585544	4	39.86382969	-110.0934833	155.8556552	135	37.85252178
200	-89.81126593	62.54882907	94.35414289	25.65728495	0.876084806	5	41.88564089	-110.093851	156.3750177	135	40.64585711
50	-67.06126593	53.04882907	131.9458486	3.348736966	0.724731358	3	26.62230231	-110.0967087	174.5773879	135	3.05415138
150	-69.06126593	54.29882907	124.0861908	0.7870796	0.994810552	3	28.34442429	-110.0977799	168.3287044	135	10.91380924
50	-66.31126593	52.54882907	136.950072	13.06652922	0.643592967	17	25.94730957	-110.098369	178.983479	135	1.950071967
200	-62.56126593	49.79882907	115.1661482	17.21029421	0.787359802	7	22.33026823	-110.1004569	154.276006	135	19.83385178
250	-70.81126593	55.29882907	159.2957528	7.595974823	0.697310239	3	29.76476224	-110.1062215	24.96424094	135	24.29575281
150	-80.06126593	59.54882907	70.67284954	39.28000092	0.845616984	3	36.30185681	-110.1092349	124.1447069	135	64.32715046
50	-64.56126593	51.29882907	114.1362811	11.94561544	0.816086533	8	24.29603841	-110.1152756	154.7848019	135	20.86371888
100	-77.56126593	58.54882907	66.05395883	37.12750799	0.766107675	4	34.67318913	-110.1185252	117.3762361	135	68.94604117
100	-63.56126593	50.54882907	104.8443067	13.11393802	0.567824484	4	23.31634758	-110.1192482	144.7148908	135	30.15569326
100	-85.31126593	61.29882907	82.68143468	37.68369507	0.480805295	3	39.42727085	-110.1255764	140.7104947	135	52.31856532
200	-71.31126593	55.54882907	159.2957528	7.595974823	0.707042145	3	30.14249779	-110.1271569	25.3654759	135	24.29575281
250	-75.31126593	57.54882907	157.8696948	32.32025087	0.647493742	10	33.11845672	-110.1311207	27.27568202	135	22.86969481
100	-87.06126593	61.79882907	91.33836242	30.68105342	0.790030933	4	40.39936863	-110.1311797	150.9025099	135	43.66163758
150	-68.31126593	53.79882907	131.041854	11.28187736	0.908044575	24	27.67885217	-110.1315123	174.661378	135	3.95814601
200	-62.31126593	49.54882907	104.8443067	13.11393802	0.817168048	4	22.03417227	-110.1346274	143.7506696	135	30.15569326
200	-69.56126593	54.54882907	125.3855468	3.572166804	0.920556399	12	28.72658859	-110.1349713	170.0169672	135	9.614453173
200	-80.81126593	59.79882907	71.87158921	26.54148964	0.839497112	8	36.7550881	-110.1366378	125.9745134	135	63.12841079
50	-65.31126593	51.79882907	121.9859286	17.75221288	0.728856966	16	24.97933532	-110.1424699	163.2104751	135	13.01407141
150	-71.81126593	55.79882907	159.2957528	7.595974823	0.763608499	3	30.51905153	-110.1436537	25.77006733	135	24.29575281
150	-74.81126593	57.29882907	141.4419824	17.51428004	0.872017923	3	32.7513104	-110.1469464	10.41802537	135	6.441982371
100	-84.56126593	61.04882907	90.30173912	34.15716244	0.811935502	6	38.98802497	-110.1488448	147.6590217	135	44.69826088
100	-67.56126593	53.29882907	136.3386373	7.806975665	0.868582789	15	27.00937455	-110.1526293	179.3451799	135	1.338637258
150	-72.31126593	56.04882907	159.2957528	7.595974823	0.655069155	3	30.89438405	-110.1556685	26.17808054	135	24.29575281
150	-81.56126593	60.04882907	72.66491826	14.94545821	0.768392902	4	37.20623506	-110.1558605	127.4053028	135	62.33508174
150	-88.06126593	62.04882907	76.70948294	32.37475753	0.796448589	10	40.93195011	-110.1560271	137.1397683	135	58.29051706
50	-66.06126593	52.29882907	140.3354054	15.75513955	0.622248489	16	25.65943832	-110.1578963	2.144764593	135	5.335405352
200	-74.31126593	57.04882907	153.3082517	14.80142278	0.794487612	6	32.38269455	-110.158016	21.85817473	135	18.30825168
100	-63.31126593	50.29882907	104.8443067	13.11393802	0.708709959	4	23.02230087	-110.1600214	144.5061534	135	30.15569326
50	-66.81126593	52.79882907	131.2609767	3.580627465	0.510064607	7	26.33617654	-110.1613523	173.6642337	135	3.73902333
100	-64.31126593	51.04882907	112.9136312	11.83846985	0.807482314	19	24.00417411	-110.1628237	153.3479351	135	22.08636878
150	-72.81126593	56.29882907	159.2957528	7.595974823	0.645813323	3	31.26845541	-110.1631572	26.58958138	135	24.29575281
100	-83.81126593	60.79882907	93.30442123	31.92603547	0.613074512	3	38.54619645	-110.1633986	149.9971061	135	41.69557877
150	-73.81126593	56.79882907	154.9830836	7.427791248	0.829925763	3	32.01265203	-110.1643766	23.11064269	135	19.98308357
150	-73.31126593	56.54882907	159.2957528	7.595974823	0.738811238	3	31.6412251	-110.1660751	27.00463622	135	24.29575281
200	-90.06126593	62.54882907	94.35414289	25.65728495	0.911012514	5	41.98750031	-110.1663279	156.5484318	135	40.64585711
100	-82.31126593	60.29882907	63.71477774	22.64557388	0.714509249	3	37.65520109	-110.1667989	119.0991715	135	71.28522226
250	-62.06126593	49.29882907	114.661518	16.56739971	0.855825055	7	21.73744603	-110.1669002	153.3659648	135	20.33848202
150	-89.06126593	62.29882907	94.35414289	25.65728495	0.889303438	5	41.46138985	-110.1678147	155.6610392	135	40.64585711
200	-79.56126593	59.29882907	73.76400499	38.11119078	0.794695203	12	35.94847582	-110.1687419	126.7703013	135	61.23599501
100	-83.06126593	60.54882907	63.71477774	22.64557388	0.591107296	3	38.10188809	-110.1693473	119.7498858	135	71.28522226
100	-86.31126593	61.54882907	98.99014809	20.88397978	0.718375981	5	39.96569726	-110.1739422	157.8665047	135	36.00985191
150	-68.81126593	54.04882907	125.0669263	3.33067818	0.915776293	10	28.06308596	-110.1760805	169.0697346	135	9.933073689
50	-65.06126593	51.54882907	116.0800399	9.963733599	0.549595481	15	24.6890419	-110.194913	157.0864366	135	18.91996009
250	-70.56126593	55.04882907	134.729787	15.39116454	0.940170585	16	29.48776249	-110.1964726	0.14843754	135	0.270212955
150	-63.06126593	50.04882907	104.8443067	13.11393802	0.636686414	4	22.72758557	-110.1988449	144.2990635	135	30.15569326
150	-80.31126593	59.54882907	70.67284954	39.28000092	0.842458595	3	36.40377447	-110.2026965	124.3048225	135	64.32715046
100	-68.06126593	53.54882907	135.4417941	13.32642312	0.902840038	3	27.39556901	-110.2044485	178.8261827	135	0.44179406
100	-85.56126593	61.29882907	82.68143468	37.68369507	0.392367319	3	39.52921258	-110.2077436	140.8775381	135	52.31856532
100	-64.06126593	50.79882907	107.6500444	10.97254265	0.760099069	7	23.71160126	-110.2083682	147.8718491	135	27.34995565
100	-87.31126593	61.79882907	96.66533568	30.21866405	0.730859896	4	40.50131879	-110.2096283	156.39891	135	38.33466432
50	-65.81126593	52.04882907	143.612039	16.23060732	0.859986188	13	25.37078642	-110.2153231	5.199192322	135	8.612039037
200	-69.31126593	54.29882907	130.9313674	12.05348397	0.864500169	21	28.4463445	-110.2164401	175.3204698	135	4.06863255
100	-77.81126593	58.54882907	66.05395883	37.12750799	0.825086125	4	34.77513394	-110.2175384	117.5331069	135	68.94604117
50	-67.31126593	53.04882907	137.8992416	11.66411709	0.861265718	3	26.72422566	-110.2203001	0.675087532	135	2.89924163
200	-71.06126593	55.29882907	159.2957528	7.595974823	0.854449466	3	29.86669675	-110.2207003	25.11285384	135	24.29575281
50	-66.56126593	52.54882907	133.0250445	7.005098321	0.609534519	14	26.04923879	-110.2238541	175.2019139	135	1.974955471
200	-81.06126593	59.79882907	70.48036721	22.99545062	0.790539359	7	36.85706568	-110.2285528	124.7442905	135	64.51963279
150	-88.31126593	62.04882907	98.94204641	14.96365995	0.78649088	9	41.03395387	-110.2324264	159.5430634	135	36.05795359
100	-84.81126593	61.04882907	90.30173912	34.15716244	0.775971672	6	39.09002094	-110.2326954	147.8249666	135	44.69826088
250	-75.56126593	57.54882907	156.5212523	39.09025721	0.700210078	12	33.2204356	-110.2352362	26.08123851	135	21.52125234
150	-62.81126593	49.79882907	107.8806712	15.14391399	0.766442543	3	22.43221316	-110.2357351	147.1299653	135	27.1193288
200	-90.31126593	62.54882907	94.35414289	25.65728495	0.949098347	5	42.08952249	-110.2385054	156.7219507	135	40.64585711
200	-71.56126593	55.54882907	159.2957528	7.595974823	0.703338775	3	30.24447816	-110.2405232	25.51461374	135	24.29575281
150	-89.31126593	62.29882907	94.35414289	25.65728495	0.92601373	5	41.56341777	-110.242124	155.8331344	135	40.64585711
50	-64.81126593	51.29882907	117.5971938	10.92187141	0.730833129	8	24.39801079	-110.2453136	158.3872093	135	17.40280618
150	-81.81126593	60.04882907	72.66491826	14.94545821	0.687075327	4	37.30825412	-110.2462076	127.56722	135	62.33508174
100	-84.06126593	60.79882907	86.89770818	34.41769303	0.709183208	4	38.64822703	-110.2489084	143.7552767	135	48.10229182
100	-63.81126593	50.54882907	104.8443067	13.11393802	0.622706676	4	23.41833187	-110.2519258	144.8553093	135	30.15569326
150	-68.56126593	53.79882907	130.7688292	10.93482869	0.887398566	26	27.78085048	-110.2521286	174.5339671	135	4.231170807
150	-75.06126593	57.29882907	141.4419824	17.51428004	0.841643701	3	32.85332623	-110.2522547	10.57135041	135	6.441982371
200	-69.81126593	54.54882907	125.5135757	3.459854098	0.923179891	13	28.82859127	-110.2525517	170.2920442	135	9.486424251
100	-86.56126593	61.54882907	96.59603053	25.99742852	0.759093911	6	40.06774558	-110.2541303	155.6406312	135	38.40396947
100	-82.56126593	60.29882907	63.71477774	22.64557388	0.653439378	3	37.75724296	-110.2555563	119.2620417	135	71.28522226
150	-72.06126593	55.79882907	159.2957528	7.595974823	0.784690972	3	30.62106774	-110.2558983	25.91974799	135	24.29575281
100	-83.31126593	60.54882907	88.94514666	31.15128036	0.678614927	4	38.20393389	-110.2564924	145.1441136	135	46.05485334
200	-79.81126593	59.29882907	74.02468738	33.96518794	0.751175617	10	36.05052881	-110.2635016	127.1902465	135	60.97531262
150	-74.56126593	57.04882907	151.9172693	16.33653123	0.894616324	3	32.4847366	-110.2645062	20.61986279	135	16.91726926
150	-72.56126593	56.04882907	159.2957528	7.595974823	0.707696921	3	30.99642602	-110.2667821	26.32832212	135	24.29575281
50	-65.56126593	51.79882907	125.6258416	17.85238235	0.762626061	6	25.08136681	-110.2706674	166.9926091	135	9.374158394
200	-62.56126593	49.54882907	104.8443067	13.11393802	0.776903858	4	22.13619498	-110.2707081	143.8897452	135	30.15569326
200	-74.06126593	56.79882907	152.8964675	15.65676316	0.744974701	5	32.1147097	-110.2720381	21.17606172	135	17.89646755
150	-73.06126593	56.29882907	159.2957528	7.595974823	0.726199497	3	31.37051294	-110.2731301	26.74040219	135	24.29575281
150	-73.56126593	56.54882907	156.7706413	8.310829471	0.875906296	4	31.74328789	-110.2748973	24.63094331	135	21.77064133
100	-67.81126593	53.29882907	134.9891121	8.317746954	0.869407104	14	27.11142253	-110.2751762	178.1403455	135	0.010887883
50	-66.31126593	52.29882907	138.221718	15.00051322	0.589312514	12	25.7615024	-110.2842325	0.174072391	135	3.221717993
50	-67.06126593	52.79882907	136.1157764	7.393930195	0.750421256	13	26.43824628	-110.2858055	178.6628515	135	1.115776396
100	-87.56126593	61.79882907	94.35414289	25.65728495	0.733082829	5	40.60344506	-110.2877992	154.2572185	135	40.64585711
100	-85.81126593	61.29882907	97.14747822	33.73343287	0.493634406	4	39.63133882	-110.2896456	155.5106813	135	37.85252178
100	-63.56126593	50.29882907	104.8443067	13.11393802	0.699442645	4	23.12437777	-110.2935133	144.6461834	135	30.15569326
100	-64.56126593	51.04882907	113.5601259	10.54906896	0.738697436	17	24.10625436	-110.2936891	154.1355075	135	21.43987409
150	-69.06126593	54.04882907	127.6038856	13.64061254	0.900418083	12	28.1651833	-110.2956314	171.7527375	135	7.396114357
150	-80.56126593	59.54882907	70.67284954	39.28000092	0.844383712	3	36.50590208	-110.2959263	124.4649417	135	64.32715046
250	-62.31126593	49.29882907	114.661518	16.56739971	0.84100639	7	21.83954221	-110.3037797	153.504688	135	20.33848202
150	-88.56126593	62.04882907	98.84166928	15.82712873	0.776473359	8	41.13612907	-110.3085405	159.6135026	135	36.15833072
200	-90.56126593	62.54882907	93.11489038	31.35068798	0.971396769	3	42.19170661	-110.3103821	155.6563234	135	41.88510962
250	-70.81126593	55.04882907	136.4950513	15.60876147	0.933347636	14	29.58990101	-110.3118685	2.061720343	135	1.49505134
150	-89.56126593	62.29882907	93.11489038	31.35068798	0.939606365	3	41.66561242	-110.3161405	154.7660725	135	41.88510962
100	-85.06126593	61.04882907	104.1678134	27.87433644	0.612850794	4	39.19220515	-110.3162862	161.8570338	135	30.83218661
200	-81.31126593	59.79882907	70.48036721	22.99545062	0.766182978	7	36.95924966	-110.3202319	124.9053002	135	64.51963279
50	-65.31126593	51.54882907	117.3808219	10.64098547	0.662982274	12	24.79119224	-110.3239472	158.5290021	135	17.61917815
100	-68.31126593	53.54882907	125.385322	2.496884996	0.870473912	3	27.4977323	-110.3259437	168.9148017	135	9.614677985
150	-63.31126593	50.04882907	104.8443067	13.11393802	0.608592752	4	22.82975065	-110.3331473	144.4387134	135	30.15569326
100	-86.81126593	61.54882907	96.40053485	24.42588729	0.785618653	8	40.16997381	-110.3340465	155.6134454	135	38.59946515
100	-84.31126593	60.79882907	82.72946088	31.59115583	0.745342421	5	38.75044953	-110.3341634	139.7519531	135	52.27053912
200	-69.56126593	54.29882907	130.654769	12.35456564	0.846972844	20	28.54853135	-110.3349179	175.1903614	135	4.345230957
250	-62.06126593	49.04882907	107.8806712	15.14391399	0.834809942	3	21.54226589	-110.3349656	146.5231402	135	27.1193288
200	-71.31126593	55.29882907	159.2957528	7.595974823	0.844094688	3	29.96888848	-110.3349909	25.26138376	135	24.29575281
150	-82.06126593	60.04882907	72.66491826	14.94545821	0.608329538	4	37.410476	-110.3363145	127.7291549	135	62.33508174
100	-64.31126593	50.79882907	111.0613382	13.15334653	0.822298306	9	23.81378481	-110.3400566	151.4238122	135	23.93866177
50	-66.06126593	52.04882907	145.1641543	18.54060003	0.868007212	9	25.47298054	-110.3425058	6.893844466	135	10.16415434
100	-83.56126593	60.54882907	88.94514666	31.15128036	0.655235544	4	38.30617527	-110.3433878	145.3080049	135	46.05485334
100	-67.56126593	53.04882907	133.6896799	7.086154877	0.752391278	27	26.82642673	-110.3437146	176.6097155	135	1.310320102
100	-82.81126593	60.29882907	72.66491826	14.94545821	0.706461298	4	37.85948405	-110.3440688	128.3750775	135	62.33508174
50	-66.81126593	52.54882907	133.586511	5.147669806	0.661767548	17	26.15144997	-110.3491641	175.906719	135	1.413489003
200	-71.81126593	55.54882907	159.2957528	7.595974823	0.707993527	3	30.34671316	-110.3536996	25.66367284	135	24.29575281
200	-75.31126593	57.29882907	160.541115	36.9792704	0.77811824	8	32.95557852	-110.3573588	29.82376131	135	25.54111501
150	-80.06126593	59.29882907	66.89488835	38.671661	0.831717152	5	36.1527945	-110.358033	120.2197082	135	68.10511165
100	-87.81126593	61.79882907	94.35414289	25.65728495	0.704338785	5	40.70574665	-110.3656911	154.4267957	135	40.64585711
150	-72.31126593	55.79882907	159.2957528	7.595974823	0.817622167	3	30.72333602	-110.3679513	26.06935423	135	24.29575281
100	-78.81126593	58.79882907	69.62381024	34.35552691	0.713668428	3	35.33843825	-110.3695575	121.8698686	135	65.37618976
200	-70.06126593	54.54882907	128.0534733	8.019611104	0.934909839	15	28.93085803	-110.3699482	172.978895	135	6.946526744
250	-74.81126593	57.04882907	159.6100175	34.4709618	0.731482228	10	32.58701774	-110.3707945	28.46522986	135	24.61001745
150	-63.06126593	49.79882907	104.8443067	13.11393802	0.792691836	4	22.53446203	-110.3708441	144.2328789	135	30.15569326
100	-86.06126593	61.29882907	98.99014809	20.88397978	0.568097614	5	39.73364875	-110.3712813	157.5205082	135	36.00985191
150	-68.81126593	53.79882907	130.7903302	10.93179438	0.867195385	26	27.8831197	-110.3725648	174.7009759	135	4.209669831
50	-65.06126593	51.29882907	117.4690811	11.49485469	0.685043168	8	24.50027529	-110.37518	158.4004513	135	17.53091893
150	-72.81126593	56.04882907	159.2957528	7.595974823	0.769747884	3	31.09871747	-110.3777021	26.47849368	135	24.29575281
200	-74.31126593	56.79882907	152.8964675	15.65676316	0.779631441	5	32.21700907	-110.3794998	21.32804044	135	17.89646755
150	-73.31126593	56.29882907	159.2957528	7.595974823	0.811580952	3	31.47281736	-110.3829074	26.89115746	135	24.29575281
200	-73.81126593	56.54882907	152.8964675	15.65676316	0.748175701	5	31.84559498	-110.3835219	20.90812711	135	17.89646755
150	-88.81126593	62.04882907	96.92946298	15.9284127	0.771900736	7	41.23847491	-110.3843682	157.872199	135	38.07053702
100	-64.06126593	50.54882907	105.1655199	11.38693035	0.752162622	5	23.52061418	-110.3844331	145.3167917	135	29.83448014
150	-80.81126593	59.54882907	70.67284954	39.28000092	0.851124624	3	36.60823885	-110.3889237	124.6250657	135	64.32715046
200	-89.81126593	62.29882907	98.84166928	15.82712873	0.839511304	8	41.76797295	-110.3898627	160.665139	135	36.15833072
100	-68.06126593	53.29882907	131.7776553	7.152182134	0.863091263	13	27.21374567	-110.3975451	175.0734661	135	3.222344711
50	-65.81126593	51.79882907	137.5907043	19.53103277	0.819548871	3	25.18368617	-110.398692	179.0995592	135	2.590704335
100	-85.31126593	61.04882907	104.1678134	27.87433644	0.526264942	4	39.29457678	-110.3996161	162.0230762	135	30.83218661
200	-62.81126593	49.54882907	104.8443067	13.11393802	0.744415139	4	22.23852329	-110.4066198	144.0286598	135	30.15569326
50	-67.31126593	52.79882907	137.2435819	8.038265075	0.78268019	13	26.54059542	-110.4100825	179.9343549	135	2.243581901
50	-66.56126593	52.29882907	133.3280234	7.689645094	0.642403829	11	25.86385013	-110.4103944	175.423246	135	1.67197659
150	-81.56126593	59.79882907	78.75012898	7.477583578	0.74267287	3	37.06163925	-110.4116742	133.3360835	135	56.24987102
100	-87.06126593	61.54882907	93.24999733	20.25296125	0.767100673	9	40.27238117	-110.4136896	152.6312851	135	41.75000267
150	-69.31126593	54.04882907	127.6038856	13.64061254	0.87620031	12	28.267549	-110.415001	171.8986788	135	7.396114357
100	-84.56126593	60.79882907	90.30173912	34.15716244	0.750015769	6	38.85286315	-110.4191628	147.4891966	135	44.69826088
100	-64.81126593	51.04882907	113.5601259	10.54906896	0.713279716	17	24.2086284	-110.4243832	154.2764421	135	21.43987409
150	-82.31126593	60.04882907	81.60113917	22.00233631	0.626349585	5	37.51289991	-110.4261802	136.8273296	135	53.39886083
100	-63.81126593	50.29882907	99.37230815	3.289260506	0.604548201	3	23.22675436	-110.4268354	139.3140627	135	35.62769185
250	-71.06126593	55.04882907	138.0517378	15.32315244	0.931921972	13	29.69229847	-110.4270775	3.766338575	135	3.051737753
100	-83.81126593	60.54882907	93.30442123	31.92603547	0.52998134	3	38.40861143	-110.4300326	149.8312046	135	41.69557877
100	-83.06126593	60.29882907	72.66491826	14.94545821	0.667886612	4	37.96192356	-110.4323355	128.537999	135	62.33508174
250	-62.56126593	49.29882907	112.1567528	16.31828473	0.80137184	6	21.94194564	-110.4404905	151.1384821	135	22.84324723
100	-88.06126593	61.79882907	94.35414289	25.65728495	0.69867078	5	40.80822272	-110.4433027	154.5964503	135	40.64585711
100	-68.56126593	53.54882907	124.5288077	3.53600655	0.877339975	6	27.6001682	-110.4472599	168.2032689	135	10.47119225
200	-71.56126593	55.29882907	159.2957528	7.595974823	0.840777432	3	30.07133658	-110.4490931	25.40983118	135	24.29575281
150	-80.31126593	59.29882907	67.08859109	35.56967342	0.858146207	6	36.2552721	-110.4523352	120.5726707	135	67.91140891
100	-86.31126593	61.29882907	98.99014809	20.88397978	0.563200153	5	39.83614156	-110.4526495	157.6877243	135	36.00985191
50	-65.56126593	51.54882907	125.5064892	6.508248855	0.607171821	5	24.89363212	-110.452809	166.7963162	135	9.49351077
200	-69.81126593	54.29882907	130.6040392	12.68971436	0.833244559	19	28.65098399	-110.453213	175.286023	135	4.395960837
100	-77.81126593	58.29882907	66.05395883	37.12750799	0.841925306	4	34.619203	-110.4552154	117.3978116	135	68.94604117
150	-89.06126593	62.04882907	94.28773264	21.08775398	0.769753919	6	41.34099054	-110.459908	155.4014593	135	40.71226736
250	-75.56126593	57.29882907	160.0423113	34.48224439	0.661009714	9	33.05806648	-110.4622582	29.47818986	135	25.04231135
200	-90.06126593	62.29882907	94.28773264	21.08775398	0.826926583	6	41.87049854	-110.4632893	156.2835889	135	40.71226736
150	-79.06126593	58.79882907	78.37010689	38.0616103	0.66308787	7	35.44094483	-110.4666526	130.7737726	135	56.62989311
200	-72.06126593	55.54882907	159.2957528	7.595974823	0.720762278	3	30.44920198	-110.4666858	25.81265369	135	24.29575281
100	-67.81126593	53.04882907	133.8138434	6.968315378	0.741322014	27	26.92890464	-110.466952	176.877952	135	1.186156644
150	-63.56126593	50.04882907	104.8443067	13.11393802	0.596355506	4	22.93221708	-110.4672802	144.5782082	135	30.15569326
50	-66.31126593	52.04882907	131.0260812	2.760337044	0.786397597	5	25.57545997	-110.4695148	172.8981779	135	3.973918835
100	-64.56126593	50.79882907	112.8802967	11.25499733	0.791175549	8	23.9162638	-110.4715742	153.3832937	135	22.11970335
250	-62.31126593	49.04882907	104.8443067	13.11393802	0.846924272	4	21.64474018	-110.4724718	143.624988	135	30.15569326
50	-67.06126593	52.54882907	136.771037	7.566326422	0.561257176	15	26.25394223	-110.4742987	179.2344601	135	1.771037037
150	-75.06126593	57.04882907	141.4419824	17.51428004	0.879388623	3	32.68953716	-110.4768804	10.44976274	135	6.441982371
150	-72.56126593	55.79882907	159.2957528	7.595974823	0.86104781	3	30.82585554	-110.4798123	26.21888657	135	24.29575281
200	-81.06126593	59.54882907	71.31028989	25.07770367	0.803202555	9	36.710784	-110.4816878	125.4226359	135	63.68971011
100	-85.56126593	61.04882907	104.1678134	27.87433644	0.452288188	4	39.39713504	-110.4826839	162.1891694	135	30.83218661
150	-74.56126593	56.79882907	151.9172693	16.33653123	0.931178232	3	32.31954933	-110.4867614	20.5007652	135	16.91726926
200	-70.31126593	54.54882907	128.1190224	7.764138091	0.942619268	16	29.03338802	-110.4871607	173.191303	135	6.880977604
150	-73.06126593	56.04882907	159.2957528	7.595974823	0.839392903	3	31.20125758	-110.4884282	26.62859577	135	24.29575281
200	-74.06126593	56.54882907	152.8964675	15.65676316	0.779220427	5	31.94814557	-110.4919487	21.05942434	135	17.89646755
150	-73.56126593	56.29882907	159.2957528	7.595974823	0.900603314	3	31.57536785	-110.4924889	27.04184778	135	24.29575281
100	-69.06126593	53.79882907	124.0861908	0.7870796	0.948016137	3	27.98565897	-110.4928207	168.1422386	135	10.91380924
100	-87.31126593	61.54882907	95.5332359	20.11185653	0.749725386	10	40.37496683	-110.4930582	155.0829697	135	39.4667641
150	-81.81126593	59.79882907	78.75012898	7.477583578	0.656972618	3	37.16423364	-110.502879	133.4971178	135	56.24987102
100	-84.81126593	60.79882907	90.30173912	34.15716244	0.71967501	6	38.95546709	-110.5039055	147.6542046	135	44.69826088
50	-65.31126593	51.29882907	119.9450733	9.660398634	0.719470291	7	24.602831	-110.5048745	161.0176584	135	15.05492668
150	-63.31126593	49.79882907	104.8443067	13.11393802	0.76909237	4	22.6370139	-110.5057838	144.371999	135	30.15569326
100	-82.56126593	60.04882907	78.75012898	7.477583578	0.631060026	3	37.61552504	-110.5158037	134.1382932	135	56.24987102
100	-84.06126593	60.54882907	82.71096019	22.40820904	0.636465316	4	38.51124158	-110.5164258	139.4017037	135	52.28903981
100	-64.31126593	50.54882907	101.2420953	4.110799394	0.748194594	4	23.62319359	-110.51677	141.5334873	135	33.75790468
100	-68.31126593	53.29882907	132.001918	11.77013759	0.869434031	21	27.3163431	-110.5197359	175.4421932	135	2.998082023
100	-83.31126593	60.29882907	81.60113917	22.00233631	0.696893042	5	38.0645607	-110.5203554	137.6371688	135	53.39886083
100	-88.31126593	61.79882907	94.35414289	25.65728495	0.713673903	5	40.91087246	-110.5206326	154.766184	135	40.64585711
100	-66.06126593	51.79882907	131.9313409	16.7096001	0.80951195	41	25.28629252	-110.5265435	173.5821498	135	3.068659051
100	-86.56126593	61.29882907	98.90475532	22.09600843	0.754661779	10	39.93881646	-110.533749	157.769608	135	36.09524468
50	-67.56126593	52.79882907	135.8938109	8.355205153	0.802531232	14	26.64322309	-110.5341833	178.7281617	135	0.893810901
150	-69.56126593	54.04882907	127.7655251	13.08665208	0.872305954	13	28.37018219	-110.534189	172.2061575	135	7.234474943
150	-89.31126593	62.04882907	94.28773264	21.08775398	0.80975293	6	41.44367515	-110.5351587	155.5725395	135	40.71226736
50	-66.81126593	52.29882907	133.8481535	5.220018651	0.713355443	15	25.96648061	-110.5363817	176.0861174	135	1.151846468
200	-90.31126593	62.29882907	94.28773264	21.08775398	0.867701254	6	41.97318835	-110.5364189	156.456076	135	40.71226736
250	-71.31126593	55.04882907	140.5885168	15.36072785	0.920244555	11	29.79495406	-110.5420993	6.450963261	135	5.588516847
200	-63.06126593	49.54882907	104.8443067	13.11393802	0.720670791	4	22.34115624	-110.5423626	144.1674135	135	30.15569326
150	-80.56126593	59.29882907	67.08859109	35.56967342	0.863293809	6	36.35796081	-110.5464074	120.7319304	135	67.91140891
100	-78.06126593	58.29882907	71.65433441	26.76878649	0.872017315	3	34.72190436	-110.5548233	123.1542247	135	63.34566559
50	-65.06126593	51.04882907	116.6614499	12.93783509	0.746761852	3	24.3112953	-110.5549061	157.5185578	135	18.3385501
100	-64.06126593	50.29882907	99.37230815	3.289260506	0.661001671	3	23.3294297	-110.5599876	139.4537884	135	35.62769185
200	-71.81126593	55.29882907	159.2957528	7.595974823	0.844531017	3	30.17404024	-110.5630064	25.55819659	135	24.29575281
150	-79.31126593	58.79882907	72.86176453	36.71461273	0.680908898	8	35.54366874	-110.5635248	125.4230253	135	62.13823547
50	-85.81126593	61.04882907	82.68143468	37.68369507	0.430169073	3	39.49987911	-110.5654887	140.868936	135	52.31856532
100	-68.81126593	53.54882907	128.4027021	14.82567493	0.874997445	10	27.70287584	-110.5683967	172.2220355	135	6.597297874
200	-70.06126593	54.29882907	129.9019345	12.71143932	0.8205595	18	28.75370158	-110.5713251	174.7302118	135	5.098065497
100	-87.56126593	61.54882907	97.32732903	17.4322722	0.686890874	9	40.47772998	-110.5721513	157.0455793	135	37.67267097
200	-81.31126593	59.54882907	71.31028989	25.07770367	0.794148582	9	36.81353672	-110.5742178	125.5827726	135	63.68971011
250	-62.81126593	49.29882907	110.8817821	14.82316954	0.82104966	7	22.04465537	-110.5770326	150.0019071	135	24.11821787
200	-72.31126593	55.54882907	159.2957528	7.595974823	0.741175507	3	30.55194379	-110.5794815	25.96155683	135	24.29575281
100	-65.81126593	51.54882907	128.4465059	19.96721903	0.793389223	29	24.99636064	-110.5814983	169.8778431	135	6.553494093
150	-75.31126593	57.04882907	141.4419824	17.51428004	0.848693819	3	32.79229406	-110.5827635	10.60228047	135	6.441982371
100	-85.06126593	60.79882907	102.1167783	25.21655318	0.63054907	5	39.05826056	-110.5883904	159.634296	135	32.88322166
100	-68.06126593	53.04882907	134.1369467	10.7960616	0.75152479	29	27.03165853	-110.5900122	177.3450121	135	0.863053326
150	-77.56126593	58.04882907	71.43385106	38.70108277	0.733435671	8	34.35980566	-110.5913679	122.488193	135	63.56614894
150	-72.81126593	55.79882907	159.2957528	7.595974823	0.913554621	3	30.92862548	-110.5914808	26.36834557	135	24.29575281
200	-74.81126593	56.79882907	152.5884398	15.22248777	0.755146162	4	32.42232967	-110.5938225	21.32380375	135	17.58843979
150	-82.06126593	59.79882907	72.66491826	14.94545821	0.672525289	4	37.26703206	-110.5938453	127.5729554	135	62.33508174
50	-66.56126593	52.04882907	132.4302549	1.573649171	0.735182591	4	25.67822382	-110.59635	174.4446283	135	2.569745074
100	-88.56126593	61.79882907	94.35414289	25.65728495	0.748316975	5	41.01369504	-110.5976797	154.9359984	135	40.64585711
150	-73.31126593	56.04882907	159.2957528	7.595974823	0.915080296	3	31.30404553	-110.5989601	26.77862897	135	24.29575281
50	-67.31126593	52.54882907	136.3555603	7.42901022	0.566860366	16	26.3567147	-110.5992579	178.9620752	135	1.355560288
200	-74.31126593	56.54882907	152.8964675	15.65676316	0.811991709	5	32.05093882	-110.600177	21.21066184	135	17.89646755
150	-63.81126593	50.04882907	105.1655199	11.38693035	0.666397369	5	23.0349839	-110.6012435	145.038761	135	29.83448014
200	-73.81126593	56.29882907	152.8964675	15.65676316	0.803969422	5	31.67816361	-110.601874	20.79318848	135	17.89646755
100	-84.31126593	60.54882907	86.89770818	34.41769303	0.648453005	4	38.61406492	-110.6025662	143.7524481	135	48.10229182
100	-64.81126593	50.79882907	114.1924262	11.37916462	0.809531267	9	24.01903731	-110.6029211	154.8358004	135	20.80757385
200	-70.56126593	54.54882907	128.4847657	8.231531839	0.942418947	14	29.13618041	-110.6041888	173.7038112	135	6.515234283
100	-82.81126593	60.04882907	78.75012898	7.477583578	0.59205998	3	37.71835061	-110.6051843	134.3002883	135	56.24987102
250	-80.06126593	59.04882907	74.50634884	37.76226362	0.710101397	19	36.00321951	-110.6058853	127.6852116	135	60.49365116
100	-83.56126593	60.29882907	81.60113917	22.00233631	0.659851215	5	38.16739466	-110.6081275	137.8001463	135	53.39886083
200	-90.56126593	62.29882907	94.35414289	25.65728495	0.892205014	5	42.07604155	-110.6092499	156.6950756	135	40.64585711
250	-62.56126593	49.04882907	104.8443067	13.11393802	0.821911778	4	21.7475224	-110.6098095	143.7630336	135	30.15569326
150	-89.56126593	62.04882907	94.35414289	25.65728495	0.82312588	5	41.54652792	-110.6101189	155.8101214	135	40.64585711
100	-69.31126593	53.79882907	125.0604999	1.821681588	0.947272623	4	28.08846743	-110.6128961	169.2618443	135	9.939500081
100	-86.81126593	61.29882907	98.05496323	21.29862419	0.726587144	11	40.04167263	-110.6145788	157.0871542	135	36.94503677
50	-65.56126593	51.29882907	120.7006782	10.17926879	0.881113333	6	24.70567701	-110.6343972	161.9143385	135	14.29932178
200	-80.81126593	59.29882907	74.60191686	26.88787771	0.76409645	10	36.46085985	-110.640249	128.404517	135	60.39808314
150	-63.56126593	49.79882907	99.37230815	3.289260506	0.676918137	3	22.73986781	-110.6405544	139.0389625	135	35.62769185
300	-62.31126593	48.79882907	112.1567528	16.31828473	0.852554832	6	21.44976833	-110.6407091	150.8756456	135	22.84324723
100	-68.56126593	53.29882907	131.4790776	11.39606944	0.833901078	23	27.41921396	-110.6417483	175.0637047	135	3.52092236
50	-86.06126593	61.04882907	82.68143468	37.68369507	0.502595218	3	39.6028082	-110.6480293	141.0351349	135	52.31856532
100	-64.56126593	50.54882907	105.3596928	5.568258573	0.791152851	4	23.72606917	-110.6489367	145.791056	135	29.64030722
100	-87.81126593	61.54882907	98.94204641	14.96365995	0.66394417	9	40.58066981	-110.6509676	158.828885	135	36.05795359
150	-69.81126593	54.04882907	125.5135757	3.459854098	0.869492715	13	28.47308202	-110.6531952	170.0999459	135	9.486424251
100	-78.31126593	58.29882907	78.0968228	36.25801088	0.880209626	4	34.82482842	-110.6542144	129.7527274	135	56.9031772
100	-66.31126593	51.79882907	137.7928102	13.48256177	0.833574703	31	25.38918494	-110.6542218	179.5854398	135	2.792810158
250	-71.56126593	55.04882907	143.8490513	15.02990972	0.902111491	9	29.89786692	-110.6569337	9.859257584	135	8.849051336
50	-67.81126593	52.79882907	137.6994961	8.214817738	0.721913242	10	26.74612841	-110.6581077	0.677305102	135	2.699496109
150	-79.56126593	58.79882907	72.86176453	36.71461273	0.659770514	8	35.6466092	-110.6601736	125.580609	135	62.13823547
50	-67.06126593	52.29882907	135.7501376	6.225017204	0.590637469	13	26.06939296	-110.6621944	178.1307163	135	0.750137562
150	-81.56126593	59.54882907	72.47086572	9.127746501	0.785228987	3	36.91649623	-110.6665128	126.9034931	135	62.52913428
100	-85.31126593	60.79882907	102.1167783	25.21655318	0.595045955	5	39.16124274	-110.6726164	159.7993936	135	32.88322166
100	-88.81126593	61.79882907	94.35414289	25.65728495	0.801032629	5	41.11668966	-110.6744426	155.105895	135	40.64585711
200	-72.06126593	55.29882907	159.2957528	7.595974823	0.855219714	3	30.27699863	-110.6767305	25.70648048	135	24.29575281
200	-63.31126593	49.54882907	104.8443067	13.11393802	0.706631292	4	22.44409287	-110.6779365	144.3060064	135	30.15569326
200	-90.81126593	62.29882907	94.35414289	25.65728495	0.940394843	5	42.17905731	-110.6817809	156.8677691	135	40.64585711
150	-82.31126593	59.79882907	72.66491826	14.94545821	0.611798468	4	37.3700337	-110.6845723	127.7340187	135	62.33508174
150	-89.81126593	62.04882907	94.35414289	25.65728495	0.87980142	5	41.649548	-110.6847872	155.9813859	135	40.64585711
100	-65.31126593	51.04882907	115.5138822	10.06804423	0.729899092	15	24.41425415	-110.6852576	156.511639	135	19.4861178
150	-75.56126593	57.04882907	141.4419824	17.51428004	0.822900052	3	32.89528763	-110.6884433	10.75474867	135	6.441982371
100	-84.56126593	60.54882907	90.30173912	34.15716244	0.751168147	6	38.71708065	-110.6884531	147.320513	135	44.69826088
200	-70.31126593	54.29882907	129.9019345	12.71143932	0.822862183	18	28.85668326	-110.6892541	174.8764077	135	5.098065497
100	-69.06126593	53.54882907	128.1153245	14.18616916	0.823546605	11	27.80585436	-110.689354	172.0794212	135	6.88467551
200	-72.56126593	55.54882907	159.2957528	7.595974823	0.768610016	3	30.65493776	-110.6920862	26.11038277	135	24.29575281
150	-64.31126593	50.29882907	111.0613382	13.15334653	0.75178651	9	23.43240286	-110.6929698	151.2823922	135	23.93866177
100	-83.06126593	60.04882907	78.75012898	7.477583578	0.559008977	3	37.82137583	-110.694321	134.4623057	135	56.24987102
100	-87.06126593	61.29882907	98.05496323	21.29862419	0.679725431	11	40.14470926	-110.6951376	157.2545558	135	36.94503677
100	-83.81126593	60.29882907	81.60113917	22.00233631	0.633006724	5	38.27042465	-110.6956511	137.9631538	135	53.39886083
200	-75.06126593	56.79882907	152.5884398	15.22248777	0.752156768	4	32.52534928	-110.7006825	21.47561741	135	17.58843979
150	-80.31126593	59.04882907	71.35837029	34.71300188	0.740222089	6	36.106253	-110.701025	124.6956394	135	63.64162971
150	-73.06126593	55.79882907	159.2957528	7.595974823	0.97378424	3	31.03164501	-110.7029566	26.51773176	135	24.29575281
200	-74.56126593	56.54882907	150.6360952	15.44480107	0.803054989	4	32.15397395	-110.7082065	19.10146788	135	15.63609519
200	-73.56126593	56.04882907	159.2957528	7.595974823	0.746654517	3	31.40708051	-110.7092972	26.92859386	135	24.29575281
100	-66.06126593	51.54882907	127.1230331	20.18933787	0.8714879	25	25.09937689	-110.7100151	168.6957441	135	7.876966927
200	-74.06126593	56.29882907	152.8964675	15.65676316	0.832497334	5	31.78120382	-110.7110625	20.9437507	135	17.89646755
100	-68.31126593	53.04882907	133.4677635	10.82744156	0.741561347	30	27.13468753	-110.7128949	176.8196696	135	1.532236473
250	-63.06126593	49.29882907	108.178553	13.43713003	0.776657332	6	22.14767042	-110.713406	147.4369097	135	26.82144704
200	-70.81126593	54.54882907	129.214173	7.985571874	0.949518185	13	29.23923434	-110.7210322	174.5798898	135	5.785826952
50	-66.81126593	52.04882907	133.0361627	1.78453379	0.756815167	4	25.7812712	-110.7230112	175.1926829	135	1.963837319
50	-67.56126593	52.54882907	136.0820917	7.56278519	0.577500641	16	26.45976648	-110.7240415	178.8315754	135	1.082091739
100	-88.06126593	61.54882907	98.94204641	14.96365995	0.655779705	9	40.6837855	-110.7295058	158.9975467	135	36.05795359
50	-86.31126593	61.04882907	82.68143468	37.68369507	0.657964073	3	39.70592149	-110.7303045	141.2013887	135	52.31856532
100	-69.56126593	53.79882907	124.6976579	2.069460432	0.950846628	4	28.19154423	-110.7327908	169.0441938	135	10.30234211
150	-81.06126593	59.29882907	62.27381701	33.57726121	0.825109288	4	36.56396841	-110.733859	116.2356799	135	72.72618299
100	-65.06126593	50.79882907	119.9450733	9.660398634	0.744373958	7	24.12210442	-110.7340971	160.7286789	135	15.05492668
150	-64.06126593	50.04882907	105.1655199	11.38693035	0.6784287	5	23.13805019	-110.7350373	145.1779458	135	29.83448014
250	-62.81126593	49.04882907	104.8443067	13.11393802	0.802310549	4	21.8506116	-110.7469788	143.9009126	135	30.15569326
100	-89.06126593	61.79882907	94.35414289	25.65728495	0.869418913	5	41.21985549	-110.75092	155.2758755	135	40.64585711
250	-91.06126593	62.29882907	98.94204641	14.96365995	0.859266111	9	42.28223478	-110.7540105	161.628472	135	36.05795359
50	-85.56126593	60.79882907	82.68143468	37.68369507	0.770162755	3	39.26441285	-110.7565826	140.5291943	135	52.31856532
150	-79.81126593	58.79882907	72.86176453	36.71461273	0.649651441	8	35.74976542	-110.7565981	125.7381823	135	62.13823547
150	-81.81126593	59.54882907	75.41288938	11.57172298	0.799286938	4	37.01966173	-110.7585722	130.0056704	135	59.58711062
150	-90.06126593	62.04882907	94.35414289	25.65728495	0.941177473	5	41.75273458	-110.7591621	156.1527452	135	40.64585711
100	-68.81126593	53.29882907	130.1216393	10.61835032	0.783765471	22	27.52235739	-110.7635822	173.8505058	135	4.878360689
100	-65.81126593	51.29882907	116.8837332	14.99114789	0.77740486	16	24.8088124	-110.7637478	158.2383292	135	18.11626681
250	-71.81126593	55.04882907	143.8490513	15.02990972	0.904873993	9	30.00103624	-110.7715802	10.00693214	135	8.849051336
150	-70.06126593	54.04882907	128.0534733	8.019611104	0.890225866	15	28.57624765	-110.7720193	172.78548	135	6.946526744
100	-84.81126593	60.54882907	102.1167783	25.21655318	0.670952201	5	38.82028798	-110.7740853	159.2996251	135	32.88322166
100	-82.56126593	59.79882907	78.75012898	7.477583578	0.684665373	3	37.47323778	-110.7750591	133.980309	135	56.24987102
150	-63.81126593	49.79882907	99.37230815	3.289260506	0.679325968	3	22.84302281	-110.7751557	139.1777668	135	35.62769185
100	-87.31126593	61.29882907	100.381831	24.29153668	0.692798609	13	40.24792555	-110.7754243	159.74889	135	34.61816901
300	-62.56126593	48.79882907	112.1567528	16.31828473	0.842772973	6	21.55292743	-110.7786706	151.01318	135	22.84324723
100	-64.81126593	50.54882907	108.2610221	4.264146951	0.73572074	3	23.82923999	-110.7809329	148.8322076	135	26.73897791
100	-66.56126593	51.79882907	137.1140349	13.35405377	0.853320668	28	25.49236255	-110.7817268	179.0483523	135	2.114034855
50	-68.06126593	52.79882907	134.9352349	8.009422411	0.571225963	7	26.84931051	-110.7818556	178.0563826	135	0.0647651
100	-84.06126593	60.29882907	82.71096019	22.40820904	0.542187558	4	38.37364987	-110.7829249	139.2360133	135	52.28903981
100	-83.31126593	60.04882907	87.55190878	16.793803	0.633401057	4	37.92459989	-110.7832129	143.4261264	135	47.44809122
50	-67.31126593	52.29882907	137.1071132	6.994094916	0.38517728	9	26.17258629	-110.7878322	179.6301804	135	2.107113193
200	-72.31126593	55.29882907	159.2957528	7.595974823	0.872559274	3	30.3802109	-110.7902652	25.85468335	135	24.29575281
150	-80.56126593	59.04882907	70.76500711	32.53527075	0.791806769	7	36.20949874	-110.7959365	124.2606788	135	64.23499289
200	-72.81126593	55.54882907	159.2957528	7.595974823	0.802360694	3	30.75818307	-110.8044996	26.25913203	135	24.29575281
200	-70.56126593	54.29882907	129.9019345	12.71143932	0.832666522	18	28.9599282	-110.8069996	175.0225064	135	5.098065497
250	-75.31126593	56.79882907	157.1213516	36.4218356	0.770319273	9	32.62860736	-110.807341	26.1602892	135	22.12135161
100	-88.31126593	61.54882907	98.94204641	14.96365995	0.670927154	9	40.78707623	-110.8077647	159.1662834	135	36.05795359
100	-69.31126593	53.54882907	127.6038856	13.64061254	0.783504335	12	27.9091029	-110.8101316	171.7126371	135	7.396114357
50	-86.56126593	61.04882907	82.68143468	37.68369507	0.857715047	3	39.80921819	-110.8123133	141.367699	135	52.31856532
200	-63.56126593	49.54882907	105.1655199	11.38693035	0.755461298	5	22.54733225	-110.8133414	144.7656515	135	29.83448014
200	-73.31126593	55.79882907	159.2957528	7.595974823	0.780373881	3	31.13491332	-110.8142393	26.66704572	135	24.29575281
100	-65.56126593	51.04882907	115.6793718	11.031982	0.757993596	12	24.51750404	-110.8154377	156.8176349	135	19.32062822
200	-74.81126593	56.54882907	152.5884398	15.22248777	0.811472298	4	32.25725012	-110.8160367	21.20493243	135	17.58843979
200	-73.81126593	56.04882907	154.3719026	17.21867964	0.83884167	4	31.5103617	-110.8194392	22.1546408	135	19.3719026
200	-74.31126593	56.29882907	152.8964675	15.65676316	0.862954245	5	31.88448767	-110.8200538	21.09424977	135	17.89646755
150	-64.56126593	50.29882907	112.1335548	13.02594215	0.795023026	10	23.53567289	-110.8257821	152.4940307	135	22.86644521
150	-77.56126593	57.79882907	71.43385106	38.70108277	0.776482661	8	34.20243507	-110.8264612	122.3557755	135	63.56614894
100	-89.31126593	61.79882907	94.35414289	25.65728495	0.950694919	5	41.32319169	-110.8271106	155.4459415	135	40.64585711
200	-81.31126593	59.29882907	77.30834301	28.88489455	0.777358596	10	36.66728572	-110.8272368	131.4294719	135	57.69165699
200	-90.31126593	62.04882907	98.94204641	14.96365995	0.839220932	9	41.85608682	-110.8332424	160.9121045	135	36.05795359
100	-68.56126593	53.04882907	131.9151167	11.11664324	0.676109424	27	27.23799075	-110.8356	175.4107476	135	3.084883294
200	-71.06126593	54.54882907	129.9123321	8.449546647	0.951328753	11	29.34254898	-110.8376907	175.424627	135	5.087667916
100	-66.31126593	51.54882907	133.2995459	14.40998964	0.86270949	11	25.20267998	-110.8383592	175.0134945	135	1.70045415
50	-85.81126593	60.79882907	82.68143468	37.68369507	0.658842281	3	39.36777006	-110.8402878	140.694387	135	52.31856532
50	-67.81126593	52.54882907	136.3250225	7.75659215	0.58137917	15	26.5630967	-110.8486494	179.2173522	135	1.325022506
50	-67.06126593	52.04882907	133.9109431	5.144451185	0.822873761	6	25.88460122	-110.8494984	176.2094805	135	1.089056943
250	-63.31126593	49.29882907	105.1655199	11.38693035	0.718693632	5	22.25098984	-110.8496107	144.5619447	135	29.83448014
150	-82.06126593	59.54882907	78.75012898	7.477583578	0.666368814	3	37.12303243	-110.8503949	133.5030739	135	56.24987102
100	-69.81126593	53.79882907	125.0415959	2.926006719	0.965842759	5	28.29488851	-110.8525044	169.5332185	135	9.95840413
250	-80.06126593	58.79882907	75.80966777	34.97159945	0.624921539	17	35.85313659	-110.8527976	128.8436494	135	59.19033223
50	-87.56126593	61.29882907	98.82578321	18.48924039	0.825211757	5	40.35132067	-110.8554376	158.360375	135	36.17421679
100	-85.06126593	60.54882907	102.1167783	25.21655318	0.636987596	5	38.92368609	-110.8594617	159.4637381	135	32.88322166
100	-65.31126593	50.79882907	119.9450733	9.660398634	0.755605905	7	24.2254642	-110.8651022	160.8687645	135	15.05492668
100	-82.81126593	59.79882907	78.75012898	7.477583578	0.632582368	3	37.57664349	-110.8653049	134.1414059	135	56.24987102
150	-64.31126593	50.04882907	105.1655199	11.38693035	0.720139638	5	23.24141499	-110.8686614	145.3169757	135	29.83448014
100	-84.31126593	60.29882907	82.71096019	22.40820904	0.566486916	4	38.47706953	-110.8699482	139.3990843	135	52.28903981
100	-83.56126593	60.04882907	87.55190878	16.793803	0.589249927	4	38.028022	-110.871859	143.5881922	135	47.44809122
250	-63.06126593	49.04882907	104.8443067	13.11393802	0.788566944	4	21.9540068	-110.8839795	144.0386251	135	30.15569326
50	-69.06126593	53.29882907	124.0861908	0.7870796	0.865634445	3	27.6257725	-110.8852373	167.9591846	135	10.91380924
100	-88.56126593	61.54882907	98.94204641	14.96365995	0.710025655	9	40.89054119	-110.885743	159.3350967	135	36.05795359
250	-72.06126593	55.04882907	141.407932	16.22914818	0.92039676	10	30.10446117	-110.8860387	7.713402519	135	6.407931966
150	-80.81126593	59.04882907	70.76500711	32.53527075	0.80884575	7	36.31295594	-110.890619	124.4190787	135	64.23499289
150	-70.31126593	54.04882907	128.1190224	7.764138091	0.903849564	16	28.67967822	-110.8906611	172.9965649	135	6.880977604
100	-66.06126593	51.29882907	123.8870693	16.86141956	0.773208322	8	24.91223627	-110.8929265	165.3824616	135	11.11293073
100	-86.81126593	61.04882907	106.5870834	26.7994966	0.733275205	15	39.91269748	-110.8940545	165.4397158	135	28.41291657
150	-89.56126593	61.79882907	98.84166928	15.82712873	0.784282667	8	41.42669746	-110.903013	160.1036212	135	36.15833072
200	-72.56126593	55.29882907	159.2957528	7.595974823	0.896150068	3	30.48367625	-110.90361	26.00280571	135	24.29575281
50	-68.31126593	52.79882907	132.6744401	6.911558543	0.773118718	13	26.9527685	-110.9054267	175.9388074	135	2.325559885
200	-90.56126593	62.04882907	98.13101958	20.36460872	0.844996226	7	41.9596039	-110.9070266	160.2726316	135	36.86898042
100	-66.81126593	51.79882907	134.1723452	7.792004143	0.792689467	18	25.59582445	-110.9090585	176.2482177	135	0.82765478
150	-64.06126593	49.79882907	102.1123522	4.553954794	0.703364215	3	22.94647797	-110.9095877	142.0564573	135	32.88764777
150	-65.06126593	50.54882907	111.9463632	11.2682433	0.802203395	18	23.93270513	-110.9127587	152.6572223	135	23.05363684
50	-67.56126593	52.29882907	137.1921874	7.965733598	0.598534107	13	26.27605971	-110.9132951	179.857617	135	2.192187369
250	-75.56126593	56.79882907	157.4995897	39.65322724	0.707530702	7	32.73210309	-110.9137975	26.69023427	135	22.49958972
300	-62.81126593	48.79882907	110.8817821	14.82316954	0.856577966	7	21.65639417	-110.9164638	149.8755743	135	24.11821787
200	-73.06126593	55.54882907	159.2957528	7.595974823	0.841700064	3	30.86167889	-110.9167214	26.40780516	135	24.29575281
150	-81.56126593	59.29882907	72.51481132	24.45203295	0.827948937	4	36.77081097	-110.9203815	126.7952103	135	62.48518868
200	-75.06126593	56.54882907	152.5884398	15.22248777	0.806967323	4	32.36076654	-110.9236672	21.35599457	135	17.58843979
50	-86.06126593	60.79882907	82.68143468	37.68369507	0.625226242	3	39.47131359	-110.923731	140.8596292	135	52.31856532
200	-70.81126593	54.29882907	128.2716126	7.327873315	0.847070469	18	29.06343554	-110.9245614	173.5381864	135	6.728387433
200	-73.56126593	55.79882907	159.2957528	7.595974823	0.834458146	3	31.23842959	-110.9253284	26.81628799	135	24.29575281
200	-74.56126593	56.29882907	151.9172693	16.33653123	0.809266182	3	31.98801433	-110.9288475	20.26548805	135	16.91726926
200	-74.06126593	56.04882907	154.3719026	17.21867964	0.869276782	4	31.61388828	-110.9293857	22.30447081	135	19.3719026
100	-69.56126593	53.54882907	127.7655251	13.08665208	0.771633477	13	28.0126206	-110.9307293	172.018823	135	7.234474943
50	-87.81126593	61.29882907	97.58617247	17.51347814	0.74452603	6	40.45489383	-110.9351763	157.2883648	135	37.41382753
150	-82.31126593	59.54882907	78.75012898	7.477583578	0.605994639	3	37.22660754	-110.9419802	133.6632489	135	56.24987102
100	-85.31126593	60.54882907	106.4322324	28.27856531	0.674486567	6	39.02727419	-110.9445815	163.9433467	135	28.56776763
100	-65.81126593	51.04882907	119.9450733	9.660398634	0.718138233	7	24.62104404	-110.9454464	161.2237003	135	15.05492668
200	-63.81126593	49.54882907	105.1655199	11.38693035	0.751678971	5	22.6508734	-110.9485774	144.9039228	135	29.83448014
100	-80.31126593	58.79882907	66.89488835	38.671661	0.849506397	5	35.95672193	-110.9487715	120.0864253	135	68.10511165
100	-79.06126593	58.29882907	78.37010689	38.0616103	0.707494723	7	35.13492889	-110.9510797	130.4939238	135	56.62989311
200	-71.31126593	54.54882907	132.2051602	8.873470764	0.943151744	8	29.44612349	-110.9541641	177.8639406	135	2.794839776
100	-83.06126593	59.79882907	78.75012898	7.477583578	0.593194213	3	37.68025004	-110.9553086	134.3025213	135	56.24987102
100	-84.56126593	60.29882907	100.4803929	29.014016	0.712374317	6	38.58068283	-110.9567198	157.3316215	135	34.51960711
50	-68.81126593	53.04882907	131.570492	24.28488119	0.762313823	4	27.34156734	-110.9581273	175.2097323	135	3.429508036
150	-64.81126593	50.29882907	110.2963458	11.98154447	0.801398241	9	23.63923888	-110.9584243	150.7960918	135	24.70365415
100	-83.81126593	60.04882907	87.55190878	16.793803	0.560866913	4	38.13164136	-110.9602584	143.7502839	135	47.44809122
100	-88.81126593	61.54882907	98.13101958	20.36460872	0.694672961	7	40.99417957	-110.9634395	158.6929614	135	36.86898042
100	-66.56126593	51.54882907	134.4534291	13.74237728	0.889033927	6	25.306269	-110.9665307	176.3084795	135	0.546570858
100	-70.06126593	53.79882907	124.9535377	2.990895677	0.979848363	5	28.39849942	-110.9720369	169.5901428	135	10.04646227
50	-68.06126593	52.54882907	135.03019	8.074830655	0.614694938	15	26.66670447	-110.9730814	178.0652433	135	0.030190013
100	-87.06126593	61.04882907	103.6163919	24.54881999	0.68068732	15	40.01635856	-110.975527	162.6354516	135	31.38360814
50	-67.31126593	52.04882907	135.6319068	8.302235962	0.854313107	9	25.98821298	-110.9758114	178.0723322	135	0.631906786
150	-89.81126593	61.79882907	94.28773264	21.08775398	0.782726197	6	41.53037197	-110.9786258	155.7199267	135	40.71226736
200	-90.81126593	62.04882907	94.28773264	21.08775398	0.871626058	6	42.06328497	-110.9805132	156.6009985	135	40.71226736
150	-81.06126593	59.04882907	67.08859109	35.56967342	0.804509424	6	36.41662381	-110.9850719	120.9010608	135	67.91140891
250	-63.56126593	49.29882907	105.1655199	11.38693035	0.709223341	5	22.35461267	-110.9856467	144.6998492	135	29.83448014
100	-65.56126593	50.79882907	119.9450733	9.660398634	0.816731353	7	24.32911574	-110.9959364	161.0087046	135	15.05492668
250	-72.31126593	55.04882907	139.7431399	17.88772589	0.904573916	8	30.20814089	-111.0003087	6.196115873	135	4.74313988
150	-64.56126593	50.04882907	101.2420953	4.110799394	0.702344886	4	23.34507736	-111.002116	141.5324264	135	33.75790468
50	-69.31126593	53.29882907	123.6634018	3.243408602	0.835655448	5	27.72945845	-111.0067136	167.6804114	135	11.33659817
100	-86.31126593	60.79882907	112.1048723	23.38699501	0.708960792	12	39.57504262	-111.0069109	170.4483599	135	22.89512774
150	-70.56126593	54.04882907	128.4847657	8.231531839	0.904603076	14	28.78337289	-111.0091204	173.5077436	135	6.515234283
150	-81.81126593	59.29882907	72.47086572	9.127746501	0.744503011	3	36.87454336	-111.0132923	126.91054	135	62.52913428
50	-88.06126593	61.29882907	94.35414289	25.65728495	0.58729019	5	40.55864419	-111.0146393	154.2240052	135	40.64585711
200	-72.81126593	55.29882907	159.2957528	7.595974823	0.925515066	3	30.58739384	-111.0167647	26.15084808	135	24.29575281
250	-63.31126593	49.04882907	105.1655199	11.38693035	0.823970375	5	22.05770703	-111.0208119	144.4973841	135	29.83448014
100	-66.31126593	51.29882907	112.0403637	17.28175337	0.879671022	7	25.01594771	-111.0219331	153.6764134	135	22.95963626
200	-73.31126593	55.54882907	159.2957528	7.595974823	0.88592166	3	30.9654244	-111.0287513	26.5564027	135	24.29575281
50	-68.56126593	52.79882907	131.2405243	4.653182183	0.756253776	14	27.05650151	-111.028821	174.6479924	135	3.759475678
100	-85.56126593	60.54882907	115.6790954	28.36593967	0.751027301	9	39.13105149	-111.0294435	173.3544071	135	19.32090459
200	-75.31126593	56.54882907	152.5884398	15.22248777	0.804681032	4	32.46452239	-111.0310975	21.50699955	135	17.58843979
150	-82.56126593	59.54882907	78.75012898	7.477583578	0.555867739	3	37.33038625	-111.0333273	133.8234363	135	56.24987102
100	-67.06126593	51.79882907	133.076631	7.238767967	0.783682497	18	25.69956973	-111.0362167	175.2939259	135	1.923369018
200	-73.81126593	55.79882907	154.3719026	17.21867964	0.912219172	4	31.34219299	-111.0362236	22.04160894	135	19.3719026
200	-74.81126593	56.29882907	151.9172693	16.33653123	0.815576619	3	32.09178301	-111.0374432	20.41586271	135	16.91726926
50	-67.81126593	52.29882907	135.4169625	8.460410076	0.719312553	15	26.37981234	-111.0385829	178.2246288	135	0.416962516
200	-74.31126593	56.04882907	151.6478247	17.44276771	0.865401059	3	31.71765943	-111.0391364	19.73015636	135	16.64782469
100	-89.06126593	61.54882907	94.28773264	21.08775398	0.722075052	6	41.09799053	-111.0408528	155.0186457	135	40.71226736
200	-71.06126593	54.29882907	127.9357421	7.640780523	0.863440032	18	29.16720444	-111.0419392	173.3482215	135	7.064257918
100	-84.81126593	60.29882907	100.4803929	29.014016	0.682077893	6	38.68448896	-111.0432389	157.494761	135	34.51960711
150	-64.31126593	49.79882907	102.1123522	4.553954794	0.721323339	3	23.05023233	-111.0438505	142.1949459	135	32.88764777
150	-65.31126593	50.54882907	109.9501785	13.2159557	0.819973423	17	24.03646364	-111.0444141	150.8005626	135	25.04982147
250	-80.56126593	58.79882907	75.05594831	35.55336785	0.620831879	16	36.06052065	-111.0445189	128.4050332	135	59.94405169
100	-83.31126593	59.79882907	78.75012898	7.477583578	0.563145703	3	37.78405664	-111.0450696	134.4636564	135	56.24987102
100	-84.06126593	60.04882907	90.89658116	23.72185032	0.637845844	5	38.23545718	-111.0484103	147.2570752	135	44.10341884
100	-79.31126593	58.29882907	78.37010689	38.0616103	0.625971315	7	35.23873581	-111.0495967	130.6498541	135	56.62989311
100	-69.81126593	53.54882907	127.7655251	13.08665208	0.770639683	13	28.1164066	-111.0511469	172.1632616	135	7.234474943
200	-91.06126593	62.04882907	94.28773264	21.08775398	0.924655804	6	42.16712921	-111.0537008	156.772754	135	40.71226736
150	-90.06126593	61.79882907	94.28773264	21.08775398	0.849078282	6	41.63421438	-111.0539478	155.8902593	135	40.71226736
300	-63.06126593	48.79882907	105.1655199	11.38693035	0.786043392	5	21.76016757	-111.0540887	144.2965077	135	29.83448014
50	-87.31126593	61.04882907	98.92154296	7.390929308	0.82183769	4	40.12020062	-111.0567295	158.1070908	135	36.07845704
200	-71.56126593	54.54882907	134.3342297	9.157555501	0.92959137	6	29.54995702	-111.070452	0.139403265	135	0.665770254
100	-66.06126593	51.04882907	112.4048737	16.36368722	0.862533812	8	24.72487325	-111.0752835	153.8237223	135	22.59512625
150	-81.31126593	59.04882907	67.08859109	35.56967342	0.836456614	6	36.52050155	-111.0792943	121.0594583	135	67.91140891
50	-69.06126593	53.04882907	129.1563094	16.56787395	0.667645652	8	27.44541643	-111.0804768	172.939044	135	5.843690594
200	-64.06126593	49.54882907	105.1655199	11.38693035	0.758716669	5	22.75471538	-111.0836444	145.0420334	135	29.83448014
300	-62.81126593	48.54882907	104.8443067	13.11393802	0.847198818	4	21.46200525	-111.085493	143.775987	135	30.15569326
100	-86.56126593	60.79882907	109.7928676	25.4514546	0.68798317	13	39.67895635	-111.0898267	168.3017008	135	25.20713237
150	-65.06126593	50.29882907	113.9372204	11.9733656	0.811924469	8	23.74309987	-111.0908966	154.5760849	135	21.06277957
150	-70.31126593	53.79882907	129.9019345	12.71143932	0.754528068	18	28.5023761	-111.091388	174.6834181	135	5.098065497
50	-88.31126593	61.29882907	86.03900989	26.09218777	0.432136544	4	40.66257096	-111.0938252	146.076613	135	48.96099011
100	-66.81126593	51.54882907	115.9842188	20.831981	0.873854569	5	25.41014305	-111.0945293	157.9802351	135	19.01578125
50	-68.31126593	52.54882907	131.2234805	3.341245965	0.518937423	13	26.77058892	-111.0973374	174.4011351	135	3.776519477
50	-67.56126593	52.04882907	135.8531006	8.753038088	0.856992521	8	26.09210559	-111.1019501	178.4352848	135	0.853100605
150	-82.06126593	59.29882907	72.47086572	9.127746501	0.71138489	3	36.97848211	-111.1059684	127.0698216	135	62.52913428
100	-85.81126593	60.54882907	125.4374485	29.90265625	0.710237856	9	39.23501716	-111.1140466	3.277001771	135	9.562551457
250	-72.56126593	55.04882907	138.8795237	17.0166056	0.918157831	9	30.31207455	-111.11439	5.479921346	135	3.87952373
100	-89.31126593	61.54882907	94.28773264	21.08775398	0.812955927	6	41.20197326	-111.1179816	155.1876984	135	40.71226736
250	-63.81126593	49.29882907	106.4909783	11.1584583	0.753335697	6	22.45853795	-111.1215141	146.1630485	135	28.50902172
150	-82.81126593	59.54882907	99.64710866	30.35195542	0.771261161	7	37.43436778	-111.1244352	154.8806169	135	35.35289134
200	-91.31126593	62.04882907	86.03900989	26.09218777	0.953661968	4	42.27113578	-111.126588	148.6958904	135	48.96099011
100	-65.81126593	50.79882907	119.2008205	11.94274561	0.825641715	4	24.43305811	-111.1265996	160.4042465	135	15.79917949
150	-70.81126593	54.04882907	129.9123321	8.449546647	0.900729784	11	28.8873308	-111.127397	175.0806453	135	5.087667916
50	-69.56126593	53.29882907	123.3716269	3.240354347	0.822437556	5	27.83341437	-111.1280107	167.5325408	135	11.62837309
150	-90.31126593	61.79882907	89.59130619	20.82039003	0.900551663	5	41.73822387	-111.1289775	151.3642578	135	45.40869381
100	-85.06126593	60.29882907	105.274175	33.21603781	0.774872753	9	38.78848714	-111.1295043	162.4517189	135	29.72582495
200	-73.06126593	55.29882907	159.2957528	7.595974823	0.960136166	3	30.69136283	-111.1297289	26.29881097	135	24.29575281
100	-83.56126593	59.79882907	87.55190878	16.793803	0.63587793	4	37.88806249	-111.1345868	143.4265922	135	47.44809122
150	-64.81126593	50.04882907	101.2420953	4.110799394	0.762242606	4	23.44903637	-111.135401	141.6711469	135	33.75790468
50	-84.31126593	60.04882907	89.13307534	16.41296243	0.819548598	3	38.33946866	-111.1363135	145.6557167	135	45.86692466
50	-87.56126593	61.04882907	98.24931518	16.14436117	0.744152437	7	40.22422284	-111.1376609	157.6014134	135	36.75068482
200	-75.56126593	56.54882907	141.4419824	17.51428004	0.717243702	3	32.56851686	-111.1383272	10.51149063	135	6.441982371
150	-80.81126593	58.79882907	72.86176453	36.71461273	0.724699741	8	36.16453193	-111.1400392	126.3683908	135	62.13823547
200	-73.56126593	55.54882907	159.2957528	7.595974823	0.934368087	3	31.06941878	-111.1405888	26.70492518	135	24.29575281
200	-75.06126593	56.29882907	151.9172693	16.33653123	0.824042738	3	32.19579287	-111.1458406	20.56617612	135	16.91726926
200	-74.06126593	55.79882907	154.3719026	17.21867964	0.939625665	4	31.4462027	-111.1469246	22.19070957	135	19.3719026
100	-79.56126593	58.29882907	78.37010689	38.0616103	0.56504793	7	35.34276146	-111.1478935	130.8057657	135	56.62989311
250	-74.56126593	56.04882907	149.9201518	15.91842693	0.819797126	7	31.82167434	-111.1486907	18.15218099	135	14.92015179
100	-66.56126593	51.29882907	104.2121579	19.28095	0.906713212	3	25.11994581	-111.1507675	145.9887258	135	30.78784208
50	-68.81126593	52.79882907	131.4130087	12.51499197	0.724846407	15	27.16050868	-111.1520383	174.963459	135	3.586991257
250	-63.56126593	49.04882907	105.1655199	11.38693035	0.815752948	5	22.16171133	-111.1574758	144.6347636	135	29.83448014
200	-71.31126593	54.29882907	127.7404917	7.465967531	0.886666687	19	29.27123405	-111.1591329	173.2987807	135	7.259508334
150	-77.81126593	57.54882907	77.82040065	38.41856937	0.837382798	10	34.14867233	-111.1629138	128.7645841	135	57.17959935
100	-67.31126593	51.79882907	133.4985848	6.849612737	0.772407594	19	25.8035975	-111.1632013	175.8571698	135	1.501415176
50	-68.06126593	52.29882907	133.4225793	7.226108087	0.754155789	13	26.48384329	-111.1636956	176.3723567	135	1.577420674
100	-70.06126593	53.54882907	125.5135757	3.459854098	0.79467175	13	28.22046004	-111.1713842	170.0556435	135	9.486424251
100	-86.81126593	60.79882907	106.1654945	25.83288366	0.713357614	17	39.78305397	-111.172477	164.8397269	135	28.83450553
50	-88.56126593	61.29882907	86.03900989	26.09218777	0.522896043	4	40.76667331	-111.1727329	146.2444263	135	48.96099011
200	-81.56126593	59.04882907	78.85727267	32.7854362	0.784844011	13	36.62458837	-111.1732855	132.9865377	135	56.14272733
150	-65.56126593	50.54882907	111.1679215	13.74993598	0.830108964	15	24.14051462	-111.1758989	152.1576821	135	23.8320785
150	-64.56126593	49.79882907	102.1123522	4.553954794	0.757221804	3	23.15428495	-111.1779441	142.333277	135	32.88764777
200	-71.81126593	54.54882907	132.0101487	10.20972327	0.942352121	7	29.65404874	-111.1865541	177.9616236	135	2.989851266
300	-63.31126593	48.79882907	105.1655199	11.38693035	0.7755206	5	21.86424665	-111.1915455	144.4335339	135	29.83448014
100	-89.56126593	61.54882907	86.03900989	26.09218777	0.835072754	4	41.30612694	-111.1948246	147.1081113	135	48.96099011
250	-80.31126593	58.54882907	75.58530947	38.72352516	0.577996765	17	35.80668364	-111.1955801	128.6321883	135	59.41469053
100	-86.06126593	60.54882907	112.0494731	24.53102789	0.708223326	11	39.33917043	-111.1983899	170.0533135	135	22.95052686
150	-82.31126593	59.29882907	75.41288938	11.57172298	0.760205798	4	37.08262643	-111.198409	130.1711343	135	59.58711062
250	-91.56126593	62.04882907	100.8329455	18.18926385	0.877709467	9	42.37530383	-111.1991732	163.6617903	135	34.16705451
50	-69.31126593	53.04882907	127.8185668	14.89763753	0.56076785	10	27.54953713	-111.2026481	171.7446808	135	7.181433186
150	-90.56126593	61.79882907	86.03900989	26.09218777	0.951776817	4	41.84239961	-111.2037135	147.9824805	135	48.96099011
100	-66.31126593	51.04882907	109.3165507	18.97489377	0.897626092	5	24.82899074	-111.204949	150.8754788	135	25.68344929
250	-72.31126593	54.79882907	133.4456609	15.11341224	0.915387525	19	30.03573722	-111.2096183	179.7935963	135	1.554339111
150	-70.56126593	53.79882907	129.9019345	12.71143932	0.773212281	18	28.6065177	-111.2105575	174.8281929	135	5.098065497
100	-83.06126593	59.54882907	78.75012898	7.477583578	0.727274133	3	37.53855133	-111.2153032	134.1438528	135	56.24987102
100	-85.31126593	60.29882907	126.0971182	23.43214963	0.786247237	10	38.89267655	-111.2155152	3.437875263	135	8.902881765
50	-87.81126593	61.04882907	98.24931518	16.14436117	0.587032825	7	40.32842441	-111.2183201	157.7680275	135	36.75068482
200	-64.31126593	49.54882907	105.1655199	11.38693035	0.776382628	5	22.85885724	-111.2185426	145.1799834	135	29.83448014
50	-68.56126593	52.54882907	132.0083645	4.310851957	0.500167891	14	26.87474917	-111.2214174	175.3284985	135	2.991635452
100	-67.06126593	51.54882907	122.2411879	18.8333654	0.886336241	9	25.51430122	-111.2223551	164.3780346	135	12.75881208
150	-65.31126593	50.29882907	118.1869894	10.29025148	0.838695162	8	23.84725494	-111.2231988	158.9648209	135	16.81301056
300	-63.06126593	48.54882907	104.8443067	13.11393802	0.838359312	4	21.56615492	-111.2237389	143.9126682	135	30.15569326
100	-83.81126593	59.79882907	90.89658116	23.72185032	0.674203828	5	37.99226679	-111.2238593	146.9324425	135	44.10341884
100	-84.56126593	60.04882907	106.2320938	32.45516047	0.660862692	7	38.443675	-111.2239673	162.9169122	135	28.76790623
50	-67.81126593	52.04882907	135.9014004	9.012127712	0.834334065	5	26.19627816	-111.2279144	178.6252146	135	0.901400404
150	-81.06126593	58.79882907	72.86176453	36.71461273	0.768864045	8	36.26875501	-111.2353317	126.5259267	135	62.13823547
250	-73.31126593	55.29882907	154.3719026	17.21867964	0.848586165	4	30.79558241	-111.2425023	21.52284471	135	19.3719026
200	-75.81126593	56.54882907	141.4419824	17.51428004	0.695288811	3	32.67274915	-111.2453558	10.6623833	135	6.441982371
150	-71.06126593	54.04882907	131.3056527	8.776543874	0.898010791	9	28.9915511	-111.2454906	176.6192017	135	3.694347289
50	-69.81126593	53.29882907	125.5341273	2.887958033	0.869551667	6	27.93763938	-111.2491286	169.8388345	135	9.465872656
50	-88.81126593	61.29882907	86.03900989	26.09218777	0.705804735	4	40.87095042	-111.2513611	146.4123137	135	48.96099011
250	-73.81126593	55.54882907	149.5662827	18.19387884	0.829317202	5	31.17366119	-111.2522336	17.12390312	135	14.56628275
250	-75.31126593	56.29882907	147.9573717	15.43794314	0.773150603	6	32.30004312	-111.2540391	16.75653138	135	12.95737173
50	-87.06126593	60.79882907	109.7073763	20.56724686	0.829632326	4	39.88733468	-111.2548608	168.5470633	135	25.29262368
150	-66.06126593	50.79882907	114.0438221	14.39752933	0.831194104	18	24.53729039	-111.2570918	155.3868976	135	20.9561779
200	-64.06126593	49.29882907	102.1123522	4.553954794	0.78210358	3	22.56276472	-111.2572129	141.9219998	135	32.88764777
250	-74.31126593	55.79882907	149.1793173	16.58705802	0.822170897	6	31.5504579	-111.257431	17.14715493	135	14.1793173
250	-74.81126593	56.04882907	149.9201518	15.91842693	0.826208621	7	31.92593219	-111.2580484	18.30181318	135	14.92015179
150	-81.81126593	59.04882907	72.51481132	24.45203295	0.794945196	4	36.72888347	-111.2670446	126.8024756	135	62.48518868
200	-65.06126593	50.04882907	109.9058566	14.16278716	0.832802859	18	23.55329108	-111.2685163	150.4734741	135	25.0941434
100	-89.81126593	61.54882907	86.03900989	26.09218777	0.946025283	4	41.41045074	-111.2713805	147.2773317	135	48.96099011
50	-69.06126593	52.79882907	130.7129066	12.21101187	0.668409021	16	27.26478911	-111.2750784	174.4062208	135	4.287093401
200	-71.56126593	54.29882907	128.5553886	7.870878844	0.87270828	15	29.37552354	-111.2761421	174.2593917	135	6.444611402
200	-90.81126593	61.79882907	98.13101958	20.36460872	0.821620272	7	41.94674078	-111.2781545	160.2451048	135	36.86898042
150	-66.81126593	51.29882907	129.5501453	17.71723353	0.86455863	38	25.22422966	-111.2794296	171.4670927	135	5.449854705
100	-86.31126593	60.54882907	112.1048723	23.38699501	0.678453261	12	39.44351047	-111.2824722	170.2730466	135	22.89512774
50	-68.31126593	52.29882907	130.73942	6.52944791	0.734355663	15	26.58815168	-111.288633	173.8311832	135	4.26057997
100	-67.56126593	51.79882907	132.3186583	8.174330933	0.763704152	21	25.90790687	-111.2900123	174.8184013	135	2.681341663
150	-82.56126593	59.29882907	77.72602446	23.38616556	0.78818222	5	37.1869755	-111.2906133	132.6435668	135	57.27397554
100	-70.31126593	53.54882907	128.3844801	7.955377036	0.843186852	15	28.32478007	-111.2914409	173.0707718	135	6.615519873
250	-80.56126593	58.54882907	75.58530947	38.72352516	0.589785452	17	35.91103129	-111.2921602	128.7888839	135	59.41469053
250	-63.81126593	49.04882907	105.1655199	11.38693035	0.81371629	5	22.26601873	-111.2939714	144.7719766	135	29.83448014
50	-88.06126593	61.04882907	97.57995829	14.92561645	0.531825608	8	40.43280453	-111.2987058	157.2653499	135	37.42004171
100	-85.56126593	60.29882907	126.0971182	23.43214963	0.758089125	10	38.9970564	-111.3012704	3.601127301	135	8.902881765
200	-72.06126593	54.54882907	131.2324263	9.738898121	0.954699383	8	29.75839781	-111.3024703	177.3301111	135	3.767573735
100	-83.31126593	59.54882907	78.75012898	7.477583578	0.692466287	3	37.6429361	-111.3059303	134.3040841	135	56.24987102
150	-65.81126593	50.54882907	110.4024557	15.51521227	0.794577098	10	24.24485712	-111.3072133	151.5314445	135	24.59754429
100	-84.81126593	60.04882907	106.2320938	32.45516047	0.633983458	7	38.5480754	-111.3113705	163.0791202	135	28.76790623
200	-64.81126593	49.79882907	111.7035656	13.56438301	0.825587024	9	23.25863488	-111.3118684	152.0626638	135	23.29643443
100	-84.06126593	59.79882907	103.6939586	33.0328303	0.742986238	8	38.09666875	-111.3128863	159.8910213	135	31.30604141
200	-77.06126593	57.04882907	73.46452068	37.98712642	0.760792606	8	33.51817407	-111.3182238	123.6910958	135	61.53547932
250	-72.56126593	54.79882907	134.2768386	15.01001447	0.922571868	21	30.14013618	-111.3244325	0.771497789	135	0.723161377
50	-69.56126593	53.04882907	127.6038856	13.64061254	0.532967623	12	27.6539286	-111.3246411	171.6732646	135	7.396114357
300	-63.56126593	48.79882907	105.1655199	11.38693035	0.769454646	5	21.96863045	-111.328834	144.5703908	135	29.83448014
150	-70.81126593	53.79882907	128.4130744	7.698832582	0.776754688	16	28.71092335	-111.3295452	173.4840045	135	6.586925625
100	-89.06126593	61.29882907	98.94204641	14.96365995	0.683114519	9	40.97540149	-111.3297085	159.4833131	135	36.05795359
150	-81.31126593	58.79882907	70.76500711	32.53527075	0.784382143	7	36.37318907	-111.3303955	124.5867007	135	64.23499289
150	-66.56126593	51.04882907	119.9419462	17.50947386	0.825586004	18	24.93339561	-111.3344429	161.6408119	135	15.05805376
50	-87.31126593	60.79882907	107.6119853	18.82831824	0.627737676	4	39.99179767	-111.336977	166.6171834	135	27.38801471
50	-68.81126593	52.54882907	134.3328033	12.86950494	0.411173856	12	26.97918433	-111.345321	177.795295	135	0.667196716
150	-90.06126593	61.54882907	98.13101958	20.36460872	0.783557787	7	41.51494384	-111.347648	159.5386482	135	36.86898042
100	-67.31126593	51.54882907	127.5013917	19.37714999	0.880056966	11	25.61874261	-111.3500079	169.7789333	135	7.498608329
200	-91.06126593	61.79882907	94.28773264	21.08775398	0.858147601	6	42.05124653	-111.3522989	156.5725301	135	40.71226736
200	-64.56126593	49.54882907	101.2420953	4.110799394	0.747835203	4	22.96329802	-111.3532718	141.3943484	135	33.75790468
50	-68.06126593	52.04882907	128.5064244	9.297322081	0.761895709	5	26.3007298	-111.3537042	171.37174	135	6.493575649
150	-65.56126593	50.29882907	110.1830633	15.86158559	0.860989415	8	23.95170316	-111.355331	151.0997103	135	24.81693673
150	-82.06126593	59.04882907	72.51481132	24.45203295	0.793159203	4	36.83338607	-111.360571	126.9608773	135	62.48518868
300	-63.31126593	48.54882907	105.1655199	11.38693035	0.865177529	5	21.67061092	-111.3618168	144.3703904	135	29.83448014
300	-75.56126593	56.29882907	152.6962408	34.8245561	0.807818175	14	32.40453293	-111.3620383	21.64559329	135	17.69624082
150	-71.31126593	54.04882907	132.2051602	8.873470764	0.904436473	8	29.09603295	-111.3634009	177.6638458	135	2.794839776
250	-74.06126593	55.54882907	149.5662827	18.19387884	0.833417364	5	31.27815082	-111.3636854	17.27227718	135	14.56628275
50	-86.56126593	60.54882907	128.0362418	13.21576531	0.800120484	3	39.54803648	-111.3662925	6.368798524	135	6.963758163
250	-75.06126593	56.04882907	149.9201518	15.91842693	0.8343048	7	32.03043216	-111.367209	18.45138067	135	14.92015179
250	-74.56126593	55.79882907	149.1793173	16.58705802	0.832106666	6	31.65495778	-111.3677423	17.29611624	135	14.1793173
50	-70.06126593	53.29882907	124.9535377	2.990895677	0.88595969	5	28.04213264	-111.3700671	169.4019275	135	10.04646227
50	-88.31126593	61.04882907	97.57995829	14.92561645	0.509977433	8	40.53736238	-111.3788168	157.4320961	135	37.42004171
150	-82.81126593	59.29882907	80.92831157	30.71160345	0.794978662	6	37.29152855	-111.3825804	136.0051611	135	54.07168843
100	-85.81126593	60.29882907	129.8346509	27.35670422	0.757099128	11	39.10162588	-111.386769	7.501952155	135	5.165349109
150	-66.31126593	50.79882907	114.6601763	17.11640241	0.776638361	11	24.64181166	-111.3874129	156.1427561	135	20.33982374
200	-64.31126593	49.29882907	102.1123522	4.553954794	0.789203829	3	22.66729202	-111.3927431	142.0594137	135	32.88764777
200	-71.81126593	54.29882907	129.6468938	7.467710245	0.888840572	16	29.48007205	-111.3929666	175.4965159	135	5.353106153
100	-83.56126593	59.54882907	81.78712921	22.302133	0.75131884	4	37.7475213	-111.3963156	137.5013326	135	53.21287079
150	-77.81126593	57.29882907	80.87428316	36.4841563	0.790141913	6	33.99093067	-111.3970556	131.6872996	135	54.12571684
50	-69.31126593	52.79882907	129.9609902	13.11102382	0.575641817	14	27.36934195	-111.3979412	173.7970504	135	5.039009767
100	-85.06126593	60.04882907	111.1970805	32.38986526	0.706845811	9	38.65266907	-111.3985223	168.2063472	135	23.80291947
200	-65.31126593	50.04882907	111.0799498	14.94593063	0.859077122	19	23.65784055	-111.401462	151.7859788	135	23.92005024
100	-84.31126593	59.79882907	106.2320938	32.45516047	0.641272973	7	38.20126757	-111.4016668	162.5903822	135	28.76790623
100	-89.31126593	61.29882907	95.06525521	20.85940587	0.666243092	6	41.08002569	-111.4077738	155.7745621	135	39.93474479
100	-67.06126593	51.29882907	105.6454722	17.65861797	0.788000265	3	25.32879835	-111.4079195	147.7026606	135	29.35452779
100	-70.56126593	53.54882907	129.3008257	7.986766421	0.849526397	13	28.42936582	-111.411317	174.1312345	135	5.699174317
50	-68.56126593	52.29882907	131.2869852	7.07716742	0.679823793	15	26.69273662	-111.413395	174.5206092	135	3.713014776
100	-67.81126593	51.79882907	131.8837744	8.13122417	0.762740315	23	26.01249694	-111.4166496	174.5245435	135	3.116225604
200	-72.31126593	54.54882907	129.9654554	9.915299374	0.954367166	7	29.86300338	-111.4182002	176.2092594	135	5.034544604
50	-87.56126593	60.79882907	105.480122	18.84629545	0.63132328	6	40.09644213	-111.4188244	164.6508895	135	29.51987796
150	-90.31126593	61.54882907	89.59130619	20.82039003	0.800710821	5	41.61960542	-111.4236256	151.1683296	135	45.40869381
150	-81.56126593	58.79882907	69.2329512	39.74810919	0.787889468	6	36.47783332	-111.4252299	123.2121727	135	65.7670488
200	-91.31126593	61.79882907	89.59130619	20.82039003	0.896484207	5	42.15591604	-111.4261454	152.046915	135	45.40869381
250	-64.06126593	49.04882907	105.1655199	11.38693035	0.817939612	5	22.37062827	-111.4302986	144.9090232	135	29.83448014
150	-66.06126593	50.54882907	116.1952321	17.05388977	0.825216919	10	24.34949023	-111.4383571	157.4633009	135	18.80476791
250	-72.81126593	54.79882907	135.7584158	14.94888324	0.928512722	24	30.24478912	-111.4390587	2.399712077	135	0.758415825
200	-65.06126593	49.79882907	105.16603	14.19988886	0.846914845	9	23.36328117	-111.4456235	145.6631443	135	29.83397003
50	-69.81126593	53.04882907	128.0902127	13.60633944	0.559424364	12	27.75858994	-111.4464558	172.3027423	135	6.909787336
150	-71.06126593	53.79882907	128.5139852	7.475481057	0.822974089	17	28.81559222	-111.4483509	173.7294841	135	6.486014834
50	-86.81126593	60.54882907	136.3086084	15.33153774	0.835443188	5	39.65274767	-111.4498496	14.80559713	135	1.308608395
150	-82.31126593	59.04882907	72.47086572	9.127746501	0.72269343	3	36.93809536	-111.4538637	127.0753369	135	62.52913428
50	-88.56126593	61.04882907	95.06525521	20.85940587	0.480811403	6	40.64209715	-111.4586519	155.0842074	135	39.93474479
350	-76.31126593	56.54882907	139.0200762	35.30760395	0.786504208	32	32.8819239	-111.458808	8.54209774	135	4.020076185
150	-66.81126593	51.04882907	119.3164453	15.33171292	0.804518573	14	25.03808694	-111.4637652	161.1551068	135	15.68355465
300	-63.81126593	48.79882907	105.1655199	11.38693035	0.767964974	5	22.07331799	-111.4659545	144.7070785	135	29.83448014
50	-69.06126593	52.54882907	132.2892415	13.78836061	0.520974769	12	27.08389353	-111.4690483	175.8939695	135	2.71075854
200	-75.81126593	56.29882907	132.7079261	16.44741234	0.734540027	3	32.50926149	-111.4698379	1.807412106	135	2.292073876
100	-86.06126593	60.29882907	133.2025807	21.13002105	0.721689282	11	39.2063842	-111.4720099	11.0332157	135	1.79741927
150	-83.06126593	59.29882907	95.33993496	35.86676663	0.823752068	9	37.39628478	-111.4743095	150.5761023	135	39.66006504
250	-74.31126593	55.54882907	146.1451088	18.16424863	0.865975327	6	31.38288685	-111.4749439	13.99940397	135	11.14510883
250	-75.31126593	56.04882907	148.5398271	16.2306226	0.770350086	5	32.13517345	-111.476172	17.22055935	135	13.53982707
100	-67.56126593	51.54882907	127.0122868	18.08341161	0.871462087	13	25.72346631	-111.4774877	169.4303883	135	7.987713209
250	-74.81126593	55.79882907	149.1793173	16.58705802	0.843787636	6	31.75970152	-111.4778583	17.44500879	135	14.1793173
50	-68.31126593	52.04882907	128.5064244	9.297322081	0.614468792	5	26.40545962	-111.4793194	171.513113	135	6.493575649
150	-71.56126593	54.04882907	134.3342297	9.157555501	0.881858004	6	29.20077549	-111.4811278	179.9379532	135	0.665770254
100	-85.31126593	60.04882907	116.0765298	32.62587566	0.748676883	11	38.7574552	-111.4854216	173.2480702	135	18.92347017
100	-89.56126593	61.29882907	89.59130619	20.82039003	0.729694358	5	41.1848222	-111.4855558	150.4687321	135	45.40869381
100	-83.81126593	59.54882907	99.64710866	30.35195542	0.810489997	7	37.85230614	-111.4864584	155.5215785	135	35.35289134
150	-65.81126593	50.29882907	106.289653	15.67733261	0.849296217	6	24.05644359	-111.4872931	147.3449643	135	28.71034695
200	-64.81126593	49.54882907	101.2420953	4.110799394	0.780263889	4	23.06803677	-111.4878322	141.5319774	135	33.75790468
100	-84.56126593	59.79882907	110.4383479	33.89422688	0.641546089	8	38.30606246	-111.4901998	166.9578878	135	24.56165206
50	-70.31126593	53.29882907	126.6330264	3.524520602	0.926417173	4	28.14689327	-111.490826	171.2249884	135	8.366973646
150	-90.56126593	61.54882907	89.59130619	20.82039003	0.879194052	5	41.72443464	-111.4993121	151.3378142	135	45.40869381
200	-91.56126593	61.79882907	89.59130619	20.82039003	0.955264656	5	42.26074847	-111.4996925	152.2178275	135	45.40869381
300	-63.56126593	48.54882907	105.1655199	11.38693035	0.859723292	5	21.77537226	-111.4997268	144.5067273	135	29.83448014
50	-87.81126593	60.79882907	104.6800435	19.00560652	0.672124528	9	40.20126725	-111.5004019	164.0164399	135	30.31995647
200	-72.06126593	54.29882907	127.8688698	9.772807183	0.881814285	15	29.58487875	-111.5096062	173.8640162	135	7.131130234
150	-66.56126593	50.79882907	116.5517027	16.37513378	0.801369748	11	24.746621	-111.5175629	158.173642	135	18.44829735
50	-69.56126593	52.79882907	128.8218084	13.70374017	0.493099392	13	27.47416631	-111.5206266	172.8004969	135	6.17819156
200	-64.56126593	49.29882907	102.1123522	4.553954794	0.805962266	3	22.7721189	-111.5281047	142.1966642	135	32.88764777
100	-70.81126593	53.54882907	130.4304147	8.709493042	0.830297073	10	28.53421643	-111.5310122	175.4048343	135	4.569585331
50	-79.31126593	57.79882907	78.48109674	39.49249751	0.742124187	4	34.93187419	-111.5320158	130.4835496	135	56.51890326
50	-87.06126593	60.54882907	115.4129969	21.90198891	0.821551434	7	39.75764322	-111.5331426	174.0744688	135	19.58700312
200	-72.56126593	54.54882907	127.1093436	4.480374542	0.942337054	6	29.96786462	-111.5337436	173.4991762	135	7.890656447
200	-65.56126593	50.04882907	110.0169455	15.27501289	0.855858517	17	23.76268383	-111.5342382	150.8612319	135	24.98305447
100	-67.31126593	51.29882907	105.6454722	17.65861797	0.68532186	3	25.43365098	-111.5362371	147.8427631	135	29.35452779
50	-68.81126593	52.29882907	129.8912535	10.19819499	0.670335435	15	26.79759722	-111.5379815	173.2666135	135	5.108746501
50	-88.81126593	61.04882907	89.59130619	20.82039003	0.605009766	5	40.74700802	-111.5382099	149.7771427	135	45.40869381
250	-80.56126593	58.29882907	75.58530947	38.72352516	0.547020422	17	35.76103539	-111.5388659	128.6444454	135	59.41469053
50	-68.06126593	51.79882907	127.3976127	6.84077751	0.542592891	3	26.1173668	-111.543113	170.1792762	135	7.602387284
150	-82.56126593	59.04882907	72.47086572	9.127746501	0.714337506	3	37.04301055	-111.5469221	127.2337468	135	62.52913428
200	-77.06126593	56.79882907	69.19625671	35.62531601	0.755256826	6	33.35802304	-111.5482685	119.2960688	135	65.80374329
250	-73.06126593	54.79882907	136.3229248	15.40254206	0.930216197	26	30.34969521	-111.5534968	3.110772006	135	1.322924811
50	-86.31126593	60.29882907	129.2111552	12.03483198	0.823372875	4	39.31133055	-111.5569921	7.205166751	135	5.788844778
100	-89.81126593	61.29882907	89.59130619	20.82039003	0.850791816	5	41.28979019	-111.5630531	150.6369317	135	45.40869381
350	-76.56126593	56.54882907	137.0102796	35.19726465	0.797759586	36	32.98686476	-111.5652307	6.68303053	135	2.010279649
150	-83.31126593	59.29882907	108.8058152	37.65571653	0.788253018	10	37.50124338	-111.5657997	164.2013123	135	26.1941848
250	-64.31126593	49.04882907	105.1655199	11.38693035	0.82833639	5	22.47553899	-111.5664576	145.0459036	135	29.83448014
150	-71.31126593	53.79882907	129.0810244	8.067402273	0.815913871	14	28.92052345	-111.5669743	174.4409897	135	5.91897564
50	-70.06126593	53.04882907	125.4872132	3.715133496	0.612646781	11	27.86352031	-111.5680918	169.8427798	135	9.512786773
150	-66.31126593	50.54882907	116.1952321	17.05388977	0.840291802	10	24.45441302	-111.5693304	157.6022329	135	18.80476791
100	-85.56126593	60.04882907	116.0203364	31.28318021	0.754922383	12	38.86243299	-111.5720674	173.3541852	135	18.97966363
250	-91.81126593	61.79882907	100.8329455	18.18926385	0.871368312	9	42.36574299	-111.5729387	163.6304822	135	34.16705451
150	-90.81126593	61.54882907	89.59130619	20.82039003	0.95945977	5	41.82943069	-111.5747059	151.5073903	135	45.40869381
100	-84.06126593	59.54882907	106.2320938	32.45516047	0.730006099	7	37.95728981	-111.5763576	162.2668493	135	28.76790623
200	-76.06126593	56.29882907	132.7079261	16.44741234	0.689868401	3	32.61422799	-111.5774373	1.957486966	135	2.292073876
50	-84.81126593	59.79882907	92.33992014	25.19233287	0.946909954	3	38.4110526	-111.5784845	149.0207385	135	42.66007986
200	-65.31126593	49.79882907	105.16603	14.19988886	0.865163315	9	23.46822289	-111.5792094	145.801003	135	29.83397003
200	-81.31126593	58.54882907	76.94250795	32.30775041	0.651103889	13	36.2253531	-111.5805458	130.6161115	135	58.05749205
50	-88.06126593	60.79882907	97.57995829	14.92561645	0.581591825	8	40.30627222	-111.5817082	157.0820447	135	37.42004171
250	-75.56126593	56.04882907	148.5398271	16.2306226	0.763133497	5	32.24015522	-111.5849372	17.3699993	135	13.53982707
250	-74.56126593	55.54882907	147.1546068	16.92574387	0.885929661	7	31.48786845	-111.5860086	15.15712985	135	12.15460678
250	-75.06126593	55.79882907	147.4160989	16.98579016	0.779811846	4	31.86468829	-111.5877785	15.83061474	135	12.41609886
50	-69.31126593	52.54882907	131.1334745	12.52730478	0.742013684	15	27.18887589	-111.592599	174.8803178	135	3.866525543
100	-67.06126593	51.04882907	104.069289	19.61478755	0.778221616	3	25.14306381	-111.5929157	146.0476046	135	30.93071104
150	-71.81126593	54.04882907	132.0101487	10.20972327	0.902696016	7	29.30577788	-111.598671	177.7588117	135	2.989851266
350	-78.31126593	57.29882907	160.7195706	37.72983445	0.613239454	27	34.20075845	-111.6024922	31.83817392	135	25.71957063
300	-64.06126593	48.79882907	106.4909783	11.1584583	0.807487134	6	22.17830831	-111.602907	146.1690554	135	28.50902172
50	-68.56126593	52.04882907	126.6185748	11.25911031	0.738888643	9	26.51046673	-111.60476	169.7665085	135	8.381425156
100	-67.81126593	51.54882907	122.1459895	19.61333	0.732931898	8	25.82847144	-111.6047945	164.7045159	135	12.85401054
100	-70.56126593	53.29882907	128.4130744	7.698832582	0.680121204	16	28.25192041	-111.611405	173.1484987	135	6.586925625
150	-82.06126593	58.79882907	80.98875037	32.99111264	0.854483603	6	36.68774923	-111.6142077	135.2830215	135	54.01124963
50	-87.31126593	60.54882907	113.0154601	19.05218949	0.721422503	7	39.86272233	-111.6161701	171.8414677	135	21.98453993
50	-89.06126593	61.04882907	89.59130619	20.82039003	0.83878003	5	40.85209417	-111.6174895	149.9440984	135	45.40869381
150	-66.06126593	50.29882907	110.5921816	20.21077642	0.864463889	6	24.1614753	-111.6190852	151.7860061	135	24.40781839
200	-65.06126593	49.54882907	102.1123522	4.553954794	0.751642764	3	23.17307254	-111.6222237	142.5397031	135	32.88764777
200	-72.31126593	54.29882907	128.4622173	10.05992454	0.870794343	14	29.68994278	-111.6260605	174.602794	135	6.537782697
350	-77.81126593	57.04882907	159.3599216	37.20565481	0.62745172	25	33.83274714	-111.6303284	30.04279093	135	24.35992158
50	-79.56126593	57.79882907	79.50612122	34.2672584	0.578898478	5	35.03696945	-111.6319472	131.6628237	135	55.49387878
300	-63.81126593	48.54882907	105.1655199	11.38693035	0.85838922	5	21.88043797	-111.637469	144.6428921	135	29.83448014
150	-82.81126593	59.04882907	72.01646841	28.71814433	0.801751243	5	37.14813085	-111.6397453	126.9377651	135	62.98353159
100	-90.06126593	61.29882907	86.09986653	22.49645767	0.949882466	3	41.39492886	-111.6402644	147.3137737	135	48.90013347
50	-86.56126593	60.29882907	129.9188658	14.56231561	0.54808565	3	39.41646413	-111.6417144	8.076298162	135	5.08113416
50	-69.81126593	52.79882907	128.0902127	13.60633944	0.493120512	12	27.57926133	-111.6431344	172.2114121	135	6.909787336
100	-66.81126593	50.79882907	107.4775436	24.14143888	0.780304938	3	24.85171749	-111.6475418	149.2386978	135	27.52245637
200	-72.81126593	54.54882907	127.1236731	4.910897941	0.920415828	5	30.07298068	-111.6491001	173.6594444	135	7.876326896
200	-91.06126593	61.54882907	100.8329455	18.18926385	0.857272041	9	41.93459272	-111.6498058	162.9186989	135	34.16705451
100	-71.06126593	53.54882907	131.3056527	8.776543874	0.833024321	9	28.63933105	-111.6505263	176.4239771	135	3.694347289
350	-77.31126593	56.79882907	150.6314758	33.38321543	0.741716822	32	33.46315976	-111.6532978	20.88264341	135	15.63147584
150	-83.56126593	59.29882907	119.5115994	39.24859524	0.783755378	13	37.60640357	-111.6570502	175.0664392	135	15.48840064
100	-85.81126593	60.04882907	134.113054	16.05628616	0.691622216	10	38.96760164	-111.6584588	11.60924744	135	0.886946033
50	-69.06126593	52.29882907	130.6719213	15.53882328	0.692487548	13	26.90273261	-111.6623924	174.1888929	135	4.328078655
50	-88.31126593	60.79882907	97.57995829	14.92561645	0.61691892	8	40.41145623	-111.6627422	157.2477974	135	37.42004171
250	-64.81126593	49.29882907	105.7679348	15.34009597	0.857267339	9	22.87724439	-111.6632979	145.989334	135	29.23206525
100	-67.56126593	51.29882907	113.5977051	20.45865922	0.705635843	4	25.53878664	-111.6643822	155.9349604	135	21.40229493
100	-84.31126593	59.54882907	110.4383479	33.89422688	0.698304425	8	38.06247151	-111.6660124	166.6334097	135	24.56165206
50	-85.06126593	59.79882907	130.7738087	17.12126	0.843407419	4	38.51623722	-111.6665198	7.615933625	135	4.226191347
150	-65.81126593	50.04882907	97.10887314	8.943778225	0.82866125	3	23.86782	-111.6668447	138.0912625	135	37.89112686
250	-73.31126593	54.79882907	137.4787347	14.15452272	0.927789029	29	30.45485361	-111.6677464	4.41304724	135	2.478734746
50	-68.31126593	51.79882907	126.4954891	9.278355793	0.626480141	5	26.22251558	-111.6694026	169.4179156	135	8.504510936
350	-79.06126593	57.54882907	159.7816549	38.38342148	0.620107393	31	34.672329	-111.6709114	31.49357873	135	24.78165492
200	-76.81126593	56.54882907	103.3166792	36.57283936	0.578733338	3	33.09204018	-111.6714505	153.1401063	135	31.68332083
200	-81.56126593	58.54882907	77.03958564	33.62326118	0.649269697	12	36.33055068	-111.6762203	130.8698497	135	57.96041436
200	-76.31126593	56.29882907	132.7079261	16.44741234	0.650705619	3	32.71943163	-111.6848362	2.107503847	135	2.292073876
150	-71.56126593	53.79882907	129.3005255	8.213676337	0.816733183	13	29.02571618	-111.6854152	174.8048553	135	5.699474541
50	-70.31126593	53.04882907	126.314143	3.318902426	0.618854764	7	27.96871883	-111.6895492	170.812633	135	8.685857018
250	-74.31126593	55.29882907	148.96147	13.72824102	0.933701985	14	31.21495	-111.6916812	16.70316928	135	13.96147004
250	-75.81126593	56.04882907	148.5398271	16.2306226	0.758749424	5	32.34537667	-111.6935041	17.51937645	135	13.53982707
100	-89.31126593	61.04882907	99.36255663	15.0754818	0.692763867	9	40.9573548	-111.6964895	159.8823776	135	35.63744337
250	-74.81126593	55.54882907	145.0015	13.99206507	0.877843123	7	31.5930948	-111.6968791	13.15217883	135	10.00150004
250	-75.31126593	55.79882907	149.5532677	16.28775614	0.812013249	5	31.96991727	-111.6975025	18.11654044	135	14.55326773
50	-87.56126593	60.54882907	111.5361013	18.82329189	0.593337818	6	39.96798419	-111.6989312	170.5266987	135	23.46389866
150	-66.56126593	50.54882907	113.7953879	20.71879828	0.749668084	6	24.55962456	-111.700133	155.3411729	135	21.20461206
250	-64.56126593	49.04882907	101.2420953	4.110799394	0.80096917	4	22.58074992	-111.7024483	141.2591931	135	33.75790468
100	-78.56126593	57.29882907	76.63945741	32.91121907	0.867210375	3	34.3060118	-111.7048942	127.9107984	135	58.36054259
150	-82.31126593	58.79882907	77.92788887	29.35281378	0.832593345	5	36.79301929	-111.7083495	132.3796838	135	57.07211113
200	-65.56126593	49.79882907	111.9065628	18.03922236	0.855807391	8	23.57345908	-111.7126261	152.6792373	135	23.09343725
50	-69.56126593	52.54882907	130.9631501	15.369699	0.77890742	10	27.29413053	-111.7159731	174.851988	135	4.03684988
150	-72.06126593	54.04882907	131.2324263	9.738898121	0.923133507	8	29.41103928	-111.7160303	177.1259308	135	3.767573735
[truncated: 4,039 more rows]
