# Supplementary material for: Analyzing the horizontal orientation of the crustal stress adjacent to plate boundaries
Source: Sci Rep. 2023 Sep 20;13:15590. doi: 10.1038/s41598-023-42433-2 (PMC10511519; doi:10.1038/s41598-023-42433-2)
Supplement: Supplementary file 2 — Supplementary Information 2. [file 41598_2023_42433_MOESM2_ESM.zip › tibet_smooth.csv]

R	lon_PoR	lat_PoR	azi_PoR	sd	mdr	N	lat	lon	azi	deviation	nchisq
150	128.1782961	26.68907004	122.9768454	5.479572418	0.719220533	3	44.90902866	100.0026713	52.29606321	32.97684545	0.134255844
250	123.6782961	25.18907004	95.6690639	31.09257887	0.890916052	14	40.59367076	100.005096	26.95928396	5.669063896	0.00396769
50	105.1782961	17.18907004	79.72556117	2.796541304	0.548087747	5	21.60701407	100.0071041	17.77094299	10.27443883	0.013032604
150	107.1782961	18.18907004	77.93009276	16.45418367	0.75632395	28	23.75888283	100.0092822	15.36853285	12.06990724	0.017985514
50	106.1782961	17.68907004	92.53522146	13.91439025	0.720033258	5	22.68411917	100.0119462	30.28272743	2.535221457	7.93E-04
150	119.6782961	23.68907004	98.53712817	13.38988575	0.802466678	11	36.65554305	100.0273774	31.49686531	8.537128171	0.008997847
250	126.6782961	26.18907004	121.2978376	5.272911569	0.731393111	5	43.47600594	100.0290186	51.30332847	31.29783759	0.120932671
350	125.1782961	25.68907004	97.47091483	31.25275184	0.795777246	17	42.03744296	100.029147	28.13265214	7.470914835	0.006890687
250	117.1782961	22.68907004	109.6921917	26.81213616	0.809892967	35	34.14943459	100.030597	43.63838039	19.69219174	0.047874372
150	113.6782961	21.18907004	178.0781227	34.26402593	0.782987561	47	30.57333242	100.044415	113.3398445	88.07812271	0.957747617
150	99.67829607	14.18907004	74.46723402	26.66460868	0.847561191	13	15.52237876	100.0866212	14.02682979	15.53276598	0.029786027
50	112.6782961	20.68907004	163.7949566	10.59456055	0.874102185	3	29.51514089	100.1022125	99.44300327	73.79495656	0.6723081
150	121.1782961	24.18907004	112.9891829	15.65128704	0.731568604	8	38.11327334	100.1121276	45.39169889	22.98918289	0.065247226
150	116.1782961	22.18907004	117.2371616	18.49421623	0.716400952	24	33.10146759	100.1240765	51.61683039	27.23716161	0.091588021
50	100.6782961	14.68907004	74.46723402	26.66460868	0.558451505	13	16.61149277	100.1288482	13.78915845	15.53276598	0.029786027
250	133.6782961	28.18907004	121.5573608	35.26945729	0.826329754	15	50.0141143	100.1386483	48.44069015	31.55736076	0.122946545
250	137.6782961	29.18907004	127.3333556	27.66587593	0.855533608	10	53.66253709	100.1410566	52.29768141	37.33335562	0.172071536
150	118.6782961	23.18907004	85.70081973	18.12480243	0.617680151	9	35.6152939	100.1489909	19.13006068	4.299180269	0.002281846
250	111.6782961	20.18907004	19.76694168	36.57540127	0.651703228	163	28.45386632	100.1498624	135.7873014	70.23305832	0.608973146
250	130.1782961	27.18907004	121.2701336	5.407210927	0.746521789	4	46.75777022	100.1536497	49.79149771	31.27013364	0.120718674
150	101.6782961	15.18907004	74.46723402	26.66460868	0.807715277	13	17.69883694	100.1653639	13.54212935	15.53276598	0.029786027
150	135.6782961	28.68907004	136.766974	35.43086249	0.591866559	10	51.84234536	100.1664147	62.71933106	46.766974	0.270018501
250	122.6782961	24.68907004	104.1866815	21.17387496	0.765536407	16	39.56663054	100.1774205	36.00952576	14.18668153	0.024847152
50	110.6782961	19.68907004	36.92272011	27.50358266	0.662356796	13	27.38964504	100.1878665	153.3019082	53.07727989	0.347802178
150	102.6782961	15.68907004	82.02689925	4.493632485	0.779995477	4	18.78432311	100.1959034	20.84513232	7.97310075	0.00784819
50	115.1782961	21.68907004	120.5462258	19.46596742	0.572217454	13	32.04995454	100.2055808	55.34341157	30.54622578	0.115194063
150	128.6782961	26.68907004	122.9768454	5.479572418	0.69663826	3	45.33070075	100.2117197	52.21961733	32.97684545	0.134255844
50	109.6782961	19.18907004	62.96571556	26.41231401	0.740369327	11	26.32260729	100.216697	179.6907434	27.03428444	0.090228708
150	103.6782961	16.18907004	85.2767728	11.58763788	0.626204027	12	19.86786012	100.2201871	23.82841874	4.723227201	0.002754182
250	124.1782961	25.18907004	90.01594565	28.97663646	0.935759684	10	41.01534871	100.2217834	21.23496326	0.015945649	3.14E-08
50	108.6782961	18.68907004	57.18577209	18.59120612	0.778050598	4	25.25287763	100.236798	174.2441179	32.81422791	0.132935007
150	104.6782961	16.68907004	81.62309773	7.363850969	0.660988183	20	20.94935358	100.2379193	19.89792256	8.376902269	0.008663271
250	127.1782961	26.18907004	122.954774	5.840597178	0.683762123	6	43.89770412	100.2409059	52.88595161	32.95477402	0.134076189
350	125.6782961	25.68907004	98.92871442	31.56680226	0.840536893	17	42.45914244	100.243564	29.51787024	8.92871442	0.009842215
150	107.6782961	18.18907004	77.92460292	19.72620559	0.819694282	26	24.18057532	100.2485878	15.3041849	12.07539708	0.018001878
50	105.6782961	17.18907004	80.25186161	2.232785928	0.577635994	4	22.02870563	100.2487874	18.23930373	9.748138386	0.01173163
150	120.1782961	23.68907004	102.4315819	15.95896581	0.877201893	13	37.07724486	100.2503175	35.32418558	12.43158192	0.019079534
50	106.6782961	17.68907004	88.71203835	7.878343527	0.709435176	3	23.10581472	100.2524604	26.40118892	1.287961646	2.05E-04
150	117.6782961	22.68907004	107.6380718	17.22515459	0.826894215	3	34.57114108	100.2571183	41.51924278	17.63807176	0.038407602
250	132.1782961	27.68907004	118.7136344	33.64210709	0.846665429	8	48.60024371	100.2670011	46.39712698	28.71363443	0.101786766
150	114.1782961	21.18907004	177.7697676	37.22939047	0.712733447	52	30.99505408	100.2757279	112.9691533	87.76976758	0.951053346
250	99.17829607	13.68907004	73.92640723	26.79751995	0.824405068	14	14.85330513	100.2881656	13.65925227	16.07359277	0.031896344
250	138.1782961	29.18907004	146.945231	12.61943616	0.822754691	3	54.08432975	100.3316745	71.81967547	56.94523103	0.400340659
150	121.6782961	24.18907004	103.776544	20.48093681	0.782707483	12	38.53505335	100.3333788	36.11138556	13.77654404	0.023431255
150	100.1782961	14.18907004	74.46723402	26.66460868	0.616827507	13	15.9441476	100.3348567	13.97157974	15.53276598	0.029786027
150	113.1782961	20.68907004	4.856646171	29.09965667	0.651005334	63	29.93691709	100.3350973	120.4435213	85.14335383	0.894986506
150	134.1782961	28.18907004	97.93579286	3.167514787	0.775907057	3	50.43590886	100.3382245	24.73631776	7.935792858	0.007774915
150	116.6782961	22.18907004	116.8045445	17.19727736	0.775516982	17	33.52326196	100.3524774	51.12081963	26.80454449	0.08870168
250	130.6782961	27.18907004	115.2496919	22.50924957	0.89654799	10	47.17958188	100.3602647	43.69362341	25.24969191	0.078709499
150	136.1782961	28.68907004	136.9518053	32.16531792	0.658222448	11	52.26416369	100.3619378	62.81832039	46.95180529	0.27215704
150	119.1782961	23.18907004	100.1391547	24.72218367	0.585932452	11	36.03710975	100.374086	33.50326695	10.13915471	0.012691662
150	101.1782961	14.68907004	74.46723402	26.66460868	0.459618849	13	17.03330023	100.3760794	13.73392176	15.53276598	0.029786027
150	112.1782961	20.18907004	8.198739065	27.91415776	0.726997334	62	28.87568723	100.3842331	124.1589631	81.80126094	0.82610448
250	123.1782961	24.68907004	98.34142405	17.74990811	0.812803469	12	39.98846994	100.3968328	30.09580325	8.341424053	0.008590044
250	102.1782961	15.18907004	75.12448547	25.70488717	0.722649244	18	18.12067754	100.4115791	14.14409389	14.87551453	0.027318634
250	129.1782961	26.68907004	118.1694474	6.937527735	0.7290685	8	45.75256719	100.4215357	47.33740319	28.16944742	0.097965157
50	111.1782961	19.68907004	36.64420975	15.81937798	0.799110754	6	27.8115015	100.4236466	152.964178	53.35579025	0.351461772
50	115.6782961	21.68907004	100.692915	12.02257213	0.664015546	8	32.47182464	100.4357403	35.42816936	10.69291496	0.014115856
350	124.6782961	25.18907004	96.81167147	30.95409818	0.806291535	18	41.4372278	100.4391739	27.96115358	6.811671475	0.005728255
150	103.1782961	15.68907004	81.46135561	4.171314784	0.696456259	5	19.20619122	100.441087	20.22418494	8.538644386	0.009001043
150	127.6782961	26.18907004	122.8349645	6.770920518	0.872942253	3	44.31959848	100.4535461	52.69347679	32.83496448	0.133103073
50	110.1782961	19.18907004	56.7793617	31.93046059	0.69225133	15	26.74449072	100.4538182	173.4459734	33.2206383	0.136248248
250	126.1782961	25.68907004	122.9325923	6.181315104	0.701484083	3	42.88104037	100.4587119	53.45082651	32.93259228	0.133895757
150	104.1782961	16.18907004	83.71178865	11.35463967	0.669060542	14	20.28974992	100.4643191	22.20784405	6.288211346	0.004881679
250	132.6782961	27.68907004	118.7136344	33.64210709	0.847313133	8	49.02215779	100.4707773	46.31814087	28.71363443	0.101786766
150	120.6782961	23.68907004	106.4278641	13.09340248	0.82107762	12	37.49915274	100.4738878	39.25502561	16.42786411	0.033317867
150	109.1782961	18.68907004	63.58204015	32.61267577	0.624786861	66	25.67477994	100.4751998	0.582668521	26.41795985	0.086161556
150	105.1782961	16.68907004	82.84603733	13.14357195	0.695546274	25	21.37125903	100.4809752	21.06501112	7.153962675	0.006318418
150	118.1782961	22.68907004	85.70081973	18.12480243	0.814333986	9	34.99305674	100.4842165	19.51867545	4.299180269	0.002281846
150	108.1782961	18.18907004	72.03939401	30.90023293	0.767104112	24	24.6024889	100.488217	9.361858688	17.96060599	0.039825107
150	106.1782961	17.18907004	80.98315185	15.05438119	0.575936411	35	22.45062045	100.4907378	18.91440472	9.016848149	0.010037475
50	107.1782961	17.68907004	88.71203835	7.878343527	0.35123692	3	23.52773236	100.4932704	26.34457922	1.287961646	2.05E-04
50	114.6782961	21.18907004	130.7178732	28.85366925	0.637086928	11	31.41698873	100.507537	65.85663963	40.71787316	0.204684592
250	99.67829607	13.68907004	73.92640723	26.79751995	0.676391436	14	15.27525891	100.5374696	13.60572044	16.07359277	0.031896344
250	134.6782961	28.18907004	121.5181873	27.78912361	0.651472075	19	50.85788577	100.538635	48.23748876	31.51818726	0.122641497
150	122.1782961	24.18907004	96.87073599	19.0853348	0.775374465	10	38.95703553	100.5553005	29.13959697	6.870735986	0.005828026
150	136.6782961	28.68907004	143.7712309	35.93250227	0.740206421	8	52.68616007	100.558302	69.55345213	53.77123088	0.356956206
250	131.1782961	27.18907004	118.4406949	28.30156339	0.823205007	10	47.60158169	100.5676948	46.80882782	28.44069489	0.09986088
150	113.6782961	20.68907004	0.493884674	33.30498394	0.719696415	78	30.35890593	100.5684582	116.0213133	89.50611533	0.989054899
150	117.1782961	22.18907004	123.2808228	14.34122781	0.830306907	9	33.94526441	100.5814414	57.53541911	33.28082276	0.136742366
150	100.6782961	14.18907004	73.92640723	26.79751995	0.57732692	14	16.36614294	100.5831982	13.37728992	16.07359277	0.031896344
150	119.6782961	23.18907004	100.1391547	24.72218367	0.610216205	11	36.45913007	100.5998035	33.43984658	10.13915471	0.012691662
250	123.6782961	24.68907004	105.851368	16.25041942	0.858949071	7	40.41050805	100.6169526	37.53897682	15.85136798	0.031020477
50	112.6782961	20.18907004	161.671048	39.17205851	0.895663109	19	29.29772065	100.6190582	97.57286849	71.67104798	0.634165323
150	101.6782961	14.68907004	74.46723402	26.66460868	0.802866344	13	17.45533197	100.62345	13.68046712	15.53276598	0.029786027
250	129.6782961	26.68907004	120.6749877	4.499334851	0.751152115	6	46.17462306	100.6321603	49.76978674	30.67498765	0.116167268
350	125.1782961	25.18907004	98.53584768	31.26786887	0.858261171	17	41.85930261	100.6573054	29.617487	8.53584768	0.008995148
250	102.6782961	15.18907004	75.24779104	25.36462644	0.850419111	20	18.54274039	100.6579665	14.21388998	14.75220896	0.026867613
150	111.6782961	19.68907004	23.2386836	35.34646085	0.754321385	101	28.23357055	100.6598577	139.5011704	66.7613164	0.550255971
50	116.1782961	21.68907004	118.7950904	32.84025376	0.58432787	4	32.89390196	100.6664466	53.47013879	28.7950904	0.10236509
150	128.1782961	26.18907004	119.210722	1.25283203	0.804987016	4	44.74168393	100.6669791	48.99824555	29.21072204	0.105341516
250	126.6782961	25.68907004	121.2978376	5.272911569	0.720652505	5	43.30313146	100.6746296	51.7468373	31.29783759	0.120932671
250	133.1782961	27.68907004	106.2406411	23.61368295	0.879989136	10	49.44425457	100.6754071	33.76779219	16.24064114	0.032562768
150	103.6782961	15.68907004	84.19871924	12.11159613	0.795128597	10	19.62827974	100.6864748	22.90791795	5.801280759	0.004154921
50	110.6782961	19.18907004	38.8176942	29.06022272	0.747802343	33	27.166587	100.6913456	155.4276335	51.1823058	0.323410917
150	121.1782961	23.68907004	104.4877246	25.75944921	0.70481296	17	37.92126086	100.698124	37.25115767	14.48772464	0.02591286
150	104.6782961	16.18907004	81.71130047	7.486022402	0.762567421	17	20.71185846	100.7086867	20.15353434	8.288699525	0.008481795
150	118.6782961	22.68907004	100.1391547	24.72218367	0.609782936	11	35.41517547	100.7119257	33.89541769	10.13915471	0.012691662
50	109.6782961	18.68907004	48.43052763	33.12865157	0.624636793	13	26.0968956	100.7139819	165.3751871	41.56947237	0.21333593
50	105.6782961	16.68907004	80.72081744	2.777963253	0.782748737	6	21.79338175	100.7242974	18.88570526	9.279182564	0.010630028
150	108.6782961	18.18907004	61.84478212	32.79678092	0.744999986	51	25.02461652	100.7281994	179.1118825	28.15521788	0.097866209
50	106.6782961	17.18907004	78.4575649	20.099706	0.694828724	10	22.87275127	100.7329842	16.33438965	11.5424351	0.016447878
150	107.6782961	17.68907004	70.16557357	24.80376265	0.694712214	23	23.94986491	100.7344055	7.743261898	19.83442643	0.048568453
50	115.1782961	21.18907004	119.6773536	25.37261244	0.852060924	7	31.83912993	100.7398744	54.7572351	29.67735358	0.10873399
50	135.1782961	28.18907004	97.93579286	3.167514787	0.432432357	3	51.28004062	100.7399249	24.57548701	7.935792858	0.007774915
250	137.1782961	28.68907004	122.5187726	27.85780439	0.658676234	13	53.10833032	100.7555535	48.2182847	32.51877261	0.130551922
250	131.6782961	27.18907004	118.7136344	33.64210709	0.686829538	8	48.02376489	100.7759829	47.00763494	28.71363443	0.101786766
150	122.6782961	24.18907004	106.6468583	16.67853249	0.781307196	6	39.37921417	100.7779291	38.85145658	16.64685831	0.034212085
150	100.1782961	13.68907004	70.40187712	27.45060392	0.949955783	13	15.69743366	100.7868733	10.02945673	19.59812288	0.047418077
50	114.1782961	20.68907004	156.4537968	27.77871638	0.828971686	5	30.78110086	100.802327	91.92352069	66.45379679	0.545198408
150	117.6782961	22.18907004	97.15747896	20.9475555	0.934932438	3	34.36746873	100.8110024	31.35213096	7.157478963	0.00632463
150	120.1782961	23.18907004	108.1940195	26.5834596	0.760819637	14	36.88134889	100.8261784	41.4330211	18.19401948	0.040866956
150	101.1782961	14.18907004	73.92640723	26.79751995	0.705349338	14	16.78835694	100.8316735	13.32562051	16.07359277	0.031896344
350	124.1782961	24.68907004	96.54715547	30.03088543	0.849925209	29	40.83273929	100.8378178	28.16971406	6.547155469	0.005292006
250	130.1782961	26.68907004	115.2496919	22.50924957	0.879184936	10	46.59686337	100.8436355	44.27302483	25.24969191	0.078709499
50	113.1782961	20.18907004	13.78873103	22.36062431	0.774330534	34	29.71995991	100.8543691	129.6338961	76.21126897	0.717056484
250	102.1782961	14.68907004	71.74386234	25.21120786	0.794704071	24	17.87758026	100.8709879	10.90543022	18.25613766	0.041146489
350	125.6782961	25.18907004	94.47904371	28.98931335	0.878139622	15	42.28156769	100.8762168	25.4945599	4.479043706	0.002476769
250	133.6782961	27.68907004	125.3827407	34.33698258	0.871847529	15	49.86652944	100.8809355	52.83420157	35.38274066	0.154560288
150	128.6782961	26.18907004	119.210722	1.25283203	0.74139575	4	45.16395531	100.8812462	48.92896305	29.21072204	0.105341516
250	127.1782961	25.68907004	121.2978376	5.272911569	0.617746301	5	43.72541043	100.8913571	51.67931827	31.29783759	0.120932671
150	112.1782961	19.68907004	12.76686823	36.61017024	0.74386473	83	28.65584539	100.8965308	128.973627	77.23313177	0.7364144
150	116.6782961	21.68907004	112.5789104	23.86397732	0.633348234	20	33.31618014	100.8977332	47.19549713	22.57891044	0.06293916
250	103.1782961	15.18907004	85.41325264	12.11761649	0.736447113	11	18.96501786	100.9045541	24.32762772	4.586747356	0.002597315
50	121.6782961	23.68907004	102.2587914	8.141870741	0.482212918	3	38.34356336	100.9230624	34.96023301	12.2587914	0.018552835
50	111.1782961	19.18907004	30.04031965	25.6669095	0.573161692	37	27.58888926	100.92931	146.5953447	59.95968035	0.443847317
150	104.1782961	15.68907004	85.23736956	12.39668503	0.760209772	9	20.05058111	100.9320952	23.8947197	4.762630441	0.002800327
50	119.1782961	22.68907004	85.20334278	21.02130907	0.709958476	6	35.83749114	100.9402808	18.89975675	4.796657221	0.002840484
50	135.6782961	28.18907004	94.83254702	31.80742748	0.62767448	4	51.702369	100.9421412	21.39428663	4.832547021	0.002883149
50	110.1782961	18.68907004	59.04508269	36.17406932	0.721752413	10	26.51921761	100.9531747	175.9355355	30.95491731	0.118297149
150	105.1782961	16.18907004	80.54381984	8.253090659	0.720581098	15	21.13417829	100.9533186	18.93401092	9.45618016	0.011039425
250	137.6782961	28.68907004	124.3111357	27.77381369	0.802681984	12	53.53067023	100.953741	49.92956185	34.31113568	0.145340004
50	106.1782961	16.68907004	80.21781451	13.51883264	0.621149473	6	22.21571437	100.9679147	18.33039192	9.782185493	0.011813723
50	109.1782961	18.18907004	43.83460854	25.00798014	0.73451473	10	25.44695107	100.968565	161.0481105	46.16539146	0.263116465
50	115.6782961	21.18907004	97.57263533	26.73152642	0.667785485	9	32.2614712	100.9727732	32.59538436	7.572635326	0.007079606
50	107.1782961	17.18907004	72.75626297	16.16072097	0.597247951	9	23.2950908	100.975556	10.58043202	17.24373703	0.03670944
150	108.1782961	17.68907004	75.77323051	33.82840224	0.803114473	32	24.37220518	100.9758954	13.29783552	14.22676949	0.024987774
150	132.1782961	27.18907004	117.5193528	12.03067054	0.972987551	3	48.44612666	100.9851735	45.74092074	27.51935279	0.093495652
250	99.67829607	13.18907004	73.92640723	26.79751995	0.849065274	14	15.02723955	100.9872552	13.72328083	16.07359277	0.031896344
250	123.1782961	24.18907004	102.1426056	20.74362337	0.755236987	15	39.80158352	101.0013024	34.28468395	12.14260557	0.018202823
150	100.6782961	13.68907004	73.92640723	26.79751995	0.896255197	14	16.11982147	101.0364046	13.50405784	16.07359277	0.031896344
50	114.6782961	20.68907004	140.1379786	31.2126276	0.586372748	7	31.2034953	101.0367363	75.55175698	50.13797861	0.310347765
150	118.1782961	22.18907004	89.77671096	21.87099236	0.872061546	8	34.78986866	101.0411946	23.91317352	0.22328904	6.16E-06
150	120.6782961	23.18907004	101.881592	25.62505964	0.804208577	22	37.3037602	101.0532468	35.06065628	11.88159202	0.01742867
250	130.6782961	26.68907004	118.408496	27.10034093	0.824796114	11	47.01928313	101.0560051	47.36208587	28.40849602	0.099634895
150	101.6782961	14.18907004	73.92640723	26.79751995	0.955741719	14	17.2107818	101.0803107	13.27575185	16.07359277	0.031896344
250	134.1782961	27.68907004	117.926775	27.41458444	0.773340159	16	50.28897775	101.0874092	45.30424735	27.92677501	0.096284539
50	113.6782961	20.18907004	12.35568676	13.34843116	0.452755385	13	30.14239832	101.0901978	128.1459612	77.64431324	0.744276466
250	126.1782961	25.18907004	122.9325923	6.181315104	0.736691483	3	42.70401757	101.0959483	53.88373322	32.93259228	0.133895757
250	129.1782961	26.18907004	121.5087874	4.556986249	0.559935321	5	45.58640745	101.0963897	51.15948348	31.50878743	0.122568356
150	127.6782961	25.68907004	121.8535669	5.529176074	0.830177326	4	44.14787195	101.108936	52.16927384	31.85356694	0.125265398
250	102.6782961	14.68907004	72.47605472	24.33991622	0.8885139	22	18.30003737	101.1187214	11.58775474	17.52394528	0.03791218
150	117.1782961	21.68907004	118.3908215	22.08765321	0.760269822	15	33.73865282	101.1296339	52.95071053	28.39082148	0.099510956
150	112.6782961	19.68907004	179.642219	22.89295862	0.642111583	90	29.07831924	101.1336976	115.7950192	89.64221903	0.992065115
150	136.1782961	28.18907004	122.3159596	29.35310668	0.506779428	11	52.12486646	101.1453326	48.80143612	32.31595957	0.128928549
50	122.1782961	23.68907004	97.0245606	4.648042348	0.764253204	3	38.76605434	101.1487402	29.66577227	7.024560604	0.006091908
150	103.6782961	15.18907004	76.74209354	4.464568563	0.7512048	3	19.38750229	101.1513705	15.60653906	13.25790646	0.021700257
250	138.1782961	28.68907004	124.0378326	24.97175314	0.832731151	5	53.95317556	101.1529148	49.57683671	34.0378326	0.143033833
50	111.6782961	19.18907004	175.8962316	27.52023405	0.536438866	11	28.0113906	101.1677426	112.3981157	85.89623164	0.910884273
50	119.6782961	22.68907004	85.20334278	21.02130907	0.401951627	6	36.25999763	101.1693173	18.84167359	4.796657221	0.002840484
150	104.6782961	15.68907004	85.84384289	15.1820646	0.715821413	6	20.47308777	101.1779769	24.45113604	4.156157111	0.002132548
50	110.6782961	18.68907004	38.05120405	27.99481733	0.842561137	16	26.94173898	101.1928089	154.8892267	51.94879595	0.333170049
250	132.6782961	27.18907004	118.7136344	33.64210709	0.628985372	8	48.86866214	101.1953126	46.86450506	28.71363443	0.101786766
150	105.6782961	16.18907004	78.59397123	15.42702886	0.715529515	18	21.55670193	101.1982437	16.93390857	11.40602877	0.016061419
50	116.1782961	21.18907004	113.1473317	23.84086693	0.810436633	8	32.68400606	101.2062669	48.1147197	23.14733168	0.06614802
50	109.6782961	18.18907004	33.3246588	33.53383856	0.552940921	14	25.86948546	101.2093443	150.4863417	56.6753412	0.396554852
50	106.6782961	16.68907004	75.95144415	19.8292631	0.656806825	7	22.63824953	101.2118566	14.01349781	14.04855585	0.024365669
50	108.6782961	17.68907004	41.7265268	26.59713048	0.893753969	3	24.794746	101.21777	159.1998304	48.2734732	0.287694841
150	107.6782961	17.18907004	68.78755855	25.11437333	0.662115379	29	23.71763176	101.2184829	6.56085623	21.21244145	0.055551564
250	123.6782961	24.18907004	96.55839946	17.95503693	0.848040883	11	40.22413781	101.2254588	28.63972684	6.558399457	0.005310198
250	100.1782961	13.18907004	70.5716521	25.90985511	0.815224448	21	15.44979312	101.2377952	10.32029439	19.4283479	0.046600087
150	131.1782961	26.68907004	104.0952831	18.68278431	0.973111031	4	47.44187729	101.269314	32.98088708	14.09528305	0.024528025
150	115.1782961	20.68907004	138.0060787	33.15955025	0.706068181	50	31.62608264	101.2717192	73.36568896	48.00607869	0.284516493
150	118.6782961	22.18907004	102.718383	25.46063327	0.673895127	11	35.21245794	101.2720533	36.79843243	12.71838299	0.019970033
150	121.1782961	23.18907004	102.811905	22.36445078	0.584363387	19	37.72635796	101.2810456	35.93280858	12.81190499	0.020264804
350	125.1782961	24.68907004	92.59339025	29.56178953	0.895635739	13	41.67775869	101.2819406	24.0911162	2.593390246	8.30E-04
150	101.1782961	13.68907004	61.93875645	12.15844967	0.908200806	6	16.54241446	101.2860916	1.468289486	28.06124355	0.097213999
250	134.6782961	27.68907004	120.602627	27.81123935	0.659323009	17	50.71159482	101.2948768	47.90785045	30.60262699	0.115619849
250	129.6782961	26.18907004	121.5087874	4.556986249	0.68146329	5	46.00903515	101.3124538	51.09370877	31.50878743	0.122568356
250	126.6782961	25.18907004	122.9325923	6.181315104	0.602743588	3	43.12664672	101.3165412	53.82113529	32.93259228	0.133895757
50	114.1782961	20.18907004	157.5863736	24.61040663	0.663333061	12	30.56502917	101.3265771	93.32353959	67.5863736	0.563940481
150	128.1782961	25.68907004	119.4364956	1.265407863	0.593452054	3	44.57051064	101.3274087	49.68820511	29.43649562	0.106976207
250	102.1782961	14.18907004	70.6213051	26.30925817	0.744804575	22	17.63340971	101.3291381	9.922589478	19.3786949	0.046362199
150	136.6782961	28.18907004	122.3159596	29.35310668	0.656267635	11	52.54752849	101.34955	48.72690525	32.31595957	0.128928549
350	138.6782961	28.68907004	121.0514802	25.29682426	0.844835861	14	54.37584203	101.3531276	46.51276903	31.05148025	0.119036349
150	117.6782961	21.68907004	118.1862655	25.78506053	0.800047074	8	34.16131359	101.3621837	52.69124158	28.18626547	0.098082168
250	103.1782961	14.68907004	66.50026399	10.73826135	0.827989157	9	18.72269558	101.3666791	5.563901966	23.49973601	0.068177481
150	113.1782961	19.68907004	0.382020895	22.658626	0.488848966	91	29.50098528	101.3713904	116.4826484	89.6179791	0.991528664
150	122.6782961	23.68907004	96.87073599	19.0853348	0.65400537	10	39.18872787	101.3751956	29.4535047	6.870735986	0.005828026
250	104.1782961	15.18907004	80.393107	11.6267485	0.777654243	18	19.81018605	101.3984445	19.20942654	9.606892999	0.011394123
150	120.1782961	22.68907004	105.1186029	25.43030262	0.694174606	18	36.68268875	101.3990717	38.70063947	15.11860289	0.028218784
250	133.1782961	27.18907004	117.1533897	30.3098947	0.752292408	11	49.29136645	101.406448	45.23533536	27.15338967	0.091025503
150	112.1782961	19.18907004	12.7408182	37.45903442	0.744859182	102	28.43408409	101.4066752	129.1913503	77.2591818	0.736911256
150	105.1782961	15.68907004	78.11591942	7.019852118	0.817460901	7	20.89579219	101.4241491	16.67495724	11.88408058	0.017435972
50	111.1782961	18.68907004	31.89510013	25.39427974	0.696849808	34	27.36445269	101.4329159	148.6824842	58.10489987	0.41681227
350	99.67829607	12.68907004	70.1688379	26.49247192	0.763663162	23	14.77833807	101.4359948	10.08111909	19.8311621	0.048552468
50	116.6782961	21.18907004	114.6011736	8.142716767	0.573184145	5	33.106728	101.4403898	49.51499196	24.60117364	0.07471824
150	106.1782961	16.18907004	77.05853528	16.75393041	0.697428172	25	21.97942192	101.4434916	15.35001883	12.94146472	0.02067673
250	124.1782961	24.18907004	102.6509565	19.22818478	0.930084023	5	40.64687121	101.4504381	34.67332907	12.6509565	0.019758852
50	110.1782961	18.18907004	36.79036315	29.5778787	0.820993884	19	26.29221259	101.4505681	153.9020206	53.20963685	0.349538945
50	107.1782961	16.68907004	72.36483701	15.81523093	0.734001916	9	23.06097983	101.4561529	10.3781653	17.63516299	0.038394935
50	109.1782961	17.68907004	53.61322611	27.00839375	0.615765238	9	25.21748014	101.4600601	171.0370236	36.38677389	0.163456458
150	108.1782961	17.18907004	65.71587988	36.8368705	0.798158438	46	24.14036687	101.461795	3.440103048	24.28412012	0.072804752
150	131.6782961	26.68907004	118.7136344	33.64210709	0.829739394	8	47.86464078	101.4836089	47.53304566	28.71363443	0.101786766
250	100.6782961	13.18907004	70.1688379	26.49247192	0.740631111	23	15.8725462	101.488484	9.871070426	19.8311621	0.048552468
150	135.1782961	27.68907004	128.7687203	38.51530246	0.503042693	8	51.13437593	101.5033884	56.00347461	38.76872025	0.185557243
150	119.1782961	22.18907004	100.7860481	25.66394778	0.415517303	10	35.63523025	101.5036146	34.8114831	10.78604811	0.014362819
350	125.6782961	24.68907004	115.5748517	12.30888201	0.812977106	9	42.10053549	101.5052792	47.01285206	25.57485166	0.080749758
150	115.6782961	20.68907004	131.3718951	34.74208474	0.72700463	46	32.04885625	101.5073095	66.67913376	41.37189509	0.211312803
50	121.6782961	23.18907004	98.03244924	21.59921649	0.86160721	10	38.14913609	101.5096126	31.09699369	8.032449236	0.007965462
250	130.1782961	26.18907004	114.1958469	21.89733363	0.827013771	10	46.43183315	101.5294836	43.71679802	24.1958469	0.072276421
150	101.6782961	13.68907004	59.55109202	16.96634771	0.8261223	7	16.96520474	101.5359625	179.0343263	30.44890798	0.114461234
150	127.1782961	25.18907004	122.9325923	6.181315104	0.837019405	3	43.54944958	101.5380379	53.76034551	32.93259228	0.133895757
150	128.6782961	25.68907004	119.4364956	1.265407863	0.483374439	3	44.99332108	101.5468194	49.62601664	29.43649562	0.106976207
150	137.1782961	28.18907004	128.0061979	29.33158766	0.80718901	8	52.97035056	101.5548461	54.34438771	38.00619787	0.178329763
150	114.6782961	20.18907004	173.8831291	32.49740425	0.690970567	56	30.98784571	101.5635403	109.5689871	83.88312908	0.868688808
250	102.6782961	14.18907004	70.75966573	26.15563423	0.875413796	23	18.05623286	101.5781842	10.01470648	19.24033427	0.045702526
150	118.1782961	21.68907004	119.8734451	38.71650173	0.760195933	4	34.58415602	101.5954179	54.32531448	29.87344505	0.110175644
150	123.1782961	23.68907004	105.7971441	21.44011644	0.769274946	4	39.61157798	101.602468	38.32328352	15.79714413	0.030808613
50	113.6782961	19.68907004	166.6352662	25.02175526	0.722203495	12	29.92383666	101.6096421	102.6855246	76.63526622	0.725057288
250	103.6782961	14.68907004	73.52869337	10.48330901	0.805382794	8	19.14554716	101.6148898	12.54608414	16.47130663	0.033494314
250	133.6782961	27.18907004	126.1307477	35.71443916	0.831473772	17	49.71423465	101.618629	54.14557979	36.13074773	0.161164313
150	120.6782961	22.68907004	102.3771757	23.89088095	0.743004559	24	37.10555828	101.6295815	35.9047311	12.3771757	0.018912899
250	104.6782961	15.18907004	79.83595919	10.55340712	0.806471136	23	20.23306149	101.6458052	18.60596619	10.16404081	0.01275404
150	112.6782961	19.18907004	0.293498846	23.48813811	0.70642382	96	28.85696279	101.6461402	116.6944846	89.70650115	0.993488438
150	105.6782961	15.68907004	74.75905556	18.21392215	0.773906869	7	21.31868678	101.6706413	13.27165037	15.24094444	0.028677332
50	111.6782961	18.68907004	176.3612499	34.10396119	0.753682592	8	27.78735169	101.6735277	113.0998026	86.36124988	0.920773516
50	117.1782961	21.18907004	118.7396485	8.254138571	0.812017034	3	33.52963045	101.6751769	53.6017092	28.73964849	0.101971283
250	100.1782961	12.68907004	59.05267719	15.75274407	0.863378399	11	15.20124356	101.6876391	178.9202153	30.94732281	0.11823911
150	106.6782961	16.18907004	75.43962244	19.76350518	0.580530991	22	22.40233079	101.6890921	13.68446365	14.56037756	0.026173407
50	110.6782961	18.18907004	72.36176782	26.44865353	0.576372514	7	26.71512532	101.6922679	9.425208172	17.63823218	0.038408301
150	132.1782961	26.68907004	118.7136344	33.64210709	0.690487611	8	48.28756847	101.698938	47.46868341	28.71363443	0.101786766
150	107.6782961	16.68907004	62.87949445	28.81686527	0.682720875	32	23.48389788	101.7008337	0.845908083	27.12050555	0.090805163
50	109.6782961	17.68907004	38.97292876	36.6341892	0.634901296	12	25.6404004	101.7027965	156.3490295	51.02707124	0.321452099
50	108.6782961	17.18907004	36.26297198	6.243413074	0.847891989	3	24.56328881	101.7055231	153.9399307	53.73702802	0.356502245
50	135.6782961	27.68907004	168.5442786	20.68592983	0.398576338	3	51.55731631	101.7129964	95.71038573	78.5442786	0.761630086
250	126.1782961	24.68907004	126.0659505	7.297043053	0.822168056	4	42.52348273	101.7295253	57.44605919	36.06595045	0.160586763
50	119.6782961	22.18907004	108.3284986	23.2466349	0.771718628	6	36.05817925	101.7359153	42.30114113	18.3284986	0.041473316
50	122.1782961	23.18907004	90.70705305	22.35803721	0.736139438	7	38.57208848	101.7389867	23.71706582	0.707053045	6.17E-05
150	101.1782961	13.18907004	59.55109202	16.96634771	0.740797258	7	16.29549081	101.73935	179.2087435	30.44890798	0.114461234
250	116.1782961	20.68907004	169.0867566	36.94759488	0.804125606	208	32.47180946	101.7435418	104.34344	79.08675655	0.772187045
250	130.6782961	26.18907004	118.7965552	30.6093222	0.708306872	9	46.85479613	101.7475262	48.25537638	28.79655515	0.102375505
250	127.6782961	25.18907004	119.6068506	5.1997419	0.658879265	7	43.97242056	101.7604824	50.37565441	29.60685056	0.108217975
150	137.6782961	28.18907004	118.6901522	17.79042401	0.863190223	3	53.3933281	101.7612758	44.95740632	28.69015219	0.10162035
150	129.1782961	25.68907004	119.4364956	1.265407863	0.540878747	3	45.41629783	101.7672133	49.56567119	29.43649562	0.106976207
150	102.1782961	13.68907004	59.55109202	16.96634771	0.788294616	7	17.38818441	101.7860461	178.9898544	30.44890798	0.114461234
150	115.1782961	20.18907004	151.3275282	29.20424509	0.808534482	53	31.41084118	101.8011213	86.96389765	61.32752817	0.4643291
250	103.1782961	14.18907004	60.93659932	19.84343069	0.82937227	10	18.47924344	101.827478	0.147221854	29.06340068	0.104281637
150	118.6782961	21.68907004	102.718383	25.46063327	0.83803964	11	35.00717365	101.8293731	37.11897451	12.71838299	0.019970033
250	123.6782961	23.68907004	89.70946774	18.62380863	0.815057908	15	40.03459865	101.8305977	22.18081926	0.29053226	1.04E-05
250	134.1782961	27.18907004	122.4772626	30.34103052	0.807520957	18	50.13726175	101.831907	50.42683319	32.47726256	0.130218837
50	114.1782961	19.68907004	156.0269112	27.03799967	0.591760146	17	30.34686652	101.848486	92.02862203	66.02691125	0.538216421
50	121.1782961	22.68907004	115.4941987	32.10231299	0.738450002	6	37.52859997	101.8608849	48.9691111	25.49419867	0.080241255
250	104.1782961	14.68907004	81.40581096	15.19082728	0.847055292	11	19.56858438	101.8633827	20.37877898	8.594189041	0.009118529
350	99.67829607	12.18907004	70.1688379	26.49247192	0.852020027	23	14.52857176	101.8837052	10.19437814	19.8311621	0.048552468
150	113.1782961	19.18907004	0.11730543	23.75991788	0.603156759	100	29.28001973	101.8861705	116.4705678	89.88269457	0.997394911
250	105.1782961	15.18907004	78.30076801	13.86186571	0.794918359	23	20.65612097	101.8934823	17.02628635	11.69923199	0.016897781
150	117.6782961	21.18907004	116.107195	24.40917198	0.650893363	9	33.95270684	101.910664	50.91933187	26.10719504	0.084146374
50	112.1782961	18.68907004	179.8771091	4.882970819	0.792738344	3	28.21042893	101.9146767	116.5686541	89.87710905	0.997270955
150	132.6782961	26.68907004	118.7136344	33.64210709	0.691684436	8	48.71065517	101.9153514	47.40619103	28.71363443	0.101786766
150	106.1782961	15.68907004	75.95681636	16.41368084	0.745383875	10	21.74176399	101.9174834	14.42479178	14.04318364	0.024347038
50	136.1782961	27.68907004	158.7215483	22.75703036	0.760968088	4	51.98041113	101.9237553	85.8208743	68.72154826	0.583043357
150	111.1782961	18.18907004	20.11946005	36.1790243	0.672944608	117	27.13821649	101.9344758	137.1365073	69.88053995	0.602875292
150	107.1782961	16.18907004	72.36551685	20.22833999	0.674382665	26	22.82542103	101.9350755	10.5655393	17.63448315	0.038391975
150	100.6782961	12.68907004	59.4406096	30.05996597	0.838236049	4	15.62433485	101.9394532	179.2652425	30.5593904	0.115293375
50	108.1782961	16.68907004	50.49239637	30.13043601	0.822293468	3	23.90699627	101.9459298	168.4137191	39.50760363	0.192697623
50	110.1782961	17.68907004	32.95089772	38.19100444	0.59798189	17	26.06349953	101.9460108	150.2811257	57.04910228	0.401802478
250	126.6782961	24.68907004	122.4533573	7.732606139	0.771238467	6	42.94659462	101.9547223	53.77743993	32.45335726	0.13002721
150	131.1782961	26.18907004	108.3735573	29.18245292	0.801390765	6	47.27791876	101.9666299	37.77212655	18.37355732	0.041677483
250	138.1782961	28.18907004	125.5173533	29.62092787	0.856975606	9	53.81645648	101.9688966	51.71553932	35.51735328	0.155738566
150	120.1782961	22.18907004	103.4496427	25.77594113	0.656830206	17	36.48129854	101.9689931	37.37133909	13.44964268	0.022332455
150	122.6782961	23.18907004	102.1973137	26.12044278	0.692418119	15	38.99520895	101.9692076	35.15464935	12.19731371	0.018367217
50	116.6782961	20.68907004	108.1507336	17.49428724	0.70641624	5	32.89493559	101.9804512	43.35869905	18.15073361	0.040672732
150	128.1782961	25.18907004	119.4364956	1.265407863	0.441089729	3	44.395554	101.9839197	50.14822416	29.43649562	0.106976207
150	129.6782961	25.68907004	119.4364956	1.265407863	0.791350969	3	45.83943535	101.9886373	49.50720441	29.43649562	0.106976207
150	101.6782961	13.18907004	57.97795935	20.08395078	0.614786137	9	16.718619	101.9904219	177.592866	32.02204065	0.126593961
150	102.6782961	13.68907004	59.11941485	16.6892501	0.809378102	5	17.81134559	102.0363713	178.5155405	30.88058515	0.117729696
150	115.6782961	20.18907004	143.0092402	36.66539032	0.833335596	50	31.83400877	102.039355	78.59796058	53.00924019	0.346911055
250	134.6782961	27.18907004	112.8695599	21.57518058	0.735590978	20	50.56044272	102.0463353	40.75576417	22.86955985	0.064569971
250	124.1782961	23.68907004	87.58681565	20.38501601	0.928247018	10	40.45778382	102.0596261	20.00524979	2.413184353	7.19E-04
150	119.1782961	21.68907004	102.1302188	26.00782109	0.695624633	11	35.43035995	102.0640862	36.4813847	12.13021882	0.018165705
250	103.6782961	14.18907004	59.74797734	14.87272064	0.815059516	6	18.90243363	102.0770487	178.9160164	30.25202266	0.112985787
150	114.6782961	19.68907004	173.659397	28.07038739	0.761999616	121	30.77006794	102.0879563	109.6144009	83.65939702	0.864061075
50	121.6782961	22.68907004	85.5055129	24.2965409	0.690928286	8	37.95180752	102.0930212	18.92964682	4.494487103	0.002493878
250	104.6782961	14.68907004	73.71737883	19.07238278	0.765910466	7	19.9917995	102.1121873	12.64775872	16.28262117	0.032731327
50	113.6782961	19.18907004	175.9870107	15.92297297	0.653345104	26	29.70324792	102.1267998	112.2943908	85.98701069	0.912810618
350	125.6782961	24.18907004	114.0500852	12.42011581	0.817237812	10	41.91608734	102.1307262	45.9066616	24.0500852	0.071408222
150	133.1782961	26.68907004	110.5162602	28.8579075	0.807662997	7	49.13389565	102.1329009	39.14823544	20.51626015	0.051965053
150	136.6782961	27.68907004	125.5173533	29.62092787	0.551811591	9	52.40365552	102.1357215	52.55181089	35.51735328	0.155738566
250	100.1782961	12.18907004	56.59379463	19.79600535	0.806706221	7	14.95180243	102.1364219	176.5780659	33.40620537	0.137774637
150	105.6782961	15.18907004	59.34790916	8.501303499	0.904612604	3	21.07935681	102.1415056	178.0307737	30.65209084	0.11599391
150	118.1782961	21.18907004	131.2605339	36.51383118	0.713984271	6	34.37595053	102.1468877	66.02460321	41.26053393	0.210176748
50	112.6782961	18.68907004	163.8129789	28.8606612	0.536865957	5	28.63367731	102.156396	100.4593571	73.81297888	0.672636525
150	106.6782961	15.68907004	73.86077977	17.81359758	0.790846456	16	22.16501621	102.1647056	12.2859713	16.13922023	0.032157337
50	111.6782961	18.18907004	12.30454908	9.749817161	0.731628715	7	27.56147893	102.1772243	129.2770436	77.69545092	0.745257172
250	138.6782961	28.18907004	118.6901522	17.79042401	0.879361518	3	54.23973101	102.1777682	44.82118779	28.69015219	0.10162035
250	127.1782961	24.68907004	121.9293355	7.219421821	0.712220433	7	43.36986533	102.1809153	53.19929086	31.92933553	0.125862033
150	107.6782961	16.18907004	61.29324582	27.998775	0.737801016	30	23.24868513	102.1814723	179.4502859	28.70675418	0.101737992
150	131.6782961	26.18907004	118.7136344	33.64210709	0.579563711	8	47.70119561	102.186845	48.05386888	28.71363443	0.101786766
50	110.6782961	17.68907004	34.19372103	24.85772872	0.761780834	15	26.48677026	102.189735	151.4799157	55.80627897	0.384486515
150	101.1782961	12.68907004	58.36309465	17.2915291	0.710873439	9	16.04760391	102.1914657	178.1466676	31.63690535	0.123567133
50	108.6782961	16.68907004	38.97838878	9.62123469	0.608070506	5	24.33026757	102.1914722	156.8564579	51.02161122	0.32138331
50	109.6782961	17.18907004	12.50772333	38.01582062	0.724371507	12	25.40966383	102.1943515	130.0956393	77.49227667	0.741364561
150	123.1782961	23.18907004	92.61178251	20.65902619	0.808095551	8	39.41849131	102.2003163	25.5183238	2.611782511	8.42E-04
150	120.6782961	22.18907004	107.1530381	25.39311877	0.705827518	20	36.9045817	102.2028868	41.02566008	17.15303805	0.036324286
150	128.6782961	25.18907004	119.4364956	1.265407863	0.354546207	3	44.81884419	102.2083967	50.09305814	29.43649562	0.106976207
250	130.1782961	25.68907004	113.7880971	22.81358326	0.783132573	9	46.2627281	102.2111399	43.80225508	23.7880971	0.069860934
50	117.1782961	20.68907004	110.7922546	23.01392359	0.764348587	3	33.31822789	102.2180737	45.95336091	20.79225461	0.053372574
150	102.1782961	13.18907004	57.97795935	20.08395078	0.516282138	9	17.14192279	102.2417284	177.5519658	32.02204065	0.126593961
150	135.1782961	27.18907004	121.6102531	27.8791473	0.740072542	11	50.98377245	102.2619692	49.43503121	31.61025306	0.123359025
150	116.1782961	20.18907004	179.208915	29.47853707	0.810689883	44	32.25734164	102.2782765	114.7518465	89.20891499	0.982497594
150	103.1782961	13.68907004	59.58794599	4.187918772	0.883050071	3	18.23468039	102.2869672	178.9432793	30.41205401	0.114184325
150	119.6782961	21.68907004	100.11846	26.19865138	0.605576859	10	35.85370839	102.2995955	34.42207695	10.11845997	0.012639905
50	122.1782961	22.68907004	87.95812408	27.07030847	0.612520907	5	38.37517458	102.3260307	21.33337136	2.041875918	5.15E-04
250	104.1782961	14.18907004	64.10490712	8.810402374	0.814835633	5	19.32579561	102.3269258	3.232207286	25.89509288	0.082784671
150	115.1782961	19.68907004	161.6085769	33.63548453	0.774404783	129	31.19343398	102.3280879	97.51873426	71.60857687	0.633060282
150	137.1782961	27.68907004	129.783188	29.0178564	0.771264681	8	52.82704454	102.3489539	56.75473876	39.78318798	0.195395314
250	133.6782961	26.68907004	132.2898594	35.18848122	0.768832755	16	49.55728463	102.3516402	60.86320765	42.28985937	0.220794099
250	126.1782961	24.18907004	122.4533573	7.732606139	0.881234342	6	42.33947817	102.3594161	54.25846132	32.45335726	0.13002721
250	105.1782961	14.68907004	73.56200812	13.6288419	0.815185871	11	20.41518477	102.3613336	12.45164528	16.43799188	0.03335896
50	114.1782961	19.18907004	176.767719	15.13108965	0.699538957	22	30.1266403	102.3680623	113.0310768	86.76771895	0.929461364
150	118.6782961	21.18907004	90.84077788	26.69971997	0.726335691	6	34.79935486	102.3838855	25.55865951	0.84077788	8.73E-05
150	100.6782961	12.18907004	52.82529947	20.49982752	0.87907911	3	15.37520508	102.389329	172.7701555	37.17470053	0.170612143
150	106.1782961	15.18907004	58.33796612	13.34425353	0.826500836	4	21.50276135	102.3899052	176.9800235	31.66203388	0.123763505
150	113.1782961	18.68907004	176.8610362	24.54998154	0.714891594	100	29.0570897	102.3987192	113.4641066	86.86103624	0.931461681
250	127.6782961	24.68907004	121.9293355	7.219421821	0.631679012	7	43.79328895	102.4081503	53.14709687	31.92933553	0.125862033
50	132.1782961	26.18907004	104.0952831	18.68278431	0.807719559	4	48.12462122	102.4082234	33.37914111	14.09528305	0.024528025
150	107.1782961	15.68907004	70.67513542	21.81337959	0.759876775	15	22.58843585	102.4123385	9.059391104	19.32486458	0.046104987
50	112.1782961	18.18907004	6.462114827	22.51698062	0.557079842	7	27.98490541	102.4205464	123.391914	83.53788517	0.861552872
150	108.1782961	16.18907004	63.28069433	35.93021515	0.695858602	32	23.67211557	102.4283138	1.396601735	26.71930567	0.088138432
250	123.6782961	23.18907004	95.48892627	29.24236625	0.804251369	23	39.84192928	102.4323548	28.34658547	5.488926267	0.003719545
150	129.1782961	25.18907004	119.4364956	1.265407863	0.52369754	3	45.24228535	102.4339613	50.03983825	29.43649562	0.106976207
150	111.1782961	17.68907004	17.39375811	37.78687288	0.702406447	105	26.91020529	102.4340017	134.637775	72.60624189	0.650823008
250	130.6782961	25.68907004	119.0496738	26.45750061	0.739142401	11	46.68617043	102.4347711	49.009236	29.04967384	0.104183154
50	121.1782961	22.18907004	98.71633268	14.43597887	0.697185838	5	37.32802226	102.437636	32.54177855	8.716332679	0.009379562
50	101.6782961	12.68907004	65.10768226	31.79253269	0.840446188	3	16.4710427	102.4437054	4.852048484	24.89231774	0.07649722
450	117.6782961	20.68907004	173.9792872	37.96670884	0.683985383	464	33.74167958	102.4564463	109.0954159	83.97928723	0.870681566
150	135.6782961	27.18907004	121.6102531	27.8791473	0.600849279	11	51.40724579	102.478866	49.37559249	31.61025306	0.123359025
150	102.6782961	13.18907004	58.28709509	20.22948575	0.614953581	9	17.56539421	102.493299	177.8220545	31.71290491	0.124161523
150	116.6782961	20.18907004	3.688526515	28.88583726	0.76318276	34	32.6808329	102.5179222	119.1875509	86.31147349	0.919712402
150	120.1782961	21.68907004	105.1112678	22.70923815	0.781045239	18	36.27721234	102.5359399	39.36923819	15.11126778	0.028191409
250	103.6782961	13.68907004	59.54226204	20.28290337	0.797873696	10	18.65818089	102.5378635	178.858657	30.45773796	0.11452763
150	122.6782961	22.68907004	96.17255841	26.81444431	0.726332165	18	38.79869474	102.5599547	29.5008395	6.172558415	0.004703763
250	137.6782961	27.68907004	113.7684723	19.57280955	0.786571407	18	53.2505732	102.563514	40.67912928	23.76847229	0.069745713
150	115.6782961	19.68907004	176.3010814	32.75045505	0.768293274	146	31.61695766	102.5689163	112.1682735	86.30108139	0.919490944
250	134.1782961	26.68907004	126.4557998	34.75416041	0.818653925	23	49.98081672	102.571625	54.97252071	36.45579982	0.164077202
250	104.6782961	14.18907004	66.73061284	12.40862032	0.639044094	3	19.74932155	102.5771391	5.819029268	23.26938716	0.066847454
250	100.1782961	11.68907004	55.64811012	27.96911369	0.850887498	6	14.7014871	102.5841606	175.7469565	34.35188988	0.145685474
250	126.6782961	24.18907004	122.4533573	7.732606139	0.747697206	6	42.76301832	102.5891448	54.20894075	32.45335726	0.13002721
50	114.6782961	19.18907004	168.0296181	39.34698192	0.667269375	10	30.55018982	102.6099928	104.2508334	78.02961808	0.751681642
250	105.6782961	14.68907004	70.24108434	20.88790693	0.77726989	12	20.83873241	102.6108519	9.091835538	19.75891566	0.048199352
150	119.1782961	21.18907004	106.9239182	24.37458792	0.765247634	10	35.2229131	102.6216957	41.59751664	16.92391815	0.035360371
150	132.6782961	26.18907004	118.7136344	33.64210709	0.366354223	8	48.54819006	102.630819	47.94311762	28.71363443	0.101786766
250	128.1782961	24.68907004	121.9293355	7.219421821	0.586893594	7	44.21685954	102.6364751	53.0968724	31.92933553	0.125862033
150	106.6782961	15.18907004	49.3815914	14.65812895	0.824713763	7	21.92632686	102.6387121	167.9847004	40.6184086	0.203685817
50	113.6782961	18.68907004	177.2480667	15.01308348	0.895230152	17	29.48065894	102.6416806	113.8097069	87.24806669	0.939780882
150	101.1782961	12.18907004	56.59379463	19.79600535	0.700648188	7	15.79877159	102.6424552	176.5010967	33.40620537	0.137774637
150	131.1782961	25.68907004	108.3735573	29.18245292	0.746840773	6	47.10975666	102.6595827	38.28051949	18.37355732	0.041677483
150	107.6782961	15.68907004	42.805031	23.84419945	0.752983293	17	23.01201528	102.6604134	161.150212	47.194969	0.274983346
150	129.6782961	25.18907004	119.4364956	1.265407863	0.779192565	3	45.66587166	102.6606634	49.98860298	29.43649562	0.106976207
50	112.6782961	18.18907004	173.3044099	30.89267659	0.695703543	7	28.40848869	102.6644759	110.1933889	83.30440991	0.856743791
250	124.1782961	23.18907004	89.66449409	22.44427339	0.879042971	16	40.26551656	102.6653661	22.47521421	0.335505915	1.39E-05
50	121.6782961	22.18907004	96.73899772	23.84623485	0.811715187	3	37.75161366	102.6732814	30.51919328	6.738997721	0.005606678
50	108.6782961	16.18907004	35.35698217	27.87511736	0.558474208	8	24.09570478	102.6756315	153.4336208	54.64301783	0.368624617
50	111.6782961	17.68907004	5.585012108	38.01865597	0.510922642	14	27.33379729	102.6788441	122.7887238	84.41498789	0.879739528
150	118.1782961	20.68907004	104.0549219	32.39785472	0.742518338	9	34.16528384	102.6956064	39.12797803	14.05492186	0.024387757
50	102.1782961	12.68907004	60.73390029	16.87097726	0.517566978	6	16.89464315	102.6962017	0.440921437	29.26609971	0.105741308
50	136.1782961	27.18907004	114.0537344	11.5201761	0.554883004	3	51.83085751	102.6970857	41.76167222	24.0537344	0.071429894
150	103.1782961	13.18907004	58.28709509	20.22948575	0.838859191	9	17.98902528	102.7451631	177.7848702	31.71290491	0.124161523
250	125.6782961	23.68907004	119.8639851	10.11404341	0.862938579	3	41.72826492	102.7525356	52.13519986	29.86398507	0.110105877
150	117.1782961	20.18907004	1.499346006	31.61173301	0.80284442	34	33.10447563	102.758329	116.9563678	88.50065399	0.966958735
150	120.6782961	21.68907004	115.0408531	19.76956024	0.611629572	13	36.70086517	102.7731593	49.2551059	25.04085313	0.07741288
250	138.1782961	27.68907004	127.6855378	25.18316461	0.854026875	11	53.67423642	102.7794655	54.53736818	37.68553781	0.175333304
250	104.1782961	13.68907004	57.29216606	14.88792329	0.863620491	7	19.08183917	102.7890899	176.5714868	32.70783394	0.13207437
250	134.6782961	26.68907004	113.880973	22.15480236	0.759968708	23	50.40448652	102.7929132	42.34311366	23.88097302	0.070407515
150	123.1782961	22.68907004	89.48047129	25.24001642	0.829794009	12	39.22236155	102.7948358	22.76373642	0.519528705	3.33E-05
50	116.1782961	19.68907004	153.0318262	6.043405719	0.592773368	4	32.04063196	102.8104776	88.85795584	63.03182617	0.490495199
250	127.1782961	24.18907004	120.9044009	7.995571768	0.69329402	7	43.18670166	102.8199593	52.61245101	30.90440092	0.117911358
250	105.1782961	14.18907004	59.94704768	15.99160797	0.665865104	4	20.17300359	102.827719	178.9984466	30.05295232	0.111503697
250	100.6782961	11.68907004	56.60862756	20.32731972	0.753706147	10	15.12517442	102.8381283	176.6715341	33.39137244	0.137652315
50	115.1782961	19.18907004	164.1711258	30.47590051	0.817472864	13	30.97388935	102.8526269	100.3520989	74.1711258	0.679179741
150	133.1782961	26.18907004	118.7136344	33.64210709	0.587162691	8	48.9718965	102.8546874	47.89078944	28.71363443	0.101786766
150	119.6782961	21.18907004	105.5026691	24.78987907	0.688949419	9	35.64661849	102.8603574	40.13391452	15.50266906	0.02967071
250	106.1782961	14.68907004	72.23370633	18.59472622	0.79437769	16	21.26243465	102.8607726	11.04744035	17.76629367	0.038968048
150	128.6782961	24.68907004	119.4364956	1.265407863	0.489153974	3	44.64057106	102.865939	50.55581531	29.43649562	0.106976207
50	114.1782961	18.68907004	12.06719634	13.15179841	0.67844659	9	29.90437782	102.8853152	128.5893037	77.93280366	0.749817517
150	131.6782961	25.68907004	118.7136344	33.64210709	0.506099704	8	47.53348101	102.8856283	48.57003516	28.71363443	0.101786766
150	107.1782961	15.18907004	46.7313372	15.97114208	0.728371184	6	22.35004565	102.8879571	165.2973696	43.2686628	0.231132985
250	130.1782961	25.18907004	113.8990504	21.34537636	0.823740732	10	46.08959721	102.8885543	44.40194738	23.89905044	0.07051415
150	101.6782961	12.18907004	56.00187716	20.22050886	0.565187139	11	16.22249386	102.89583	175.8734948	33.99812284	0.142700291
150	108.1782961	15.68907004	43.63390638	24.29505808	0.64894854	19	23.43574683	102.9089617	161.9418878	46.36609362	0.265409214
150	113.1782961	18.18907004	179.7354346	20.49746291	0.661432752	70	28.83222148	102.909047	116.5854873	89.73543457	0.99412941
150	122.1782961	22.18907004	103.3055445	26.24390776	0.68940204	23	38.17534933	102.9098646	37.04244442	13.30554452	0.021856483
150	136.6782961	27.18907004	122.4484233	24.5864534	0.687696461	12	52.25460231	102.9166905	50.10104882	32.44842334	0.129987676
50	109.1782961	16.18907004	38.6710668	22.72699195	0.753523574	8	24.51944519	102.9234575	156.7103153	51.3289332	0.32526659
50	112.1782961	17.68907004	5.510785584	21.3393039	0.651277942	8	27.7575389	102.9242958	122.6760821	84.48921442	0.881287327
50	110.1782961	16.68907004	33.3866239	31.59805142	0.736303271	14	25.6010442	102.9310956	151.146103	56.6133761	0.395688192
150	111.1782961	17.18907004	7.738021133	36.04502222	0.616005989	78	26.68044356	102.9315061	125.2063169	82.26197887	0.835436193
150	118.6782961	20.68907004	102.5512889	24.92382256	0.69362638	11	34.58903378	102.9355926	37.58320228	12.5512889	0.019448747
50	102.6782961	12.68907004	56.64677326	21.60515576	0.672571459	3	17.31839723	102.948984	176.31832	33.35322674	0.137337992
250	126.1782961	23.68907004	119.5426869	8.741145094	0.764506062	4	42.15204637	102.9855973	51.76878297	29.54268694	0.107749426
250	103.6782961	13.18907004	58.14105119	20.60898566	0.729848233	11	18.412808	102.9973504	177.6035144	31.85894881	0.125307731
150	117.6782961	20.18907004	149.3267721	36.08841382	0.764358325	22	33.52826284	102.9995346	84.74371933	59.32677206	0.434526652
50	121.1782961	21.68907004	104.1595844	8.670892296	0.445604531	3	37.12466015	103.0112947	38.33207623	14.15958438	0.024752325
150	135.1782961	26.68907004	141.8148436	24.1538742	0.758948334	7	50.82828851	103.015565	70.22450101	51.81484364	0.331454077
150	123.6782961	22.68907004	75.34044442	8.062586095	0.877309241	4	39.64616848	103.0307174	8.580674888	14.65955558	0.026531181
350	104.6782961	13.68907004	60.1867674	18.99446674	0.795270792	16	19.50564731	103.0406767	179.4308888	29.8132326	0.109731955
150	127.6782961	24.18907004	117.8354043	2.769455404	0.789245796	4	43.610522	103.0519081	49.49794508	27.83540434	0.095655523
150	116.6782961	19.68907004	176.9202773	32.0068873	0.815985132	119	32.46444981	103.052809	112.7072699	86.92027734	0.932732668
250	105.6782961	14.18907004	63.168507	15.2964855	0.727455596	6	20.59683386	103.0786961	2.184766345	26.831493	0.088880126
150	133.6782961	26.18907004	116.8897006	29.92724159	0.848462798	6	49.39573487	103.0798865	46.01662144	26.88970056	0.089266172
150	101.1782961	11.68907004	55.64811012	27.96911369	0.842074669	6	15.54901159	103.0923357	175.6769536	34.35188988	0.145685474
50	115.6782961	19.18907004	143.6810574	31.91864149	0.72060672	32	31.39773172	103.096001	79.82371014	53.68105744	0.355759991
150	129.1782961	24.68907004	119.4364956	1.265407863	0.657001555	3	45.06441742	103.0965926	50.50964489	29.43649562	0.106976207
150	120.1782961	21.18907004	109.4791898	20.99582047	0.780389291	15	36.0704642	103.0999108	44.07003905	19.47918978	0.046844301
150	106.6782961	14.68907004	48.6570805	19.73867249	0.738632815	4	21.68628368	103.111127	167.4356787	41.3429195	0.211016913
50	132.1782961	25.68907004	108.3735573	29.18245292	0.359490797	6	47.95733766	103.1129634	38.1814799	18.37355732	0.041677483
250	130.6782961	25.18907004	118.4490811	24.97929407	0.786582714	12	46.51345603	103.1176872	48.90483459	28.44908111	0.09991978
50	114.6782961	18.68907004	177.9875788	32.45628157	0.454130843	12	30.32823911	103.1296586	114.4720711	87.9875788	0.955779509
250	125.1782961	23.18907004	112.5308943	20.82254129	0.92049017	6	41.1131134	103.1344864	45.25369499	22.53089429	0.062671753
150	107.6782961	15.18907004	50.42983622	16.92856437	0.750517767	9	22.77390996	103.1376718	168.9606773	39.57016378	0.193308378
150	137.1782961	27.18907004	121.5921236	15.0964986	0.79049444	8	52.6784748	103.137745	49.19158083	31.59212361	0.123217565
150	122.6782961	22.18907004	91.72577538	31.7994811	0.750986918	20	38.59922261	103.1474285	25.4213643	1.725775384	3.68E-04
50	102.1782961	12.18907004	51.72294954	34.4714506	0.776501089	6	16.64636374	103.1494826	171.5607608	38.27705046	0.180880567
50	113.6782961	18.18907004	123.4755937	37.6286094	0.58032722	3	29.25609646	103.1542948	60.28863339	33.47559369	0.138347577
50	108.6782961	15.68907004	49.18665882	13.70570718	0.536415086	5	23.85962284	103.1580154	167.4593302	40.81334118	0.205645533
50	112.6782961	17.68907004	171.6829908	13.81582928	0.811238597	5	28.18142272	103.1703912	108.8117808	81.68299081	0.823717406
50	119.1782961	20.68907004	88.78561468	18.80181114	0.981642363	3	35.01292248	103.1764442	23.77834063	1.21438532	1.82E-04
50	111.6782961	17.18907004	179.9465676	31.79681812	0.681458701	12	27.10433165	103.1783995	117.3787744	89.94656755	0.998812965
50	110.6782961	16.68907004	18.7552007	26.60847352	0.488325454	7	26.02493227	103.1787441	136.4789258	71.2447993	0.626644621
150	103.1782961	12.68907004	58.28709509	20.22948575	0.681892819	9	17.74229686	103.2020821	177.9250477	31.71290491	0.124161523
250	126.6782961	23.68907004	119.5670661	7.164878564	0.719031388	6	42.57596114	103.2197833	51.75007927	29.56706615	0.107927333
150	135.6782961	26.68907004	111.9520518	19.03260345	0.724653365	13	51.25221709	103.2396427	40.31137516	21.95205177	0.059492911
150	118.1782961	20.18907004	119.5613974	34.09545023	0.807727674	21	33.95218752	103.2415775	54.94022271	29.5613974	0.107885953
250	104.1782961	13.18907004	58.96124792	19.85216755	0.879282192	11	18.83673436	103.2498914	178.3902823	31.03875208	0.118938782
150	121.6782961	21.68907004	102.5489837	25.32232882	0.691987561	21	37.5485905	103.2503881	36.68170029	12.54898371	0.019441604
250	124.1782961	22.68907004	97.02577135	30.84347311	0.830572858	23	40.07010894	103.2676445	30.22498086	7.025771352	0.006094008
150	128.1782961	24.18907004	117.8354043	2.769455404	0.657544044	4	44.03447304	103.2850413	49.45449836	27.83540434	0.095655523
250	100.6782961	11.18907004	54.06247351	23.13213482	0.846322594	8	14.87426035	103.2858682	174.2412624	35.93752649	0.159445162
250	105.1782961	13.68907004	55.84350641	17.00595015	0.688282918	3	19.92959735	103.2926545	175.0543149	34.15649359	0.144032846
50	117.1782961	19.68907004	145.2806268	6.660096057	0.693364605	4	32.88840407	103.2959482	81.03043108	55.28062683	0.377277494
150	134.1782961	26.18907004	150.9264139	24.13567235	0.847492387	3	49.8196994	103.3064764	80.00524423	60.92641388	0.45827505
150	129.6782961	24.68907004	119.4364956	1.265407863	0.895211005	3	45.48839245	103.3284886	50.46556248	29.43649562	0.106976207
250	106.1782961	14.18907004	54.33323804	18.38549412	0.704774247	7	21.02080446	103.3301013	173.3162481	35.66676196	0.157051594
50	116.1782961	19.18907004	5.643349767	19.18085237	0.724508768	14	31.82170974	103.3401522	121.7496264	84.35665023	0.878524005
150	120.6782961	21.18907004	118.302648	15.73688061	0.669108395	13	36.49444333	103.3403971	52.85508575	28.30264801	0.098893813
50	132.6782961	25.68907004	118.7136344	33.64210709	0.761018446	8	48.38132067	103.3416455	48.47520893	28.71363443	0.101786766
150	101.6782961	11.68907004	56.87229254	20.48845793	0.752689756	10	15.97299041	103.3468125	176.868958	33.12770746	0.135487037
150	131.1782961	25.18907004	108.3735573	29.18245292	0.863760799	6	46.93744206	103.3481169	38.78427828	18.37355732	0.041677483
150	137.6782961	27.18907004	116.0519711	8.534055645	0.882717744	3	53.10246951	103.3603168	43.60046176	26.05197113	0.083790765
150	107.1782961	14.68907004	48.6570805	19.73867249	0.701840244	4	22.11027164	103.3619464	167.4024376	41.3429195	0.211016913
250	125.6782961	23.18907004	116.0797776	14.65744387	0.871801378	6	41.53711	103.3706878	48.76166623	26.07977756	0.083969728
50	115.1782961	18.68907004	158.6263754	37.79464548	0.646925619	33	30.7522355	103.3747471	95.07519165	68.62637537	0.581429555
150	123.1782961	22.18907004	86.32411054	31.74991663	0.73926013	14	39.02322678	103.386017	19.98040442	3.675889455	0.001668168
150	108.1782961	15.18907004	40.95368543	24.8072805	0.740015678	13	23.19791201	103.3878882	159.4512347	49.04631457	0.296980367
50	114.1782961	18.18907004	144.1872165	38.44016988	0.666029475	3	29.68010626	103.4002549	80.96517674	54.18721648	0.362500547
50	102.6782961	12.18907004	30.44925679	27.52114496	0.657642156	3	17.07037309	103.403443	150.2551491	59.55074321	0.437813706
50	109.1782961	15.68907004	48.94295495	12.50394682	0.785250101	3	24.28363558	103.4076072	167.1822211	41.05704505	0.208108759
50	113.1782961	17.68907004	175.4968372	31.9526671	0.743772489	15	28.60544129	103.4171652	112.5910484	85.49683723	0.902433232
150	119.6782961	20.68907004	104.3469369	27.02753006	0.638135054	13	35.43694293	103.4182016	39.30245752	14.34693693	0.025411679
50	110.1782961	16.18907004	28.26163084	15.79476314	0.761767614	5	25.36734908	103.4207648	146.2317975	61.73836916	0.470571139
50	112.1782961	17.18907004	4.396839512	13.86708228	0.85820915	6	27.52835467	103.4259371	121.7948793	85.60316049	0.904679146
50	111.1782961	16.68907004	3.279402033	34.8223491	0.783730182	7	26.44895567	103.4270019	120.9692891	86.72059797	0.928452113
150	127.1782961	23.68907004	122.0236035	8.861414624	0.716900222	3	43.00000279	103.4551429	54.16560703	32.02360345	0.126606318
150	103.6782961	12.68907004	54.64644645	21.08379795	0.848421144	4	18.16633394	103.4555262	174.2526953	35.35355355	0.154305401
150	136.1782961	26.68907004	113.9315815	18.9591657	0.716519599	18	51.6762666	103.4652115	42.24277509	23.93158153	0.070706246
150	118.6782961	20.18907004	112.1037859	29.69226728	0.706183624	18	34.37624255	103.4844974	47.44646747	22.10378593	0.060318192
150	122.1782961	21.68907004	101.2154573	28.97999459	0.752062384	24	37.9726494	103.4904826	35.31041444	11.21545734	0.015529195
250	104.6782961	13.18907004	57.24738976	20.21163554	0.925559211	6	19.26079633	103.5028163	176.6448894	32.75261024	0.132436232
250	124.6782961	22.68907004	100.9220244	31.97427051	0.867270558	19	40.49417627	103.5056631	34.08226037	10.92202436	0.014727237
150	128.6782961	24.18907004	117.8354043	2.769455404	0.681429571	4	44.45854844	103.5194107	49.41315449	27.83540434	0.095655523
150	134.6782961	26.18907004	153.1440538	18.55407241	0.724436959	3	50.24378423	103.5345194	82.17698925	63.14405382	0.492243399
150	117.6782961	19.68907004	5.87638751	28.01994224	0.691697566	36	33.31248757	103.539934	121.5909767	84.12361249	0.873676812
250	101.1782961	11.18907004	56.00187716	20.22050886	0.756450885	11	15.29834155	103.5411243	176.1500788	33.99812284	0.142700291
250	105.6782961	13.68907004	55.84350641	17.00595015	0.597566196	3	20.35368132	103.5450542	175.0229003	34.15649359	0.144032846
250	130.1782961	24.68907004	116.1434164	20.86229743	0.865391564	10	45.91248988	103.561681	47.13053193	26.1434164	0.084380027
150	133.1782961	25.68907004	118.7136344	33.64210709	0.536299958	8	48.80542403	103.5717341	48.43103992	28.71363443	0.101786766
150	131.6782961	25.18907004	117.6271657	36.0114535	0.626235572	7	47.36154914	103.5799005	47.99501108	27.62716568	0.094229665
50	121.1782961	21.18907004	123.8106366	7.074894632	0.600433963	4	36.91854895	103.5818585	58.32667645	33.81063659	0.141130759
250	106.6782961	14.18907004	49.3815914	14.65812895	0.666237883	7	21.44490747	103.581966	168.3332554	40.6184086	0.203685817
250	138.1782961	27.18907004	114.4968438	18.56130388	0.887692528	28	53.52658087	103.5844763	41.99663004	24.49684379	0.074085846
50	116.6782961	19.18907004	14.00376449	13.77969811	0.601924752	10	32.24581612	103.5851183	130.0756326	75.99623551	0.713015779
150	102.1782961	11.68907004	56.87229254	20.48845793	0.619870962	10	16.39710266	103.6015882	176.8386741	33.12770746	0.135487037
250	126.1782961	23.18907004	119.5426869	8.741145094	0.676243462	4	41.96122995	103.6080475	52.18574339	29.54268694	0.107749426
150	107.6782961	14.68907004	48.05313109	23.28104111	0.650516074	3	22.53439069	103.6132629	166.7671557	41.94686891	0.217227137
50	115.6782961	18.68907004	162.7000236	34.56907998	0.530328823	86	31.17635964	103.6206178	99.11512527	72.70002361	0.652505362
150	123.6782961	22.18907004	85.23480089	34.14980711	0.726757927	9	39.44735504	103.6256753	18.85384828	4.765199107	0.002803348
150	108.6782961	15.18907004	36.02902605	22.9241887	0.684775516	13	23.62204399	103.6386388	154.4951979	53.97097395	0.35961309
150	114.6782961	18.18907004	171.7135925	30.54549844	0.781968573	132	30.10424344	103.6469636	108.458428	81.71359245	0.824334715
150	103.1782961	12.18907004	56.87229254	20.48845793	0.71010396	10	17.49451377	103.6577411	176.6481632	33.12770746	0.135487037
150	120.1782961	20.68907004	109.1252763	26.08302781	0.774659693	17	35.86108809	103.660906	44.04560142	19.12527631	0.045157555
50	113.6782961	17.68907004	179.7129914	29.4085277	0.517785423	14	29.02958712	103.6646534	116.7745717	89.71299143	0.993632201
50	112.6782961	17.18907004	177.6925517	35.56985768	0.590878397	3	27.95250506	103.6741539	115.0583652	87.69255166	0.949380693
50	111.6782961	16.68907004	174.0518402	13.27088059	0.730726451	7	26.87310675	103.6759032	111.7098234	84.05184024	0.872186648
150	127.6782961	23.68907004	122.0236035	8.861414624	0.582852863	3	43.42416479	103.691727	54.12670997	32.02360345	0.126606318
150	136.6782961	26.68907004	113.1840987	16.76199062	0.688703837	16	52.10043125	103.692339	41.44942423	23.18409874	0.066358325
250	104.1782961	12.68907004	58.28709509	20.22948575	0.817136157	9	18.59050038	103.7093468	177.8635413	31.71290491	0.124161523
50	119.1782961	20.18907004	91.34538287	29.35899415	0.553053589	4	34.80042079	103.7283345	26.65392547	1.345382865	2.23E-04
50	122.6782961	21.68907004	98.98978748	32.46821082	0.384780591	3	38.39682992	103.7316222	33.04903229	8.989787479	0.009977318
250	100.6782961	10.68907004	60.8768275	20.26954567	0.913109208	3	14.62248024	103.7325661	1.169335033	29.1231725	0.104711009
250	125.1782961	22.68907004	99.29236934	27.96596582	0.853037978	15	40.91836373	103.7448205	32.41571451	9.292369336	0.010660263
150	129.1782961	24.18907004	119.2877896	1.323134804	0.771843276	3	44.88274174	103.7550696	50.82634072	29.28778956	0.105898101
350	105.1782961	13.18907004	59.83210501	22.50866257	0.814022117	12	19.68498585	103.7561563	179.1999757	30.16789499	0.112358258
150	135.1782961	26.18907004	124.7315924	30.29843938	0.754993645	8	50.6679834	103.7640803	53.72088301	34.73159244	0.148923891
150	118.1782961	19.68907004	140.7034493	39.05938924	0.767583905	36	33.73669306	103.7848058	76.3848223	50.70344932	0.317387626
250	130.6782961	24.68907004	117.9736145	25.84961737	0.830691949	11	46.33670337	103.796226	48.92095478	27.97361449	0.096607791
250	101.6782961	11.18907004	56.00187716	20.22050886	0.650697231	11	15.72255019	103.79667	176.1213917	33.99812284	0.142700291
250	106.1782961	13.68907004	29.32791219	26.80308925	0.632168008	4	20.7778912	103.7979071	148.4778026	60.67208781	0.454457067
150	133.6782961	25.68907004	126.8099331	39.52415177	0.871446326	9	49.22964164	103.8032911	56.4853999	36.80993306	0.167280392
150	132.1782961	25.18907004	118.7136344	33.64210709	0.500447335	8	47.78577106	103.8130967	49.04080934	28.71363443	0.101786766
50	121.6782961	21.18907004	124.7830065	7.436997451	0.605391794	3	37.34277401	103.8243382	59.26469235	34.78300654	0.149365129
50	117.1782961	19.18907004	152.9551487	20.82249907	0.78007051	14	32.67004353	103.830938	88.99460017	62.95514865	0.489302561
150	107.1782961	14.18907004	39.50352922	8.826033123	0.60487348	3	21.86913494	103.8343223	158.425764	50.49647078	0.314801674
150	126.6782961	23.18907004	119.8639851	10.11404341	0.720724009	3	42.38546656	103.8466153	52.47032705	29.86398507	0.110105877
150	102.6782961	11.68907004	56.87229254	20.48845793	0.671102908	10	16.82134013	103.8566929	176.8102936	33.12770746	0.135487037
150	108.1782961	14.68907004	47.33150359	15.86075769	0.812996012	6	22.95863292	103.8651087	166.016119	42.66849641	0.224765504
150	124.1782961	22.18907004	78.75297148	13.00285561	0.848330397	6	39.87160052	103.8664498	12.33685489	11.24702852	0.015616747
50	116.1782961	18.68907004	179.1656583	26.83844649	0.593567495	69	31.60060413	103.8673085	115.5490299	89.16565835	0.981545016
150	109.1782961	15.18907004	39.0909089	20.23472673	0.756817756	14	24.04629806	103.8899565	157.5276335	50.9090911	0.319967353
150	115.1782961	18.18907004	172.5095297	32.70243347	0.645019861	143	30.52850052	103.8944579	109.2232172	82.50952966	0.840471912
150	120.6782961	20.68907004	108.6862509	24.2553576	0.757329737	18	36.28535082	103.9045998	43.5734194	18.68625092	0.043108145
150	103.6782961	12.18907004	30.44925679	27.52114496	0.765848569	3	17.91877758	103.9124075	150.1970134	59.55074321	0.437813706
150	114.1782961	17.68907004	6.410807448	36.10598036	0.708624972	55	29.45385266	103.9128921	123.4417255	83.58919255	0.862611495
150	111.1782961	16.18907004	7.236762861	26.64827009	0.742311557	43	26.21576585	103.9205026	125.1455573	82.76323714	0.845648571
150	137.1782961	26.68907004	111.2854187	12.53689388	0.759231983	14	52.52470516	103.9210955	39.50719839	21.28541872	0.055934451
50	113.1782961	17.18907004	170.8774521	28.78012223	0.586757009	11	28.37677519	103.9230855	108.2130003	80.87745214	0.807550897
50	112.1782961	16.68907004	172.0230686	10.57520026	0.382500707	10	27.29737785	103.925483	109.6511005	82.02306864	0.830590591
150	128.1782961	23.68907004	121.0327765	7.001336145	0.725472941	5	43.84844053	103.929588	53.09913927	31.03277648	0.11889299
50	119.6782961	20.18907004	96.46564538	24.21024381	0.624854206	5	35.22471502	103.9731303	31.74208161	6.465645377	0.005161058
50	123.1782961	21.68907004	90.87752993	27.34966019	0.79923107	5	38.82112506	103.9738525	24.90314235	0.877529926	9.51E-05
250	125.6782961	22.68907004	104.8733058	29.17016735	0.840352972	14	41.34266449	103.9851656	37.96187952	14.87330584	0.027310522
250	101.1782961	10.68907004	50.13182818	32.88884106	0.864657106	7	15.04677904	103.988838	170.3972094	39.86817182	0.196231003
250	129.6782961	24.18907004	117.4979966	2.65370072	0.695849988	6	45.30704642	103.992073	48.99953755	27.49799665	0.093350595
150	135.6782961	26.18907004	112.494337	16.55232444	0.735765743	15	51.09229085	103.9952263	41.44228987	22.49433696	0.062468543
350	105.6782961	13.18907004	48.54625497	31.64382947	0.805137627	10	20.10929484	104.0099424	167.8864149	41.45374503	0.21214975
150	118.6782961	19.68907004	123.2766477	33.16414148	0.735881275	27	34.16101322	104.0306042	58.92682973	33.27664772	0.13670806
250	131.1782961	24.68907004	118.0217054	28.33894518	0.733534438	10	46.76102648	104.0321816	48.93149357	28.02170538	0.096940244
150	134.1782961	25.68907004	152.4143099	19.68175771	0.836440243	5	49.65396728	104.0363806	82.05012216	62.41430989	0.480931615
150	132.6782961	25.18907004	118.7136344	33.64210709	0.518304087	8	48.21010146	104.0477665	49.00239426	28.71363443	0.101786766
250	106.6782961	13.68907004	40.54529149	33.17894071	0.628878738	5	21.20221896	104.0512452	159.6676027	49.45470851	0.301946691
150	102.1782961	11.18907004	50.13182818	32.88884106	0.849636547	7	16.14687796	104.0525355	170.2245649	39.86817182	0.196231003
150	122.1782961	21.18907004	99.41023429	28.65267054	0.710763468	19	37.76711143	104.0678806	33.85964131	9.410234288	0.010932409
50	117.6782961	19.18907004	155.489544	23.09497999	0.56952709	13	33.0943846	104.0776508	91.49859618	65.48954398	0.529491404
150	127.1782961	23.18907004	119.5426869	8.741145094	0.642863407	4	42.80981307	104.0864424	52.11447175	29.54268694	0.107749426
250	107.6782961	14.18907004	46.08900326	21.66219896	0.757151891	12	22.29347888	104.0872022	164.98374	43.91099674	0.238046375
250	124.6782961	22.18907004	99.82596675	36.75148717	0.796183019	39	40.29595627	104.1083882	33.37680408	9.825966749	0.011919706
150	103.1782961	11.68907004	52.65057638	20.36878354	0.742901053	6	17.24569455	104.112157	172.5621106	37.34942362	0.172219684
50	116.6782961	18.68907004	8.3372089	25.70164883	0.638643823	34	32.02496149	104.114858	124.690859	81.6627911	0.823310056
150	108.6782961	14.68907004	49.20254818	17.14918559	0.741174633	5	23.38299038	104.1175167	167.8596928	40.79745182	0.205485441
50	115.6782961	18.18907004	172.8100395	24.25916303	0.886839881	17	30.95286998	104.1427757	109.4945789	82.81003955	0.846605265
150	121.1782961	20.68907004	114.5966786	31.29643643	0.721015973	23	36.70972392	104.1493262	49.45275947	24.59667861	0.074690938
150	137.6782961	26.68907004	110.4271368	10.08535183	0.892202532	9	52.94908235	104.1515546	38.60775641	20.42713684	0.051514558
50	114.6782961	17.68907004	9.054125532	28.13515714	0.742815251	3	29.87823031	104.1619183	126.056372	80.94587447	0.808917851
250	104.1782961	12.18907004	56.87229254	20.48845793	0.837287947	10	18.34315632	104.1674728	176.5938538	33.12770746	0.135487037
150	128.6782961	23.68907004	117.8354043	2.769455404	0.705970439	4	44.27282329	104.1687797	49.86721931	27.83540434	0.095655523
150	111.6782961	16.18907004	178.9299744	24.79146184	0.718504076	39	26.6401472	104.1713687	116.8110185	88.9299744	0.976363006
150	113.6782961	17.18907004	4.144063724	39.41008289	0.59755003	51	28.8011574	104.1727679	121.4513278	85.85593628	0.910029851
50	112.6782961	16.68907004	1.002284183	18.3199947	0.731709554	5	27.72176123	104.1757766	118.6023371	88.99771582	0.97785104
150	123.6782961	21.68907004	88.6569674	31.98481174	0.532159263	10	39.24552777	104.2172201	22.65106141	1.3430326	2.23E-04
350	105.1782961	12.68907004	57.11656948	23.55511336	0.844446868	13	19.43918876	104.218241	176.6391602	32.88343052	0.133496297
150	120.1782961	20.18907004	112.646996	30.45529113	0.724310889	26	35.64911794	104.2189271	47.89338731	22.64699599	0.063319312
250	126.1782961	22.68907004	117.7934722	21.97443052	0.769510141	10	41.76707164	104.2267486	50.84943198	27.79347223	0.095367543
50	136.1782961	26.18907004	129.0051874	16.54082747	0.602687655	3	51.51670043	104.2280274	57.91416971	39.00518738	0.187827734
250	130.1782961	24.18907004	117.4979966	2.65370072	0.802113715	6	45.73145584	104.230478	48.96476183	27.49799665	0.093350595
250	101.6782961	10.68907004	56.87229254	20.48845793	0.834275379	10	15.47119093	104.2454198	177.1124621	33.12770746	0.135487037
250	106.1782961	13.18907004	29.85818659	32.39604879	0.594290915	3	20.53371518	104.2642065	149.1725667	60.14181341	0.446547867
150	131.6782961	24.68907004	108.3735573	29.18245292	0.906634034	6	47.18545265	104.2696078	39.24806572	18.37355732	0.041677483
150	134.6782961	25.68907004	153.1440538	18.55407241	0.554049294	3	50.07839464	104.2710692	82.74255181	63.14405382	0.492243399
50	119.1782961	19.68907004	107.088487	20.81015014	0.28588056	5	34.58544068	104.2773704	42.70953095	17.08848701	0.036051406
150	133.1782961	25.18907004	118.7136344	33.64210709	0.706838548	8	48.63453391	104.2839734	48.96628724	28.71363443	0.101786766
250	107.1782961	13.68907004	40.54529149	33.17894071	0.607050958	5	21.62665653	104.3051005	159.6419618	49.45470851	0.301946691
150	102.6782961	11.18907004	31.94041693	22.09779371	0.738720117	4	16.57131656	104.3087509	152.0082948	58.05958307	0.416162369
150	122.6782961	21.18907004	90.60257186	36.7813116	0.66839535	18	38.19155401	104.3125311	25.02180811	0.602571865	4.48E-05
150	118.1782961	19.18907004	160.3766551	35.84469066	0.829618824	98	33.51883184	104.3252971	96.35735159	70.37665512	0.611465875
150	127.6782961	23.18907004	119.5426869	8.741145094	0.559589177	4	43.23426261	104.3275817	52.08211314	29.54268694	0.107749426
250	108.1782961	14.18907004	39.40102521	27.24966063	0.799349411	15	22.71793126	104.3406386	158.27021	50.59897479	0.316081018
150	125.1782961	22.18907004	115.9625442	28.57939368	0.91965286	6	40.72041525	104.3515396	49.48249018	25.96254416	0.083216506
150	117.1782961	18.68907004	3.155988119	33.01305009	0.613504787	211	32.4494242	104.3633058	119.4819506	86.84401188	0.931096593
250	103.6782961	11.68907004	56.87229254	20.48845793	0.69770434	10	17.67015767	104.3680112	176.7592842	33.12770746	0.135487037
150	109.1782961	14.68907004	55.19585928	14.55624308	0.773971079	4	23.80745511	104.3705204	173.8274877	34.80414072	0.149546693
250	138.1782961	26.68907004	111.9112945	14.6498217	0.768038536	32	53.37355671	104.3837928	40.05320639	21.91129446	0.059272201
50	116.1782961	18.18907004	177.1139195	19.70972492	0.797755244	40	31.3773442	104.3919556	113.7713342	87.11391945	0.936893205
150	110.1782961	15.18907004	24.63529177	18.75316893	0.916221528	11	24.89514087	104.3944274	143.018978	65.36470823	0.527474702
150	121.6782961	20.68907004	117.2491432	32.91076876	0.682611357	22	37.13420011	104.3951298	52.07623684	27.24914321	0.091668618
250	129.1782961	23.68907004	119.8085202	6.325290515	0.696996506	7	44.69730628	104.4093581	51.8080277	29.80852017	0.109697268
150	115.1782961	17.68907004	171.9236195	39.43530684	0.858417934	126	30.30271239	104.4117698	108.8992077	81.92361948	0.828577707
150	111.1782961	15.68907004	6.611494786	17.0699508	0.785263595	20	25.98089822	104.4120222	124.7365166	83.38850521	0.85847442
150	112.1782961	16.18907004	4.809507035	19.99673754	0.727546955	36	27.06463343	104.4229467	122.6647834	85.19049297	0.895977789
350	104.6782961	12.18907004	56.7259267	20.04865681	0.782522463	13	18.76764177	104.4229682	176.423223	33.2740733	0.136686908
50	114.1782961	17.18907004	57.78698827	36.69008868	0.568416803	5	29.22564397	104.4232383	175.0679712	32.21301173	0.12810841
50	113.1782961	16.68907004	177.1886389	31.24901144	0.692373564	8	28.14624912	104.4268203	114.7627055	87.18863892	0.938501081
150	124.1782961	21.68907004	93.55011084	30.20967798	0.786477112	12	39.67003088	104.4617728	27.51483586	3.55011084	0.001555961
50	136.6782961	26.18907004	107.6274738	8.648852981	0.703291284	4	51.94120583	104.4625567	36.49991543	17.62747379	0.038361461
150	120.6782961	20.18907004	123.5857799	36.33037909	0.764399426	36	36.07362217	104.4657683	58.80421777	33.58577986	0.139259828
150	126.6782961	22.68907004	119.8639851	10.11404341	0.627921614	3	42.19157818	104.4696211	52.8895283	29.86398507	0.110105877
250	130.6782961	24.18907004	116.1434164	20.86229743	0.915141218	10	46.15596326	104.4703434	47.57768824	26.1434164	0.084380027
250	105.6782961	12.68907004	29.85818659	32.39604879	0.824866583	3	19.86369436	104.4733774	149.356749	60.14181341	0.446547867
250	102.1782961	10.68907004	56.87229254	20.48845793	0.790868799	10	15.89570757	104.5023417	177.0891742	33.12770746	0.135487037
150	135.1782961	25.68907004	109.0258671	15.34881253	0.719071834	8	50.50291728	104.5074262	38.58945007	19.02586711	0.044689336
150	132.1782961	24.68907004	117.6271657	36.0114535	0.816187042	7	47.60997522	104.5085667	48.46871797	27.62716568	0.094229665
250	106.6782961	13.18907004	29.85818659	32.39604879	0.517835372	3	20.95823872	104.5189806	149.1487317	60.14181341	0.446547867
150	133.6782961	25.18907004	157.9244007	18.65026042	0.867000302	5	49.05906184	104.5217828	88.14330968	67.92440074	0.569595582
50	119.6782961	19.68907004	102.5304906	19.86154732	0.670875564	3	35.00996798	104.5251468	38.12447813	12.53049062	0.019384345
50	123.1782961	21.18907004	79.91205961	35.93293821	0.498950639	5	38.61609448	104.5583367	14.30326713	10.08794039	0.012563771
250	107.6782961	13.68907004	40.29737489	27.68344035	0.747880931	7	22.0511958	104.5595056	159.3703572	49.70262511	0.304981598
150	103.1782961	11.18907004	30.44925679	27.52114496	0.830863558	3	16.99585765	104.5653469	150.4942051	59.55074321	0.437813706
150	128.1782961	23.18907004	122.0236035	8.861414624	0.386450404	3	43.65880822	104.5700879	54.5329126	32.02360345	0.126606318
150	118.6782961	19.18907004	137.5204222	38.80884655	0.744939824	33	33.94337774	104.5739184	73.474834	47.52042223	0.278788954
250	108.6782961	14.18907004	35.8143524	28.25142653	0.817817638	15	23.14248402	104.5946647	154.6599471	54.1856476	0.362479556
150	125.6782961	22.18907004	113.5632783	31.96720147	0.93436049	5	41.14497033	104.5959543	47.05452621	23.56327835	0.068546677
50	117.6782961	18.68907004	165.7159456	24.8838955	0.744011977	16	32.87398465	104.6126921	102.0162804	75.71594564	0.707765978
250	138.6782961	26.68907004	111.0517204	13.52480618	0.831619886	28	53.79812199	104.6178899	39.15744725	21.05172039	0.054712954
250	109.6782961	14.68907004	44.26887252	37.61406248	0.831881017	48	24.23201906	104.6241534	162.876956	45.73112748	0.258189632
250	104.1782961	11.68907004	52.65057638	20.36878354	0.815929078	6	18.09472118	104.6242864	172.5149609	37.34942362	0.172219684
50	116.6782961	18.18907004	148.4949996	39.61494173	0.686310274	26	31.80191551	104.642037	85.12733819	58.49499961	0.422427775
350	122.1782961	20.68907004	107.0105988	36.02113019	0.622766971	146	37.55877202	104.6420562	41.81083828	17.01059881	0.035723515
150	110.6782961	15.18907004	3.251837477	13.42587471	0.632001144	4	25.31971369	104.6476492	121.6119675	86.74816252	0.929042432
250	129.6782961	23.68907004	117.1797061	2.801476948	0.670744335	5	45.12188257	104.6513808	49.14919297	27.17970612	0.091202028
150	115.6782961	17.68907004	170.2558836	35.3589821	0.790437375	137	30.72729118	104.662485	107.2068504	80.25588356	0.79518603
150	111.6782961	15.68907004	6.055392932	19.43382024	0.759681336	22	26.40547749	104.6648099	124.1567868	83.94460707	0.869962599
50	114.6782961	17.18907004	43.25457734	18.95672515	0.700169597	4	29.65022711	104.6745341	160.5113045	46.74542266	0.269769696
150	112.6782961	16.18907004	3.169958378	22.64162875	0.687863906	30	27.48921665	104.6752724	121.0014697	86.83004162	0.930797053
150	113.6782961	16.68907004	99.16979116	36.9968902	0.680206094	50	28.57083368	104.6786507	36.71988529	9.169791158	0.010380873
250	101.6782961	10.18907004	43.95860768	13.25734652	0.883568919	3	15.2189303	104.6930792	164.3172428	46.04139232	0.261704914
150	137.1782961	26.18907004	111.2579468	13.04135719	0.58634408	15	52.36580065	104.6988898	40.0963436	21.25794681	0.055790161
150	124.6782961	21.68907004	97.64280783	24.34575443	0.823873191	15	40.09462712	104.70756	31.58035023	7.642807833	0.007211421
250	131.1782961	24.18907004	116.8296951	32.35020674	0.801434999	8	46.58056183	104.7117301	48.23380596	26.82969515	0.088868215
150	121.1782961	20.18907004	129.4227853	34.0389991	0.727907382	41	36.49822026	104.7136983	64.61539256	39.42278527	0.191871111
150	127.1782961	22.68907004	119.5426869	8.741145094	0.603242515	4	42.616177	104.7138365	52.54005259	29.54268694	0.107749426
250	106.1782961	12.68907004	29.85818659	32.39604879	0.701459361	3	20.2882966	104.7290158	149.3346711	60.14181341	0.446547867
150	135.6782961	25.68907004	112.58434	16.51422428	0.681294935	14	50.92752864	104.7455235	42.11546888	22.58433997	0.062969434
150	132.6782961	24.68907004	117.6271657	36.0114535	0.839189109	7	48.03458743	104.7491229	48.43813925	27.62716568	0.094229665
250	102.6782961	10.68907004	56.87229254	20.48845793	0.805502572	10	16.32032053	104.7596341	177.0678202	33.12770746	0.135487037
250	134.1782961	25.18907004	125.1831391	32.07208001	0.743557324	15	49.48367858	104.7612629	55.37072493	35.18313906	0.152821392
50	120.1782961	19.68907004	137.8699777	31.15802396	0.757991984	4	35.43458758	104.7739769	73.43902027	47.86997766	0.282905526
250	107.1782961	13.18907004	29.32791219	26.80308925	0.613468089	4	21.38285728	104.7742972	148.5965812	60.67208781	0.454457067
350	123.6782961	21.18907004	104.1205387	38.62664339	0.608111192	114	39.04072549	104.8053453	38.48589506	14.12053874	0.024616002
250	128.6782961	23.18907004	118.8354724	6.858023467	0.638818841	7	44.08344281	104.8140172	51.3169509	28.83547237	0.102652403
250	108.1782961	13.68907004	39.57476133	25.3447351	0.7793101	7	22.47582862	104.8144938	158.6260239	50.42523867	0.31391416
250	103.6782961	11.18907004	56.87229254	20.48845793	0.826390855	10	17.42049287	104.8223544	176.8962515	33.12770746	0.135487037
50	119.1782961	19.18907004	133.3709046	5.901978478	0.509147761	3	34.36801467	104.8235568	69.30113121	43.37090458	0.232226588
150	126.1782961	22.18907004	115.1786447	14.53020452	0.816095546	3	41.56961425	104.8416845	48.64342753	25.17864466	0.078267179
250	109.1782961	14.18907004	35.33889294	23.39847349	0.859216596	16	23.56712904	104.8493143	154.1628757	54.66110706	0.368868719
250	139.1782961	26.68907004	110.5550896	14.15368899	0.860534986	18	54.22277183	104.8539293	38.62722761	20.55508958	0.052161939
50	118.1782961	18.68907004	126.9213531	13.25020891	0.667255697	3	33.29863515	104.8630583	63.1981472	36.9213531	0.168294607
350	104.6782961	11.68907004	56.44801054	19.98657286	0.789768759	11	18.51937675	104.8810141	176.2917355	33.55198946	0.138979753
350	122.6782961	20.68907004	108.2489643	37.91684824	0.59787895	138	37.98343219	104.8901522	43.0245167	18.24896434	0.04111416
150	117.1782961	18.18907004	4.40934601	33.009989	0.531667068	201	32.22657617	104.8930601	121.0186828	85.59065399	0.904414821
250	130.1782961	23.68907004	117.1797061	2.801476948	0.772452845	5	45.54654513	104.8949073	49.12150745	27.17970612	0.091202028
150	111.1782961	15.18907004	3.982449756	11.75635799	0.532263263	5	25.74437675	104.9015751	122.3210235	86.01755024	0.91345913
150	116.1782961	17.68907004	171.98558	37.40932926	0.769494927	159	31.15195888	104.9141032	108.913987	81.98558004	0.829831523
150	112.1782961	15.68907004	5.440839206	20.11425267	0.706102746	20	26.83014629	104.9183419	123.5206165	84.55916079	0.88274712
150	115.1782961	17.18907004	95.46143738	19.75907427	0.635452306	23	30.07489895	104.9266937	32.69595747	5.461437381	0.003682383
150	113.1782961	16.18907004	3.070143093	28.78601431	0.762330684	31	27.9138889	104.9283826	120.8799129	86.92985691	0.932938274
50	114.1782961	16.68907004	76.97813773	26.76763452	0.935903491	3	28.99550698	104.9313055	14.50629543	13.02186227	0.020934432
150	137.6782961	26.18907004	112.5893393	14.77058276	0.815880413	22	52.79047832	104.937106	41.39625619	22.58933926	0.062997315
250	102.1782961	10.18907004	31.94041693	22.09779371	0.866283648	4	15.64360932	104.9510241	152.2792382	58.05958307	0.416162369
150	125.1782961	21.68907004	99.8967884	26.50596402	0.787960028	16	40.51930915	104.9546322	33.809373	9.896788399	0.012092151
250	131.6782961	24.18907004	117.7829089	30.65786355	0.755984039	9	47.00524457	104.9547012	49.15924317	27.78290889	0.095295065
150	127.6782961	22.68907004	119.5426869	8.741145094	0.571085134	4	43.04086087	104.9594496	52.51415722	29.54268694	0.107749426
150	121.6782961	20.18907004	114.7499273	36.48689987	0.695208952	43	36.92290465	104.9627629	49.91885924	24.74992726	0.075624555
250	106.6782961	12.68907004	29.85818659	32.39604879	0.619899845	3	20.71298722	104.9851888	149.3145575	60.14181341	0.446547867
50	136.1782961	25.68907004	105.5242398	5.159233654	0.647893338	4	51.35222202	104.9854358	35.02544031	15.52423979	0.029753336
150	133.1782961	24.68907004	151.3476597	37.14307995	0.906317584	3	48.45928236	104.9913429	82.13048809	61.34765968	0.464633994
150	134.6782961	25.18907004	153.1440538	18.55407241	0.456224514	3	49.90837732	105.0024843	83.30279777	63.14405382	0.492243399
250	103.1782961	10.68907004	56.54501592	25.70311643	0.855258091	9	16.74502141	105.0173279	176.7211339	33.45498408	0.138177279
150	120.6782961	19.68907004	120.2379945	36.96172843	0.661649422	43	35.85929185	105.023905	55.78423479	30.23799446	0.112881026
250	107.6782961	13.18907004	29.32791219	26.80308925	0.643723291	4	21.80756261	105.0301894	148.576679	60.67208781	0.454457067
150	124.1782961	21.18907004	94.3598261	38.35948634	0.800247023	31	39.46543958	105.0536062	28.70154565	4.359826099	0.002346677
250	129.1782961	23.18907004	119.9329774	6.831363607	0.687038897	6	44.50815921	105.0594278	52.38895854	29.93297742	0.110615202
250	108.6782961	13.68907004	38.6373189	27.8371211	0.820682422	8	22.90054679	105.0700986	157.668846	51.3626811	0.325694446
150	119.6782961	19.18907004	116.7306104	31.80895923	0.650728701	27	34.79273494	105.0742558	52.63878114	26.73061041	0.088213029
250	104.1782961	11.18907004	30.44925679	27.52114496	0.798362142	3	17.84521382	105.0798047	150.4541781	59.55074321	0.437813706
250	126.6782961	22.18907004	110.5768042	27.99850425	0.811278312	19	41.99433967	105.0887837	44.01739685	20.57680416	0.052272206
150	118.6782961	18.68907004	162.371554	35.12930547	0.827329072	96	33.72336795	105.1144465	98.6269229	72.37155404	0.646622449
150	110.6782961	14.68907004	0.73772275	13.92245872	0.823617006	3	25.08141231	105.1334461	119.3047008	89.26227725	0.983673351
450	123.1782961	20.68907004	106.4811299	37.26476835	0.539427449	160	38.40817306	105.1394658	41.23419754	16.48112987	0.033534277
350	130.6782961	23.68907004	117.9429852	22.637523	0.767472406	14	45.97128683	105.1399992	49.85948671	27.94298523	0.096396349
50	117.6782961	18.18907004	169.5903752	32.51372225	0.625844873	72	32.65131835	105.1450661	106.1788115	79.59037519	0.782052818
150	111.6782961	15.18907004	20.24031317	16.47911099	0.611525004	9	26.16912195	105.1562409	138.5593498	69.75968683	0.60079184
50	116.6782961	17.68907004	97.94375227	36.69557402	0.615694756	3	31.57670759	105.1666647	34.85168649	7.943752269	0.007790519
150	112.6782961	15.68907004	2.322507847	21.59040424	0.798819442	24	27.25489656	105.1726549	120.3827007	87.67749215	0.949054646
150	138.1782961	26.18907004	118.2339452	13.34123352	0.852004169	14	53.21523216	105.1772877	47.01201988	28.23394518	0.098414279
150	115.6782961	17.18907004	98.43598705	35.05486332	0.873442515	39	30.49965157	105.1797564	35.650373	8.435987047	0.008785911
150	113.6782961	16.18907004	97.01047136	29.00300424	0.770694149	33	28.33864217	105.1823146	34.80054506	7.010471364	0.006067495
50	114.6782961	16.68907004	46.9689874	38.98287724	0.547201995	14	29.42026107	105.1848227	164.4772677	43.0310126	0.228600993
250	106.1782961	12.18907004	29.85818659	32.39604879	0.835332052	3	20.04165555	105.1923518	149.4943955	60.14181341	0.446547867
250	132.1782961	24.18907004	117.7829089	30.65786355	0.724823738	9	47.43000438	105.199322	49.13390564	27.78290889	0.095295065
150	125.6782961	21.68907004	102.3231675	29.88014934	0.772813875	12	40.94406951	105.2030417	36.21305911	12.32316745	0.018748204
150	128.1782961	22.68907004	119.5426869	8.741145094	0.65368956	4	43.46562247	105.2065173	52.49058917	29.54268694	0.107749426
250	102.6782961	10.18907004	31.94041693	22.09779371	0.862934688	4	16.06837007	105.2093599	152.2613724	58.05958307	0.416162369
350	122.1782961	20.18907004	108.5790685	37.47608415	0.577657425	141	37.34766772	105.2130088	43.72651436	18.57906854	0.042615036
50	136.6782961	25.68907004	109.0040408	11.92896241	0.555305473	9	51.77699058	105.2272411	38.47790649	19.00404084	0.04458686
250	133.6782961	24.68907004	132.5475626	33.9851953	0.70597462	11	48.88405299	105.2352962	63.30473811	42.54756259	0.22349322
250	107.1782961	12.68907004	29.85818659	32.39604879	0.583730113	3	21.13775792	105.241929	149.2964227	60.14181341	0.446547867
150	135.1782961	25.18907004	130.1507907	31.88579855	0.597502693	5	50.3331511	105.2455206	60.283237	40.15079065	0.199022962
50	121.1782961	19.68907004	135.6031847	27.74136353	0.84669612	8	36.28407307	105.2749767	71.12879772	45.60318473	0.25674697
250	103.6782961	10.68907004	31.94041693	22.09779371	0.825915735	4	17.16980174	105.2754543	152.0990808	58.05958307	0.416162369
250	108.1782961	13.18907004	25.62391579	25.73394479	0.766160951	5	22.23234644	105.2866905	144.8547699	64.37608421	0.511639533
150	124.6782961	21.18907004	102.9421736	33.08556961	0.699683445	31	39.89022917	105.3031702	37.26250921	12.94217359	0.020678995
250	129.6782961	23.18907004	117.1797061	2.801476948	0.721340033	5	44.9329501	105.3063796	49.61257183	27.17970612	0.091202028
50	120.1782961	19.18907004	148.7002591	31.16938642	0.600080346	5	35.21753075	105.3260596	84.58853408	58.70025915	0.425397583
250	109.1782961	13.68907004	113.0764764	39.61280996	0.885671931	11	23.32534205	105.3263541	52.09026902	23.07647637	0.065743674
150	127.1782961	22.18907004	119.8639851	10.11404341	0.552967196	3	42.41913914	105.337307	53.28270581	29.86398507	0.110105877
50	119.1782961	18.68907004	126.5786861	4.572366243	0.699403393	3	34.14817518	105.3669	62.81477458	36.57868615	0.16518522
350	131.1782961	23.68907004	117.9429852	22.637523	0.766977586	14	46.39610036	105.3867203	49.83662528	27.94298523	0.096396349
150	111.1782961	14.68907004	0.73772275	13.92245872	0.63153637	3	25.50622527	105.3891761	119.2871776	89.26227725	0.983673351
450	123.6782961	20.68907004	108.7218793	38.28583276	0.551149985	155	38.83298698	105.3900464	43.45470143	18.72187925	0.043272687
50	118.1782961	18.18907004	156.594732	20.94268493	0.769069306	28	33.07613415	105.3980971	93.16439718	66.59473202	0.547513375
150	112.1782961	15.18907004	20.60539283	16.77926477	0.512092144	8	26.59394115	105.411683	138.9069319	69.39460717	0.594519939
150	138.6782961	26.18907004	118.8330054	13.95969508	0.878245356	8	53.6400553	105.4195209	47.58495179	28.83300542	0.10263484
50	117.1782961	17.68907004	22.49067197	22.85924411	0.88145192	9	32.00152937	105.4202103	139.3802471	67.50932803	0.562655478
150	113.1782961	15.68907004	12.8216633	24.94537981	0.776688236	14	27.67972019	105.427786	130.8643252	77.1783367	0.735369834
150	116.1782961	17.18907004	172.1136841	36.59060614	0.876569172	39	30.92447697	105.4337621	109.3100341	82.1136841	0.832426805
150	114.1782961	16.18907004	98.19233755	26.86781866	0.692811777	33	28.76346836	105.4371064	35.96478311	8.192337548	0.008285728
150	115.1782961	16.68907004	97.03858268	37.29538886	0.586723138	28	29.8450879	105.4392415	34.52906847	7.038582682	0.006116253
250	132.6782961	24.18907004	121.887584	29.78472996	0.767585813	10	47.85483402	105.4456602	53.21573912	31.88758396	0.125533088
250	106.6782961	12.18907004	29.85818659	32.39604879	0.753862109	3	20.46648482	105.4498864	149.4779807	60.14181341	0.446547867
150	126.1782961	21.68907004	111.5880983	35.30474741	0.782875752	7	41.36890061	105.4528421	45.45760355	21.5880983	0.057536542
250	128.6782961	22.68907004	118.5121235	8.056846837	0.607754577	5	43.89045434	105.4550978	51.43883198	28.51212349	0.100363109
50	122.6782961	20.18907004	86.47213628	24.28904956	0.777419457	4	37.77250171	105.464484	21.60032029	3.52786372	0.001536521
250	103.1782961	10.18907004	31.94041693	22.09779371	0.911409266	4	16.49320406	105.4681176	152.2454653	58.05958307	0.416162369
50	137.1782961	25.68907004	125.0880745	13.83221444	0.687417874	5	52.20182734	105.4710205	54.53726989	35.0880745	0.151996663
250	134.1782961	24.68907004	131.5405438	31.82252207	0.789041676	12	49.30889214	105.4810545	62.27462017	41.54054383	0.213039109
150	135.6782961	25.18907004	112.1214294	17.43653819	0.787166254	15	50.75799283	105.4904481	42.23018867	22.12142945	0.060414524
250	107.6782961	12.68907004	29.85818659	32.39604879	0.596283931	3	21.56260033	105.4992698	149.2802821	60.14181341	0.446547867
350	121.6782961	19.68907004	111.0710462	39.79414983	0.483734765	117	36.70892342	105.5272388	46.57824045	21.07104622	0.054813455
350	104.1782961	10.68907004	56.87229254	20.48845793	0.810710762	10	17.59465303	105.5340448	177.0154694	33.12770746	0.135487037
250	108.6782961	13.18907004	21.69979693	24.15330097	0.779385552	5	22.65720044	105.5438345	140.9147444	68.30020307	0.57591577
50	125.1782961	21.18907004	109.8392211	16.93645903	0.74099936	5	40.31508659	105.5540896	44.14046562	19.83922111	0.048591938
250	130.1782961	23.18907004	115.555535	2.224414175	0.647483289	3	45.35780804	105.5549348	47.96771821	25.55553504	0.080627824
50	120.6782961	19.18907004	136.5265312	28.52351656	0.623731408	9	35.64239422	105.5790137	72.3971025	46.52653121	0.267249149
250	109.6782961	13.68907004	102.9600823	38.79612937	0.823555899	9	23.7502061	105.5832949	41.95815889	12.96008226	0.020736263
150	127.6782961	22.18907004	119.5426869	8.741145094	0.722187523	4	42.84400507	105.5873112	52.94189914	29.54268694	0.107749426
150	110.6782961	14.18907004	71.09924882	34.57391792	0.974563495	3	24.84153569	105.6173491	9.870439646	18.90075118	0.044103506
150	119.6782961	18.68907004	124.4793438	34.87243432	0.759917819	26	34.5730489	105.620463	60.69832713	34.47934377	0.146768537
250	131.6782961	23.68907004	121.4658892	34.74534126	0.8751746	7	46.82097832	105.6351364	53.33916127	31.46588918	0.122234837
150	124.1782961	20.68907004	98.30177421	39.48561859	0.740270094	44	39.25786617	105.6419447	33.0166284	8.301774214	0.008508575
150	111.6782961	14.68907004	21.8248191	16.87668619	0.688092323	7	25.93110481	105.6456768	140.3587965	68.1751809	0.573809295
150	118.6782961	18.18907004	5.041274685	36.41511405	0.732416547	97	33.50101556	105.6521961	121.594327	84.95872532	0.89110926
150	139.1782961	26.18907004	131.036007	7.004659694	0.865668508	3	54.06494071	105.6638954	59.7646191	41.03600705	0.20789554
50	112.6782961	15.18907004	26.56378169	13.28143282	0.443813219	4	27.0188261	105.6679383	144.8498836	63.43621831	0.49680911
50	117.6782961	17.68907004	10.74701493	33.1419575	0.667655131	61	32.42641617	105.674782	127.6203724	79.25298507	0.775436499
150	113.6782961	15.68907004	94.68086891	27.43465187	0.866132321	16	28.10460896	105.6837729	32.70807561	4.680868914	0.002705004
50	116.6782961	17.18907004	42.3288748	38.45380623	0.851110575	5	31.34936705	105.6887516	159.5093134	47.6711252	0.280560022
50	114.6782961	16.18907004	97.22727212	14.67496362	0.695776195	12	29.18835932	105.6927969	34.98418111	7.227272117	0.006448576
250	133.1782961	24.18907004	130.4006414	36.50081567	0.793124446	10	48.27972611	105.6937857	61.70851039	40.40064137	0.201507632
150	115.6782961	16.68907004	96.95154362	37.60690566	0.736608901	30	30.26997932	105.6946017	34.42634278	6.951543625	0.005965921
150	126.6782961	21.68907004	126.2418707	29.77816832	0.79963376	4	41.79379477	105.7040887	60.09333947	36.24187069	0.162157184
250	129.1782961	22.68907004	118.5121235	8.056846837	0.704019546	5	44.3153489	105.7052516	51.42006158	28.51212349	0.100363109
250	107.1782961	12.18907004	29.85818659	32.39604879	0.706558502	3	20.89137908	105.7080125	149.4635639	60.14181341	0.446547867
150	137.6782961	25.68907004	111.7064972	16.14214091	0.672265054	27	52.62672512	105.7168584	41.13376154	21.70649718	0.058169385
450	123.1782961	20.18907004	108.7539241	37.8661641	0.530685664	164	38.19739877	105.7172377	43.86510726	18.75392411	0.043420947
250	134.6782961	24.68907004	112.5759969	18.80711337	0.814661137	16	49.73379247	105.7286926	43.28959196	22.57599686	0.062922918
150	136.1782961	25.18907004	111.9962504	16.99431751	0.678645308	18	51.18289525	105.7373461	42.08400226	21.9962504	0.05973272
250	108.1782961	12.68907004	18.36350293	27.93339873	0.700961806	4	21.98750605	105.757245	137.7714679	71.63649707	0.633554039
350	122.1782961	19.68907004	107.6299114	38.90323041	0.536610805	130	37.13383499	105.7807391	43.12093037	17.62991137	0.038372071
250	109.1782961	13.18907004	121.4190166	25.34881706	0.760658855	6	23.08211622	105.8016559	60.62008026	31.41901657	0.121870939
350	130.6782961	23.18907004	117.5395788	23.25841029	0.837911244	13	45.78272544	105.8051575	49.93356542	27.53957881	0.093633136
50	125.6782961	21.18907004	136.7216509	33.4089249	0.607153836	3	40.74000404	105.8064179	71.00613864	46.72165085	0.26949539
50	121.1782961	19.18907004	132.8875238	35.05915558	0.679511928	14	36.06731737	105.8331647	68.74261697	42.8875238	0.227078975
150	128.1782961	22.18907004	119.5426869	8.741145094	0.830124733	4	43.26892975	105.8388551	52.92480112	29.54268694	0.107749426
250	110.1782961	13.68907004	105.3128678	38.53862985	0.752138356	9	24.17513057	105.8409563	44.29726512	15.31286781	0.028948632
150	111.1782961	14.18907004	71.09924882	34.57391792	0.803764036	3	25.26646749	105.8748406	9.856919111	18.90075118	0.044103506
150	120.1782961	18.68907004	133.2404697	36.45781044	0.673820684	31	34.99798108	105.8751807	69.44455517	43.24046973	0.230831879
250	132.1782961	23.68907004	116.8296951	32.35020674	0.881703457	8	47.24591313	105.8853158	48.68515022	26.82969515	0.088868215
50	124.6782961	20.68907004	105.8729965	28.1650388	0.938619848	5	39.68280275	105.895213	40.57220002	15.87299655	0.031105188
150	112.1782961	14.68907004	21.8248191	16.87668619	0.577175702	7	26.3560426	105.9029847	140.3453855	68.1751809	0.573809295
150	119.1782961	18.18907004	149.96642	25.3956216	0.842547092	36	33.9259545	105.9074072	86.50504816	59.96642001	0.443947102
250	139.6782961	26.18907004	106.5140286	15.58512434	0.826161278	32	54.4898812	105.9105051	35.22218456	16.51402858	0.033668289
350	106.6782961	11.68907004	29.85818659	32.39604879	0.65636244	3	20.21875172	105.9130904	149.6390069	60.14181341	0.446547867
150	113.1782961	15.18907004	22.9155585	19.82643929	0.624650517	7	27.44376852	105.9250445	141.1883056	67.0844415	0.555595345
150	118.1782961	17.68907004	6.428863403	37.39217892	0.51426403	108	32.85135985	105.9304226	123.2881733	83.5711366	0.862238873
150	114.1782961	15.68907004	97.92605684	21.2203588	0.765219268	22	28.52955462	105.9406545	35.93990727	7.92605684	0.007755849
250	133.6782961	24.18907004	130.4006414	36.50081567	0.8369362	10	48.70467311	105.9437714	61.69084187	40.40064137	0.201507632
50	117.1782961	17.18907004	8.312567923	28.68421001	0.771844589	3	31.77431364	105.9447666	125.4792468	81.68743208	0.823806983
50	115.1782961	16.18907004	97.87165275	10.43854604	0.905125103	9	29.6133068	105.9494257	35.61514127	7.871652752	0.007649743
150	116.1782961	16.68907004	100.3685254	37.06024827	0.783802487	26	30.69492714	105.9509437	37.82977165	10.3685254	0.013272385
250	127.1782961	21.68907004	109.6264912	31.41723611	0.834709685	23	42.21874415	105.9568383	43.46231858	19.62649116	0.047555451
250	129.6782961	22.68907004	115.555535	2.224414175	0.627384616	3	44.74029842	105.957041	48.44717713	25.55553504	0.080627824
150	138.1782961	25.68907004	118.006753	19.99109203	0.686547848	24	53.05167661	105.964843	47.41490387	28.00675305	0.096836817
350	107.6782961	12.18907004	119.7425571	32.92141095	0.75218521	9	21.31632987	105.9667637	59.33553126	29.74255711	0.109212309
450	123.6782961	20.18907004	106.2996139	39.32214653	0.540339787	158	38.62235094	105.9713208	41.39609522	16.29961394	0.032799681
250	135.1782961	24.68907004	111.6785177	17.76681685	0.730102979	20	50.15874649	105.9782878	42.37431674	21.67851769	0.058019522
150	136.6782961	25.18907004	111.1376623	16.49334011	0.638683663	24	51.60785093	105.9862974	41.20715912	21.13766225	0.055160588
250	108.6782961	12.68907004	121.2806151	24.76170423	0.796741695	7	22.4124666	106.0158888	60.67647631	31.28061512	0.120799615
450	122.6782961	19.68907004	107.4195496	39.08906147	0.53686799	171	37.55879974	106.0355268	42.89667324	17.41954961	0.037461816
350	131.1782961	23.18907004	117.3421557	24.46583532	0.828392648	12	46.20769459	106.0571141	49.72048705	27.34215565	0.092295491
250	109.6782961	13.18907004	105.9153995	35.66765904	0.671604934	7	23.50708533	106.0601896	45.1046202	15.91539945	0.031271597
150	126.1782961	21.18907004	108.198943	32.0409535	0.79816946	23	41.1649736	106.0602105	42.46905171	18.19894296	0.040889077
50	121.6782961	19.18907004	122.1104141	38.10722212	0.629033941	14	36.49229211	106.0885604	57.95228934	32.11041413	0.127293666
250	128.6782961	22.18907004	124.2746932	12.52181416	0.688451227	5	43.69390533	106.0919992	57.64216894	34.27469321	0.145031431
50	120.6782961	18.68907004	115.8028045	36.45047889	0.890307952	5	35.42296355	106.1310995	51.99423219	25.80280452	0.082195645
150	111.6782961	14.18907004	42.90967602	34.28262801	0.862035394	7	25.69145012	106.1331325	161.6558972	47.09032398	0.273765261
250	132.6782961	23.68907004	116.8296951	32.35020674	0.91157535	8	47.67089708	106.1373292	48.66994415	26.82969515	0.088868215
50	125.1782961	20.68907004	110.1305934	31.78045982	0.679736142	16	40.10778871	106.1499047	44.81650483	20.13059335	0.050029727
250	140.1782961	26.18907004	105.8249927	16.20843117	0.865416361	24	54.91486936	106.159448	34.51565935	15.82499271	0.030917333
50	112.6782961	14.68907004	26.56378169	13.28143282	0.668524089	4	26.78103024	106.1611373	145.073025	63.43621831	0.49680911
150	119.6782961	18.18907004	161.9884277	39.34723567	0.811006497	17	34.35094277	106.1637754	98.51485163	71.98842765	0.639794286
350	107.1782961	11.68907004	21.96535341	34.35678365	0.799138749	7	20.64374126	106.1725646	141.7354517	68.03464659	0.571446066
150	113.6782961	15.18907004	21.89484177	20.40292211	0.782064272	6	27.86876002	106.1830399	140.1563393	68.10515823	0.572631182
150	118.6782961	17.68907004	7.240488366	36.65211813	0.705577554	83	33.27635218	106.1871759	124.0879506	82.75951163	0.84557244
250	134.1782961	24.18907004	157.9244007	18.65026042	0.767920503	5	49.12966733	106.1956927	89.19961538	67.92440074	0.569595582
150	114.6782961	15.68907004	98.26497816	20.3687066	0.61988384	21	28.9545488	106.1984699	36.26759537	8.264978156	0.008433317
50	117.6782961	17.18907004	34.46877531	9.30250158	0.859959496	6	32.19930847	106.2018497	151.6238747	55.53122469	0.380705792
150	115.6782961	16.18907004	98.62531919	35.70090354	0.647368379	29	30.03830247	106.207033	36.35752879	8.625319187	0.009184708
150	116.6782961	16.68907004	22.26713312	22.75090573	0.655700348	18	31.11992305	106.2083091	139.7169871	67.73286688	0.566387809
250	130.1782961	22.68907004	115.555535	2.224414175	0.692728722	3	45.16529503	106.2105304	48.43340877	25.55553504	0.080627824
250	127.6782961	21.68907004	131.0250801	39.01232092	0.824084335	13	42.6437408	106.2111498	64.84770828	41.02508006	0.207784839
150	138.6782961	25.68907004	109.1764665	14.89830351	0.683856095	18	53.47667427	106.2150662	38.56840347	19.17646654	0.045399613
350	108.1782961	12.18907004	121.8780453	36.09402455	0.718909655	10	21.74132863	106.2261741	61.46064614	31.87804534	0.125457997
550	124.1782961	20.18907004	109.1544931	38.61015648	0.580707533	206	39.04735014	106.2267851	44.23861113	19.15449313	0.045295631
150	135.6782961	24.68907004	123.8501756	30.08675491	0.782371188	7	50.58374653	106.2299207	54.53093414	33.85017561	0.141461036
50	137.1782961	25.18907004	125.7980077	23.36277829	0.725188127	4	52.03285226	106.237388	55.85207807	35.79800774	0.15820955
150	109.1782961	12.68907004	4.38673262	26.56774332	0.875974233	3	22.83747348	106.275236	123.7725342	85.61326738	0.904892784
450	123.1782961	19.68907004	107.1708365	39.34857792	0.54819585	171	37.98380951	106.2916524	42.63638237	17.17083646	0.036399707
350	131.6782961	23.18907004	117.9398269	28.33640462	0.803184553	10	46.6327076	106.3108731	50.30510216	27.93982685	0.096374559
250	126.6782961	21.18907004	107.6803721	35.89721004	0.677058465	33	41.58998721	106.3155242	41.9385245	17.68037205	0.038592044
150	110.1782961	13.18907004	103.8445651	34.05788658	0.838041912	6	23.93209925	106.3194711	43.02400228	13.8445651	0.023663208
250	129.1782961	22.18907004	122.5412324	11.97999869	0.816253856	6	44.11892382	106.3468059	55.89658033	32.54123238	0.130732322
450	106.6782961	11.18907004	170.1032255	26.95901892	0.792779331	15	19.96980805	106.3748179	110.0426808	80.10322547	0.792163794
150	121.1782961	18.68907004	128.7967745	39.56815005	0.541344516	43	35.84798808	106.388267	64.97781887	38.79677451	0.18582589
150	112.1782961	14.18907004	42.90967602	34.28262801	0.78146046	7	26.11647509	106.392262	161.6465405	47.09032398	0.273765261
50	125.6782961	20.68907004	117.9690971	31.1563277	0.777169068	8	40.53281591	106.4060752	52.64411838	27.96909714	0.096576592
250	140.6782961	26.18907004	108.4616606	19.29265368	0.943815823	27	55.33989759	106.4108267	37.13789779	18.46166064	0.042078138
150	113.1782961	14.68907004	26.56378169	13.28143282	0.425975072	4	27.20605927	106.4201728	145.0638121	63.43621831	0.49680911
150	120.1782961	18.18907004	132.4656841	39.69721521	0.74615798	24	34.77597206	106.4213468	68.98215657	42.4656841	0.222633867
350	107.6782961	11.68907004	121.6005904	34.68363111	0.806554567	10	21.06877199	106.4326879	61.3619989	31.60059038	0.123283619
150	114.1782961	15.18907004	99.86545393	14.73335298	0.873119113	9	28.29379214	106.4419636	38.11783064	9.865453934	0.012015701
150	119.1782961	17.68907004	155.3561931	33.98123506	0.879852839	38	33.70138481	106.4450868	92.19403874	65.35619311	0.527337281
250	134.6782961	24.18907004	123.6273771	29.93221913	0.775708811	7	49.55470087	106.4496279	54.89035647	33.6273771	0.139604999
50	115.1782961	15.68907004	112.253703	31.10684416	0.779604308	4	29.37958307	106.4572593	50.24723506	22.25370298	0.061139172
150	118.1782961	17.18907004	8.544874112	35.57342503	0.695647162	91	32.62434316	106.4600445	125.6906035	81.45512589	0.819128091
50	116.1782961	16.18907004	7.857763245	18.34778317	0.783136777	7	30.4633379	106.4656602	125.580862	82.14223676	0.83300581
350	130.6782961	22.68907004	121.2586233	10.16570992	0.765892787	6	45.59033072	106.4657863	54.12531184	31.25862329	0.120629818
150	117.1782961	16.68907004	22.92436124	24.53007858	0.814715735	37	31.54495864	106.4667402	140.3650115	67.07563876	0.555449545
250	128.1782961	21.68907004	125.5935758	30.32357783	0.779498238	8	43.06877661	106.4670837	59.40549591	35.59357576	0.156407733
150	139.1782961	25.68907004	106.979441	15.30757081	0.833057732	19	53.90171039	106.467624	36.35814995	16.979441	0.035592768
150	136.1782961	24.68907004	109.1181247	17.21262012	0.791698313	16	51.00878475	106.4836752	39.7866719	19.11812468	0.045123789
50	124.6782961	20.18907004	99.4297104	35.5812512	0.588596027	8	39.47238814	106.4836842	34.50384482	9.4297104	0.010977708
250	108.6782961	12.18907004	121.9846226	19.38756274	0.72086429	6	22.16636677	106.4862782	61.55889679	31.98462256	0.126298281
50	137.6782961	25.18907004	112.6997319	20.24230838	0.70822557	7	52.45789145	106.4907076	42.74128392	22.69973193	0.063614547
150	109.6782961	12.68907004	119.693949	17.32779707	0.712235336	4	23.26251807	106.5353218	59.07175324	29.69394904	0.108855631
350	132.1782961	23.18907004	121.887584	29.78472996	0.801774531	10	47.05775641	106.5665057	54.24246261	31.88758396	0.125533088
250	127.1782961	21.18907004	112.8913403	33.14074408	0.807890535	31	42.01503668	106.5724178	47.14000601	22.89134027	0.06469302
150	110.6782961	13.18907004	103.8445651	34.05788658	0.700136872	6	24.35714939	106.5795366	43.01629744	13.8445651	0.023663208
50	122.6782961	19.18907004	93.36778883	38.61295558	0.80747041	4	37.34236336	106.6032826	29.19015409	3.367788828	0.001400247
250	129.6782961	22.18907004	115.555535	2.224414175	0.741589105	3	44.54397706	106.6033397	48.90131914	25.55553504	0.080627824
350	107.1782961	11.18907004	14.44321251	34.58893163	0.870004381	9	20.39486483	106.6356025	134.3756174	75.55678749	0.704793597
50	121.6782961	18.68907004	113.723492	32.50464772	0.633843112	6	36.27304627	106.6467319	49.89646312	23.72349199	0.069481984
250	133.6782961	23.68907004	162.8321249	16.11659143	0.850122216	3	48.52098067	106.647154	94.65004816	72.8321249	0.654878817
150	112.6782961	14.18907004	26.56378169	13.28143282	0.5934595	4	26.54153383	106.652267	145.2934039	63.43621831	0.49680911
150	126.1782961	20.68907004	106.8179503	36.8469862	0.680143121	28	40.95787607	106.6637811	41.48452791	16.81795032	0.034918945
250	141.1782961	26.18907004	121.2346378	24.62990991	0.90623953	18	55.76495807	106.6647487	49.8996033	31.23463783	0.120444765
150	113.6782961	14.68907004	26.56378169	13.28143282	0.754976907	4	27.63112111	106.6801299	145.0567327	63.43621831	0.49680911
250	108.1782961	11.68907004	172.3222609	38.6888456	0.732302055	4	21.49383524	106.6934947	112.0770284	82.32226089	0.836661066
150	114.6782961	15.18907004	110.5768628	29.5416948	0.797651474	16	28.71885634	106.7018555	48.82227209	20.57686279	0.052272504
250	135.1782961	24.18907004	110.2135708	17.66040402	0.805983658	16	49.97976568	106.7056584	41.46713657	20.21357077	0.050443018
450	115.6782961	15.68907004	175.9756281	37.98620169	0.734019718	435	29.80464888	106.7170636	113.9622492	85.9756281	0.912568966
150	118.6782961	17.18907004	11.60464101	33.19845231	0.787289316	58	33.04940924	106.7193955	128.7432406	78.39535899	0.75874473
150	139.6782961	25.68907004	113.75409	15.35923554	0.882352723	10	54.32677704	106.7226164	43.12264744	23.75409	0.069661332
350	131.1782961	22.68907004	124.9433856	20.42291986	0.723292795	4	46.01539728	106.7228777	57.80152999	34.94338556	0.150745703
250	128.6782961	21.68907004	127.6346427	13.60512917	0.758225756	6	43.49384334	106.7247024	61.43839686	37.63464266	0.174860041
150	116.6782961	16.18907004	1.179433546	27.3347958	0.519984888	16	30.88840459	106.7253492	118.8956169	88.82056645	0.973962102
150	117.6782961	16.68907004	10.6879731	33.39493685	0.868803778	60	31.97002543	106.7262804	128.1216372	79.3120269	0.776592298
150	136.6782961	24.68907004	110.0054652	16.47910755	0.722748601	22	51.43385309	106.7396384	40.66470745	20.0054652	0.049409708
50	125.1782961	20.18907004	100.9053617	31.26231505	0.60706024	18	39.89745661	106.7420731	35.97193501	10.90536168	0.014682335
50	138.1782961	25.18907004	118.929757	14.19173191	0.563714913	10	52.8829605	106.7463496	48.96178247	28.92975697	0.103324795
150	109.1782961	12.18907004	4.38673262	26.56774332	0.809027454	3	22.59143562	106.7471112	123.9547448	85.61326738	0.904892784
150	110.1782961	12.68907004	119.693949	17.32779707	0.470621027	4	23.68759173	106.7961823	59.06583707	29.69394904	0.108855631
350	132.6782961	23.18907004	127.2747276	34.30532057	0.813807573	11	47.48283281	106.8240856	59.62193196	37.27472761	0.171531521
250	127.6782961	21.18907004	128.8150525	35.31999709	0.821417922	16	42.44011366	106.8309516	63.05674994	38.81505254	0.186001025
150	111.1782961	13.18907004	104.976036	32.80704369	0.56686341	5	24.78222711	106.8404228	44.14216241	14.97603604	0.027689093
250	130.1782961	22.18907004	115.555535	2.224414175	0.804374445	3	44.96905675	106.8616672	48.89437471	25.55553504	0.080627824
350	107.6782961	11.18907004	10.70385267	28.93019647	0.816630431	10	20.81994736	106.8970597	130.6312573	79.29614733	0.776281356
350	134.1782961	23.68907004	111.0761716	20.29397947	0.866017895	25	48.946064	106.9051202	42.8871091	21.07617163	0.054840125
150	113.1782961	14.18907004	26.56378169	13.28143282	0.695909898	4	26.96661768	106.9131859	145.2882987	63.43621831	0.49680911
250	141.6782961	26.18907004	120.4854325	24.78383823	0.87271637	17	56.19004274	106.9213263	49.14238721	30.48543251	0.114735999
150	126.6782961	20.68907004	116.8963641	36.86487317	0.80512832	15	41.38296076	106.923081	51.55699124	26.89636413	0.08931042
150	114.1782961	14.68907004	97.84478129	15.79986074	0.830342142	3	28.05620713	106.9410483	36.33281056	7.844781292	0.007597604
250	108.6782961	11.68907004	121.9846226	19.38756274	0.734327532	6	21.91892229	106.9550198	61.73481515	31.98462256	0.126298281
50	115.1782961	15.18907004	97.84478129	15.79986074	0.23320271	3	29.14394397	106.9627561	36.08540216	7.844781292	0.007597604
150	135.6782961	24.18907004	135.3286848	32.8423121	0.801988199	4	50.4048535	106.9638688	66.57573309	45.32868481	0.253665391
50	116.1782961	15.68907004	5.804956528	18.87629587	0.494492234	8	30.22973762	106.9779245	123.7868677	84.19504347	0.875161154
250	119.1782961	17.18907004	9.850656884	39.17890419	0.735547655	116	33.47449813	106.9799482	126.9843986	80.14934312	0.793076198
250	140.1782961	25.68907004	108.7103819	17.55525211	0.803441906	50	54.75186604	106.9801483	38.07195953	18.71038191	0.043219554
350	131.6782961	22.68907004	119.0718736	26.34701828	0.781604636	4	46.44048636	106.9818758	51.92417529	29.07187357	0.104342449
250	129.1782961	21.68907004	124.0346858	13.98554343	0.834205742	6	43.91893256	106.9840703	57.83286932	34.03468584	0.143007388
150	117.1782961	16.18907004	3.38684118	25.08309641	0.608324657	14	31.3134939	106.9861431	121.0983333	86.61315882	0.926152998
150	118.1782961	16.68907004	14.82416363	33.70340778	0.885006814	48	32.39511481	106.9869737	132.2530893	75.17583637	0.697704491
50	137.1782961	24.68907004	112.4026682	24.63253044	0.716994373	3	51.85894331	106.997901	43.05559265	22.40266824	0.061960438
50	125.6782961	20.18907004	120.1907781	30.48457193	0.611111962	8	40.32254705	107.0020082	55.25225732	30.19077811	0.112528776
50	138.6782961	25.18907004	118.8902673	13.29151369	0.636678306	5	53.30805116	107.0044115	48.9158459	28.89026731	0.103042907
150	109.6782961	12.18907004	119.693949	17.32779707	0.62871978	4	23.01652646	107.0087086	59.25778205	29.69394904	0.108855631
150	110.6782961	12.68907004	103.8445651	34.05788658	0.510055688	6	24.11268571	107.0578536	43.21263784	13.8445651	0.023663208
150	124.6782961	19.68907004	101.1730423	39.30469185	0.710418235	34	39.25902557	107.068582	36.61816113	11.17304227	0.01541196
250	128.1782961	21.18907004	132.156658	33.29786397	0.790357794	9	42.86520964	107.091188	66.39395619	42.156658	0.219405409
350	107.1782961	10.68907004	166.2635273	17.98173328	0.831258998	9	20.14477004	107.0971436	106.3558303	76.26352735	0.718040198
150	111.6782961	13.18907004	104.7323974	31.00665881	0.526412123	4	25.20732367	107.1021669	43.89503766	14.73239743	0.026795498
350	130.6782961	22.18907004	126.5992715	14.15700543	0.73074226	5	45.39415441	107.1218574	59.93384402	36.59927155	0.165371195
150	112.6782961	13.68907004	44.4422605	33.73302313	0.960643023	6	26.30036153	107.141343	163.3895048	45.5577395	0.25623551
250	108.1782961	11.18907004	176.3484102	35.90205334	0.789213408	4	21.24504684	107.1592241	116.2728814	86.34841015	0.920499745
250	134.6782961	23.68907004	148.7104569	22.40693212	0.697752139	3	49.37116381	107.1652304	80.51728762	58.71045691	0.425545401
150	113.6782961	14.18907004	26.56378169	13.28143282	0.934725124	4	27.3917179	107.1750581	145.2853542	63.43621831	0.49680911
250	142.1782961	26.18907004	124.8387992	22.90302775	0.85099591	15	56.61514327	107.1806774	53.49111262	34.8387992	0.149844683
250	127.1782961	20.68907004	112.9600524	36.69616561	0.770409334	34	41.80806141	107.1840351	47.61727067	22.9600524	0.065081976
150	114.6782961	14.68907004	154.7376761	29.77680054	0.723359672	7	28.48130858	107.2029681	93.22296623	64.73767606	0.517403296
250	109.1782961	11.68907004	122.0634801	22.96243271	0.659996677	7	22.34402432	107.2172985	61.81118171	32.06348007	0.126921822
150	136.1782961	24.18907004	107.5437036	23.86353742	0.684195443	5	50.82995584	107.2243469	38.78720825	17.54370364	0.037997721
350	105.6782961	9.689070037	165.0138736	18.53627754	0.761936441	7	18.36569949	107.2244164	105.4135236	75.0138736	0.694701387
550	115.6782961	15.18907004	175.5707896	37.93386412	0.712631301	519	29.56904631	107.224707	113.8088275	85.57078959	0.903995065
150	116.6782961	15.68907004	174.5828114	28.6462048	0.485525771	15	30.65484053	107.2398848	112.5622419	84.58281136	0.883240985
250	140.6782961	25.68907004	110.8819072	19.67201389	0.839231818	52	55.17696901	107.2403293	40.2397767	20.88190718	0.053833833
250	119.6782961	17.18907004	8.4618701	39.1799305	0.82659142	100	33.89960111	107.2417494	125.5930589	81.5381299	0.820798349
350	132.1782961	22.68907004	118.0936304	39.40415596	0.869766826	6	46.8655894	107.2428544	50.94285382	28.0936304	0.097438527
150	117.6782961	16.18907004	27.16436076	37.75968038	0.776019347	9	31.73859712	107.2480856	144.8734154	62.83563924	0.487446612
150	118.6782961	16.68907004	31.69719218	19.63090783	0.846675471	14	32.82021805	107.2488655	149.1236584	58.30280782	0.419656469
50	137.6782961	24.68907004	121.0748317	23.55884076	0.862890679	7	52.28404692	107.2585577	51.72450999	31.07483166	0.119215452
150	126.1782961	20.18907004	106.8179503	36.8469862	0.65144672	28	40.74765082	107.263548	41.87684858	16.81795032	0.034918945
150	139.1782961	25.18907004	106.7721634	15.51826736	0.673435092	31	53.733155	107.2649951	36.7944667	16.77216336	0.03472907
150	110.1782961	12.18907004	119.693949	17.32779707	0.339930367	4	23.44163047	107.2711065	59.25570504	29.69394904	0.108855631
150	111.1782961	12.68907004	103.8445651	34.05788658	0.53951768	6	24.5377912	107.320373	43.2109439	13.8445651	0.023663208
150	125.1782961	19.68907004	111.2475511	36.85132764	0.617135851	28	39.68413134	107.330592	46.69077106	21.24755112	0.055735608
250	128.6782961	21.18907004	123.1075154	33.00124096	0.807782657	7	43.29031595	107.3531913	57.34303639	33.10751544	0.135321923
250	107.6782961	10.68907004	165.0676259	28.00224549	0.822706146	3	20.56987649	107.3598965	105.1585943	75.06762587	0.69569734
350	131.1782961	22.18907004	126.5992715	14.15700543	0.819718498	5	45.81926135	107.3839815	59.93231431	36.59927155	0.165371195
250	113.1782961	13.68907004	37.90029555	28.90629292	0.738169175	10	26.72546882	107.4040996	156.8465081	52.09970445	0.335108544
250	105.1782961	9.189070037	161.2585962	16.04219559	0.824271378	4	17.68704274	107.414582	101.7990955	71.25859618	0.626887349
250	108.6782961	11.18907004	6.69482624	31.80959385	0.760160206	6	21.6701544	107.4221307	126.6184487	83.30517376	0.856759503
250	135.1782961	23.68907004	111.1125328	30.80179551	0.741092405	6	49.79627144	107.4275697	42.91821045	21.11253276	0.055029511
250	142.6782961	26.18907004	126.1355273	21.23975311	0.859372978	12	57.0402511	107.4429258	54.78668331	36.13552728	0.161206955
250	127.6782961	20.68907004	118.9326842	39.60427462	0.781148292	17	42.23316927	107.4467055	53.58908569	28.93268421	0.103345706
150	115.1782961	14.68907004	156.8807306	25.56816845	0.630675262	10	28.90641662	107.4659306	95.36549038	66.88073057	0.552226188
150	109.6782961	11.68907004	119.6539007	16.91210756	0.735751655	5	22.76913246	107.4803667	59.40121413	29.65390071	0.108562201
150	136.6782961	24.18907004	115.1052297	32.16569493	0.525413025	7	51.25506403	107.4871842	46.34824594	25.10522974	0.077811427
250	106.1782961	9.689070037	162.2882058	17.11594889	0.878948537	5	18.79080767	107.4875308	102.6875334	72.28820581	0.645133913
150	116.1782961	15.18907004	160.2481446	29.54369403	0.6123231	18	29.99415449	107.4877503	98.48583273	70.24814464	0.609234793
150	117.1782961	15.68907004	177.5808005	29.27761143	0.638354323	14	31.07994878	107.5029879	115.5600088	87.58080051	0.946962545
250	141.1782961	25.68907004	112.2954518	24.01291298	0.836508371	46	55.60207726	107.5032738	41.65299019	22.29545185	0.061368787
350	132.6782961	22.68907004	131.6760292	32.50960499	0.889386412	6	47.29069766	107.5058897	64.52500446	41.67602925	0.214431039
250	130.1782961	21.68907004	134.4010943	13.93873428	0.855747725	3	44.76914395	107.5083224	68.19614556	44.40109432	0.243389775
150	118.1782961	16.18907004	172.1764743	20.16038299	0.857869897	5	32.16370539	107.5112218	109.8853758	82.17647426	0.833700361
150	119.1782961	16.68907004	18.4191479	38.59284598	0.771680242	9	33.24532633	107.5120019	135.8454661	71.5808521	0.632570171
50	138.1782961	24.68907004	112.4099075	26.20551377	0.745278101	9	52.70915521	107.521707	43.05950027	22.4099075	0.062000488
50	126.6782961	20.18907004	20.66638393	35.16291149	0.85835711	3	41.17275911	107.5267522	135.7252625	69.33361607	0.593475348
150	139.6782961	25.18907004	107.3059157	15.69826413	0.719953663	23	54.15826329	107.5282065	37.32821202	17.30591565	0.036974656
150	110.6782961	12.18907004	103.8445651	34.05788658	0.480385537	6	23.86673876	107.5343417	43.40636622	13.8445651	0.023663208
250	107.1782961	10.18907004	174.4152345	18.24383176	0.901076967	4	19.89347701	107.5572055	114.6650333	84.4152345	0.879744669
150	111.6782961	12.68907004	104.7323974	31.00665881	0.520706284	4	24.9628993	107.583778	44.09922493	14.73239743	0.026795498
150	125.6782961	19.68907004	105.7389136	38.11580969	0.680979444	30	40.10923935	107.5942138	41.18276457	15.73891362	0.030581901
350	104.6782961	8.689070037	161.2585962	16.04219559	0.611118955	4	17.0073552	107.6019553	101.9326572	71.25859618	0.626887349
250	129.1782961	21.18907004	133.7792046	15.01729844	0.673888757	3	43.71542374	107.6170278	68.0156252	43.77920456	0.236619599
250	108.1782961	10.68907004	175.6257732	32.10250993	0.778882045	4	20.99498421	107.6233797	115.7174915	85.62577325	0.905157166
450	131.6782961	22.18907004	124.2385244	24.51647477	0.86236321	16	46.24436873	107.6481131	57.57283779	34.23852442	0.144725501
150	124.6782961	19.18907004	113.3321697	39.40368243	0.890978963	19	39.04275515	107.6499062	49.14431879	23.33216972	0.06720866
250	105.6782961	9.189070037	161.2585962	16.04219559	0.705750675	4	18.11214959	107.6781567	101.8002589	71.25859618	0.626887349
250	109.1782961	11.18907004	123.9309259	26.94075638	0.725803893	8	22.0952611	107.6858152	63.85580222	33.9309259	0.142136757
250	135.6782961	23.68907004	126.7225592	31.32090613	0.832321482	16	50.22137802	107.6922263	58.53011578	36.72255925	0.166487205
150	114.6782961	14.18907004	160.4464053	30.52459407	0.824513472	10	28.24193202	107.7018229	99.16867052	70.44640527	0.61267852
250	128.1782961	20.68907004	143.3670453	37.97534789	0.700898225	8	42.65827543	107.7111561	78.02527447	53.36704528	0.351610064
150	122.6782961	18.18907004	94.15902484	39.57293967	0.917120455	10	36.90143511	107.7289488	30.66076294	4.159024838	0.002135492
150	115.6782961	14.68907004	165.6310619	27.20901885	0.698488683	16	29.3315223	107.7299776	104.1175271	75.63106187	0.706179941
150	110.1782961	11.68907004	119.6539007	16.91210756	0.553989821	5	23.19423776	107.7442608	59.40294813	29.65390071	0.108562201
250	106.6782961	9.689070037	163.6188943	17.73877557	0.857379156	6	19.21591277	107.7513159	104.0199661	73.61889429	0.669103901
150	116.6782961	15.18907004	164.2083783	22.79340093	0.65382454	16	30.41925957	107.7519293	102.4479782	74.20837827	0.679862149
50	137.1782961	24.18907004	101.3136656	15.23321775	0.588841609	4	51.68016911	107.752476	32.55933392	11.31366562	0.015802349
150	117.6782961	15.68907004	128.8929475	32.03412303	0.781183308	7	31.50505341	107.7672782	66.87422201	38.89294747	0.186748316
150	141.6782961	25.68907004	124.2992829	18.47427518	0.91749131	6	56.02718185	107.7691021	53.65997771	34.29928293	0.145239606
350	130.6782961	21.68907004	129.7981134	16.32752149	0.780246675	6	45.1942484	107.7733464	63.5957207	39.79811341	0.195541954
150	118.6782961	16.18907004	21.85033442	35.31953455	0.809475987	7	32.58880976	107.7755974	139.5613994	68.14966558	0.573379866
150	119.6782961	16.68907004	57.29865105	36.8138797	0.603281051	8	33.67043067	107.7764304	174.7271665	32.70134895	0.132022003
350	104.1782961	8.189070037	161.2585962	16.04219559	0.708192279	4	16.32669716	107.786688	102.0590212	71.25859618	0.626887349
50	138.6782961	24.68907004	102.0682958	9.917022681	0.564112529	6	53.13425922	107.7874515	32.72105652	12.06829582	0.017980712
250	127.1782961	20.18907004	112.7252847	37.20104152	0.743076777	34	41.59786296	107.7916827	47.78675479	22.72528469	0.063757847
150	140.1782961	25.18907004	100.993636	14.1428456	0.830854878	19	54.58336707	107.794157	31.01929521	10.99363605	0.014920992
150	111.1782961	12.18907004	103.8445651	34.05788658	0.579792148	6	24.29184236	107.7984516	43.40855426	13.8445651	0.023663208
250	107.6782961	10.18907004	174.8485787	25.90880559	0.882368255	6	20.31857978	107.8212159	115.1006851	84.84857871	0.888800162
250	112.1782961	12.68907004	103.8445651	34.05788658	0.623984038	6	25.38800101	107.8481069	43.21400611	13.8445651	0.023663208
150	126.1782961	19.68907004	97.74969408	39.47401049	0.738790521	23	40.53434061	107.8595072	33.19675356	7.74969408	0.007414538
250	105.1782961	8.689070037	161.2585962	16.04219559	0.674143823	4	17.43245615	107.8659469	101.9352734	71.25859618	0.626887349
250	134.6782961	23.18907004	148.7104569	22.40693212	0.876157903	3	49.18324297	107.8754461	81.05554585	58.71045691	0.425545401
350	129.6782961	21.18907004	126.4567453	28.74329602	0.753709783	10	44.14052398	107.882766	60.69679979	36.45674527	0.164085713
250	108.6782961	10.68907004	6.69482624	31.80959385	0.771694583	6	21.42008419	107.8876285	126.7893964	83.30517376	0.856759503
250	113.1782961	13.18907004	38.80400113	28.57876923	0.776459408	9	26.48263762	107.8929297	157.9691243	51.19599887	0.323583988
450	132.1782961	22.18907004	127.8008856	27.66429482	0.880000257	16	46.66946747	107.9143285	61.13933534	37.80088556	0.176408265
150	125.1782961	19.18907004	110.4406955	33.40031282	0.864510252	20	39.46785382	107.9154608	46.25653863	20.44069551	0.051582967
250	114.1782961	13.68907004	172.4182147	34.59077133	0.72516698	15	27.57567364	107.9326049	111.3689499	82.4182147	0.838612607
250	106.1782961	9.189070037	162.2882058	17.11594889	0.682664762	5	18.53724683	107.942389	102.8330974	72.28820581	0.645133913
250	109.6782961	11.18907004	122.1977494	26.09044394	0.629602313	8	22.52035792	107.9503136	62.12600131	32.19774944	0.127987046
150	136.1782961	23.68907004	101.3136656	15.23321775	0.780163836	4	50.64647442	107.9592921	33.12621459	11.31366562	0.015802349
150	115.1782961	14.18907004	160.4464053	30.52459407	0.65957581	10	28.66702794	107.9667977	99.17235964	70.44640527	0.61267852
250	128.6782961	20.68907004	138.7133779	39.44824033	0.675201903	6	43.08337077	107.977453	73.37613382	48.71337789	0.292962122
150	116.1782961	14.68907004	165.0997309	28.12667737	0.772669289	19	29.75661657	107.9951519	103.5901653	75.09973091	0.696292541
150	110.6782961	11.68907004	119.6539007	16.91210756	0.57523354	5	23.61933116	108.009018	59.40682465	29.65390071	0.108562201
250	107.1782961	9.689070037	166.5227364	15.51352265	0.808688124	6	19.64100574	108.0158059	106.927635	76.52273642	0.72292953
150	117.1782961	15.18907004	178.6509068	28.40335724	0.739711354	13	30.84435248	108.0172881	116.8947098	88.65090678	0.970244849
150	122.1782961	17.68907004	95.20667126	34.69114305	0.926265793	4	36.2519455	108.0195082	32.03556126	5.206671258	0.003346843
150	137.6782961	24.18907004	110.1650192	21.73720499	0.697481302	27	52.10526191	108.0203213	41.41656941	20.16501924	0.050200988
150	118.1782961	15.68907004	174.9383776	16.58431353	0.740640789	4	31.93014533	108.0328013	112.9240384	84.93837762	0.890682468
150	142.1782961	25.68907004	128.8128357	16.30615983	0.894103215	5	56.45227355	108.0379397	58.18029096	38.81283566	0.185979779
350	131.1782961	21.68907004	130.1731755	13.89446547	0.782969284	4	45.61933987	108.0403995	63.97616951	40.17317553	0.199244942
150	119.1782961	16.18907004	34.42656576	39.42384965	0.654462268	9	33.01390113	108.0412593	152.1421437	55.57343424	0.381284765
250	104.6782961	8.189070037	161.2585962	16.04219559	0.777451267	4	16.75178783	108.0510546	102.0630591	71.25859618	0.626887349
50	139.1782961	24.68907004	102.5783664	9.302439799	0.788664364	10	53.5593497	108.0558986	33.23764605	12.57836636	0.019532753
150	127.6782961	20.18907004	162.2109595	38.47319994	0.799289193	5	42.02295321	108.058403	97.27768427	72.21095945	0.643755885
150	140.6782961	25.18907004	103.6387046	18.4948891	0.891736722	13	55.00845708	108.0629625	33.67120295	13.63870461	0.022964724
150	111.6782961	12.18907004	104.7323974	31.00665881	0.668671116	4	24.7169322	108.063474	44.30073917	14.73239743	0.026795498
250	108.1782961	10.18907004	5.470412702	26.84022103	0.803779178	6	20.74366803	108.0859791	125.7269276	84.5295873	0.882129769
450	112.6782961	12.68907004	171.0210239	35.5535756	0.770083766	48	25.81308726	108.1133986	110.3952662	81.02102388	0.810420532
250	126.6782961	19.68907004	110.5772538	39.28134224	0.666620127	38	40.95942591	108.1265332	46.03014878	20.57725382	0.052274491
250	105.6782961	8.689070037	162.2882058	17.11594889	0.617488688	5	17.85754104	108.1305827	102.969563	72.28820581	0.645133913
250	135.1782961	23.18907004	118.0856514	33.98803695	0.889020551	7	49.60832697	108.1439649	50.43772332	28.08565137	0.097383187
250	130.1782961	21.18907004	134.4010943	13.93873428	0.80589538	3	44.56560743	108.1504765	68.64757649	44.40109432	0.243389775
250	109.1782961	10.68907004	11.15746757	30.58590512	0.727707515	7	21.84516735	108.1526787	131.2570103	78.84253243	0.767425299
250	113.6782961	13.18907004	23.08426985	35.12060316	0.821396188	12	26.90772033	108.1584919	142.2546129	66.91573015	0.552804314
250	125.6782961	19.18907004	110.0126846	38.03452713	0.66957222	47	39.89293459	108.1826908	45.83481249	20.01268464	0.049445376
150	114.6782961	13.68907004	3.842772499	27.7509494	0.604035469	5	28.00075301	108.1984353	122.7991129	86.1572275	0.91642813
250	106.6782961	9.189070037	165.0138736	18.53627754	0.710657153	7	18.96232539	108.2073129	105.564075	75.0138736	0.694701387
150	110.1782961	11.18907004	119.6539007	16.91210756	0.754293365	5	22.94543576	108.2156627	59.58766961	29.65390071	0.108562201
650	124.6782961	18.68907004	116.8517177	39.27759497	0.661408526	354	38.82361689	108.2276586	53.02693685	26.8517177	0.089014166
150	136.6782961	23.68907004	111.6706939	30.16106194	0.648078485	5	51.07155127	108.2288625	43.49143439	21.67069395	0.057977651
50	115.6782961	14.18907004	161.1625286	20.88499938	0.782745917	3	29.09210427	108.2328904	99.89443688	71.16252857	0.625198206
350	104.1782961	7.689070037	161.2585962	16.04219559	0.699148765	4	16.07020404	108.23363	102.1837033	71.25859618	0.626887349
250	129.1782961	20.68907004	146.5623358	5.171665859	0.484977087	3	43.50844602	108.2456643	81.23237434	56.56233585	0.394975042
150	116.6782961	14.68907004	169.9099614	24.88623794	0.77745666	13	30.18169025	108.2614972	108.4066578	79.90996143	0.788345918
150	111.1782961	11.68907004	119.693949	17.32779707	0.662836584	4	24.04440355	108.2746756	59.4529131	29.69394904	0.108855631
250	107.6782961	9.689070037	5.170394312	17.00275313	0.656559047	4	20.06607749	108.2810357	125.581219	84.82960569	0.888402716
150	117.6782961	15.18907004	146.2718978	32.1435612	0.83989857	7	31.26942402	108.2838715	84.52222611	56.2718978	0.390929195
150	138.1782961	24.18907004	108.5001359	20.62198173	0.663846984	33	52.53033296	108.2908236	39.7608912	18.50013587	0.042253707
150	118.6782961	15.68907004	22.98892539	32.83069157	0.730500423	6	32.35521533	108.2996037	140.9813248	67.01107461	0.554380756
50	119.6782961	16.18907004	52.80748158	30.34972621	0.722283958	3	33.43897027	108.3082556	170.5299563	37.19251842	0.170775732
350	131.6782961	21.68907004	134.4010943	13.93873428	0.816026573	3	46.04440899	108.3095576	68.21237072	44.40109432	0.243389775
150	142.6782961	25.68907004	129.7273066	15.61813648	0.960836407	3	56.87734277	108.3099187	59.10524916	39.7273066	0.194846777
250	105.1782961	8.189070037	161.2585962	16.04219559	0.569297933	4	17.17685608	108.3160516	102.0691591	71.25859618	0.626887349
350	128.1782961	20.18907004	115.2412256	36.14150492	0.767709301	37	42.44802053	108.3269787	50.31592231	25.24122558	0.078656725
50	139.6782961	24.68907004	111.1186091	15.05734472	0.693117263	4	53.98441713	108.3271603	41.78786122	21.11860914	0.055061192
150	112.1782961	12.18907004	104.7323974	31.00665881	0.92243977	4	25.14199913	108.3294476	44.30727877	14.73239743	0.026795498
150	141.1782961	25.18907004	121.2561791	23.94363693	0.82505964	14	55.43352376	108.3347444	51.29910508	31.25617915	0.120610955
250	108.6782961	10.18907004	5.470412702	26.84022103	0.746788615	6	21.16873261	108.3515308	125.733455	84.5295873	0.882129769
250	113.1782961	12.68907004	47.11400126	28.12621856	0.809438425	7	26.23814884	108.3796929	166.4952565	42.88599874	0.227062826
250	127.1782961	19.68907004	111.9521941	37.45031412	0.762835031	33	41.3844859	108.3953552	47.41360288	21.9521941	0.059493682
150	106.1782961	8.689070037	161.2585962	16.04219559	0.72790225	4	18.28260077	108.3958964	101.9467125	71.25859618	0.626887349
250	135.6782961	23.18907004	118.0856514	33.98803695	0.788806378	7	50.03338486	108.4149339	50.44786925	28.08565137	0.097383187
250	109.6782961	10.68907004	121.4449046	28.6399869	0.662161004	8	22.27022453	108.4185669	61.55155962	31.4449046	0.122071855
150	114.1782961	13.18907004	30.55601206	4.906160716	0.558474115	3	27.3327768	108.4251086	149.7338126	59.44398794	0.436245395
550	126.1782961	19.18907004	110.1538291	39.32341388	0.679740754	208	40.31798809	108.451657	45.98488119	20.15382908	0.050145287
150	115.1782961	13.68907004	164.4916327	22.75485851	0.525496213	7	28.42580473	108.4653731	103.4558433	74.49163273	0.685062142
250	107.1782961	9.189070037	165.564562	20.92498346	0.710439388	8	19.38737611	108.472963	106.1221705	75.56456197	0.704938645
150	110.6782961	11.18907004	118.681971	17.47309084	0.761425956	5	23.37048542	108.4818998	58.62341897	28.68197103	0.101562403
150	125.1782961	18.68907004	94.12608952	33.43279055	0.989780134	3	39.24866489	108.496681	30.31052609	4.126089518	0.002101804
250	104.6782961	7.689070037	161.2585962	16.04219559	0.760104445	4	16.49525153	108.4989474	102.191194	71.25859618	0.626887349
150	116.1782961	14.18907004	160.0057679	19.23119746	0.58862021	8	29.51715172	108.5001443	98.74592348	70.00576789	0.605037968
150	137.1782961	23.68907004	105.6305974	37.52430556	0.596306153	6	51.49659892	108.501037	37.46281774	15.63059736	0.030162417
250	129.6782961	20.68907004	146.5623358	5.171665859	0.555799342	3	43.93349168	108.5158603	81.24247175	56.56233585	0.394975042
150	117.1782961	14.68907004	142.6145565	25.31019294	0.721538566	6	30.60673404	108.529058	81.11983806	52.61455652	0.34176439
250	111.6782961	11.68907004	103.8121544	35.14752231	0.64303664	8	24.46944569	108.5412721	43.57934412	13.81215442	0.023552544
250	108.1782961	9.689070037	5.396302622	28.40374508	0.70380897	6	20.49111883	108.5470404	125.8151702	84.60369738	0.883677236
150	118.1782961	15.18907004	162.938934	27.95123086	0.844920123	5	31.69446487	108.5517257	101.1981416	72.93893401	0.656800999
50	138.6782961	24.18907004	105.7817235	5.773958198	0.6918724	4	52.95537252	108.5640905	37.0551052	15.78172346	0.030748493
150	119.1782961	15.68907004	34.42656576	39.42384965	0.610208923	9	32.78025406	108.5677327	152.42809	55.57343424	0.381284765
50	120.1782961	16.18907004	79.3922123	19.35301357	0.72487789	4	33.86400782	108.5766353	17.12400334	10.6077877	0.013891995
150	105.6782961	8.189070037	161.2585962	16.04219559	0.63687035	4	17.60189276	108.5817124	102.0773356	71.25859618	0.626887349
250	143.1782961	25.68907004	129.0049921	24.79401102	0.827608374	22	57.30237963	108.5851774	58.39727787	39.00499213	0.187825853
450	112.6782961	12.18907004	169.6753191	37.16777358	0.729793446	37	25.56703388	108.5964116	109.2589503	79.67531907	0.783723021
350	128.6782961	20.18907004	123.5530456	38.26724958	0.731776717	20	42.87305538	108.5974774	58.63848758	33.55304555	0.138988502
150	140.1782961	24.68907004	103.3368721	13.1642644	0.683850107	30	54.4094517	108.6013533	34.01965735	13.33687207	0.021959526
150	141.6782961	25.18907004	127.0185784	23.83024119	0.728608756	16	55.85855723	108.6096301	57.07563818	37.01857844	0.169182117
150	109.1782961	10.18907004	10.15501099	36.98962689	0.764608218	3	21.59376433	108.617907	130.4267184	79.84498901	0.787064478
150	113.6782961	12.68907004	30.55601206	4.906160716	0.870392552	3	26.66317646	108.64703	149.9465168	59.44398794	0.436245395
150	106.6782961	8.689070037	162.2882058	17.11594889	0.765317134	5	18.70762613	108.6619222	102.9851759	72.28820581	0.645133913
350	127.6782961	19.68907004	114.0988715	38.76385237	0.72664723	50	41.809511	108.6660382	49.5715258	24.09887146	0.071698223
350	104.1782961	7.189070037	161.2585962	16.04219559	0.726566035	4	15.81278594	108.6794187	102.3061426	71.25859618	0.626887349
150	110.1782961	10.68907004	36.81141916	34.16285763	0.7199075	4	22.69524649	108.6853297	156.9273463	53.18858084	0.349262362
350	136.1782961	23.18907004	110.4185628	19.48430881	0.794084645	47	50.45840686	108.6884486	42.79417492	20.4185628	0.051471322
150	114.6782961	13.18907004	8.606964604	26.6076631	0.557899711	6	27.7577977	108.6928214	127.7944866	81.3930354	0.817879779
350	126.6782961	19.18907004	113.9302015	34.65318564	0.649565628	63	40.74300471	108.7224219	49.77286818	23.93020153	0.070698092
50	115.6782961	13.68907004	174.6984125	24.10950737	0.21891227	3	28.85081944	108.7334611	113.6727859	84.69841251	0.885656924
150	107.6782961	9.189070037	5.170394312	17.00275313	0.82188587	4	19.81238976	108.739374	125.7375242	84.82960569	0.888402716
150	111.1782961	11.18907004	118.6688153	17.90611977	0.808412243	4	23.79549761	108.7490627	58.62012561	28.66881526	0.101469255
250	105.1782961	7.689070037	161.2585962	16.04219559	0.542493525	4	16.9202611	108.7649142	102.2007585	71.25859618	0.626887349
350	125.6782961	18.68907004	104.0439034	38.94844788	0.698593403	91	39.67367445	108.7674401	40.24020659	14.04390337	0.024349534
150	116.6782961	14.18907004	160.0057679	19.23119746	0.697688771	8	29.94216091	108.7686033	98.75649364	70.00576789	0.605037968
150	137.6782961	23.68907004	106.950659	25.35071716	0.801317779	15	51.92160745	108.7759191	38.79774136	16.95065897	0.035472202
250	130.1782961	20.68907004	146.5623358	5.171665859	0.683102055	3	44.35849802	108.7881135	81.25544547	56.56233585	0.394975042
150	117.6782961	14.68907004	144.7726521	19.50129885	0.64739269	3	31.03173851	108.7978798	83.28887312	54.77265211	0.370375731
650	124.6782961	18.18907004	121.1654322	38.19377942	0.672906991	387	38.60165068	108.8018429	57.69975713	31.16543218	0.119911625
450	112.1782961	11.68907004	173.9418519	39.01322766	0.762510716	37	24.89444825	108.8088463	113.7194755	83.94185189	0.869905494
250	108.6782961	9.689070037	13.83306111	25.79188259	0.587191437	5	20.9161205	108.8138558	134.2621066	76.16693889	0.716222541
150	118.6782961	15.18907004	4.561456931	1.889954468	0.517913483	3	32.11946556	108.8208976	122.8319309	85.43854307	0.901203042
350	119.6782961	15.68907004	2.527503856	39.52800941	0.809734728	118	33.20525204	108.8372371	120.5405741	87.47249614	0.944621924
50	139.1782961	24.18907004	102.6290154	11.11710768	0.50090608	9	53.38037056	108.8402344	33.91854749	12.62901539	0.019690374
50	120.6782961	16.18907004	87.53963047	29.21452289	0.77438666	3	34.28900426	108.8464487	25.28319429	2.460369529	7.47E-04
150	121.6782961	16.68907004	123.1160157	5.910994022	0.80190144	3	35.3706246	108.8480513	60.57749001	33.11601571	0.135391419
150	106.1782961	8.189070037	161.2585962	16.04219559	0.447684853	4	18.02688863	108.8480711	102.0876041	71.25859618	0.626887349
250	113.1782961	12.18907004	47.11400126	28.12621856	0.803083491	7	25.99202709	108.864406	166.708617	42.88599874	0.227062826
150	129.1782961	20.18907004	146.5623358	5.171665859	0.459840472	3	43.29804801	108.869969	81.66135494	56.56233585	0.394975042
150	140.6782961	24.68907004	108.2875416	20.40298918	0.786482755	31	54.83444325	108.8786001	38.98753363	18.28754158	0.04128817
250	109.6782961	10.18907004	24.61468756	30.57704084	0.555497696	5	22.01875386	108.8851443	144.8972172	65.38531244	0.527807294
150	142.1782961	25.18907004	128.5566248	23.75573401	0.727159707	17	56.28354726	108.8877525	58.63164851	38.55662483	0.183532508
150	114.1782961	12.68907004	30.55601206	4.906160716	0.554619436	3	27.08816073	108.9154511	149.9580284	59.44398794	0.436245395
150	107.1782961	8.689070037	164.0376606	9.379609839	0.733768638	4	19.13260786	108.9286947	104.7455958	74.03766061	0.676737678
150	128.1782961	19.68907004	153.2690465	39.60740413	0.794105047	5	42.23449145	108.9386492	88.75573363	63.26904651	0.494194104
250	104.6782961	7.189070037	161.5872919	16.3753304	0.739707631	3	16.23776454	108.9456518	102.6457632	71.58729188	0.632683995
150	110.6782961	10.68907004	36.81141916	34.16285763	0.764079477	4	23.12022386	108.9530049	156.9387992	53.18858084	0.349262362
150	115.1782961	13.18907004	8.606964604	26.6076631	0.497625198	6	28.18277358	108.9616727	127.8064993	81.3930354	0.817879779
150	136.6782961	23.18907004	111.3243502	26.8467823	0.86606228	4	50.88338288	108.9646081	43.71669409	21.32435018	0.056139248
350	127.1782961	19.18907004	114.9603011	32.5880836	0.681710215	58	41.1679747	108.99505	50.81732524	24.96030108	0.076915633
150	116.1782961	13.68907004	160.0091564	19.45383673	0.604872027	7	29.27578765	109.0027429	98.99601433	70.0091564	0.605096541
150	108.1782961	9.189070037	13.50645334	3.770058739	0.592282206	3	20.23735704	109.0065816	134.0852364	76.49354666	0.722378109
250	111.6782961	11.18907004	103.0176286	36.59625386	0.75305411	9	24.22046294	109.0171898	42.98100691	13.01762857	0.020920821
150	105.6782961	7.689070037	161.2585962	16.04219559	0.547709635	4	17.34522351	109.0315642	102.2124117	71.25859618	0.626887349
150	117.1782961	14.18907004	138.631718	16.78817206	0.614481293	6	30.3671223	109.0383125	77.39536749	48.63171805	0.291980741
550	126.1782961	18.68907004	112.9312039	39.64926429	0.684228768	226	40.09863579	109.0399979	49.14207303	22.93120392	0.064918533
150	138.1782961	23.68907004	103.7962166	18.6593636	0.812823619	24	52.34656663	109.0536164	35.66164104	13.79621657	0.023498221
250	130.6782961	20.68907004	146.5623358	5.171665859	0.840169837	3	44.78345513	109.062499	81.27135943	56.56233585	0.394975042
150	118.1782961	14.68907004	158.5131012	34.54207148	0.898075133	11	31.4566941	109.0680091	97.0426485	68.51310124	0.579511733
150	125.1782961	18.18907004	105.3521732	38.67083157	0.775543203	6	39.02660525	109.0742557	41.90116901	15.35217315	0.029097435
450	112.6782961	11.68907004	176.8959487	39.39104179	0.749908317	38	25.31940181	109.0774376	116.6862381	86.8959487	0.932210605
150	109.1782961	9.689070037	10.15501099	36.98962689	0.725862158	3	21.34107315	109.0815181	130.5963883	79.84498901	0.787064478
350	119.1782961	15.18907004	4.875609623	35.99106603	0.805550477	115	32.5444165	109.0914354	123.1597714	85.12439038	0.894587881
650	124.1782961	17.68907004	126.7767648	39.41429933	0.696811924	457	37.95200673	109.0985293	63.64888392	36.77676484	0.166979066
50	120.1782961	15.68907004	74.74126892	30.72914534	0.719548986	5	33.63019962	109.1081665	12.7683426	15.25873108	0.028744305
150	106.6782961	8.189070037	162.2882058	17.11594889	0.51422038	5	18.45183438	109.1151618	103.12959	72.28820581	0.645133913
50	139.6782961	24.18907004	105.0461317	15.9975738	0.440281356	11	53.80531669	109.1193726	36.3554458	15.04613168	0.027948899
250	135.6782961	22.68907004	103.4315279	24.7084338	0.866923269	6	49.84093916	109.1319386	36.34250121	13.43152793	0.022272339
250	113.6782961	12.18907004	34.70489162	7.054613351	0.633534009	5	26.41696927	109.1334715	154.3127514	55.29510838	0.377475187
150	129.6782961	20.18907004	146.5623358	5.171665859	0.664045371	3	43.72298847	109.1445253	81.67782455	56.56233585	0.394975042
250	110.1782961	10.18907004	139.2266927	37.76355133	0.771847813	11	22.44369181	109.1532798	79.52222203	49.22669275	0.2991688
150	141.1782961	24.68907004	119.6233999	25.56290724	0.742360668	34	55.25938129	109.1590284	50.34439076	29.62339989	0.10833899
150	142.6782961	25.18907004	126.1244211	20.33581013	0.785900506	13	56.70848326	109.1692514	56.22136928	36.12442115	0.161107877
150	114.6782961	12.68907004	30.55601206	4.906160716	0.344551598	3	27.5130921	109.184998	149.9718289	59.44398794	0.436245395
150	107.6782961	8.689070037	5.170394312	17.00275313	0.632969958	4	19.55753661	109.1962491	125.8914228	84.82960569	0.888402716
250	105.1782961	7.189070037	161.2585962	16.04219559	0.611034178	4	16.66268968	109.2125532	102.3300775	71.25859618	0.626887349
150	128.6782961	19.68907004	146.5623358	5.171665859	0.430932187	3	42.65941728	109.2132573	82.06590068	56.56233585	0.394975042
250	111.1782961	10.68907004	119.6011579	24.53951428	0.642829923	7	23.54514721	109.2216304	59.74219297	29.60115786	0.108176364
150	115.6782961	13.18907004	8.606964604	26.6076631	0.574270046	6	28.60769487	109.2317056	127.8208316	81.3930354	0.817879779
150	137.1782961	23.18907004	103.9839543	36.32326549	0.846096121	5	51.30830254	109.2435159	36.39646091	13.9839543	0.024142096
350	127.6782961	19.18907004	114.5331004	32.89860133	0.750290024	56	41.59288807	109.2696078	50.40727975	24.53310036	0.07430531
150	116.6782961	13.68907004	156.3100308	31.26678208	0.848858423	14	29.70069974	109.2732631	95.31172494	66.3100308	0.542841998
150	108.6782961	9.189070037	13.50645334	3.770058739	0.564422405	3	20.66226855	109.2746215	134.0990399	76.49354666	0.722378109
550	112.1782961	11.18907004	171.4453502	34.88933039	0.790963211	77	24.64537192	109.2863205	111.4230251	81.44535016	0.818931489
150	106.1782961	7.689070037	161.2585962	16.04219559	0.325265141	4	17.77012941	109.2989315	102.2261689	71.25859618	0.626887349
150	117.6782961	14.18907004	141.2077289	29.33613905	0.730441014	14	30.79202624	109.3093178	79.98668734	51.20772891	0.323732284
350	126.6782961	18.68907004	103.4497996	37.23240022	0.707640936	75	40.52353895	109.3144182	39.67798579	13.44979959	0.022332976
150	138.6782961	23.68907004	103.4589704	20.1314741	0.692646715	25	52.77146592	109.3342415	35.34631961	13.45897038	0.022363442
150	118.6782961	14.68907004	9.573865689	25.50872298	0.788976424	6	31.88159109	109.3394935	128.1191596	80.42613431	0.798563343
250	113.1782961	11.68907004	47.11400126	28.12621856	0.837427092	7	25.7442968	109.3470865	166.9192129	42.88599874	0.227062826
250	125.6782961	18.18907004	114.010488	38.81410292	0.778762973	37	39.45150046	109.3484645	50.57686034	24.01048804	0.071173276
150	109.6782961	9.689070037	10.15501099	36.98962689	0.664113895	3	21.76596731	109.3500641	130.6108938	79.84498901	0.787064478
150	124.6782961	17.68907004	105.3521732	38.67083157	0.984048341	6	38.37689623	109.3724643	42.24163716	15.35217315	0.029097435
150	107.1782961	8.189070037	165.9297151	17.97725811	0.668416717	6	18.87672063	109.3830195	106.7856	75.92971509	0.711768103
150	123.6782961	17.18907004	97.50092426	30.57563913	0.909832722	7	37.29984366	109.3870813	34.69905647	7.500924261	0.006946156
350	104.6782961	6.689070037	161.7266163	19.11882726	0.697802814	5	15.97934499	109.3911863	102.9087057	71.7266163	0.635149072
50	140.1782961	24.18907004	96.49784153	22.4857681	0.894266688	6	54.2302002	109.4016276	27.83068227	6.497841532	0.005212586
150	114.1782961	12.18907004	30.55601206	4.906160716	0.71737123	3	26.84185083	109.4036494	150.1794017	59.44398794	0.436245395
250	136.1782961	22.68907004	103.4315279	24.7084338	0.745984747	6	50.26581993	109.4117608	36.36416051	13.43152793	0.022272339
250	130.1782961	20.18907004	146.5623358	5.171665859	0.560725326	3	44.14786655	109.4212207	81.69724987	56.56233585	0.394975042
250	110.6782961	10.18907004	134.6367772	35.13487932	0.724516236	9	22.86856868	109.4223513	74.94750452	44.6367772	0.245980479
50	141.6782961	24.68907004	121.1001753	23.94836672	0.810283165	5	55.68425496	109.4427721	51.84608147	31.10017529	0.119409988
150	143.1782961	25.18907004	133.4895167	18.99388657	0.917619595	7	57.13335424	109.4542732	63.61248708	43.48951672	0.233498526
150	115.1782961	12.68907004	8.606964604	26.6076631	0.649377173	6	27.93796094	109.4557134	128.0388985	81.3930354	0.817879779
150	108.1782961	8.689070037	13.50645334	3.770058739	0.404078794	3	19.98240293	109.464621	134.2427214	76.49354666	0.722378109
150	105.6782961	7.189070037	161.5872919	16.3753304	0.614169622	3	17.08755199	109.4801565	102.6738832	71.58729188	0.632683995
150	129.1782961	19.68907004	146.5623358	5.171665859	0.349890905	3	43.08427828	109.4899338	82.08568327	56.56233585	0.394975042
250	111.6782961	10.68907004	118.5804895	21.52338945	0.718237726	6	23.97000698	109.491245	58.73740442	28.58048951	0.100844985
250	116.1782961	13.18907004	165.713587	33.68315465	0.753468647	30	29.03255187	109.5029641	104.9441351	75.71358704	0.707721884
250	137.6782961	23.18907004	107.3348855	21.64140253	0.797765538	42	51.73315517	109.5252795	39.77108338	17.33488552	0.03709855
150	109.1782961	9.189070037	16.10017314	8.276438551	0.676229412	3	21.08711478	109.5435302	136.7087326	73.89982686	0.674220298
250	117.1782961	13.68907004	160.6160957	31.21392584	0.616339137	36	30.12554595	109.5450672	99.63500883	70.61609573	0.615633701
150	128.1782961	19.18907004	143.5686784	30.1582192	0.866605893	5	42.01773462	109.5461636	79.46286761	53.5686784	0.354272013
250	112.6782961	11.18907004	111.7981184	37.34708771	0.798586514	5	25.07021493	109.5564943	51.79234236	21.79811836	0.058661477
350	135.1782961	22.18907004	112.4349309	33.91141961	0.812784899	8	49.21934184	109.5600109	45.86241769	22.43493085	0.062139027
150	106.6782961	7.689070037	162.786695	19.94920836	0.532798528	6	18.19496938	109.5670504	103.770145	72.78669498	0.654062095
150	118.1782961	14.18907004	157.2033312	29.49384981	0.726525824	17	31.2168629	109.5816664	96.00001678	67.20333116	0.557566385
350	127.1782961	18.68907004	101.9304574	36.86595414	0.730016335	70	40.94837373	109.5907666	38.17876579	11.93045739	0.017572323
150	119.1782961	14.68907004	0.149620137	17.20700472	0.671009322	5	32.30641962	109.6123815	118.7131159	89.85037986	0.996677872
150	113.6782961	11.68907004	34.5264365	8.490415555	0.859205043	3	26.16912357	109.6178337	154.3488521	55.4735635	0.379915586
150	139.1782961	23.68907004	102.1369103	15.13107304	0.611628076	28	53.19629442	109.6179114	34.04987448	12.13691028	0.018185752
250	110.1782961	9.689070037	3.099973605	19.51742132	0.715976024	11	22.19079345	109.6195312	123.5725559	86.9000264	0.932298097
250	126.1782961	18.18907004	117.8328802	33.20358908	0.675485888	31	39.87632614	109.6245324	54.41938562	27.8328802	0.095638175
350	120.1782961	15.18907004	153.3402254	39.65942345	0.727704667	68	33.39412991	109.6368061	91.65917047	63.34022537	0.495306685
150	125.1782961	17.68907004	105.3521732	38.67083157	0.634167274	6	38.80171543	109.6481901	42.26169146	15.35217315	0.029097435
150	107.6782961	8.189070037	165.7480083	14.49625249	0.680689161	6	19.30153791	109.6516794	106.6205356	75.74800828	0.708365526
50	121.1782961	15.68907004	170.0766627	34.3303662	0.772946781	4	34.47990422	109.6545053	108.1392671	80.07666274	0.791638508
250	105.1782961	6.689070037	161.2585962	16.04219559	0.744076933	4	16.40416014	109.6589869	102.4571222	71.25859618	0.626887349
150	124.1782961	17.18907004	97.50092426	30.57563913	0.763657672	7	37.7246589	109.6624139	34.71895264	7.500924261	0.006946156
150	114.6782961	12.18907004	30.55601206	4.906160716	0.525524864	3	27.26666204	109.674982	150.1972442	59.44398794	0.436245395
50	140.6782961	24.18907004	106.6902796	22.14699116	0.441134204	4	54.65501002	109.6871273	38.0505101	16.6902796	0.034390794
250	111.1782961	10.18907004	138.956975	35.71538826	0.795450754	11	23.29337486	109.692397	79.28512061	48.95697498	0.295899432
250	136.6782961	22.68907004	107.9098125	39.48654535	0.716624176	8	50.69062732	109.6943629	40.86757511	17.9098125	0.039600171
250	130.6782961	20.18907004	140.19871	11.5618786	0.786317223	4	44.57267181	109.700132	75.35607076	50.19870997	0.31110006
150	115.6782961	12.68907004	8.606964604	26.6076631	0.749850455	6	28.36275745	109.7276408	128.0573607	81.3930354	0.817879779
50	142.1782961	24.68907004	123.0455214	19.48810659	0.689117292	6	56.10905298	109.7299713	53.82039023	33.04552138	0.134815615
150	108.6782961	8.689070037	13.50645334	3.770058739	0.444113025	3	20.40719729	109.7338464	134.2601257	76.49354666	0.722378109
250	143.6782961	25.18907004	128.0051724	24.08619271	0.809461365	24	57.55814879	109.7429716	58.15840737	38.00517239	0.178320139
150	106.1782961	7.189070037	161.7266163	19.11882726	0.644546149	5	17.51234204	109.7484961	102.8304332	71.7266163	0.635149072
250	112.1782961	10.68907004	110.1749414	39.39039709	0.835344439	6	24.3947935	109.7618881	50.34998409	20.17494139	0.050250403
150	129.6782961	19.68907004	146.5623358	5.171665859	0.5523949	3	43.509064	109.7687523	82.10843307	56.56233585	0.394975042
250	116.6782961	13.18907004	165.7278785	33.5207102	0.684288414	36	29.45733473	109.7754931	104.9774869	75.72787851	0.707989084
150	138.1782961	23.18907004	104.1189028	36.74305383	0.829986933	6	52.15792974	109.8100108	36.58242267	14.11890282	0.024610298
250	109.6782961	9.189070037	2.313901884	17.72004269	0.704870027	11	21.51188616	109.8133446	122.9406234	87.68609812	0.949240963
50	117.6782961	13.68907004	137.1651108	10.71847399	0.871287103	3	30.55031638	109.8182015	76.20365777	47.16511077	0.274635515
150	128.6782961	19.18907004	146.5623358	5.171665859	0.569275392	3	42.44250392	109.824788	82.47944856	56.56233585	0.394975042
250	113.1782961	11.18907004	34.19493793	8.289046629	0.687857879	4	25.49498226	109.827752	154.2079883	55.80506207	0.384469747
150	107.1782961	7.689070037	162.786695	19.94920836	0.623091754	6	18.61973392	109.835956	103.7881593	72.78669498	0.654062095
450	135.6782961	22.18907004	109.9976374	19.16496576	0.848443832	46	49.64410635	109.8431936	43.45140734	19.99763742	0.04937105
150	118.6782961	14.18907004	159.2819924	29.57405501	0.796529657	19	31.64162234	109.8554061	98.09885752	69.28199243	0.592591911
350	127.6782961	18.68907004	115.3469413	32.23563307	0.753428728	58	41.37312973	109.8691109	51.61823306	25.34694133	0.079316967
350	119.6782961	14.68907004	149.8995498	37.41319294	0.688045369	67	32.73116967	109.8867228	88.48373867	59.89954979	0.442957539
150	114.1782961	11.68907004	34.5264365	8.490415555	0.694287166	3	26.59387234	109.8897211	154.3683643	55.4735635	0.379915586
250	110.6782961	9.689070037	179.884138	18.04560126	0.654198789	9	22.61554192	109.8899573	120.3756352	89.88413804	0.997426947
250	126.6782961	18.18907004	115.8709531	35.81722523	0.592084886	26	40.30107192	109.9025242	52.48040134	25.8709531	0.082630397
150	139.6782961	23.68907004	101.6091984	13.98073005	0.59472126	31	53.62104088	109.9047485	33.55158046	11.60919842	0.016638702
50	120.6782961	15.18907004	170.0766627	34.3303662	0.810869816	4	33.81887239	109.9117409	108.4167783	80.07666274	0.791638508
150	108.1782961	8.189070037	13.50645334	3.770058739	0.395623123	3	19.72627664	109.9211772	134.3977827	76.49354666	0.722378109
50	125.6782961	17.68907004	105.3521732	38.67083157	0.876698629	6	39.226454	109.9257689	42.28450539	15.35217315	0.029097435
250	105.6782961	6.689070037	161.7266163	19.11882726	0.64840554	5	16.82889676	109.9275079	102.9436895	71.7266163	0.635149072
150	124.6782961	17.18907004	101.1857492	33.65189828	0.836742839	10	38.14939312	109.9395299	38.42638469	11.18574918	0.015447035
150	123.6782961	16.68907004	69.60279755	39.40980792	0.692124003	9	37.07000071	109.9444409	7.137794387	20.39720245	0.051363687
150	115.1782961	12.18907004	30.55601206	4.906160716	0.602366699	3	27.69139306	109.9475122	150.2174274	59.44398794	0.436245395
250	111.6782961	10.18907004	0.957365475	20.99686586	0.848117732	9	23.71810065	109.9634559	121.3051724	89.04263453	0.978838366
50	141.1782961	24.18907004	100.827724	21.71298013	0.915792542	4	55.07973466	109.9760057	32.21933185	10.82772403	0.014474026
250	137.1782961	22.68907004	102.8575881	35.10807118	0.745763549	11	51.11535022	109.979852	35.84404844	12.85758808	0.020409577
250	116.1782961	12.68907004	167.3244794	26.32153938	0.818427869	38	28.78747173	110.0008245	106.7957125	77.32447939	0.738157421
150	109.1782961	8.689070037	16.10017314	8.276438551	0.701083974	3	20.83191007	110.0039618	136.8734339	73.89982686	0.674220298
150	106.6782961	7.189070037	161.7266163	19.11882726	0.585657804	5	17.93705028	110.0176065	102.8497904	71.7266163	0.635149072
150	142.6782961	24.68907004	126.552486	24.72728864	0.640993447	24	56.5337637	110.0207728	57.36050248	36.55248603	0.164948671
250	112.6782961	10.68907004	40.25719729	5.327207312	0.646838005	3	24.819497	110.0335997	160.4526399	49.74280271	0.305474867
250	117.1782961	13.18907004	161.1385987	30.95468503	0.554816238	34	29.88203346	110.0493384	100.4096781	71.13859871	0.624777806
150	130.1782961	19.68907004	146.5623358	5.171665859	0.842622749	3	43.93376377	110.0497887	82.13421486	56.56233585	0.394975042
150	110.1782961	9.189070037	0.152847556	11.88655494	0.772316362	4	21.93657299	110.0841023	120.7999412	89.84715244	0.996606272
50	118.1782961	13.68907004	139.6389516	28.88646915	0.817775603	7	30.97500098	110.0927133	78.69958077	49.63895158	0.304200681
150	138.6782961	23.18907004	98.97968685	17.89844855	0.822949117	11	52.58261486	110.0978265	31.47426638	8.979686853	0.009954911
250	113.6782961	11.18907004	0.32918804	20.65497374	0.789724034	12	25.91966405	110.1001345	120.3633677	89.67081196	0.992698089
250	105.1782961	6.189070037	161.5872919	16.3753304	0.836440842	3	16.14469073	110.1042339	102.910594	71.58729188	0.632683995
150	129.1782961	19.18907004	146.5623358	5.171665859	0.461661172	3	42.8671853	110.1055536	82.50534714	56.56233585	0.394975042
150	107.6782961	7.689070037	164.5533964	13.77844368	0.633258878	5	19.04441341	110.1056835	105.5750294	74.55339644	0.686198632
250	136.1782961	22.18907004	105.7790357	32.35076953	0.718795277	4	50.06878072	110.1291799	39.26259113	15.77903573	0.030738021
150	119.1782961	14.18907004	173.9055142	35.4714399	0.787796508	12	32.06629441	110.130586	112.7450464	83.9055142	0.869152508
150	128.1782961	18.68907004	144.2422858	39.08273095	0.880157362	4	41.79779631	110.1495206	80.53948014	54.2422858	0.363237725
250	111.1782961	9.689070037	179.1459476	18.14913565	0.680121525	9	23.04020295	110.1613808	119.658597	89.14594756	0.981111107
350	120.1782961	14.68907004	154.2201834	38.00034933	0.70081475	69	33.15583105	110.1625683	92.82759406	64.22018338	0.509164439
150	114.6782961	11.68907004	34.5264365	8.490415555	0.679362908	3	27.01853316	110.162791	154.3902119	55.4735635	0.379915586
250	127.1782961	18.18907004	118.2319772	31.68499682	0.649752788	27	40.7257272	110.1825067	54.86723302	28.23197716	0.09840056
50	121.1782961	15.18907004	20.76236603	9.622893084	0.920437472	3	34.24352511	110.1882452	139.1262236	69.23763397	0.591833328
150	108.6782961	8.189070037	13.50645334	3.770058739	0.480177514	3	20.15092716	110.191549	134.4187633	76.49354666	0.722378109
50	140.1782961	23.68907004	105.1266489	9.531495936	0.524365086	5	54.04569367	110.1948805	37.10236981	15.12664892	0.028248828
150	106.1782961	6.689070037	162.093123	19.52888985	0.838319211	4	17.25354529	110.1967836	103.3308697	72.09312295	0.64165659
50	126.1782961	17.68907004	105.3521732	38.67083157	0.378970284	6	39.65110137	110.205265	42.31013109	15.35217315	0.029097435
150	125.1782961	17.18907004	99.85268208	33.72434475	0.815201831	13	38.57403582	110.2184908	37.11868504	9.852682082	0.01198461
150	115.6782961	12.18907004	30.55601206	4.906160716	0.853734146	3	28.11603388	110.2212838	150.2399803	59.44398794	0.436245395
150	124.1782961	16.68907004	97.68016609	28.69804446	0.480622446	8	37.4946418	110.2228273	35.24020514	7.680166093	0.007282093
250	112.1782961	10.18907004	36.6047487	11.21327585	0.821577738	5	24.1427362	110.2355675	156.9744833	53.3952513	0.351981835
350	135.1782961	21.68907004	105.7790357	32.35076953	0.776379321	4	49.01842908	110.2595781	39.73544749	15.77903573	0.030738021
250	137.6782961	22.68907004	103.7975168	26.38849432	0.821168213	19	51.53997714	110.2683391	36.81634408	13.79751682	0.023502651
50	141.6782961	24.18907004	124.6264039	27.55225776	0.58417163	9	55.50436226	110.2684027	56.0535073	34.62640391	0.148023191
150	109.6782961	8.689070037	2.906568432	11.58877279	0.894527537	6	21.25653154	110.2750044	123.7016217	87.09343157	0.936452571
150	116.6782961	12.68907004	61.45647449	25.17652046	0.528713536	4	29.2120937	110.2753099	0.950950215	28.54352551	0.100584302
150	107.1782961	7.189070037	164.4860767	17.15437134	0.649383747	5	18.36166709	110.2875227	105.6307567	74.48607669	0.684959953
250	113.1782961	10.68907004	40.25719729	5.327207312	0.571686256	3	25.24410757	110.3064206	160.475337	49.74280271	0.305474867
150	143.1782961	24.68907004	126.5175568	24.20678574	0.823338963	19	56.95837499	110.3153305	57.36305058	36.51755678	0.164633574
50	117.6782961	13.18907004	137.0107694	8.583617227	0.74697818	4	30.30663794	110.3245469	76.30576317	47.01076942	0.272841042
250	130.6782961	19.68907004	140.19871	11.5618786	0.707630693	4	44.35836661	110.3331214	75.79947015	50.19870997	0.31110006
150	110.6782961	9.189070037	0.600127023	13.22356378	0.835302062	7	22.36116546	110.3558413	121.2698241	89.39987298	0.986708307
50	118.6782961	13.68907004	39.08083097	39.93190854	0.58966158	4	31.39958954	110.3686512	158.1660252	50.91916903	0.320094046
250	105.6782961	6.189070037	162.093123	19.52888985	0.767278702	4	16.56927625	110.3736369	103.4383901	72.09312295	0.64165659
150	114.1782961	11.18907004	34.5264365	8.490415555	0.543991713	3	26.34425031	110.373684	154.5840751	55.4735635	0.379915586
150	108.1782961	7.689070037	26.2892213	19.59036647	0.560520449	3	19.46899818	110.3762688	147.3331953	63.7107787	0.501118929
150	129.6782961	19.18907004	146.5623358	5.171665859	0.599161589	3	43.29176784	110.3885355	82.53428458	56.56233585	0.394975042
150	139.1782961	23.18907004	101.3990212	16.97825745	0.814150903	22	53.00719877	110.3888483	33.92851011	11.39902122	0.016041689
150	119.6782961	14.18907004	175.7436408	22.52082418	0.756211351	9	32.49086885	110.4072562	114.6083642	85.74364079	0.907650856
250	136.6782961	22.18907004	99.28296237	33.62107434	0.739548565	6	50.49335341	110.4180757	32.79990175	9.282962375	0.01063869
150	128.6782961	18.68907004	146.5623358	5.171665859	0.808148678	3	42.22236259	110.4320677	82.88841244	56.56233585	0.394975042
250	111.6782961	9.689070037	179.1459476	18.14913565	0.740955054	9	23.46476666	110.4338408	119.6820095	89.14594756	0.981111107
150	115.1782961	11.68907004	173.2495128	11.17028843	0.809818637	8	27.44309601	110.4370868	113.1374996	83.24951276	0.855614985
150	109.1782961	8.189070037	13.50645334	3.770058739	0.759543748	3	20.57547972	110.4628316	134.4419419	76.49354666	0.722378109
250	127.6782961	18.18907004	119.2970937	29.904848	0.744002675	28	41.15028115	110.4645488	55.96107908	29.29709365	0.105965395
150	121.6782961	15.18907004	145.9979331	33.79898925	0.642580369	9	34.66807762	110.466373	84.38814513	55.99793313	0.387131915
150	106.6782961	6.689070037	163.914466	16.49409706	0.70255243	3	17.67809609	110.4668488	105.1750289	73.91446604	0.674487443
250	126.6782961	17.68907004	95.81616248	35.49028855	0.641932073	40	40.07564677	110.4867441	32.80261196	5.816162477	0.004176265
50	140.6782961	23.68907004	103.6708929	15.28044375	0.811204415	9	54.47024073	110.4884405	35.68399751	13.67089288	0.023073248
150	116.1782961	12.18907004	50.97002191	24.32981609	0.78737738	4	28.54057438	110.4963416	170.6789426	39.02997809	0.188066567
150	123.6782961	16.18907004	48.46502939	37.09334178	0.604664476	18	36.83756585	110.4984135	166.3330606	41.53497061	0.212981949
150	125.6782961	17.18907004	122.3341068	36.15133081	0.617060508	13	38.99857628	110.4993598	59.6282887	32.3341068	0.12907339
150	124.6782961	16.68907004	97.50092426	30.57563913	0.419865343	7	37.91918072	110.5030483	35.08876446	7.500924261	0.006946156
250	112.6782961	10.18907004	37.2699473	11.59913974	0.733953335	4	24.56727156	110.5087722	157.6639004	52.7300527	0.343266476
150	110.1782961	8.689070037	178.670698	11.04281118	0.759969361	6	21.68105185	110.5470118	119.4897686	88.67069796	0.970678108
350	135.6782961	21.68907004	103.4315279	24.7084338	0.771411508	6	49.44295208	110.5486582	37.42208897	13.43152793	0.022272339
50	117.1782961	12.68907004	62.19286615	20.18248079	0.501632718	3	29.63661314	110.5511431	1.713021965	27.80713385	0.09546132
150	107.6782961	7.189070037	165.0263043	13.94038981	0.683758443	4	18.78618275	110.5582801	106.1946565	75.0263043	0.694931647
250	138.1782961	22.68907004	103.3399508	17.76302691	0.861948556	35	51.96449624	110.5599403	36.39492018	13.33995081	0.021969665
50	142.1782961	24.18907004	134.1618534	24.02333174	0.584921506	16	55.92888047	110.5644649	65.62870792	44.16185344	0.240773988
250	113.6782961	10.68907004	177.1472052	18.21530449	0.724578827	10	25.66861517	110.5803921	117.3903652	87.14720525	0.937609306
50	118.1782961	13.18907004	160.2882618	28.66766335	0.673582062	14	30.73113785	110.6011663	99.60964698	70.28826182	0.609930833
250	143.6782961	24.68907004	125.0399334	25.74904119	0.785586205	40	57.38287424	110.6138059	55.92738668	35.03993339	0.151579868
250	131.1782961	19.68907004	140.19871	11.5618786	0.831088707	4	44.78286131	110.6188314	75.83152075	50.19870997	0.31110006
150	111.1782961	9.189070037	0.600127023	13.22356378	0.843316509	7	22.78565367	110.6286004	121.2946812	89.39987298	0.986708307
250	106.1782961	6.189070037	161.7266163	19.11882726	0.735425901	5	16.99375783	110.6438127	103.0959849	71.7266163	0.635149072
150	119.1782961	13.68907004	161.1755329	28.35998032	0.778496182	26	31.82407167	110.6460646	100.2878107	71.17553289	0.625426726
250	108.6782961	7.689070037	169.7880332	16.7842889	0.724210055	10	19.89347844	110.6477482	110.8565398	79.78803325	0.785942006
150	114.6782961	11.18907004	177.1472052	18.21530449	0.738132567	10	26.76873095	110.648443	117.23066	87.14720525	0.937609306
250	130.1782961	19.18907004	140.19871	11.5618786	0.584568797	4	43.71624035	110.673811	76.20270129	50.19870997	0.31110006
150	139.6782961	23.18907004	101.3338912	11.33180073	0.765109591	24	53.43166932	110.683203	33.90225645	11.33389123	0.0158589
150	120.1782961	14.18907004	169.3133229	29.12760721	0.525504011	5	32.91533518	110.6854682	108.2057995	79.31332287	0.776617677
250	112.1782961	9.689070037	0.896375459	12.81549006	0.813069647	8	23.88922307	110.7073772	121.4581339	89.10362454	0.980179742
250	137.1782961	22.18907004	99.28296237	33.62107434	0.690475598	6	50.91781253	110.7099915	32.8369846	9.282962375	0.01063869
150	115.6782961	11.68907004	172.7918534	11.82610855	0.796620922	9	27.86755066	110.7126525	112.7064447	82.79185336	0.846233455
150	129.1782961	18.68907004	146.5623358	5.171665859	0.706220776	3	42.64681742	110.716826	82.92033707	56.56233585	0.394975042
150	121.1782961	14.68907004	158.7747859	37.81476802	0.816259763	9	34.00484615	110.7189811	97.43638236	68.77478592	0.583947059
150	109.6782961	8.189070037	179.8337392	9.19186927	0.858197279	4	20.99992443	110.7350622	120.7946244	89.83373919	0.996308728
250	107.1782961	6.689070037	165.8473947	23.35908045	0.648512118	8	18.10253941	110.7377384	107.1329335	75.84739474	0.710225591
150	122.1782961	15.18907004	134.9792691	28.28598925	0.74218299	13	35.0925193	110.7461795	73.39849039	44.97926912	0.24976971
150	128.1782961	18.18907004	144.2422858	39.08273095	0.929831901	4	41.57472268	110.7487212	80.93798206	54.2422858	0.363237725
150	127.1782961	17.68907004	121.1144175	39.54367217	0.734700189	17	40.50007918	110.7702743	58.13228049	31.11441748	0.11951938
150	116.6782961	12.18907004	61.45647449	25.17652046	0.479552215	4	28.96500426	110.772731	1.192778557	28.54352551	0.100584302
50	124.1782961	16.18907004	97.50092426	30.57563913	0.52819332	7	37.26199383	110.7797796	35.39907762	7.500924261	0.006946156
50	126.1782961	17.18907004	120.2919416	39.42059027	0.710531924	3	39.42300355	110.782202	57.61716703	30.29194161	0.113284164
250	113.1782961	10.18907004	37.2699473	11.59913974	0.694097339	4	24.99169666	110.7831108	157.6904351	52.7300527	0.343266476
150	125.1782961	16.68907004	66.3295804	37.44311415	0.832682079	19	38.34360659	110.7851664	3.948030876	23.6704196	0.069171452
50	141.1782961	23.68907004	106.4670925	15.03650749	0.613781832	6	54.8946696	110.785568	38.5217557	16.46709248	0.033477177
150	110.6782961	8.689070037	178.670698	11.04281118	0.580229461	6	22.10546106	110.8200223	119.5160327	88.67069796	0.970678108
250	117.6782961	12.68907004	159.8029732	36.97535045	0.458488438	34	30.0610197	110.8283712	99.35127951	69.8029732	0.601537663
150	108.1782961	7.189070037	32.40199635	18.019689	0.770826197	4	19.21058745	110.8299147	153.5962053	57.59800365	0.409571608
350	136.1782961	21.68907004	107.9098125	39.48654535	0.75744962	8	49.86735655	110.8406632	41.93814452	17.9098125	0.039600171
250	138.6782961	22.68907004	103.0860219	17.44594548	0.80358251	35	52.38889528	110.8547762	36.18101953	13.08602189	0.021141231
250	114.1782961	10.68907004	176.6635282	18.64200221	0.558912976	11	26.09300965	110.8555564	116.9340584	86.66352818	0.927230508
50	142.6782961	24.18907004	132.3806785	20.04348069	0.79077844	4	56.35327649	110.8643457	63.89168393	42.38067854	0.221743446
50	118.6782961	13.18907004	173.8195932	30.31659573	0.739417556	9	31.15552274	110.8792454	113.1698817	83.81959317	0.867373358
150	111.6782961	9.189070037	178.6412253	10.89230823	0.941445882	6	23.21002756	110.9024186	119.3629133	88.6412253	0.970032941
350	131.6782961	19.68907004	135.600603	11.6511655	0.739572732	6	45.20723635	110.9070024	71.26870668	45.60060302	0.256717901
250	106.6782961	6.189070037	161.7266163	19.11882726	0.706288702	5	17.4181257	110.9147961	103.1222392	71.7266163	0.635149072
250	144.1782961	24.68907004	130.5861653	24.33645833	0.863994109	25	57.80724835	110.9163687	61.5202207	40.58616527	0.203362569
250	109.1782961	7.689070037	6.683657141	18.95768866	0.755578391	11	20.31784427	110.9201586	127.7789072	83.31634286	0.856989258
150	115.1782961	11.18907004	176.6635282	18.64200221	0.639153204	11	27.19309569	110.9244552	116.7751847	86.66352818	0.927230508
250	119.6782961	13.68907004	168.2215916	32.01484369	0.708309035	45	32.24843681	110.9250041	107.3635086	78.22159157	0.755384863
250	130.6782961	19.18907004	140.19871	11.5618786	0.682539391	4	44.14059135	110.9614602	76.23791792	50.19870997	0.31110006
150	120.6782961	14.18907004	9.827219996	20.94995022	0.806254961	10	33.33968275	110.9652742	128.7500511	80.17278	0.793540081
150	140.1782961	23.18907004	102.8426333	12.84759643	0.707481747	25	53.85601391	110.9810232	35.45396469	12.84263326	0.020362127
350	112.6782961	9.689070037	172.8863043	31.69766972	0.79151369	24	24.31356204	110.9820304	113.4760679	82.88630435	0.848165364
150	116.1782961	11.68907004	174.1585359	27.46103052	0.888300864	12	28.29188678	110.9895331	114.102155	84.15853586	0.874402365
150	121.6782961	14.68907004	134.2545705	19.04159775	0.82204911	12	34.42917859	110.9996562	72.94721248	44.25457051	0.241786051
250	129.6782961	18.68907004	140.19871	11.5618786	0.584631094	4	43.0711494	111.003872	76.59174333	50.19870997	0.31110006
350	137.6782961	22.18907004	105.9392945	18.90270779	0.820720451	47	51.34214578	111.0050421	39.53420335	15.9392945	0.031365569
150	110.1782961	8.189070037	176.5669739	7.127989175	0.628038114	5	21.42425132	111.0082787	117.5554949	86.56697388	0.925165551
150	107.6782961	6.689070037	164.0374089	16.15625396	0.742012935	3	18.52686543	111.0094882	105.350101	74.03740893	0.676733077
150	122.6782961	15.18907004	130.5457646	35.48264977	0.737847699	20	35.5168393	111.0277216	68.9966939	40.5457646	0.202957905
250	128.6782961	18.18907004	129.680289	20.21936795	0.782218142	11	41.99904045	111.035097	66.41073895	39.68028901	0.194385844
50	123.6782961	15.68907004	39.8377116	22.58060735	0.856393193	8	36.60257652	111.049011	158.0349507	50.1622884	0.310648787
50	117.1782961	12.18907004	62.19286615	20.18248079	0.622262928	3	29.38931309	111.0504987	1.959016494	27.80713385	0.09546132
150	127.6782961	17.68907004	127.6578791	37.95553186	0.838582836	11	40.92438734	111.0559252	64.71013586	37.65787913	0.175076032
250	113.6782961	10.18907004	169.4222306	28.07228219	0.780767201	11	25.41600127	111.058625	109.8715953	79.42223065	0.778751941
50	124.6782961	16.18907004	97.50092426	30.57563913	0.600846176	7	37.6862982	111.0630298	35.4320046	7.500924261	0.006946156
150	126.6782961	17.18907004	117.9070865	28.47347102	0.572117697	21	39.84730644	111.0670843	55.26627504	27.90708649	0.096148824
450	125.6782961	16.68907004	122.499891	36.65397395	0.715174801	238	38.76790832	111.0692456	60.15181293	32.49989102	0.13040036
50	141.6782961	23.68907004	116.8802447	27.44566864	0.55994076	11	55.31896732	111.0864088	48.98077778	26.8802447	0.089203402
150	111.1782961	8.689070037	176.5669739	7.127989175	0.493000957	5	22.52974908	111.0940747	117.4408416	86.56697388	0.925165551
150	108.6782961	7.189070037	32.40199635	18.019689	0.856581204	4	19.63487126	111.1024629	153.6242656	57.59800365	0.409571608
50	118.1782961	12.68907004	174.9392895	15.11498753	0.611032377	11	30.48530281	111.1070423	114.5182509	84.93928954	0.890701594
150	114.6782961	10.68907004	174.3500533	16.45300577	0.605121529	9	26.51728068	111.1319565	114.6503316	84.35005332	0.878386604
350	136.6782961	21.68907004	108.6785912	36.61238534	0.721769435	9	50.29163019	111.135702	42.74841496	18.67859116	0.043072811
150	139.1782961	22.68907004	101.4213094	4.253492449	0.947046876	5	52.81316162	111.1529726	34.5603376	11.42130939	0.016104483
150	119.1782961	13.18907004	159.1476285	29.6216301	0.690670084	28	31.57978197	111.158834	98.52936866	69.1476285	0.590295621
150	143.1782961	24.18907004	131.6074743	26.65840452	0.736302814	24	56.77753703	111.168206	63.16718213	41.60747429	0.213726163
350	112.1782961	9.189070037	171.0522804	36.90133335	0.871003161	69	23.63427699	111.1773361	111.8034028	81.05228042	0.811045946
250	107.1782961	6.189070037	164.3345849	22.93491771	0.775700218	7	17.84237001	111.1866223	105.7586321	74.33458488	0.682176606
150	109.6782961	7.689070037	179.8337392	9.19186927	0.929678288	4	20.74208568	111.1935372	120.9579642	89.83373919	0.996308728
350	132.1782961	19.68907004	135.600603	11.6511655	0.816983882	6	45.63147989	111.1977208	71.30731763	45.60060302	0.256717901
150	115.6782961	11.18907004	169.8422418	5.81199756	0.448247513	8	27.61733413	111.2017649	109.9845154	79.84224175	0.787010317
50	120.1782961	13.68907004	176.2470259	20.34586098	0.817421774	4	32.67267423	111.2055215	115.421176	86.24702593	0.918339442
150	121.1782961	14.18907004	7.771582325	24.12963842	0.855313739	11	33.76390073	111.2467282	126.7274097	82.22841767	0.834754651
550	135.6782961	21.18907004	108.7908754	19.53676406	0.870231764	61	49.23754216	111.2482978	43.31218121	18.79087539	0.043592222
250	131.1782961	19.18907004	135.600603	11.6511655	0.857184218	6	44.56480909	111.2515654	71.67827324	45.60060302	0.256717901
350	113.1782961	9.689070037	175.0403739	32.8769047	0.807009102	32	24.73777331	111.2578414	115.6604766	85.0403739	0.892822863
150	116.6782961	11.68907004	62.52356058	29.3147934	0.665505012	5	28.71609385	111.2677744	2.498662263	27.47643942	0.093204287
150	122.1782961	14.68907004	129.9343233	21.14178682	0.764987802	15	34.85337976	111.282051	68.66070267	39.93432326	0.196882738
250	108.1782961	6.689070037	167.4871433	20.95769292	0.687533341	7	18.95106419	111.282134	108.8291845	77.48714328	0.741266342
150	140.6782961	23.18907004	106.1946338	18.56217387	0.676145787	29	54.28021951	111.2824469	38.85315019	16.19463385	0.032378539
50	110.6782961	8.189070037	177.5585095	7.721731181	0.346692942	3	21.84845029	111.2825193	118.5769274	87.55850951	0.946480566
250	130.1782961	18.68907004	140.19871	11.5618786	0.640155655	4	43.49534683	111.2932845	76.62995064	50.19870997	0.31110006
250	138.1782961	22.18907004	98.5231208	25.44518514	0.820707232	9	51.7663405	111.3033467	32.16282968	8.523120798	0.008968344
250	129.1782961	18.18907004	129.4316374	21.27198701	0.830282229	8	42.42322285	111.3237515	66.19994783	39.43163743	0.191957288
350	117.6782961	12.18907004	168.573926	29.41686943	0.622300814	67	29.81349025	111.3296919	108.3724189	78.57392601	0.762205166
50	124.1782961	15.68907004	35.85555099	12.2305789	0.929969144	7	37.02675316	111.3332827	154.087926	54.14444901	0.361928563
250	114.1782961	10.18907004	172.2951571	29.09578802	0.679741649	13	25.84017505	111.3353571	112.7757681	82.29515706	0.836110232
150	128.1782961	17.68907004	135.5572949	9.790158508	0.946616395	4	41.34855971	111.3437689	72.64698593	45.55729489	0.256230508
450	125.1782961	16.18907004	126.709847	36.90188637	0.726415199	275	38.11046772	111.3482271	64.67671012	36.70984698	0.166371959
150	127.1782961	17.18907004	116.8630804	28.83502526	0.673384839	20	40.27147353	111.3540753	54.25920873	26.86308036	0.089089517
150	126.1782961	16.68907004	89.5266356	34.95193927	0.664825596	29	39.19207455	111.3553518	27.21494405	0.473364397	2.77E-05
250	106.6782961	5.689070037	163.914466	16.49409706	0.813784046	3	17.1571579	111.3614676	105.4428268	73.91446604	0.674487443
150	111.6782961	8.689070037	177.182878	7.192835132	0.704398895	6	22.95390574	111.3692083	118.087571	87.18287797	0.938377063
250	109.1782961	7.189070037	7.67775611	19.20414938	0.739622108	8	20.05902416	111.3759617	128.930309	82.32224389	0.836660721
50	118.6782961	12.68907004	171.7865403	19.07681227	0.664506911	8	30.90945177	111.3872057	111.3986965	81.78654028	0.825807182
50	142.1782961	23.68907004	122.4352698	35.4465901	0.743603051	13	55.74312047	111.3911152	54.58612724	32.43526982	0.129882312
50	115.1782961	10.68907004	170.2955378	4.357255857	0.954709696	7	26.94141781	111.4096362	110.6279708	80.2955378	0.795972024
350	137.1782961	21.68907004	105.2944167	30.91437107	0.77187752	13	50.71576031	111.4338883	39.40955658	15.29441671	0.028878911
150	119.6782961	13.18907004	170.9632987	31.4791821	0.73709497	15	32.0039047	111.4399832	110.379076	80.96329867	0.80926614
350	112.6782961	9.189070037	170.0099301	36.83803292	0.873793741	87	24.05839165	111.4533934	110.7928123	80.00993009	0.790319619
150	139.6782961	22.68907004	102.376186	6.085929934	0.800479539	7	53.23728215	111.4546606	35.56336861	12.376186	0.018909874
250	107.6782961	6.189070037	167.4871433	20.95769292	0.788371343	7	18.26648081	111.4593268	108.9418027	77.48714328	0.741266342
150	110.1782961	7.689070037	176.5669739	7.127989175	0.700723685	5	21.16619253	111.467922	117.7224264	86.56697388	0.925165551
150	143.6782961	24.18907004	124.9912053	22.01670464	0.865603072	9	57.20164825	111.4762146	56.6043267	34.99120526	0.151158574
150	116.1782961	11.18907004	169.8422418	5.81199756	0.561644411	8	28.04143571	111.4804173	110.0175785	79.84224175	0.787010317
150	120.6782961	13.68907004	179.7339581	26.55613749	0.560784137	8	33.096773	111.4876696	118.9429748	89.73395812	0.994096696
350	132.6782961	19.68907004	124.8088518	1.529163659	0.740508171	3	46.05557979	111.4910763	60.55757429	34.80885185	0.149587181
150	121.6782961	14.18907004	135.0793504	20.2887091	0.764835676	11	34.18797807	111.5298851	74.07085788	45.07935038	0.250882448
250	113.6782961	9.689070037	170.4392942	34.16061332	0.83011788	14	25.16184649	111.5348521	111.0920966	80.43929424	0.798824698
250	131.6782961	19.18907004	130.1738068	12.25368804	0.806400801	4	44.98888148	111.5442121	66.29325938	40.17380681	0.199251204
350	136.1782961	21.18907004	94.69929462	32.61644424	0.554553063	3	49.6616149	111.5461744	29.26621469	4.699294625	0.002726342
150	117.1782961	11.68907004	60.63761233	32.58694152	0.642809252	6	29.1401612	111.5474233	0.646683812	29.36238767	0.106438248
250	108.6782961	6.689070037	166.5870482	17.92374719	0.641919571	5	19.37512566	111.5557124	107.9606536	76.5870482	0.724145179
50	111.1782961	8.189070037	176.5669739	7.127989175	0.669825273	5	22.2725111	111.5578229	117.6175721	86.56697388	0.925165551
150	122.6782961	14.68907004	124.2736503	30.32870763	0.729621515	25	35.27743852	111.5662229	63.03650357	34.27365035	0.145022606
250	130.6782961	18.68907004	135.600603	11.6511655	0.770048611	6	43.91939772	111.5851446	72.07329643	45.60060302	0.256717901
50	141.1782961	23.18907004	110.8008598	17.03169709	0.551405319	3	54.7042726	111.5876187	43.51091478	20.80085977	0.053416761
50	123.6782961	15.18907004	37.5450251	19.45399157	0.636195904	9	36.36506992	111.5962463	156.0676503	52.4549749	0.339694369
250	138.6782961	22.18907004	101.0830011	15.04605266	0.897446932	21	52.19038355	111.6050298	34.77153807	11.08300108	0.015164557
350	118.1782961	12.18907004	170.2238005	30.655938	0.579236357	65	30.23752496	111.6103592	110.0571665	80.22380047	0.79455039
150	114.6782961	10.18907004	174.3500533	16.45300577	0.698742552	9	26.26420747	111.6133503	114.8643081	84.35005332	0.878386604
250	129.6782961	18.18907004	140.19871	11.5618786	0.731150172	4	42.84725797	111.614762	77.00805397	50.19870997	0.31110006
150	124.6782961	15.68907004	55.68595839	35.34497043	0.549236539	25	37.45078452	111.6194859	173.956318	34.31404161	0.145364624
250	128.6782961	17.68907004	121.5115394	29.06293199	0.818487381	18	41.7725845	111.6338793	58.64176802	31.5115394	0.122589767
250	107.1782961	5.689070037	165.5796469	20.22459396	0.819139348	4	17.5811779	111.6341933	107.1398591	75.5796469	0.705220127
150	125.6782961	16.18907004	85.56969956	35.85994497	0.801325706	43	38.53449091	111.6354364	23.57525411	4.430300444	0.002423156
150	127.6782961	17.18907004	113.2253186	22.79189299	0.782503398	17	40.6954931	111.643246	50.66142264	23.22531857	0.066594497
50	126.6782961	16.68907004	102.9375922	30.48733157	0.835016294	6	39.6160937	111.6435527	40.66525817	12.9375922	0.020664357
150	112.1782961	8.689070037	176.1585067	5.346101184	0.728506067	3	23.37792069	111.6454633	117.0963414	86.15850671	0.916455343
250	109.6782961	7.189070037	5.337138281	18.54585633	0.773313679	10	20.48303599	111.6504484	126.6222186	84.66286172	0.884913599
150	119.1782961	12.68907004	166.6325446	33.03811901	0.699386572	27	31.33345568	111.6689114	106.280472	76.63254464	0.72500579
50	115.6782961	10.68907004	170.2955378	4.357255857	0.221045922	7	27.36541042	111.6886399	110.6625619	80.2955378	0.795972024
50	142.6782961	23.68907004	125.1438249	27.45659639	0.435935556	6	56.16711507	111.699847	57.34961156	35.14382487	0.152480053
150	120.1782961	13.18907004	160.5527275	25.98352266	0.507457974	7	32.42787994	111.7227451	100.0051663	70.55272751	0.614529304
350	113.1782961	9.189070037	174.244352	33.43803739	0.865264485	95	24.48236111	111.7306316	115.0613451	84.24435199	0.876186524
250	108.1782961	6.189070037	166.5870482	17.92374719	0.713929402	5	18.69044803	111.7329458	108.0745263	76.5870482	0.724145179
350	137.6782961	21.68907004	101.9732796	19.53310948	0.869701033	28	51.1397338	111.7353398	36.13766792	11.97327959	0.017698694
150	110.6782961	7.689070037	176.5669739	7.127989175	0.425147217	5	21.59015459	111.7433514	117.7559284	86.56697388	0.925165551
150	140.1782961	22.68907004	103.2636439	8.420626844	0.778244843	13	53.66124331	111.7599769	36.50323208	13.26364391	0.021719043
150	116.6782961	11.18907004	169.686922	5.878508524	0.808654136	9	28.46538969	111.7604585	109.8977993	79.68692197	0.7839513
150	121.1782961	13.68907004	2.85481368	20.49761361	0.631463077	8	33.52072198	111.7715027	122.1013716	87.14518632	0.937565864
250	144.1782961	24.18907004	129.1293338	26.38133442	0.825749889	37	57.62559573	111.7885484	60.80074799	39.12933379	0.189025279
250	114.1782961	9.689070037	170.4392942	34.16061332	0.722180575	14	25.58577104	111.8131051	111.127184	80.43929424	0.798824698
150	122.1782961	14.18907004	135.6289283	24.81988828	0.752056999	22	34.61190352	111.8148013	74.65884317	45.62892832	0.257036926
350	117.6782961	11.68907004	172.0072623	31.07692464	0.62390751	62	29.56407799	111.8285273	112.0528245	82.00726234	0.830270503
250	109.1782961	6.689070037	7.447646519	20.30914577	0.797266168	7	19.79903966	111.8302603	128.8550509	82.55235348	0.841344576
150	111.6782961	8.189070037	177.182878	7.192835132	0.533198848	6	22.69642341	111.8342292	118.2679634	87.18287797	0.938377063
250	132.1782961	19.18907004	124.8088518	1.529163659	0.762583425	3	45.41279613	111.8394881	60.97348422	34.80885185	0.149587181
350	136.6782961	21.18907004	79.90635445	37.40976809	0.593787666	4	50.08552686	111.8472039	14.52272639	10.09364555	0.012577985
250	131.1782961	18.68907004	130.1738068	12.25368804	0.651427345	4	44.34328977	111.8795364	66.69127143	40.17380681	0.199251204
50	124.1782961	15.18907004	34.8631158	10.45494021	0.638823285	8	36.78895777	111.8833496	153.4258247	55.1368842	0.375318025
150	118.6782961	12.18907004	167.4094046	30.45254028	0.64933584	24	30.66140625	111.89255	107.2802102	77.40940459	0.739779743
150	115.1782961	10.18907004	173.8549026	16.89527765	0.571823056	10	26.68808789	111.8926485	114.4052276	83.8549026	0.868104283
50	141.6782961	23.18907004	108.8060497	33.74994338	0.836518936	4	55.12815915	111.8966895	41.57213879	18.80604966	0.043662655
50	125.1782961	15.68907004	53.11242966	17.99902663	0.871968302	4	37.87465897	111.9076845	171.4236744	36.88757034	0.167986771
250	107.6782961	5.689070037	164.0374089	16.15625396	0.716400836	3	18.00504815	111.9078152	105.6316703	74.03740893	0.676733077
250	130.1782961	18.18907004	135.600603	11.6511655	0.795387986	6	43.27113361	111.9082087	72.45422267	45.60060302	0.256717901
250	139.1782961	22.18907004	101.6480874	14.82203734	0.879806098	28	52.61426139	111.9102209	35.38960049	11.64808743	0.016750363
350	112.6782961	8.689070037	170.4572471	36.5564961	0.756358885	92	23.80178348	111.9228804	111.4305648	80.45724708	0.79918131
50	126.1782961	16.18907004	129.6838966	19.05260878	0.702545281	5	38.95835603	111.9247244	67.73110591	39.68389661	0.194421191
150	110.1782961	7.189070037	177.5585095	7.721731181	0.851282479	3	20.90689648	111.9259611	118.8783825	87.55850951	0.946480566
250	129.1782961	17.68907004	129.2293624	14.96539006	0.847247822	10	42.1964496	111.9263328	66.40329687	39.22936236	0.189992947
50	127.1782961	16.68907004	130.5845231	15.43659763	0.541959673	3	40.03995391	111.9339179	68.35457554	40.58452312	0.203346113
150	128.1782961	17.18907004	122.3120154	10.13901612	0.700967187	6	41.11935318	111.9346692	59.7911924	32.31201538	0.128897079
550	135.6782961	20.68907004	120.58689	28.93756414	0.858105416	34	49.02794246	111.9420833	55.63285914	30.58689001	0.115500968
150	119.6782961	12.68907004	167.9600388	33.33242031	0.836280181	21	31.75730345	111.9522109	107.6463516	77.96003881	0.750341685
150	116.1782961	10.68907004	169.8422418	5.81199756	0.38568706	8	27.78924774	111.9690132	110.2463243	79.84224175	0.787010317
50	120.6782961	13.18907004	3.17558301	15.66214697	0.814968324	3	32.85169646	112.007173	122.6673476	86.82441699	0.930676467
250	108.6782961	6.189070037	32.40199635	18.019689	0.67218821	4	19.1142615	112.0075158	153.9245187	57.59800365	0.409571608
350	113.6782961	9.189070037	172.7679455	30.86247483	0.810595328	74	24.9061748	112.0090929	113.6214272	82.76794547	0.84574479
150	143.1782961	23.68907004	127.5402557	26.31987363	0.744732101	34	56.59093662	112.0127714	59.80573469	37.5402557	0.173984049
150	111.1782961	7.689070037	176.5669739	7.127989175	0.35969363	5	22.01396146	112.0198645	117.7917276	86.56697388	0.925165551
350	138.1782961	21.68907004	104.4341162	18.99650169	0.862179671	37	51.56353713	112.0401793	38.65179831	14.43411619	0.025721446
150	117.1782961	11.18907004	62.52356058	29.3147934	0.782301223	5	28.88918518	112.0419355	2.772488809	27.47643942	0.093204287
150	121.6782961	13.68907004	144.8892732	23.4312054	0.689924742	14	33.94450984	112.0570761	84.17608934	54.88927319	0.371954606
150	140.6782961	22.68907004	106.0572626	11.82846995	0.725381344	17	54.08503105	112.0690645	39.35364075	16.05726255	0.031831566
150	114.6782961	9.689070037	174.3500533	16.45300577	0.938206691	9	26.00953624	112.0926436	115.0754464	84.35005332	0.878386604
50	122.6782961	14.18907004	130.8179113	2.09286643	0.701482051	4	35.03566561	112.1015343	69.88900568	40.81791126	0.20569159
250	144.6782961	24.18907004	126.2446393	21.44906656	0.910080617	19	58.04936446	112.1053933	57.97940229	36.24463929	0.16218196
250	109.6782961	6.689070037	5.424853221	21.75359556	0.865296699	11	20.22279591	112.1058154	126.8683121	84.57514678	0.88308092
350	118.1782961	11.68907004	167.5601236	29.71830037	0.619740915	66	29.98783319	112.1111353	107.6447319	77.56012362	0.742663306
150	112.1782961	8.189070037	177.182878	7.192835132	0.772617218	6	23.12017673	112.1117783	118.3047819	87.18287797	0.938377063
250	132.6782961	19.18907004	124.8088518	1.529163659	0.83926015	3	45.83654028	112.1374848	61.02214193	34.80885185	0.149587181
650	123.6782961	14.68907004	137.3795876	39.81882782	0.66581252	583	36.12508305	112.1401339	76.22378337	47.37958761	0.277138929
450	137.1782961	21.18907004	104.1935119	19.36962497	0.867235331	46	50.50926456	112.1515025	38.86327966	14.19351187	0.024871084
150	124.6782961	15.18907004	50.01340352	39.59171904	0.65320147	36	37.21267841	112.17243	168.6190868	39.98659648	0.197398506
50	115.6782961	10.18907004	170.2955378	4.357255857	0.963227299	7	27.11180548	112.1732966	110.8843895	80.2955378	0.795972024
150	119.1782961	12.18907004	169.2877627	28.66441103	0.718000545	22	31.08512296	112.1763148	109.198611	79.28776266	0.776117198
250	131.6782961	18.68907004	130.1738068	12.25368804	0.641335138	4	44.76701032	112.1765465	66.73943697	40.17380681	0.199251204
350	108.1782961	5.689070037	168.0550552	25.1080208	0.783395899	11	18.42875846	112.1823695	109.6855818	78.05505517	0.752171807
50	125.6782961	15.68907004	53.81688625	21.60037358	0.865473327	5	38.29836464	112.1979439	172.1719699	36.18311375	0.161631817
150	113.1782961	8.689070037	112.4277006	28.43537497	0.744592167	3	24.22548349	112.2015008	53.43886839	22.42770061	0.062098982
150	110.6782961	7.189070037	176.5669739	7.127989175	0.738923658	5	21.33059525	112.2025382	117.9239266	86.56697388	0.925165551
250	130.6782961	18.18907004	130.1738068	12.25368804	0.633805811	4	43.69483725	112.2041741	67.07501572	40.17380681	0.199251204
150	142.1782961	23.18907004	126.9362511	24.33633234	0.674399029	48	55.55186459	112.2098174	59.76301847	36.93625111	0.16843045
50	126.6782961	16.18907004	108.6467469	9.698765348	0.336132071	4	39.38205107	112.2161595	46.738631	18.64674695	0.042926071
250	139.6782961	22.18907004	104.3023592	15.37605274	0.843293005	31	53.03795995	112.2190551	38.10112175	14.30235919	0.02525401
250	129.6782961	17.68907004	125.0119426	11.52890034	0.891901686	8	42.62014263	112.221208	62.23281879	35.01194261	0.151337793
50	127.6782961	16.68907004	127.5068559	15.01616261	0.579412136	4	40.46364303	112.2265191	65.32238382	37.50685593	0.173674598
150	128.6782961	17.18907004	122.3120154	10.13901612	0.907376814	6	41.5430415	112.2284199	59.83742627	32.31201538	0.128897079
250	120.1782961	12.68907004	168.0195056	27.81048276	0.692326793	39	32.18098379	112.2371566	107.7468569	78.0195056	0.751486821
550	136.1782961	20.68907004	110.1574971	22.6156478	0.880980509	56	49.4516233	112.2456834	45.25678026	20.15749706	0.050163542
150	116.6782961	10.68907004	169.686922	5.878508524	0.735730453	9	28.21291881	112.2508023	110.1305622	79.68692197	0.7839513
250	109.1782961	6.189070037	26.51606688	26.15458759	0.795635053	6	19.53791092	112.2830739	148.0758791	63.48393312	0.497556761
150	114.1782961	9.189070037	97.06664336	26.22163693	0.872678858	4	25.32982197	112.2888199	37.95901872	7.066643363	0.006165117
150	121.1782961	13.18907004	173.0497012	15.69392597	0.57036859	9	33.27534284	112.2933214	112.5834973	83.04970117	0.851512699
150	111.6782961	7.689070037	177.182878	7.192835132	0.60542213	6	22.43760265	112.2975008	118.4457516	87.18287797	0.938377063
150	117.6782961	11.18907004	154.5267563	13.48879004	0.821060348	4	29.3128111	112.3248962	94.81627961	64.52675632	0.514037319
150	143.6782961	23.68907004	124.5586664	23.3419509	0.818173498	18	57.01457	112.3300636	56.88876695	34.55866642	0.14744462
150	122.1782961	13.68907004	156.0713768	32.08782637	0.712879538	26	34.368125	112.3444466	95.40121213	66.07137682	0.538941584
250	138.6782961	21.68907004	100.3599474	19.57624164	0.805120524	4	51.98715629	112.3485345	34.63508661	10.35994739	0.013250433
350	107.6782961	5.189070037	168.2617109	23.94961416	0.796899842	6	17.74258657	112.3549728	109.9932156	78.26171093	0.756159926
150	115.1782961	9.689070037	170.2955378	4.357255857	0.75608476	7	26.43313125	112.3735117	111.0608795	80.2955378	0.795972024
150	141.1782961	22.68907004	107.2886212	16.89240256	0.686264552	20	54.50863079	112.3820723	40.64631363	17.28862118	0.036900793
250	110.1782961	6.689070037	2.597740913	19.56649771	0.767172123	9	20.64638401	112.3824155	124.0795312	87.40225909	0.943105542
650	123.1782961	14.18907004	137.0781205	39.32757298	0.667232532	567	35.45925263	112.3901435	76.19321324	47.07812048	0.273623386
250	112.6782961	8.189070037	167.9724504	35.18871441	0.839062366	78	23.54376042	112.390511	109.1335291	77.97245043	0.75058062
150	118.6782961	11.68907004	173.7861285	25.07490392	0.733192074	17	30.41141558	112.3952969	113.9123745	83.78612848	0.866680904
450	124.1782961	14.68907004	130.464486	39.81350465	0.601891867	285	36.54864538	112.4299948	69.35364748	40.46448603	0.202145016
350	133.1782961	19.18907004	130.4391081	9.529947713	0.73196584	4	46.26010083	112.4382961	66.7046175	40.43910811	0.201891539
150	116.1782961	10.18907004	169.8422418	5.81199756	0.514079878	8	27.53534925	112.45534	110.4721077	79.84224175	0.787010317
250	108.6782961	5.689070037	49.15214484	5.875094868	0.684387011	3	18.85229853	112.4578928	170.8211723	40.84785516	0.20599349
350	137.6782961	21.18907004	101.3303943	20.39323264	0.760318311	8	50.93281406	112.4591911	36.05761294	11.33039433	0.015849116
150	119.6782961	12.18907004	151.3523273	37.87700747	0.815143914	19	31.50866375	112.4617053	91.30585958	61.35232726	0.464704699
50	125.1782961	15.18907004	55.47940148	28.14610047	0.574935998	7	37.63621986	112.4635519	174.1310019	34.52059852	0.147119966
250	132.1782961	18.68907004	124.8088518	1.529163659	0.557637645	3	45.19054641	112.4762644	61.4261207	34.80885185	0.149587181
150	111.1782961	7.189070037	176.5669739	7.127989175	0.699576875	5	21.75412177	112.480219	117.9633164	86.56697388	0.925165551
150	113.6782961	8.689070037	97.2379036	29.67959327	0.719585502	5	24.64900997	112.4813669	38.28931532	7.237903596	0.006467562
50	126.1782961	15.68907004	91.22410577	26.9914357	0.630804017	8	38.7218894	112.4903314	29.62603769	1.224105765	1.85E-04
150	131.1782961	18.18907004	124.8088518	1.529163659	0.783214369	3	44.11835605	112.5027433	61.7610379	34.80885185	0.149587181
50	127.1782961	16.18907004	97.67155902	8.640099308	0.897326731	7	39.80556374	112.509812	35.81119657	7.671559024	0.00726578
250	130.1782961	17.68907004	134.6154418	13.24392813	0.780908467	5	43.04365087	112.5185861	71.88656552	44.61544184	0.245745389
150	128.1782961	16.68907004	119.9761021	17.90200216	0.641721704	11	40.88714864	112.5214301	57.84025669	29.97610206	0.11093416
150	120.6782961	12.68907004	4.843793777	33.60206971	0.729950409	10	32.6044852	112.5238021	124.6148773	85.15620622	0.895256723
250	129.1782961	17.18907004	122.6161779	14.86099743	0.822829139	18	41.96654549	112.5245754	60.19104965	32.61617792	0.131335193
150	142.6782961	23.18907004	130.3052023	25.88510622	0.655394137	41	55.97537376	112.5271674	63.197448	40.30520225	0.200556707
150	140.1782961	22.18907004	102.5627702	7.408832295	0.772222878	4	53.46146469	112.531673	36.42318694	12.56277015	0.019484345
250	117.1782961	10.68907004	178.4839057	28.54550412	0.733636334	18	28.63641251	112.5340544	118.9696357	88.48390573	0.966592787
450	136.6782961	20.68907004	119.286774	38.32992089	0.805161349	14	49.87511271	112.5525498	54.44332026	29.28677404	0.105890757
250	109.6782961	6.189070037	24.69925569	27.47207126	0.676314351	4	19.96138587	112.5596576	146.2986242	65.30074431	0.526442865
150	114.6782961	9.189070037	97.06664336	26.22163693	0.904684488	4	25.75329174	112.569856	38.00034593	7.066643363	0.006165117
150	112.1782961	7.689070037	150.2235026	18.89958928	0.886227942	15	22.86106749	112.5763008	91.52684125	60.22350263	0.447761762
50	121.6782961	13.18907004	7.273473329	20.98897572	0.344063611	3	33.69880744	112.5812461	126.8520497	82.72652667	0.844898545
150	118.1782961	11.18907004	147.9700193	37.1351724	0.793037409	6	29.73625617	112.6093895	88.30271679	57.97001928	0.414879399
450	135.6782961	20.18907004	138.691577	20.56820715	0.770634645	8	48.81421885	112.6299914	74.25609839	48.69157697	0.292699959
350	108.1782961	5.189070037	170.3378761	21.8307768	0.822485915	9	18.16601484	112.6304246	112.1090703	80.33787613	0.796811647
50	122.6782961	13.68907004	131.1534451	1.585841429	0.622162555	5	34.79155568	112.6336723	70.52910589	41.15344507	0.209087166
150	144.1782961	23.68907004	142.394565	14.39850322	0.891706092	5	57.43799945	112.6519075	74.7943911	52.39456498	0.3389124
150	115.6782961	9.689070037	169.8422418	5.81199756	0.722269402	8	26.85654504	112.6557544	110.6500075	79.84224175	0.787010317
250	110.6782961	6.689070037	164.7673251	31.48389397	0.832622569	51	21.06979341	112.6600994	106.2897458	74.76732505	0.690142333
250	139.1782961	21.68907004	103.2854604	12.67901849	0.91620136	9	52.41057679	112.6605384	37.62234344	13.28546041	0.02179055
150	113.1782961	8.189070037	101.2816127	38.17219665	0.742529482	6	23.9671637	112.6704688	42.48424832	11.28161273	0.015712937
50	123.6782961	14.18907004	98.50716569	32.26537844	0.840700538	10	35.88265265	112.6806893	37.66912372	8.507165686	0.008934799
350	119.1782961	11.68907004	170.9952288	36.50722575	0.580143257	63	30.83481375	112.681063	111.1657412	80.99522884	0.80990458
150	141.6782961	22.68907004	115.5975886	24.58483981	0.737820032	28	54.93202739	112.6991561	49.02126592	25.59758855	0.0808934
450	124.6782961	14.68907004	130.7870142	36.66209161	0.59278188	298	36.97201836	112.7218765	69.72407175	40.78701418	0.205380312
250	109.1782961	5.689070037	31.17960234	28.54451914	0.739980402	5	19.27565794	112.734422	152.8893864	58.82039766	0.42714064
150	116.6782961	10.18907004	169.8422418	5.81199756	0.797087789	8	27.95870803	112.7388253	110.5156416	79.84224175	0.787010317
250	120.1782961	12.18907004	168.7856409	28.27111137	0.755733207	47	31.93201705	112.7487742	108.7845379	78.78564088	0.766318174
50	125.6782961	15.18907004	54.22954055	26.70296348	0.629654989	6	38.05956984	112.7567814	172.9300552	35.77045945	0.157966144
150	111.6782961	7.189070037	163.2987189	33.56003347	0.927390438	45	22.17746535	112.759043	104.7367849	73.29871889	0.663296567
150	114.1782961	8.689070037	97.06664336	26.22163693	0.512752483	4	25.072352	112.7625212	38.16072052	7.066643363	0.006165117
250	138.1782961	21.18907004	135.7766222	34.30455402	0.685488747	3	51.35616095	112.7703952	70.56546248	45.77662217	0.258703597
250	132.6782961	18.68907004	124.8088518	1.529163659	0.663849218	3	45.61388469	112.7787827	61.48131449	34.80885185	0.149587181
50	126.6782961	15.68907004	68.00917151	20.62125336	0.303597737	10	39.14522083	112.7849163	6.461018373	21.99082849	0.059703276
150	131.6782961	18.18907004	124.8088518	1.529163659	0.607882757	3	44.54167679	112.8040044	61.8154801	34.80885185	0.149587181
50	127.6782961	16.18907004	94.35487404	12.94201327	0.818342862	5	40.22888149	112.8057546	32.54540469	4.35487404	0.002341349
150	121.1782961	12.68907004	173.0497012	15.69392597	0.636575966	9	33.02779598	112.8122023	112.8672523	83.04970117	0.851512699
150	130.6782961	17.68907004	124.8088518	1.529163659	0.947562194	3	43.46696127	112.8185508	62.13360153	34.80885185	0.149587181
150	128.6782961	16.68907004	123.4245024	11.96938877	0.787421802	9	41.31045801	112.8187267	61.34049961	33.42450241	0.1379256
250	117.6782961	10.68907004	177.1050103	27.73494955	0.840401364	34	29.05971754	112.8188178	117.6353964	87.10501032	0.936701583
250	129.6782961	17.18907004	120.6720424	9.920415446	0.867864643	12	42.38985226	112.8232154	58.2996704	30.67204239	0.116144961
250	110.1782961	6.189070037	179.3933128	22.81339903	0.864870686	15	20.3846758	112.8373051	121.0345254	89.39331279	0.986563503
150	140.6782961	22.18907004	106.1063628	12.84290682	0.746462083	7	53.88476052	112.8482217	40.03297601	16.10636283	0.032026534
50	143.1782961	23.18907004	145.8788681	14.33828853	0.696135021	4	56.3986709	112.8489126	78.84155631	55.87886812	0.385487395
250	115.1782961	9.189070037	170.6719463	35.37675776	0.778708822	25	26.17657305	112.8522455	111.6494391	80.67194632	0.803452213
150	112.6782961	7.689070037	151.1478976	21.71684264	0.83526136	15	23.28434519	112.8563051	92.49407155	61.14789758	0.46161301
450	137.1782961	20.68907004	106.9446936	24.81269522	0.831773548	19	50.29839637	112.8628014	42.16256072	16.9446936	0.03544724
50	122.1782961	13.18907004	130.3745091	2.462571256	0.931527495	4	34.12207838	112.8710043	70.00065861	40.37450913	0.201247035
150	118.6782961	11.18907004	156.2392234	26.35454058	0.84752783	12	30.15950895	112.8954655	96.6177105	66.23922341	0.541683299
250	108.6782961	5.189070037	31.17960234	28.54451914	0.867407684	5	18.58925636	112.9068628	152.9927307	58.82039766	0.42714064
50	123.1782961	13.68907004	4.266557325	32.29243961	0.694780162	12	35.21478984	112.9248129	123.690897	85.73344267	0.907434962
150	111.1782961	6.689070037	164.8591812	10.83782898	0.995047706	6	21.49301344	112.9389062	106.4245544	74.85918116	0.691839136
450	136.1782961	20.18907004	144.8817841	32.58154954	0.645890769	6	49.23744931	112.9391656	80.50717502	54.88178413	0.371853115
150	116.1782961	9.689070037	169.8422418	5.81199756	0.805029086	8	27.27976641	112.9394175	110.6949383	79.84224175	0.787010317
150	113.6782961	8.189070037	97.84724029	38.27063662	0.618636459	7	24.39037563	112.9516939	39.09384195	7.847240291	0.007602368
50	119.6782961	11.68907004	67.9169522	34.5545845	0.622307607	3	31.25801609	112.9684853	8.134397885	22.0830478	0.060205062
50	124.1782961	14.18907004	2.699229693	31.44065058	0.166977927	10	36.30585346	112.973234	121.9109697	87.30077031	0.940916604
250	139.6782961	21.68907004	105.6277053	10.91633977	0.864544896	10	52.83378361	112.9763295	40.03074778	15.62770528	0.030151256
250	144.6782961	23.68907004	124.1560621	21.05668768	0.840297413	24	57.86120856	112.9784959	56.63090185	34.15606214	0.144029208
250	109.6782961	5.689070037	29.72726344	22.4789882	0.678187256	6	19.69882613	113.0119949	151.4800804	60.27273656	0.448494169
50	125.1782961	14.68907004	94.23854355	31.08195589	0.78813629	3	37.39518964	113.0158438	33.22648052	4.238543545	0.002217932
150	142.1782961	22.68907004	128.0982061	25.77024634	0.726338627	36	55.3552051	113.0204787	61.59269273	38.09820614	0.179194236
250	117.1782961	10.18907004	178.3327383	24.42304742	0.719359891	14	28.38187049	113.0237999	119.052225	88.33273834	0.963292921
150	120.6782961	12.18907004	1.09179833	35.20149704	0.795246696	11	32.35517109	113.0375753	121.1387814	88.90820167	0.975884978
150	112.1782961	7.189070037	169.5957323	29.9300717	0.774668976	50	22.60061521	113.0390506	111.0778799	79.59573226	0.782158098
150	114.6782961	8.689070037	97.06664336	26.22163693	0.569326466	4	25.4954985	113.0450075	38.20583603	7.066643363	0.006165117
50	126.1782961	15.18907004	113.9679192	10.56885579	0.466813769	6	38.48271584	113.0521864	52.72040107	23.9679192	0.07092113
350	108.1782961	4.689070037	33.1170943	23.25232526	0.827240016	7	17.90223641	113.0771307	155.0265822	56.8829057	0.39946481
50	127.1782961	15.68907004	82.6975277	34.69964533	0.866504705	6	39.56834623	113.0817695	21.20241563	7.302472297	0.006583469
250	133.1782961	18.68907004	124.8088518	1.529163659	0.805706325	3	46.03701142	113.0841971	61.54014854	34.80885185	0.149587181
250	138.6782961	21.18907004	135.7766222	34.30455402	0.77314722	3	51.77929032	113.0852457	70.63137614	45.77662217	0.258703597
150	121.6782961	12.68907004	163.8872805	20.7221156	0.600231139	10	33.45090418	113.1024133	103.7540779	73.88728046	0.673991384
150	128.1782961	16.18907004	122.8027295	14.82111239	0.727732776	31	40.65199142	113.1040615	61.04735593	32.80272952	0.13284186
150	118.1782961	10.68907004	158.8134761	10.66528902	0.844642223	3	29.48282237	113.1051414	99.39111978	68.81347614	0.584604259
150	132.1782961	18.18907004	124.8088518	1.529163659	0.675166676	3	44.96478593	113.1080481	61.87346751	34.80885185	0.149587181
250	110.6782961	6.189070037	165.0041749	32.03892349	0.822384157	53	20.80777005	113.1160549	106.6895417	75.00417488	0.694521759
150	129.1782961	16.68907004	122.8746783	10.48478146	0.816446641	4	41.73355809	113.118487	60.84580086	32.87467832	0.133425244
150	131.1782961	17.68907004	124.8088518	1.529163659	0.666220044	3	43.89006044	113.1211882	62.1906815	34.80885185	0.149587181
250	130.1782961	17.18907004	125.5962054	11.65103179	0.830583774	7	42.81294858	113.1244219	63.27995615	35.59620536	0.156430844
450	115.6782961	9.189070037	179.4422504	37.78712436	0.742708058	129	26.59965468	113.1360335	120.4660266	89.44225041	0.98764397
150	113.1782961	7.689070037	170.9474698	38.03989481	0.894692639	28	23.7074248	113.1375555	112.3388755	80.94746975	0.808949736
50	122.6782961	13.18907004	135.6166319	9.525524891	0.588817666	4	34.54514357	113.1626544	75.29319328	45.61663193	0.256898408
150	141.1782961	22.18907004	106.1063628	12.84290682	0.633535373	7	54.30783176	113.1688543	40.10385854	16.10636283	0.032026534
150	143.6782961	23.18907004	124.7557769	24.79177928	0.631802381	18	56.82173959	113.1752343	57.7940438	34.75577691	0.149131362
250	137.6782961	20.68907004	135.7766222	34.30455402	0.679656865	3	50.72145951	113.1765617	71.05998171	45.77662217	0.258703597
150	119.1782961	11.18907004	144.6147375	38.39324721	0.684357422	15	30.58255775	113.1831751	85.04166692	54.61473751	0.368243155
250	109.1782961	5.189070037	29.72726344	22.4789882	0.776802558	6	19.01230059	113.1843245	151.5845909	60.27273656	0.448494169
150	123.6782961	13.68907004	131.9777273	38.53815236	0.515151509	48	35.6378152	113.2179293	71.45364772	41.97772729	0.217546863
150	111.6782961	6.689070037	160.078157	31.56427538	0.724201997	41	21.91603327	113.2188756	101.6888284	70.07815696	0.606289887
250	116.6782961	9.689070037	178.9529678	24.39214687	0.6442026	12	27.70278398	113.2245474	119.8531341	88.95296778	0.97686796
50	114.1782961	8.189070037	99.56650177	25.45812476	0.305094575	3	24.81338512	113.2342292	40.85950637	9.566501768	0.011298513
550	136.6782961	20.18907004	110.212689	23.83884944	0.870140661	42	49.66045701	113.2517143	45.90300415	20.21268901	0.050438617
250	120.1782961	11.68907004	167.8358443	26.01661514	0.716625809	40	31.68101076	113.257617	108.10293	77.83584428	0.74795292
50	124.6782961	14.18907004	6.544592841	23.77427417	0.90410486	9	36.7288426	113.2678412	125.8090832	83.45540716	0.859852467
150	110.1782961	5.689070037	13.61509321	28.22604203	0.804978471	3	20.12179242	113.2906496	135.4132412	76.38490679	0.720327653
250	140.1782961	21.68907004	105.4621723	11.77918635	0.824278055	14	53.25676119	113.2960522	39.93592482	15.46217225	0.029515898
250	117.6782961	10.18907004	177.1115094	24.82965426	0.818846275	24	28.80482507	113.310312	117.87967	87.11150942	0.936841367
250	125.6782961	14.68907004	104.9098143	39.9129409	0.664098149	109	37.81814658	113.3119636	43.95166866	14.90981433	0.027444761
150	112.6782961	7.189070037	169.9200867	30.1281174	0.691617317	50	23.02356037	113.3202829	111.4486994	79.92008666	0.78854571
150	121.1782961	12.18907004	172.3974456	22.03567761	0.780606519	9	32.77811386	113.328164	112.4952784	82.39744562	0.838190005
150	115.1782961	8.689070037	96.24627144	29.51750397	0.82843752	5	25.91843822	113.32887	37.43305923	6.246271439	0.004816779
50	142.6782961	22.68907004	113.8088504	15.63770428	0.695219183	4	55.77814756	113.3462105	47.37913163	23.8088504	0.069982884
50	126.6782961	15.18907004	106.3012178	23.63300848	0.738627096	6	38.90564503	113.3498366	45.10877794	16.30121781	0.032806136
250	108.6782961	4.689070037	24.69925569	27.47207126	0.884821725	4	18.32515448	113.3544457	146.6540882	65.30074431	0.526442865
50	127.6782961	15.68907004	112.1572479	28.12024538	0.582207466	5	39.99125258	113.3809642	50.71836461	22.15724793	0.060610325
150	118.6782961	10.68907004	152.8324611	28.54577552	0.735910388	10	29.90571531	113.3930755	93.46000019	62.83246106	0.487397304
150	122.1782961	12.68907004	164.4404647	23.19501679	0.565894333	11	33.87379762	113.3944926	104.3593316	74.44046472	0.684121332
150	111.1782961	6.189070037	165.4357251	33.37897218	0.973028502	29	21.23065776	113.3959463	107.1675794	75.43572513	0.702536867
150	128.6782961	16.18907004	123.9182289	14.4898386	0.792168144	25	41.07488034	113.4048097	62.22021914	33.91822894	0.142030402
150	132.6782961	18.18907004	124.8088518	1.529163659	0.885578802	3	45.3876695	113.4149683	61.93508337	34.80885185	0.149587181
250	113.6782961	7.689070037	167.2455505	37.14803575	0.707394114	97	24.1302952	113.4200942	108.6846115	77.24555054	0.736651244
250	129.6782961	16.68907004	126.3144184	14.2293481	0.862733939	24	42.15643549	113.4207918	64.34401848	36.31441844	0.162807035
250	116.1782961	9.189070037	178.0325871	38.3020608	0.78396679	19	27.02252521	113.4212657	119.1051716	88.03258715	0.95675758
150	131.6782961	17.68907004	124.8088518	1.529163659	0.488404904	3	44.31293462	113.4265876	62.25129375	34.80885185	0.149587181
250	130.6782961	17.18907004	136.9152751	12.69654572	0.760316119	6	43.23582088	113.4282797	74.65858892	46.91527512	0.271733709
50	123.1782961	13.18907004	1.915858475	25.20215321	0.719212188	6	34.96799063	113.4562565	121.6457178	88.08414152	0.957878517
150	109.6782961	5.189070037	24.69925569	27.47207126	0.8996226	4	19.43513682	113.4628472	146.6030681	65.30074431	0.526442865
150	119.6782961	11.18907004	144.6147375	38.39324721	0.603489838	15	31.00539071	113.4725705	85.09280064	54.61473751	0.368243155
150	141.6782961	22.18907004	116.8272071	22.11204696	0.723937128	11	54.73066215	113.493731	50.90042226	26.82720709	0.088851733
250	138.1782961	20.68907004	135.7766222	34.30455402	0.712051135	3	51.14428683	113.4939589	71.12976426	45.77662217	0.258703597
150	112.1782961	6.689070037	169.3364745	30.34287492	0.480900173	47	22.33884195	113.5000481	110.9948144	79.33647448	0.777071134
150	144.1782961	23.18907004	130.9471173	24.31539259	0.79070197	12	57.24456271	113.5063224	64.0662801	40.94711731	0.206995854
150	117.1782961	9.689070037	40.94837892	21.39313269	0.863901259	4	28.12558617	113.5111919	161.8985874	49.05162108	0.297044633
550	124.1782961	13.68907004	135.773695	37.37915363	0.600412942	454	36.06061923	113.5130841	75.30414843	45.77369504	0.258670513
150	114.6782961	8.189070037	103.3570801	39.80227481	0.710183315	15	25.23618089	113.5181184	44.69895328	13.35708014	0.022026122
150	120.6782961	11.68907004	124.390889	35.2915179	0.583990971	7	32.10378572	113.5485121	64.71036253	34.39088898	0.14601645
350	125.1782961	14.18907004	128.1004982	38.31108395	0.633311953	255	37.15160734	113.5645765	67.42076043	38.10049819	0.179215798
450	137.1782961	20.18907004	106.5156291	27.54589419	0.746424214	10	50.08322681	113.5677586	42.27503456	16.51562912	0.033674815
150	110.6782961	5.689070037	25.68044155	23.74715942	0.784180125	5	20.54454599	113.5704247	147.526241	64.31955845	0.510741432
150	118.1782961	10.18907004	22.85930603	9.376280685	0.887110771	3	29.22756002	113.598411	143.6787632	67.14069397	0.556527505
150	113.1782961	7.189070037	169.442122	30.99222916	0.76567859	69	23.44628971	113.6027814	111.0196096	79.44212202	0.779142068
50	126.1782961	14.68907004	109.7773808	9.190542844	0.989521894	4	38.24087625	113.6103041	48.87624698	19.77738078	0.04828948
150	115.6782961	8.689070037	43.58276442	18.85063488	0.92436467	4	26.34115973	113.614154	164.8196575	46.41723558	0.265995032
250	140.6782961	21.68907004	112.7938591	21.84912409	0.838757889	23	53.67949339	113.619857	47.34301351	22.79385912	0.064143212
150	121.6782961	12.18907004	169.4525138	17.08568598	0.656118603	7	33.20083312	113.6205966	109.6040032	79.45251382	0.77934592
250	109.1782961	4.689070037	29.72726344	22.4789882	0.790542239	6	18.7478586	113.6328011	151.7297138	60.27273656	0.448494169
150	127.1782961	15.18907004	115.5999953	28.56366973	0.655190408	50	39.32834427	113.6498039	54.46580479	25.5999953	0.080908612
50	143.1782961	22.68907004	124.1461333	22.14216069	0.457992608	11	56.20083774	113.6765297	57.79736372	34.14613331	0.143945484
150	111.6782961	6.189070037	160.078157	31.56427538	0.655585081	41	21.65332799	113.677019	101.8588556	70.07815696	0.606289887
50	128.1782961	15.68907004	138.0627912	12.67687503	0.835991557	5	40.41392656	113.6825756	76.68338811	48.06279123	0.285189124
250	119.1782961	10.68907004	177.9976324	37.23325752	0.613103609	30	30.32838444	113.6826713	118.6777426	87.99763243	0.95599794
150	122.6782961	12.68907004	144.6344507	34.42693225	0.760392648	27	34.29646388	113.6884991	84.60825656	54.6344507	0.368509038
350	114.1782961	7.689070037	170.8836954	38.40491068	0.608947793	129	24.55294512	113.7039642	112.3728628	80.88369537	0.807675577
150	116.6782961	9.189070037	41.42270062	17.13091828	0.899466154	3	27.44517306	113.707989	162.5466506	48.57729938	0.291327656
150	129.1782961	16.18907004	122.1492678	10.01590487	0.702560986	8	41.49753472	113.7080779	60.51195757	32.14926784	0.127601904
250	133.1782961	18.18907004	133.4277779	10.11959327	0.769324271	5	45.81031316	113.7248621	70.61934021	43.42777787	0.232836036
250	130.1782961	16.68907004	120.5449348	8.307525398	0.801457261	9	42.57907647	113.7257239	58.63643648	30.54493484	0.115184326
250	139.6782961	21.18907004	104.2012779	10.24695177	0.816238232	3	52.62483421	113.7264357	39.20124662	14.20127792	0.024898308
150	132.1782961	17.68907004	124.8088518	1.529163659	0.530788002	3	44.73556965	113.7348409	62.3155196	34.80885185	0.149587181
150	131.1782961	17.18907004	124.8088518	1.529163659	0.66140488	3	43.65845522	113.7348761	62.61524532	34.80885185	0.149587181
150	110.1782961	5.189070037	25.68044155	23.74715942	0.705043044	5	19.85775426	113.7424692	147.6330463	64.31955845	0.510741432
150	123.6782961	13.18907004	138.0563468	35.22525885	0.735172251	111	35.39060695	113.7518718	77.84243926	48.05634683	0.285112651
150	120.1782961	11.18907004	142.6520937	34.37882929	0.707042726	17	31.42799572	113.7637048	83.18402188	52.65209372	0.342252219
50	112.6782961	6.689070037	145.8294473	16.48074771	0.417109895	12	22.76142833	113.7824646	87.53785154	55.82944727	0.384805825
150	117.6782961	9.689070037	41.42270062	17.13091828	0.669134513	3	28.54816122	113.7993993	162.4255581	48.57729938	0.291327656
350	115.1782961	8.189070037	177.0802545	35.77182037	0.697872526	113	25.65875151	113.8034058	118.4734914	87.08025445	0.936169224
450	124.6782961	13.68907004	133.2188919	37.62043308	0.603378148	364	36.48318909	113.8103415	72.80688236	43.21889187	0.230601557
250	138.6782961	20.68907004	135.7766222	34.30455402	0.773720368	3	51.56686253	113.8151266	71.20396072	45.77662217	0.258703597
150	142.1782961	22.18907004	133.7549939	23.09881023	0.706392015	18	55.15323476	113.8230191	67.90892351	43.75499389	0.236357962
150	121.1782961	11.68907004	159.8921782	27.1137958	0.860968975	11	32.52632866	113.8412261	100.2668296	69.89217815	0.603076119
250	144.6782961	23.18907004	134.879867	18.16427298	0.772193101	26	57.6671224	113.8423761	68.08543322	44.87986699	0.248666971
150	111.1782961	5.689070037	178.2514184	28.32214185	0.86704129	9	20.96707587	113.8513594	120.1472127	88.25141839	0.961520105
50	125.6782961	14.18907004	130.762247	26.20391087	0.654014628	4	37.57413467	113.8635068	70.14135791	40.76224699	0.20513096
150	113.6782961	7.189070037	166.8652522	39.63698338	0.680479386	49	23.86879194	113.8865884	108.4940514	76.8652522	0.729415678
250	137.6782961	20.18907004	135.7766222	34.30455402	0.777335304	3	50.50574309	113.8874242	71.60939995	45.77662217	0.258703597
150	118.6782961	10.18907004	11.09466247	25.83728232	0.726117993	12	29.65006341	113.8881473	131.9680753	78.90533753	0.768648431
150	116.1782961	8.689070037	55.88784539	7.133046254	0.940264936	3	26.76365142	113.9009053	177.1773854	34.11215461	0.143659147
150	126.6782961	14.68907004	108.0188518	33.98480449	0.681354732	33	38.66336541	113.9109357	47.17788294	18.01885177	0.04008383
150	109.6782961	4.689070037	13.61509321	28.22604203	0.835040948	3	19.17033794	113.9122345	135.6674559	76.38490679	0.720327653
150	122.1782961	12.18907004	162.363972	21.28625755	0.779890152	11	33.6233164	113.9149308	102.57197	72.36397203	0.646486969
350	136.6782961	19.68907004	144.8817841	32.58154954	0.757421289	6	49.44162899	113.9446779	81.09943729	54.88178413	0.371853115
150	141.1782961	21.68907004	106.727009	11.49079442	0.785289778	4	54.10196343	113.9479011	41.35640469	16.72700899	0.034542325
50	127.6782961	15.18907004	126.3616798	14.4025543	0.768756993	13	39.75080014	113.9521618	65.28897195	36.36167983	0.163231081
50	112.1782961	6.189070037	165.4357251	33.37897218	0.712271805	29	22.0757696	113.9593136	107.2676498	75.43572513	0.702536867
250	119.6782961	10.68907004	148.9340386	35.85712859	0.529818555	26	30.75081762	113.973981	89.6694341	58.93403859	0.428792704
150	123.1782961	12.68907004	143.3941514	36.88450974	0.830338866	90	34.71889027	113.9844929	83.42581339	53.39415144	0.351967334
150	128.6782961	15.68907004	127.7104459	14.8159914	0.689530863	37	40.83635452	113.986681	66.3938405	37.71044591	0.175565152
350	114.6782961	7.689070037	171.9397538	35.37142615	0.64569582	138	24.97536309	113.9892092	113.4815078	81.93975375	0.828904104
150	117.1782961	9.189070037	41.42270062	17.13091828	0.596105436	3	27.86758642	113.996251	162.6006067	48.57729938	0.291327656
50	143.6782961	22.68907004	133.4799195	24.51212308	0.908290896	6	56.62325789	114.0116229	67.21743116	43.47991947	0.233395481
150	129.6782961	16.18907004	120.6293735	8.334197897	0.854613081	6	41.91994069	114.0139475	59.05616872	30.62937353	0.11582204
50	110.6782961	5.189070037	13.61509321	28.22604203	0.921626348	3	20.28014192	114.023229	135.6188201	76.38490679	0.720327653
250	130.6782961	16.68907004	122.2789885	9.99684806	0.799900278	7	43.00146693	114.0333688	60.43589046	32.27898849	0.128633716
150	131.6782961	17.18907004	130.4391081	9.529947713	0.551611106	4	44.08083727	114.0443012	68.3121773	40.43910811	0.201891539
150	132.6782961	17.68907004	130.4391081	9.529947713	0.802171767	4	45.15795098	114.0460432	68.01369973	40.43910811	0.201891539
50	124.1782961	13.18907004	120.1995961	30.60512118	0.459015543	5	35.81297963	114.0495633	60.04490729	30.19959605	0.112594519
250	140.1782961	21.18907004	108.6807396	14.95988369	0.862903444	7	53.04721615	114.0530645	43.76027967	18.68073958	0.04308272
150	120.6782961	11.18907004	124.6180885	39.97209673	0.651917322	9	31.85036046	114.0566324	65.20665429	34.61808854	0.147952105
50	113.1782961	6.689070037	5.941830948	15.92768456	0.694312775	6	23.18378114	114.0661668	127.7027216	84.05816905	0.872317998
250	109.1782961	4.189070037	29.72726344	22.4789882	0.855238965	6	18.48235156	114.0798721	151.872424	60.27273656	0.448494169
150	118.1782961	9.689070037	23.46964741	5.090159648	0.731652558	4	28.97049714	114.089219	144.5277963	66.53035259	0.546455286
150	115.6782961	8.189070037	47.45355196	37.73764868	0.776090085	10	26.08108535	114.0901368	168.9006786	42.54644804	0.223481511
150	125.1782961	13.68907004	127.5991776	32.05830634	0.677748345	46	36.90551169	114.1097671	67.24776312	37.59917761	0.174530637
150	111.6782961	5.689070037	162.1551512	33.06432574	0.796222883	47	21.38937093	114.1334936	104.1033077	72.15515116	0.642761215
150	121.6782961	11.68907004	163.9646987	16.38865164	0.766088546	6	32.94862706	114.1358157	104.3973619	73.96469873	0.675404526
350	139.1782961	20.68907004	107.7746069	17.62695187	0.811378168	9	51.98917022	114.1402035	43.28068508	17.7746069	0.039004525
150	142.6782961	22.18907004	132.8923439	22.35463538	0.607429058	21	55.575532	114.1568933	67.13214867	42.89234394	0.227130021
50	126.1782961	14.18907004	132.1295283	15.28735504	0.704034969	5	37.99641124	114.1647011	71.57062172	42.1295283	0.219123105
250	114.1782961	7.189070037	166.358662	36.66942337	0.619320991	105	24.29105561	114.171747	108.0412375	76.35866197	0.719832748
50	119.1782961	10.18907004	155.0830907	23.20874764	0.825606941	7	30.07232307	114.179572	96.0131562	65.08309067	0.522939345
250	145.1782961	23.18907004	135.0848787	16.12322864	0.857020304	17	58.0894	114.1836046	68.3825561	45.08487871	0.250943986
150	116.6782961	8.689070037	41.42270062	17.13091828	0.850173489	3	27.18590147	114.1891709	162.7674619	48.57729938	0.291327656
150	110.1782961	4.689070037	25.68044155	23.74715942	0.610848567	5	19.59258157	114.1927841	147.7850326	64.31955845	0.510741432
250	138.1782961	20.18907004	135.7766222	34.30455402	0.779798597	3	50.92798968	114.210842	71.68717531	45.77662217	0.258703597
150	122.6782961	12.18907004	138.4365402	26.01421446	0.825450985	15	34.04555094	114.2112257	78.70394529	48.43654021	0.289641781
150	127.1782961	14.68907004	118.0606429	30.31154233	0.720711236	44	39.08560052	114.2139306	57.28305271	28.06064289	0.097209837
50	112.6782961	6.189070037	160.078157	31.56427538	0.492173418	41	22.4979713	114.2428709	101.9637148	70.07815696	0.606289887
50	128.1782961	15.18907004	129.9663019	14.8667021	0.520958649	10	40.17299885	114.2569862	68.95837428	39.96630186	0.197198183
350	137.1782961	19.68907004	144.8817841	32.58154954	0.743607996	6	49.86382691	114.2663537	81.17614066	54.88178413	0.371853115
150	120.1782961	10.68907004	155.0459032	37.96595194	0.646672071	16	31.17300248	114.267058	95.83933859	65.04590319	0.522341916
350	115.1782961	7.689070037	172.7220745	34.43753564	0.691157658	145	25.39753749	114.2758736	114.3189251	82.72207455	0.844807607
150	141.6782961	21.68907004	139.1301093	12.10040453	0.685815337	4	54.5241539	114.2803484	73.8447405	49.13010931	0.297996005
50	123.6782961	12.68907004	117.3442342	23.44459893	0.631892856	5	35.14106383	114.2825357	57.43671872	27.34423422	0.092309524
150	117.6782961	9.189070037	41.42270062	17.13091828	0.360902221	3	28.28975331	114.2861003	162.6571882	48.57729938	0.291327656
150	129.1782961	15.68907004	125.9508306	14.61753639	0.722034709	23	41.25852243	114.2933602	64.70040882	35.95083061	0.159563237
150	111.1782961	5.189070037	21.3249192	31.54666026	0.495272261	6	20.70228871	114.305166	143.3821213	68.6750808	0.582255151
250	136.1782961	19.18907004	153.0842881	28.13356407	0.879829226	3	48.79682397	114.3079804	89.74303392	63.08428809	0.491312025
250	130.1782961	16.18907004	130.4280331	13.84779221	0.866335896	26	42.34208398	114.3225023	68.92241239	40.42803307	0.20178097
250	135.1782961	18.68907004	153.0842881	28.13356407	0.831158	3	47.72711379	114.336847	90.08914792	63.08428809	0.491312025
250	131.1782961	16.68907004	136.136135	10.81869028	0.663387187	6	43.42359238	114.3438149	74.36201336	46.13613498	0.26278308
50	124.6782961	13.18907004	110.7765298	32.48464675	0.761521735	5	36.23509551	114.3493955	50.68409791	20.77652977	0.053291875
50	113.6782961	6.689070037	174.5833989	30.40281738	0.71803171	20	23.60588891	114.3511971	116.399225	84.58339886	0.883253255
150	121.1782961	11.18907004	127.5614109	35.64876194	0.794981686	10	32.27247234	114.3514089	68.20942938	37.56141089	0.174180196
150	144.1782961	22.68907004	125.7182646	19.6419009	0.706497976	15	57.04538948	114.3516855	59.54757615	35.71826459	0.157505485
150	132.1782961	17.18907004	130.4391081	9.529947713	0.528916941	4	44.50295229	114.3566479	68.38253139	40.43910811	0.201891539
150	109.6782961	4.189070037	13.61509321	28.22604203	0.94746875	3	18.90444934	114.3601771	135.8135692	76.38490679	0.720327653
250	133.1782961	17.68907004	133.4277779	10.11959327	0.645769315	5	45.58006364	114.3602925	71.07407906	43.42777787	0.232836036
150	116.1782961	8.189070037	52.04871405	18.84139577	0.75848245	5	26.50317059	114.3783573	173.552288	37.95128595	0.177814828
150	118.6782961	9.689070037	9.251059464	27.40405454	0.719958613	12	29.39258175	114.3807015	130.3671789	80.74894054	0.804986592
250	140.6782961	21.18907004	119.6476878	21.53572776	0.814332143	8	53.46931535	114.3839189	54.81163252	29.64768781	0.108516715
50	125.6782961	13.68907004	127.9199832	13.16937232	0.85277993	9	37.32757362	114.4114287	67.63227722	37.91998321	0.177521621
150	112.1782961	5.689070037	168.8604405	30.30750049	0.584508403	49	21.8114199	114.4168676	110.8633515	78.86044052	0.76777396
150	122.1782961	11.68907004	162.6155116	14.54416206	0.714443023	6	33.37066813	114.4323387	103.1090656	72.6155116	0.650989201
50	114.6782961	7.189070037	125.177619	27.88631799	0.535548944	6	24.71306907	114.4583009	66.9164645	35.177619	0.152773442
150	126.6782961	14.18907004	125.3160295	23.09379411	0.77066532	47	38.41842344	114.4682302	64.82229825	35.31602946	0.153978017
350	139.6782961	20.68907004	116.1399877	22.47146038	0.84953595	14	52.4111929	114.4693343	51.72948366	26.13998769	0.084357896
50	119.6782961	10.18907004	155.0830907	23.20874764	0.273621705	7	30.49432658	114.4727376	96.0725449	65.08309067	0.522939345
50	110.6782961	4.689070037	13.61509321	28.22604203	0.401882828	3	20.01457838	114.4744884	135.7742512	76.38490679	0.720327653
150	117.1782961	8.689070037	41.42270062	17.13091828	0.522257202	3	27.60789788	114.4789984	162.8252911	48.57729938	0.291327656
50	143.1782961	22.18907004	124.5801168	27.82560809	0.658911437	6	55.99753554	114.4955365	58.91113107	34.58011678	0.147627713
150	123.1782961	12.18907004	148.1573572	35.38361499	0.848596255	83	34.46752375	114.5095418	88.48711574	58.15735717	0.417565209
50	127.6782961	14.68907004	128.6653975	12.99797515	0.567076493	6	39.5075677	114.519363	67.95446241	38.66539752	0.184569502
50	113.1782961	6.189070037	5.941830948	15.92768456	0.471758343	6	22.91992165	114.5277327	127.8834555	84.05816905	0.872317998
350	138.6782961	20.18907004	104.1113438	20.9507368	0.721494487	5	51.34994983	114.5381477	40.10420159	14.11134382	0.024583954
150	120.6782961	10.68907004	142.2294309	39.10596987	0.779148307	15	31.59492641	114.5619569	83.08370213	52.2294309	0.336779439
50	115.6782961	7.689070037	33.50689132	13.25735902	0.656083111	3	25.8194565	114.5640028	155.1613789	56.49310868	0.394008806
50	128.6782961	15.18907004	123.427128	10.88848629	0.633461731	7	40.59492627	114.564355	62.48734499	33.42712797	0.13794727
150	118.1782961	9.189070037	39.9614527	18.28360221	0.534168309	4	28.71166151	114.5775864	161.2551828	50.0385473	0.309118051
50	124.1782961	12.68907004	125.9312248	29.01636055	0.682994346	17	35.56297134	114.5826908	66.08754924	35.93122479	0.159389249
150	111.6782961	5.189070037	168.0162565	34.65730542	0.898109886	35	21.12418335	114.5883199	110.1293107	78.01625645	0.751424231
350	137.6782961	19.68907004	146.481964	37.59365872	0.701979825	5	50.28573769	114.5917577	82.85741043	56.48196398	0.393853365
150	129.6782961	15.68907004	123.757173	13.31324596	0.801980582	10	41.68041592	114.602695	62.57639161	33.75717298	0.140684781
150	142.1782961	21.68907004	132.6718988	20.66499575	0.832425619	12	54.9460467	114.61737	67.47692164	42.6718988	0.224801351
350	136.6782961	19.18907004	143.5003003	29.25913756	0.769567434	7	49.21869772	114.6314267	80.23884066	53.50030027	0.353368164
250	130.6782961	16.18907004	121.8891141	10.39576054	0.805330677	8	42.76394997	114.6338285	60.45463163	31.88911411	0.125545136
50	114.1782961	6.689070037	164.751279	37.20751734	0.656286354	19	24.02774001	114.6375985	106.624518	74.75127899	0.689846137
150	110.1782961	4.189070037	25.68044155	23.74715942	0.732313173	5	19.32629448	114.6416147	147.9345569	64.31955845	0.510741432
150	121.6782961	11.18907004	139.6104523	23.97950173	0.709626444	7	32.69431854	114.6480912	80.32078272	49.61045235	0.303851479
50	125.1782961	13.18907004	122.295744	35.63337845	0.554428461	4	36.65694111	114.6514345	62.2686612	32.29574399	0.128767294
150	131.6782961	16.68907004	133.4672911	9.708689539	0.496772265	3	43.84543794	114.657153	71.76580224	43.4672911	0.233259925
250	135.6782961	18.68907004	153.0842881	28.13356407	0.730004387	3	48.14896203	114.658297	90.16758398	63.08428809	0.491312025
150	116.6782961	8.189070037	55.19895661	16.99369299	0.848009289	6	26.9249952	114.6681142	176.7615681	34.80104339	0.149520077
150	132.6782961	17.18907004	136.4436891	9.488065648	0.655697469	4	44.92478513	114.6720123	74.46123026	46.44368907	0.266298303
350	134.6782961	18.18907004	137.8035016	13.22689627	0.790428682	12	47.0766546	114.6734044	75.21426266	47.80350164	0.282120342
150	119.1782961	9.689070037	163.9889442	24.05781378	0.483015365	11	29.81440263	114.6738983	105.1657513	73.98894415	0.67584739
250	133.6782961	17.68907004	134.9732777	9.708261924	0.819658385	6	46.00189219	114.6776903	72.69516516	44.97327766	0.249703173
150	144.6782961	22.68907004	127.9606064	21.1282153	0.94349417	10	57.46721321	114.6969224	61.88743233	37.96060636	0.177902177
150	112.6782961	5.689070037	169.1123592	30.40648921	0.511530147	52	22.23321133	114.7015226	111.1724422	79.11235919	0.772687084
50	126.1782961	13.68907004	122.4843051	24.67355876	0.825890483	14	37.74936116	114.7153953	62.2634786	32.48430514	0.130275319
250	141.1782961	21.18907004	116.7595543	21.21598392	0.808398521	10	53.89111393	114.7191593	52.01288792	26.7595543	0.088404166
150	122.6782961	11.68907004	153.3049292	20.93794107	0.835952719	10	33.79243882	114.7308545	93.86229975	63.30492917	0.494754822
50	115.1782961	7.189070037	169.4186385	37.6604902	0.622673289	9	25.13482052	114.7462946	111.2162775	79.41863848	0.778681499
50	111.1782961	4.689070037	17.87227348	22.13084291	0.575183631	4	20.43631712	114.7573867	140.08836	72.12772652	0.642272708
150	120.1782961	10.18907004	158.1478233	26.57871179	0.622571871	15	30.91606134	114.7676977	99.19944257	68.14782333	0.573348867
150	117.6782961	8.689070037	40.17493535	20.66961789	0.471730668	4	28.02962843	114.7704365	161.6379976	49.82506465	0.306486058
150	127.1782961	14.18907004	123.899698	21.10519772	0.809931413	48	38.84015729	114.7741665	63.47439609	33.899698	0.14187525
250	140.1782961	20.68907004	104.2012779	10.24695177	0.817542514	3	52.83291298	114.8026693	39.87901087	14.20127792	0.024898308
250	109.6782961	3.689070037	25.68044155	23.74715942	0.744445966	5	18.63749072	114.8066954	148.0226019	64.31955845	0.510741432
50	123.6782961	12.18907004	132.3789985	11.48871101	0.565749896	6	34.88922154	114.809941	72.77410659	42.3789985	0.221725866
50	113.6782961	6.189070037	162.4465841	33.4634329	0.88245766	14	23.34160901	114.8139414	104.446736	72.44658413	0.647963895
50	128.1782961	14.68907004	127.6337829	12.85382151	0.656525133	11	39.92925273	114.8273091	66.99284418	37.63378292	0.174852051
50	143.6782961	22.18907004	124.2566186	39.2118291	0.737846131	3	56.41922628	114.8391401	58.68435921	34.25661861	0.144878508
150	116.1782961	7.689070037	11.54177733	35.82776128	0.76326036	17	26.24110808	114.8536428	133.2564744	78.45822267	0.759962062
150	121.1782961	10.68907004	142.787882	19.7434384	0.704656951	9	32.01657657	114.8587333	83.70582778	52.78788198	0.344019813
350	139.1782961	20.18907004	104.1328448	20.19313927	0.786054957	6	51.77160621	114.8694826	40.21266817	14.13284482	0.024658926
150	118.6782961	9.189070037	9.251059464	27.40405454	0.817655283	12	29.13329859	114.8707597	130.60673	80.74894054	0.804986592
150	112.1782961	5.189070037	168.2741646	34.95299599	0.776308091	34	21.54581441	114.8727311	110.4454727	78.27416455	0.756400597
150	129.1782961	15.18907004	132.9003258	23.68642736	0.652580221	35	41.01656793	114.8743483	72.0321208	42.90032583	0.227214563
150	124.6782961	12.68907004	135.0334065	33.60891761	0.489500311	97	35.98459926	114.8850229	75.256641	45.03340653	0.250371321
150	130.1782961	15.68907004	120.1295661	8.943210174	0.829555283	3	42.10202025	114.9147698	59.02195538	30.1295661	0.112072933
450	138.1782961	19.68907004	114.8536772	24.54064846	0.724809844	10	50.70734428	114.9210227	51.31472324	24.85367721	0.07625991
150	110.6782961	4.189070037	25.68044155	23.74715942	0.487429405	5	19.74787574	114.9242234	147.9925426	64.31955845	0.510741432
250	114.6782961	6.689070037	170.5268296	39.32318571	0.633255375	107	24.44932262	114.9254147	112.4599876	80.52682962	0.800564233
150	122.1782961	11.18907004	140.615463	18.51932405	0.745749652	9	33.11588598	114.9467373	81.39100985	50.61546304	0.316287049
250	131.1782961	16.18907004	139.0742957	9.720334222	0.671280213	5	43.18552363	114.9480152	77.71458365	49.07429572	0.297319321
50	125.6782961	13.18907004	130.2328912	11.44662156	0.704508417	14	37.07850265	114.9557481	70.27430563	40.23289122	0.19983772
350	137.1782961	19.18907004	143.5003003	29.25913756	0.750606026	7	49.64026752	114.9585726	80.3230004	53.50030027	0.353368164
150	142.6782961	21.68907004	135.7520834	19.44392969	0.768784116	19	55.36762296	114.9591449	70.65282379	45.75208341	0.258426313
150	117.1782961	8.189070037	40.17493535	20.66961789	0.661927908	4	27.34654697	114.9594554	161.7992083	49.82506465	0.306486058
150	119.6782961	9.689070037	160.5539763	26.5430878	0.464437578	12	30.23594712	114.9688618	101.7942275	70.55397633	0.614551059
150	132.1782961	16.68907004	136.4436891	9.488065648	0.5049629	4	44.26698827	114.973477	74.81857252	46.44368907	0.266298303
250	136.1782961	18.68907004	153.0842881	28.13356407	0.674142362	3	48.57050713	114.9832916	90.25024747	63.08428809	0.491312025
150	113.1782961	5.689070037	169.4757974	30.39675565	0.681765446	70	22.65473361	114.9875001	111.5954965	79.47579738	0.779802762
150	133.1782961	17.18907004	136.4436891	9.488065648	0.833651942	4	45.34632018	114.9904935	74.53920069	46.44368907	0.266298303
250	135.1782961	18.18907004	139.2215232	15.38953094	0.779444456	5	47.49818624	114.9962301	76.71340961	49.2215232	0.299105969
250	134.1782961	17.68907004	139.3129733	4.829023209	0.865298915	6	46.42342076	114.9983415	77.11441842	49.31297329	0.300218436
150	126.6782961	13.68907004	130.3774801	20.64055273	0.635787385	40	38.17086029	115.0217382	70.22676344	40.37748013	0.201276655
150	123.1782961	11.68907004	138.9418531	23.16033651	0.891291342	47	34.2139258	115.0314238	79.56601422	48.94185305	0.295716664
50	115.6782961	7.189070037	22.89328359	25.03177531	0.704181664	4	25.55629792	115.0357735	144.7522704	67.10671641	0.555964369
50	111.6782961	4.689070037	30.43015613	32.5867568	0.93132808	3	20.85778636	115.0415188	152.705557	59.56984387	0.438094605
250	145.1782961	22.68907004	138.5019824	16.28387923	0.811572949	25	57.88870889	115.0475485	72.53224334	48.50198241	0.290424975
450	147.6782961	23.68907004	140.5672974	12.00106024	0.875237086	8	60.39481848	115.0497614	73.61487253	50.56729737	0.315685378
250	141.6782961	21.18907004	122.0065791	25.50034895	0.849579899	24	54.31259333	115.0589531	57.35444399	32.00657905	0.126471741
150	118.1782961	8.689070037	38.13769817	25.36766296	0.633446573	5	28.45108068	115.0635347	159.6639107	51.86230183	0.332061525
150	120.6782961	10.18907004	148.94811	30.14063394	0.759604429	15	31.33751445	115.0645069	90.06471215	58.94811001	0.428997491
150	127.6782961	14.18907004	133.4147781	15.19661328	0.739414723	55	39.26159849	115.0825849	73.06122254	43.41477806	0.232696661
150	110.1782961	3.689070037	13.61509321	28.22604203	0.946475245	3	19.05891295	115.0889815	136.0162791	76.38490679	0.720327653
50	114.1782961	6.189070037	162.4465841	33.4634329	0.883086907	14	23.76302157	115.1015399	104.5077523	72.44658413	0.647963895
50	124.1782961	12.18907004	143.6899742	29.82547361	0.571543327	67	35.31063073	115.1124868	84.15347899	53.68997415	0.355878188
50	128.6782961	14.68907004	135.8318561	12.53618107	0.671602405	14	40.35064104	115.1378475	75.26432216	45.83185606	0.259328275
250	140.6782961	20.68907004	105.5186268	12.26125977	0.855249041	4	53.25431216	115.1403652	41.28956328	15.51862679	0.029731824
150	116.6782961	7.689070037	46.7088431	26.43520803	0.795420553	12	26.66248003	115.1448406	168.4863548	43.2911569	0.231373366
150	121.6782961	10.68907004	151.6321472	19.74970426	0.61060502	9	32.43793983	115.1574444	92.61665042	61.63214717	0.46895328
150	112.6782961	5.189070037	169.3670984	30.32394219	0.825616695	54	21.96717029	115.1584407	111.5990877	79.36709839	0.777671149
150	119.1782961	9.189070037	9.251059464	27.40405454	0.688843744	12	29.55465189	115.1656719	130.6714065	80.74894054	0.804986592
150	129.6782961	15.18907004	132.0039135	13.7836755	0.750574634	20	41.43790897	115.1870489	71.21079118	42.00391347	0.217818364
150	144.1782961	22.18907004	127.0836031	21.21813938	0.712270041	19	56.8405843	115.1879044	61.61377814	37.0836031	0.16977699
150	125.1782961	12.68907004	135.3066459	31.35760204	0.681683329	102	36.40593376	115.1895984	75.59991487	45.30664591	0.253418786
350	139.6782961	20.18907004	104.9295278	16.60952386	0.759085755	5	52.19294083	115.2049938	41.1011152	14.92952783	0.027517383
150	111.1782961	4.189070037	21.3249192	31.54666026	0.480217647	6	20.16918174	115.2080423	143.6973756	68.6750808	0.582255151
150	115.1782961	6.689070037	164.3344728	38.41700142	0.5880973	48	24.87062474	115.2146903	106.3300859	74.33447276	0.682174548
250	130.6782961	15.68907004	131.6352446	14.27105419	0.89293423	22	42.52332025	115.2296717	70.60441081	41.63524459	0.214011555
150	122.6782961	11.18907004	139.7691701	34.52183042	0.693233007	9	33.53716129	115.2474068	80.61288482	49.76917009	0.305798801
150	117.6782961	8.189070037	40.17493535	20.66961789	0.529616647	4	27.76781346	115.2524295	161.8635286	49.82506465	0.306486058
450	138.6782961	19.68907004	113.0290095	23.88036833	0.771080432	12	51.128629	115.2542867	49.58029306	23.02900946	0.065473491
50	126.1782961	13.18907004	125.1560846	21.66870818	0.556077901	19	37.49976603	115.262406	65.26920212	35.15608459	0.152586455
150	131.6782961	16.18907004	136.4436891	9.488065648	0.79526928	4	43.60678951	115.265154	75.16246065	46.44368907	0.266298303
150	120.1782961	9.689070037	155.8028873	26.41294492	0.681062382	15	30.65720234	115.2656456	97.10937926	65.80288731	0.534570368
50	113.6782961	5.689070037	160.5518744	15.57622499	0.4505829	3	23.07597494	115.2748425	102.7336609	70.55187437	0.614514442
350	137.6782961	19.18907004	143.5003003	29.25913756	0.756287955	7	50.06151601	115.2895475	80.41164525	53.50030027	0.353368164
150	132.6782961	16.68907004	136.4436891	9.488065648	0.51467841	4	44.68822764	115.2928839	74.89877076	46.44368907	0.266298303
150	143.1782961	21.68907004	137.6184948	21.69074842	0.682034805	21	55.78886306	115.30586	72.62045652	47.61849483	0.27994087
250	136.6782961	18.68907004	153.0842881	28.13356407	0.671936335	3	48.99173208	115.3119527	90.33725053	63.08428809	0.491312025
250	133.6782961	17.18907004	137.4483808	7.567223603	0.836196657	11	45.76754139	115.312194	75.62580748	47.44838082	0.277944301
250	134.6782961	17.68907004	138.8346219	4.82967302	0.762394305	5	46.84463295	115.3223546	76.71969423	48.83462187	0.294422258
250	135.6782961	18.18907004	139.2215232	15.38953094	0.693374746	5	47.91939939	115.3225666	76.79873614	49.2215232	0.299105969
450	116.1782961	7.189070037	178.7463264	37.16168982	0.656843057	192	25.97748906	115.3267836	120.6692471	88.74632637	0.972334623
150	112.1782961	4.689070037	18.57126232	26.98366578	0.702129808	7	21.27897454	115.3269251	140.9083879	71.42873768	0.629884514
150	127.1782961	13.68907004	129.5452451	19.08613551	0.763044652	51	38.59205662	115.3305303	69.4679301	39.54524511	0.193064989
150	123.6782961	11.68907004	142.7527576	34.15770013	0.693110488	82	34.63511546	115.3341087	83.44673318	52.75275761	0.343562153
150	118.6782961	8.689070037	36.93322421	23.04597582	0.746696594	6	28.87224197	115.3583437	158.5253025	53.06677579	0.34766453
150	121.1782961	10.18907004	138.8958444	19.53323871	0.582789049	8	31.75867278	115.3632211	80.08029028	48.89584441	0.295160938
150	110.6782961	3.689070037	25.68044155	23.74715942	0.808861637	5	19.48005424	115.3724546	148.1430065	64.31955845	0.510741432
150	114.6782961	6.189070037	161.0747804	34.29638497	0.676020326	49	24.18414735	115.3905721	103.1994826	71.07478041	0.623657335
50	128.1782961	14.18907004	125.1438998	23.71522239	0.927149789	6	39.68273238	115.3935621	64.8654731	35.14389978	0.152480703
250	142.1782961	21.18907004	123.7230012	25.79407366	0.779868901	29	54.73373423	115.4034748	59.17070537	33.72300123	0.1404001
250	145.6782961	22.68907004	139.6754774	15.19494941	0.922241513	16	58.30985542	115.4037892	73.81531044	49.67547735	0.304648525
450	148.1782961	23.68907004	136.7846046	12.06574678	0.824484736	4	60.81595782	115.4158568	69.95025877	46.78460455	0.270222126
50	124.6782961	12.18907004	146.0093791	32.68580715	0.591160094	57	35.73173744	115.4172442	86.54438086	56.00937911	0.387290191
150	117.1782961	7.689070037	46.7656169	26.99026262	0.803522217	11	27.08355989	115.4376439	168.6085822	43.2343831	0.230766899
150	113.1782961	5.189070037	174.0108662	30.83630897	0.841267058	43	22.38823922	115.4454902	116.3059904	84.01086621	0.871336499
50	129.1782961	14.68907004	136.2049265	14.05121957	0.824963599	11	40.77171766	115.4510588	75.71427545	46.20492648	0.263567312
150	122.1782961	10.68907004	155.064187	34.61458507	0.680776626	16	32.85900282	115.4581483	96.11817613	65.06418696	0.522635608
50	119.6782961	9.189070037	177.6809713	21.88311176	0.854106022	3	29.97570851	115.4623754	119.1687701	87.68097134	0.949129967
150	111.6782961	4.189070037	21.3249192	31.54666026	0.597578538	6	20.59020091	115.4931113	143.7601246	68.6750808	0.582255151
150	125.6782961	12.68907004	136.878853	34.87608128	0.801662096	77	36.82696069	115.4964854	77.24533718	46.87885303	0.271311958
150	130.1782961	15.18907004	120.343432	8.140356825	0.852558563	4	41.85893411	115.5025415	59.62897125	30.34343201	0.113669613
50	115.6782961	6.689070037	158.32159	32.11462388	0.48256837	12	25.29163415	115.5054706	100.3822253	68.32159001	0.576276501
250	110.1782961	3.189070037	25.68044155	23.74715942	0.772175023	5	18.79045679	115.5349053	148.2262527	64.31955845	0.510741432
150	144.6782961	22.18907004	135.9495579	16.28843039	0.84336142	12	57.26158881	115.5420393	70.58807646	45.94955794	0.26066196
350	140.1782961	20.18907004	118.2661018	22.23343703	0.845110074	9	52.61393507	115.5448342	54.53439513	28.26610176	0.098638581
150	118.1782961	8.189070037	40.17493535	20.66961789	0.623987211	4	28.18878199	115.547086	161.9305436	49.82506465	0.306486058
250	131.1782961	15.68907004	124.9768559	12.83098527	0.834118685	8	42.94430035	115.5474902	64.02648412	34.97685587	0.151034623
150	123.1782961	11.18907004	138.5101371	27.34214185	0.769834467	15	33.95813084	115.5501605	79.42501961	48.51013709	0.290522642
150	114.1782961	5.689070037	178.1306676	26.98335763	0.727839417	35	23.49692334	115.5635928	120.377041	88.13066763	0.958890688
150	120.6782961	9.689070037	151.9450426	30.88602026	0.818097801	16	31.07815515	115.5643046	93.32061373	61.94504258	0.473726951
50	126.6782961	13.18907004	103.1627963	27.39788478	0.799415935	4	37.92071681	115.5714795	43.35088261	13.16279626	0.021390025
150	132.1782961	16.18907004	136.4436891	9.488065648	0.631511374	4	44.02773171	115.5853395	75.24474153	46.44368907	0.266298303
450	139.1782961	19.68907004	122.3450181	24.26101741	0.822547909	16	51.54957358	115.5916931	58.99131115	32.34501813	0.129160518
350	147.1782961	23.18907004	136.3168766	12.0563647	0.795059232	3	59.77528568	115.6048274	70.04446213	46.31687656	0.264846056
250	112.6782961	4.689070037	170.0750207	31.60340507	0.747184016	77	21.6998699	115.6136464	112.4763073	80.07502074	0.791606043
150	133.1782961	16.68907004	136.4436891	9.488065648	0.688407961	4	45.10913981	115.6154735	74.98288447	46.44368907	0.266298303
150	116.6782961	7.189070037	8.424026766	38.87032212	0.718606406	32	26.39838151	115.6193718	130.4135004	81.57597323	0.821560421
350	138.1782961	19.18907004	143.5003003	29.25913756	0.783602878	7	50.48242525	115.6244863	80.50490013	53.50030027	0.353368164
250	134.1782961	17.18907004	139.0973502	6.94226704	0.829356341	11	46.18843219	115.6372196	77.36073205	49.09735017	0.29759874
50	124.1782961	11.68907004	131.1372122	11.89780745	0.723263128	4	35.05599388	115.6389728	71.90407747	41.13721224	0.208922251
50	127.6782961	13.68907004	145.4246964	17.15014913	0.823008438	6	39.01293542	115.6418467	85.42413849	55.42469644	0.37924654
250	137.1782961	18.68907004	153.0842881	28.13356407	0.730450586	3	49.41261928	115.6444068	90.42870985	63.08428809	0.491312025
250	135.1782961	17.68907004	139.2215232	15.38953094	0.623463138	5	47.26551187	115.6498417	77.19439442	49.2215232	0.299105969
150	136.1782961	18.18907004	153.0842881	28.13356407	0.808682509	3	48.3402768	115.6525331	90.7511378	63.08428809	0.491312025
150	119.1782961	8.689070037	19.94867852	15.39094643	0.691521927	5	29.29309938	115.6549149	141.6093761	70.05132148	0.605825635
150	111.1782961	3.689070037	21.3249192	31.54666026	0.806405531	6	19.90090308	115.6571537	143.85124	68.6750808	0.582255151
50	143.6782961	21.68907004	142.6432269	4.246276731	0.69549296	3	56.20974655	115.6577107	77.7521001	52.64322685	0.342136955
150	121.6782961	10.18907004	156.974945	37.38609388	0.658570084	15	32.17952294	115.6638973	98.23013973	66.97494499	0.553783118
150	115.1782961	6.189070037	164.0257201	37.60147164	0.689648224	48	24.60497414	115.6810824	106.2165041	74.0257201	0.676519412
50	128.6782961	14.18907004	139.9783262	25.29306054	0.831240568	13	40.10354391	115.7071767	79.77847841	49.97832621	0.308374456
150	125.1782961	12.18907004	142.5211931	31.07068095	0.626387415	86	36.15252748	115.7242798	83.13084656	52.5211931	0.340552559
150	117.6782961	7.689070037	51.88552324	23.87417499	0.74550607	7	27.50433502	115.7321014	173.7966158	38.11447676	0.179347326
150	113.6782961	5.189070037	2.107783149	24.46644425	0.820261256	24	22.80900923	115.7339219	124.4685233	87.89221685	0.953708862
150	142.6782961	21.18907004	145.3051184	17.39723505	0.860182839	8	55.15451651	115.7529069	80.85814281	55.30511837	0.377611866
150	122.6782961	10.68907004	154.9741263	38.12444825	0.609086915	16	33.27975187	115.7609046	96.10057698	64.97412634	0.521189765
150	120.1782961	9.189070037	152.187554	24.84930536	0.777328182	14	30.3964553	115.760924	93.74562034	62.187554	0.477443441
150	129.6782961	14.68907004	135.6572711	28.66568235	0.739528124	31	41.19246724	115.767026	75.24705287	45.65727107	0.257356346
150	112.1782961	4.189070037	30.21931598	24.97529143	0.646890571	5	21.01092153	115.7794706	152.7196889	59.78068402	0.441201257
550	148.6782961	23.68907004	141.065339	11.87071575	0.878284217	16	61.23671474	115.7886451	74.35623908	51.06533899	0.321934425
550	116.1782961	6.689070037	0.822957855	39.63357941	0.658353392	303	25.71233845	115.7978016	122.9512141	89.17704214	0.98179566
150	126.1782961	12.68907004	125.7167491	21.66376359	0.681173254	39	37.24766555	115.8057537	66.15968728	35.71674915	0.15749212
250	110.6782961	3.189070037	21.3249192	31.54666026	0.726943161	6	19.21113396	115.819203	143.9354775	68.6750808	0.582255151
250	130.6782961	15.18907004	135.8312133	29.93575545	0.851417574	28	42.27962768	115.8209137	75.19906952	45.83121332	0.259321002
250	141.6782961	20.68907004	140.6311571	19.03999439	0.906409302	10	54.09607116	115.8295005	76.60402361	50.63115713	0.316483219
150	118.6782961	8.189070037	38.13769817	25.36766296	0.842891369	5	28.60943967	115.8434757	159.9630532	51.86230183	0.332061525
150	114.6782961	5.689070037	162.2223411	34.24122049	0.812987625	38	23.91756664	115.8537948	104.5358298	72.22234111	0.643958834
150	123.6782961	11.18907004	149.4463827	30.39462077	0.880802234	67	34.37878068	115.8550606	90.43548292	59.44638274	0.436280546
150	121.1782961	9.689070037	140.5218001	18.43630382	0.575600927	8	31.49879213	115.8648945	81.96933192	50.52180009	0.315117566
250	131.6782961	15.68907004	140.0745965	10.84761415	0.641571765	5	43.36494455	115.8683177	79.20845358	50.07459651	0.309563607
50	127.1782961	13.18907004	135.9497206	14.70810669	0.661327804	6	38.3413402	115.8830419	76.21610325	45.94972062	0.260663806
350	140.6782961	20.18907004	119.6476878	21.53572776	0.795837611	8	53.03456955	115.8891629	56.01777906	29.64768781	0.108516715
250	113.1782961	4.689070037	170.2515147	30.93483506	0.753295025	84	22.1204605	115.9017244	112.7194247	80.25151473	0.795099459
150	145.1782961	22.18907004	136.0237095	11.55636008	0.791137761	3	57.68221807	115.9017645	70.77669164	46.02370952	0.261503931
150	132.6782961	16.18907004	140.0745965	10.84761415	0.620910598	5	44.44833388	115.9086694	78.96181417	50.07459651	0.309563607
150	117.1782961	7.189070037	40.4650595	33.86900128	0.634139417	21	26.81896263	115.913586	162.5237387	49.5349405	0.302927201
350	139.6782961	19.68907004	106.5468243	20.42097748	0.793978802	5	51.97015903	115.933391	43.29303818	16.54682426	0.033802147
250	133.6782961	16.68907004	138.4531565	6.728812511	0.717932046	10	45.52970808	115.9413492	77.08047402	48.45315649	0.28984054
150	111.6782961	3.689070037	30.43015613	32.5867568	0.7108425	3	20.32144777	115.9431184	153.0226335	59.56984387	0.438094605
150	124.6782961	11.68907004	146.5591384	33.00688667	0.529818771	83	35.47654684	115.9460813	87.40202166	56.55913842	0.394930388
150	119.6782961	8.689070037	156.5911641	30.89626876	0.583660459	4	29.71363977	115.953301	98.32327394	66.59116408	0.547454708
50	128.1782961	13.68907004	128.0369987	28.21210192	0.780370467	6	39.43348159	115.9557642	68.11661896	38.03699875	0.178618923
350	138.6782961	19.18907004	136.1856146	30.18091911	0.70829451	5	50.90297667	115.9635285	73.28820956	46.18561461	0.263347037
250	134.6782961	17.18907004	139.6761258	4.552541905	0.732723412	8	46.60897552	115.9656797	78.02960234	49.67612583	0.304656479
150	122.1782961	10.18907004	153.2796381	34.05292221	0.631577954	20	32.60005125	115.9665939	94.60853257	63.27963813	0.494359581
50	115.6782961	6.189070037	151.3450968	36.25335519	0.764588793	12	25.02548955	115.973116	93.60454123	61.34509682	0.464595173
450	147.6782961	23.18907004	140.4954498	13.97849236	0.892807482	23	60.19584138	115.9754557	74.34708022	50.49544977	0.314788944
250	137.6782961	18.68907004	153.8003028	27.83549084	0.779572566	3	49.83315052	115.9807852	91.24076162	63.80030281	0.502528227
150	135.6782961	17.68907004	153.0842881	28.13356407	0.676169764	3	47.68604009	115.980919	91.14923591	63.08428809	0.491312025
250	136.6782961	18.18907004	139.2215232	15.38953094	0.6813827	5	48.76080066	115.9862528	76.9824334	49.2215232	0.299105969
150	144.1782961	21.68907004	133.3681007	19.20650199	0.659104946	20	56.63025207	116.0149016	68.58977139	43.36810074	0.232196563
50	129.1782961	14.18907004	146.5923859	29.11081284	0.681523889	12	40.52401766	116.02351	86.47463693	56.59238586	0.395394832
150	114.1782961	5.189070037	171.0745291	32.16719822	0.844993843	24	23.22946818	116.0237789	113.5033944	81.07452914	0.811491269
150	118.1782961	7.689070037	53.17644845	25.22118094	0.709319039	4	27.92479252	116.0282627	175.1583781	36.82355155	0.167404191
150	125.6782961	12.18907004	140.1284595	34.09143809	0.869119476	78	36.57298632	116.0336619	80.8159759	50.12845948	0.310229932
150	120.6782961	9.189070037	150.5759043	26.2158042	0.733397928	9	30.81687885	116.0613725	92.20709583	60.57590434	0.453017307
150	123.1782961	10.68907004	156.8523039	36.38834697	0.709753409	20	33.70017301	116.0657742	98.05424012	66.85230393	0.551756857
250	112.6782961	4.189070037	168.7352989	34.55074651	0.814994201	46	21.43133169	116.0671611	111.3032834	78.73529889	0.765339172
150	130.1782961	14.68907004	130.6055199	26.62518682	0.904916577	15	41.61287401	116.0858345	70.27935898	40.60551993	0.203556574
50	116.6782961	6.689070037	23.31603746	33.2914824	0.873782987	14	26.13272499	116.0917303	145.5145464	66.68396254	0.548981588
250	111.1782961	3.189070037	21.3249192	31.54666026	0.693779187	6	19.6315015	116.1047419	144.0026077	68.6750808	0.582255151
150	143.1782961	21.18907004	140.3575192	23.7764846	0.755179309	14	55.57491925	116.1074399	76.02152644	50.35751915	0.313071572
150	126.6782961	12.68907004	130.9528527	19.35212939	0.689008188	49	37.66803352	116.1174751	71.47554364	40.95285272	0.207053845
150	115.1782961	5.689070037	163.99763	33.34350865	0.736997876	29	24.33789247	116.1454928	106.3807925	73.99763	0.67600608
150	124.1782961	11.18907004	147.2497155	34.38825094	0.786146958	81	34.79909657	116.1621709	88.31613475	57.24971545	0.404633323
150	121.6782961	9.689070037	155.3219056	37.12153892	0.69438201	18	31.9190996	116.1674727	96.84432401	65.32190562	0.526784118
550	149.1782961	23.68907004	141.8285389	11.62463894	0.894980645	11	61.65706417	116.1684325	75.25214939	51.82853889	0.331629314
250	142.1782961	20.68907004	132.179485	23.86047699	0.86549188	22	54.51639072	116.1812877	68.26140741	42.17948495	0.21964308
150	113.6782961	4.689070037	173.7233975	33.35206968	0.623797208	11	22.54073423	116.1912013	116.2604208	83.72339753	0.865383617
150	132.1782961	15.68907004	147.5436333	3.888498207	0.770068778	3	43.78523636	116.1922493	86.76557052	57.54363326	0.408798732
50	127.6782961	13.18907004	138.5302435	15.02006214	0.565000411	12	38.76162106	116.1971686	78.87831375	48.53024353	0.290763523
150	117.6782961	7.189070037	41.45490498	34.47118653	0.757053472	20	27.23921954	116.2094747	163.5854775	48.54509502	0.290941512
150	112.1782961	3.689070037	30.21931598	24.97529143	0.863630515	5	20.74167644	116.2303891	152.8803756	59.78068402	0.441201257
150	133.1782961	16.18907004	147.5436333	3.888498207	0.388879109	3	44.86857917	116.2352444	86.52099072	57.54363326	0.408798732
350	141.1782961	20.18907004	121.4383569	24.59604691	0.89198677	26	53.45482419	116.238146	57.91549451	31.43835693	0.122021023
150	120.1782961	8.689070037	149.950452	25.78438585	0.733055986	7	30.13384974	116.2535557	91.75680763	59.95045195	0.443710702
150	125.1782961	11.68907004	144.5792141	36.66074524	0.723382662	85	35.89675978	116.2555009	85.50129853	54.57921408	0.367764273
150	116.1782961	6.189070037	3.221542068	38.77597836	0.636133965	47	25.44568098	116.2667191	125.5522574	86.77845793	0.929691452
250	145.6782961	22.18907004	139.2580314	17.35499675	0.813634253	18	58.10244938	116.2673107	74.13181901	49.2580314	0.299549834
250	134.1782961	16.68907004	139.0973502	6.94226704	0.737753437	11	45.94991523	116.2706177	77.81689467	49.09735017	0.29759874
150	122.6782961	10.18907004	152.9232972	37.34692523	0.547793476	21	33.02024375	116.2713705	94.32888936	62.92329721	0.488807572
50	128.6782961	13.68907004	152.8698513	34.00793776	0.593752491	9	39.85367963	116.2723622	93.03313867	62.86985126	0.487977555
350	140.1782961	19.68907004	108.5139299	15.70610462	0.76943637	4	52.39036568	116.2795355	45.3651219	18.51392992	0.042316741
150	135.1782961	17.18907004	138.0253917	4.43630268	0.706891912	4	47.02915376	116.2976876	76.47320531	48.02539167	0.284745462
350	139.1782961	19.18907004	136.1856146	30.18091911	0.715428139	5	51.323151	116.3068196	73.39108054	46.18561461	0.263347037
150	114.6782961	5.189070037	160.9577873	20.61218733	0.785720706	18	23.64960372	116.3151047	103.4573159	70.95778731	0.621605874
[truncated: 7,659 more rows]
